# Supplementary material for: Abundant protein phosphorylation potentially regulates Arabidopsis anther development
Source: J Exp Bot. 2016 Aug 16;67(17):4993–5008. doi: 10.1093/jxb/erw293 (PMC5014169; doi:10.1093/jxb/erw293)
Supplement: Supplementary Data [file supp_erw293_supplementary_table_S1.xlsx]

## Sheet:  Identified total peptides
Supplementary Table 1. Identified total peptides and phosphopeptides
Samples	A3	Sequence	# PSMs	# Proteins	# Protein Groups	Protein Group Accessions	Modifications	ΔCn	IonScore	Exp Value	Charge	MH+ [Da]	ΔM [ppm]	RT [min]	# Missed Cleavages
8-12 peptide,4-7 peptide	High	AAAASSWSDNSGTESSPR	1	1	1	AT1G59610.1		0	80.49	3.03724e-08	2	1780.77	-0.741838	52.2229	0	1
4-7 peptide,8-12 peptide	High	AAAASSYSDNSGTESSPR	1	1	1	AT1G10290.1		0	92.24	2.5838e-09	2	1757.76	-1.23268	31.6489	0	1
8-12 peptide,4-7 peptide	High	aAAAVSSNPR	1	1	1	AT3G11200.1	N-Term(Acetyl)	0	40.12	0.000904655	2	985.506	-0.159569	50.7195	0	1
4-7 peptide	High	AAADQILR	1	2	1	AT5G17020.2		0	40.16	0.000833712	2	857.484	-0.42235	45.6761	0	1
8-12 peptide	High	AAAEAVGESSLESK	1	1	1	AT2G06990.1		0	55.88	3.8863e-05	2	1348.66	-1.83701	53.861	0	1
4-7 peptide,8-12 peptide	High	AAAEEAVLNALPEATIMRPATMIGTEDR	2	1	1	AT2G20360.1		0	33.87	0.00557878	3	2941.47	-3.59859	130.505	0	1
8-12 peptide,4-7 peptide	High	AAAEVLALQK	1	2	1	AT4G24620.1		0	60.73	4.64903e-06	2	1013.6	0.0753329	66.9314	0	1
4-7 peptide	High	AAAHSSDYAPYPK	1	1	1	AT1G28200.1		0	25.96	0.0243372	3	1377.64	-0.853452	36.6044	0	1
4-7 peptide,8-12 peptide	High	AAALAALTSAFNSSSGR	1	1	1	AT3G57410.1		0	47.92	0.000295428	2	1594.82	-1.93507	111.219	0	1
8-12 peptide	High	AAALNIVPTSTGAAK	1	5	3	AT3G26650.1;AT1G42970.1;AT1G12900.3		0	46.07	0.000260767	2	1384.78	-1.01643	76.437	0	1
4-7 peptide	High	AAAMVAAMNLQHNLAK	1	2	1	AT1G20920.1		0	27.77	0.0289934	2	1653.85	-2.18308	79.8213	0	1
8-12 peptide,4-7 peptide	High	aAAMVSSAGGLLAMLNEPHPSLK	2	1	1	AT1G04810.1	N-Term(Acetyl)	0	101.15	1.30068e-09	2	2307.18	-3.0882	178.497	0	1
4-7 peptide,8-12 peptide	High	AAANTYcQLLLSQSDNNVK	2	2	1	AT4G31480.1	C7(Carbamidomethyl)	0	76.06	3.59226e-07	2	2110.02	-0.776857	95.1829	0	1
4-7 peptide,8-12 peptide	High	AAAPPPTDPFTLTVEEK	1	1	1	AT5G05010.1		0	35.08	0.00474998	2	1783.91	-1.60122	99.4758	0	1
4-7 peptide	High	AAASGVDGAEPESKEEPK	1	1	1	AT3G56910.1		0	28.65	0.0123495	2	1771.83	-1.20002	29.3195	1	1
4-7 peptide,8-12 peptide	High	AAASSDNAETYNSNIIR	1	1	1	AT5G56590.1		0	81.93	7.11743e-08	2	1796.84	-2.04995	58.2254	0	1
4-7 peptide	High	AAASSQMEAAIDALSR	1	1	1	AT3G01800.1		0	49.97	0.000129894	2	1591.77	-0.740226	114.149	0	1
4-7 peptide	High	AAAVAALSQVLTAEK	1	1	1	AT3G57410.1		0	28.56	0.0192256	2	1442.82	-1.39849	104.648	0	1
8-12 peptide,4-7 peptide	High	AAAVAAVASAIPTVAAVR	1	1	1	AT5G25940.1		0	36.78	0.00087106	2	1608.94	-3.4057	114.05	0	1
8-12 peptide	High	AAAVGANNQAAQSILK	1	1	1	AT3G22110.1		0	58.93	1.22821e-05	2	1526.83	-0.367279	68.2693	0	1
8-12 peptide	High	AAAVLANEGGLAVK	1	2	1	AT4G32720.2		0	49.59	0.000105505	2	1283.73	-1.33296	75.2103	0	1
4-7 peptide	High	AAAVSTFQSEGLRPTLVSR	1	1	1	AT5G05000.2		0	28.28	0.0219918	3	1990.07	-3.04731	79.1897	0	1
8-12 peptide	High	AAAYAFANIDPTNISR	1	1	1	AT2G25280.1		0	26.55	0.0387292	2	1694.84	-3.42901	114.521	0	1
8-12 peptide	High	AAAYVEEK	1	2	1	AT2G42540.1		0	35.76	0.0036899	2	880.441	0.181095	32.0195	0	1
4-7 peptide	High	AAcHASNANMDNVVK	2	1	1	AT5G46070.1	C3(Carbamidomethyl)	0	63.31	2.54329e-06	2	1601.71	-1.50884	34.238	0	1
8-12 peptide,4-7 peptide	High	AADDSHFLTGSLDK	2	2	1	AT2G46280.1		0	53.46	5.13931e-05	2	1476.7	0.578314	76.9927	0	1
8-12 peptide	High	AADEAGQKDKDGDTASASQETVAR	2	1	1	AT4G38630.1		0	41.61	0.000631569	3	2421.11	0.0845834	31.1831	2	1
4-7 peptide	High	AADGDIVSAIMELTT	1	1	1	AT3G12390.1		0	30.18	0.0163578	2	1506.74	-0.112872	194.192	0	1
8-12 peptide	High	aADISWDEIKK	1	1	1	AT2G07560.1	N-Term(Acetyl)	0	47.08	0.000303621	2	1317.67	-0.517597	104.547	1	1
8-12 peptide	High	AADLDIAGIMGMGFPPYR	3	1	1	AT3G06860.1		0	37.57	0.00267727	2	1894.92	-2.12919	165.97	0	1
8-12 peptide,4-7 peptide	High	AADLGVESIVIGMSHR	1	1	1	AT3G55410.1		0	65.61	4.19054e-06	2	1654.86	-1.55475	120.71	0	1
4-7 peptide,8-12 peptide	High	aADLPEATVQNILDQESLK	2	2	1	AT1G01910.3	N-Term(Acetyl)	0	62.25	9.85821e-06	2	2097.07	0.459108	162.665	0	1
8-12 peptide	High	AADLTQSAR	1	1	1	AT4G13560.1		0	46.13	0.000461965	2	932.48	0.0982238	33.1475	0	1
8-12 peptide,4-7 peptide	High	AADLTYWESAAR	1	4	3	AT3G29360.1;AT5G39320.1;AT5G15490.1		0	67.38	2.43137e-06	2	1353.64	-1.12142	103.757	0	1
4-7 peptide	High	AADMATGFTNALAGLHVNDMIQR	1	2	1	AT2G15860.1		0	45.8	0.000335359	3	2417.16	-2.96351	132.891	0	1
8-12 peptide,4-7 peptide	High	AADNIAANLYAVK	1	1	1	AT5G23120.1		0	30.52	0.01761	2	1333.71	-1.64308	94.4732	0	1
4-7 peptide	High	AADSAGVNIVPISFGSAGEDGQR	3	1	1	AT2G44040.1		0	53.82	5.33216e-05	2	2218.07	-2.66752	110.592	0	1
8-12 peptide	High	AADVGADLVGKIER	1	2	1	AT1G15690.1		0	54.69	4.41513e-05	2	1413.77	-1.3025	87.1805	1	1
8-12 peptide	High	AAEAETKPSQV	1	1	1	AT3G56240.1		0	36.26	0.00298106	2	1130.57	-0.716929	33.538	0	1
4-7 peptide	High	AAEALQAEANR	1	3	1	AT5G65770.1		0	36.25	0.00279822	2	1143.57	-1.15348	35.4371	0	1
4-7 peptide,8-12 peptide	High	AAEAVEEFGGILTSIK	2	1	1	AT1G47420.1		0	71.31	1.3054e-06	2	1634.86	-1.70281	130.357	0	1
4-7 peptide,8-12 peptide	High	AAEDPEFETFYTK	1	1	1	ATCG00270.1		0	57.6	7.52072e-06	2	1547.69	-1.95904	92.275	0	1
4-7 peptide	High	AAEDTPPATASSDSSSTTAAAAPAK	2	1	1	AT2G20260.1		0	87.99	1.44558e-08	2	2276.05	-0.872824	41.8391	0	1
8-12 peptide	High	AAEDTPPATASSDSSSTTAAAAPAKVPAAK	1	1	1	AT2G20260.1		0	26.25	0.0329621	3	2742.34	-1.21704	55.676	1	1
4-7 peptide	High	aAEEATEFYLR	1	1	1	AT1G02140.1	N-Term(Acetyl)	0	41.05	0.000714564	2	1341.63	-3.12979	124.363	0	1
4-7 peptide	High	aAEEGKDEAGLDQVEEEFSIWK	3	1	1	AT4G35050.1	N-Term(Acetyl)	0	71.42	5.04775e-07	2	2522.15	-2.33359	150.907	1	1
8-12 peptide	High	aAEEGQVIGcHTNDVWTVQLDK	1	1	1	AT1G19730.1	N-Term(Acetyl); C10(Carbamidomethyl)	0	73.03	4.97737e-07	2	2512.17	-2.46803	123.87	0	1
8-12 peptide	High	AAEFVEGKAEEAK	1	1	1	AT2G42530.1		0	32.18	0.00989732	2	1378.68	-0.433405	42.4849	1	1
8-12 peptide,4-7 peptide	High	aAEGEVIAcHTVEDWTEK	4	1	1	AT5G42980.1	N-Term(Acetyl); C9(Carbamidomethyl)	0	100.6	6.09675e-10	2	2086.94	0.378748	137.283	0	1
8-12 peptide,4-7 peptide	High	AAEGGAAVEEYDYLPFFYSR	5	2	1	AT3G52880.1		0	93.07	3.6988e-09	2	2255.03	0.379417	153.551	0	1
4-7 peptide	High	AAEGVKPVDKPDVQPQLGTK	1	1	1	AT2G40660.1		0	26.6	0.0204556	3	2077.13	-1.2789	46.1678	0	1
4-7 peptide	High	AAELAVSTLQALLR	1	3	1	AT5G37850.2		0	37.92	0.00113005	2	1455.85	-1.73083	141.144	0	1
4-7 peptide	High	AAELTNLFESR	1	2	1	ATMG01190.1		0	43.81	0.000844299	2	1250.64	-1.74129	98.0192	0	1
4-7 peptide	High	AAENEVSGLEMELAK	2	2	1	AT5G48600.1		0	49.9	0.000139168	2	1590.76	-2.88287	99.31	0	1
4-7 peptide	High	AAENVFIK	1	1	1	AT2G27730.1		0	34.81	0.00444347	2	891.493	-0.519067	50.5943	0	1
4-7 peptide	High	AAEPFFLLAGPNVIESEEHILR	2	1	1	AT1G79500.1		0	29.43	0.0125427	3	2452.28	-2.54144	149.044	0	1
4-7 peptide	High	AAESSYGEEAASDHQYGEVNHER	2	2	1	AT5G55670.2		0	44.46	0.000154974	3	2536.06	-0.836874	45.2114	0	1
8-12 peptide	High	AAETELLTR	1	1	1	AT5G10730.1		0	68.11	3.14459e-06	2	1003.54	-0.166101	61.6449	0	1
4-7 peptide,8-12 peptide	High	AAEVGQGFWNcPcVPMR	2	1	1	AT2G04700.1	C11(Carbamidomethyl); C13(Carbamidomethyl)	0	51.77	3.659e-05	2	1978.87	-1.20307	107.027	0	1
4-7 peptide	High	AAFALPTFLR	1	2	1	AT5G53120.1		0	35.67	0.00238497	2	1106.63	-2.61261	124.73	0	1
8-12 peptide	High	AAFcQLEVR	1	1	1	AT5G36160.1	C4(Carbamidomethyl)	0	43.87	0.000750674	2	1093.55	-0.110955	76.1056	0	1
8-12 peptide,4-7 peptide	High	AAFELFK	1	1	1	AT3G02110.1		0	45.84	0.000211098	2	825.45	-0.755424	102.76	0	1
8-12 peptide,4-7 peptide	High	AAFGLGTAATVLNTSLFTVDGGER	2	1	1	AT5G40770.1		0	117.05	3.37284e-11	2	2368.21	0.0869466	164.313	0	1
8-12 peptide	High	AAFNLYTETLGYK	1	1	1	AT5G13780.1		0	48.49	0.000230066	2	1490.75	-0.982772	119.803	0	1
4-7 peptide	High	AAFQETDISPANFVYPLFIHEGEEDTPIGAMPGcYR	1	1	1	AT1G69740.1	C34(Carbamidomethyl)	0	67.16	1.04808e-06	3	4042.85	-2.15101	157.894	0	1
4-7 peptide	High	AAFQFISGVSPSDYTVPEDVK	1	1	1	AT4G37640.1		0	43.16	0.000731834	2	2257.1	-2.08119	124.96	0	1
8-12 peptide	High	AAGADVVGGLELIEEILK	1	1	1	AT2G42710.1		0	34.21	0.00246555	2	1797	0.279834	196.458	0	1
8-12 peptide	High	AAGASGVEVGTR	1	2	1	AT5G37720.2		0	43.67	0.000781756	2	1074.55	-0.795852	37.3989	0	1
8-12 peptide,4-7 peptide	High	AAGATWIQLDEPVLVMDLEGQK	5	1	1	AT5G17920.1		0	78.85	2.27403e-07	2	2384.21	-0.989103	166.126	0	1
8-12 peptide	High	AAGDAVEVSK	1	1	1	AT5G43970.1		0	27.44	0.0263241	2	946.481	-3.16502	33.4775	0	1
4-7 peptide	High	AAGEVLTGLK	2	2	1	AT2G07690.1		0	46.96	0.00032723	2	958.556	-1.0407	56.5983	0	1
8-12 peptide	High	AAGGFGGLR	4	4	3	AT1G55570.1;AT1G76160.1;AT1G41830.1		0	37.38	0.00401268	2	805.432	0.0693896	53.4021	0	1
8-12 peptide	High	aAGGFLTR	1	2	1	AT3G43300.2	N-Term(Acetyl)	0	33.89	0.0105346	2	834.447	0.450464	99.5654	0	1
4-7 peptide	High	AAGGSETPWGQTPVTDLTAVGEGR	2	1	1	AT4G03430.1		0	76.86	2.43154e-07	2	2357.13	-1.72294	115.776	0	1
4-7 peptide	High	AAGGVGMILANTAANGEELVADAHLLPATTVGEK	2	1	1	AT5G67360.1		0	38.24	0.00174713	4	3261.67	-2.67985	155.783	0	1
4-7 peptide	High	AAGILDNHAEGEK	1	1	1	AT3G48140.1		0	26.64	0.0273131	2	1324.65	-1.86101	35.2916	0	1
4-7 peptide	High	AAGLASMIAAMRPDIDNIDEYVR	1	1	1	AT5G64270.1		0	26.46	0.0329878	3	2492.22	-1.57629	150.945	0	1
4-7 peptide	High	AAGLQESEVMEK	1	1	1	AT2G32240.1		0	25.82	0.0247418	2	1291.61	-7.56132	51.0292	0	1
4-7 peptide,8-12 peptide	High	AAGMALAQHPVVNAScK	1	1	1	AT3G25860.1	C16(Carbamidomethyl)	0	77.74	2.57449e-07	2	1724.85	-3.00837	48.7169	0	1
8-12 peptide	High	AAGMTYISYSNIcANIVR	1	1	1	AT1G51650.1	C13(Carbamidomethyl)	0	50.77	0.000108041	2	2003.97	-0.240795	122.104	0	1
8-12 peptide,4-7 peptide	High	AAGVEIESYWPMLFAK	3	1	1	AT4G00810.1		0	53.76	6.62644e-05	2	1811.91	1.13031	165.48	0	1
8-12 peptide	High	AAGVGALQAVSR	1	2	1	AT4G16160.1		0	73.13	5.71528e-07	2	1099.62	-0.691103	65.3871	0	1
4-7 peptide	High	AAGVILQMIR	1	1	1	AT5G67630.1		0	71.39	1.00566e-06	2	1071.63	-0.736053	96.1033	0	1
4-7 peptide,8-12 peptide	High	AAGVMHTVALR	1	1	1	AT5G52920.1		0	39.8	0.00100001	2	1125.62	-2.27093	46.2003	0	1
8-12 peptide	High	AAGVSIESYWPmLFAK	1	2	1	AT1G01100.1	M12(Oxidation)	0	37.05	0.00352077	2	1785.88	-2.32242	154.917	0	1
4-7 peptide,8-12 peptide	High	AAGVSIESYWPMLFAK	4	2	1	AT1G01100.1		0	63.5	7.21394e-06	2	1769.89	0.163239	155.502	0	1
8-12 peptide,4-7 peptide	High	AAGVTIESYWPMLFAK	2	1	1	AT5G47700.1		0	54.83	4.99854e-05	2	1783.91	-0.467915	165.475	0	1
4-7 peptide	High	AAHFEESMK	2	2	2	AT3G09840.1;AT5G03340.1		0	34.07	0.00233086	2	1049.47	-0.249595	33.6904	0	1
8-12 peptide	High	AAHIVYPYGVTVAAFTDK	3	1	1	AT1G47980.1		0	36.26	0.00350156	2	1923	0.637355	112.589	0	1
4-7 peptide	High	AAHLVDSTNQVGHFQK	1	4	1	AT2G18960.1		0	51.45	0.000103125	2	1751.88	-0.725041	45.9864	0	1
8-12 peptide,4-7 peptide	High	AAIEDVQPEK	1	1	1	AT5G65620.1		0	38.5	0.00140547	2	1099.56	-0.893067	49.062	0	1
8-12 peptide	High	AAIEEVQPEK	1	1	1	AT5G10540.1		0	36.56	0.00225216	2	1113.58	-0.685037	48.146	0	1
8-12 peptide,4-7 peptide	High	AAIGLSEHGFNTAcITK	1	2	1	AT5G66760.1	C14(Carbamidomethyl)	0	36.28	0.0038034	2	1789.89	0.181703	87.0634	0	1
8-12 peptide	High	AAIGTMDYIIDTISAVHALYPLLGLLK	3	2	1	AT4G39330.1		0	62.2	2.62113e-06	2	2872.59	-0.505842	219.847	0	1
8-12 peptide,4-7 peptide	High	AAIINSQTIEEIAR	1	1	1	AT1G09760.1		0	46.92	0.000252012	2	1528.83	-0.217224	112.137	0	1
4-7 peptide	High	AAILNNPSSLNALSAPMVGR	1	1	1	AT4G31810.1		0	50.14	0.000111836	2	1996.06	-1.60536	110.016	0	1
8-12 peptide	High	AAILSTDAFLTNAR	1	2	1	AT4G31120.2		0	30.67	0.0145268	2	1463.78	-0.594263	113.61	0	1
8-12 peptide	High	AAIPTIK	1	3	2	AT1G56190.2;AT3G12780.1		0	24.18	0.0150868	2	713.456	0.560583	55.7328	0	1
4-7 peptide	High	AAIQTMSNHNDQVWSVAFRPPGGTGVR	1	1	1	AT4G29830.1		0	30.67	0.0105844	3	2896.41	-4.86125	94.5813	0	1
4-7 peptide,8-12 peptide	High	AAKEEAEDVAEANK	1	2	1	AT1G18070.1		0	83.99	4.09001e-08	2	1474.7	-0.915513	36.1656	1	1
4-7 peptide	High	AAKEEAEDVAEANKK	3	2	1	AT1G18070.1		0	86.52	3.73263e-08	2	1602.8	-0.765746	29.4396	2	1
4-7 peptide	High	AAKPEIDAAIEQLNK	1	1	1	AT1G29880.1		0	29.63	0.0132849	2	1610.87	-2.25833	80.1323	0	1
8-12 peptide	High	AALALAVK	1	1	1	AT5G56730.1		0	24.44	0.0163686	2	756.499	1.12826	62.8163	0	1
4-7 peptide,8-12 peptide	High	AALASGGNKDEEDSEGR	2	4	2	AT4G35450.3;AT2G17390.1		0	41.85	0.000362487	3	1705.76	-0.379515	23.8379	1	1
4-7 peptide	High	AALDIFVNR	1	1	1	AT5G06140.1		0.3778	27.73	0.0350803	2	1018.57	5.37283	94.6772	0	1
8-12 peptide	High	AALDLIFEEGLENIIAR	5	1	1	AT2G13360.1		0	82.98	5.46298e-08	2	1887.02	-0.865819	188.636	0	1
4-7 peptide	High	AALEASDKKDQEGNVEASSR	2	1	1	AT5G60210.1		0	38.11	0.00203201	3	2105.01	-1.03767	30.4635	2	1
4-7 peptide	High	AALEATATGLEEK	1	2	1	AT5G49650.2		0	30.13	0.017178	2	1303.67	-1.64052	61.3606	0	1
8-12 peptide,4-7 peptide	High	aALGESSSSEMDNAK	1	1	1	AT2G45060.1	N-Term(Acetyl)	0	85.42	1.20573e-08	2	1538.66	-0.865066	79.3094	0	1
8-12 peptide	High	AALLEFR	1	1	1	AT5G12940.1		0	30.4	0.0127226	2	819.472	-0.0288749	91.6369	0	1
4-7 peptide	High	AALNLASYGSSHAFK	1	1	1	AT5G63420.1		0	38.59	0.00211686	2	1536.77	-6.83523	74.0367	0	1
4-7 peptide	High	AALNLAYQNFSK	1	1	1	AT1G09620.1		0	48.41	0.000253812	2	1339.7	-1.93904	85.4965	0	1
4-7 peptide,8-12 peptide	High	AALQAGIDK	1	1	1	AT2G28000.1		0	37.28	0.00227288	2	886.498	-1.85457	37.2651	0	1
8-12 peptide	High	AALQMLQNWMQGK	2	1	1	AT3G45010.1		0	40.83	0.00124319	2	1518.76	-0.313907	145.583	0	1
4-7 peptide,8-12 peptide	High	aALQYLESLK	1	2	1	AT5G45620.1	N-Term(Acetyl)	0	42.6	0.000865527	2	1177.64	-2.96052	154.661	0	1
4-7 peptide,8-12 peptide	High	aALQYLESQK	1	1	1	AT4G19006.1	N-Term(Acetyl)	0	49.06	0.000227222	2	1192.62	-2.32825	122.071	0	1
8-12 peptide	High	AALSDEYFVK	1	2	1	AT3G58750.1		0	37.74	0.00153965	2	1142.57	-0.800201	90.0432	0	1
8-12 peptide	High	AALVDcVEMIGDSVDELSR	1	1	1	AT5G20740.1	C6(Carbamidomethyl)	0	50.89	7.94337e-05	2	2078.97	-1.98147	158.083	0	1
8-12 peptide,4-7 peptide	High	AALVLNASR	1	1	1	AT5G57110.1		0	43.22	0.000490724	2	914.542	0.217033	56.4258	0	1
8-12 peptide	High	AALVTDSSTLTSFGK	1	1	1	AT5G11810.1		0	52.3	8.62656e-05	2	1497.78	0.330887	100.33	0	1
8-12 peptide	High	AAMAPGScNFAGTSTIAK	1	1	1	AT4G13600.1	C8(Carbamidomethyl)	0	55.38	2.75248e-05	2	1754.82	-0.417002	77.5439	0	1
4-7 peptide	High	AAMEmQAEAER	1	1	1	AT4G27585.1	M5(Oxidation)	0	22.72	0.0237881	2	1252.53	-0.312828	30.1123	0	1
8-12 peptide	High	AAMEMQAEAER	1	1	1	AT4G27585.1		0	41.2	0.000292052	2	1236.53	-1.36886	51.178	0	1
4-7 peptide	High	AAMETAEELHR	1	1	1	AT1G13690.1		0	50.71	7.60017e-05	2	1257.59	-0.970911	40.5501	0	1
8-12 peptide	High	AAMLQGVSEVAEAVK	2	1	1	AT3G13860.1		0	71.46	1.25751e-06	2	1502.79	-1.0717	112.449	0	1
8-12 peptide,4-7 peptide	High	AAMTEEDLAELAR	2	2	1	AT3G19170.1		0	88.03	2.10127e-08	2	1419.68	-0.857665	104.125	0	1
8-12 peptide	High	AANAVKSR	1	1	1	AT1G15230.1		0	27.22	0.0520646	2	816.463	-7.39563	106.048	1	1
8-12 peptide	High	AANESQGDLQEPGSFSNSDHGR	1	2	1	AT2G45540.1		0	30	0.0037	3	2302.99	1.09409	56.3775	0	1
8-12 peptide	High	AANILLQR	1	1	1	AT1G11755.1		0	37.6	0.00104268	2	898.547	0.137298	65.4155	0	1
8-12 peptide	High	AANISSIHSMR	1	1	1	AT3G62530.1		0	31.68	0.00655432	2	1186.6	-1.43371	46.6893	0	1
4-7 peptide	High	AANNGPALFGEVDNEK	1	2	1	AT4G12610.1		0	28.61	0.0150116	2	1645.78	-0.337695	79.9014	0	1
4-7 peptide,8-12 peptide	High	AAPVAEAPKPAEEEEAPKPK	3	1	1	AT1G57720.1		0	48.32	0.000234098	2	2059.07	1.23769	38.204	0	1
4-7 peptide	High	AAPYVLSYFSDSKDELK	2	1	1	AT1G49410.1		0	55.5	4.74898e-05	2	1932.95	-3.39435	109.963	1	1
8-12 peptide	High	AAQAAAAASSGGGGGK	1	1	1	AT3G24100.1		0	75.82	3.25964e-07	2	1231.6	-1.23375	24.9815	0	1
8-12 peptide	High	AAQATTQDDLLTWVK	2	1	1	AT1G67280.1		0	25.8	0.0468188	2	1660.85	-1.01557	121.071	0	1
8-12 peptide,4-7 peptide	High	AAQDIAAADMAPTHPIR	2	4	1	AT5G10450.1		0	82.31	1.00754e-07	2	1748.88	1.39268	70.8026	0	1
8-12 peptide,4-7 peptide	High	AAQDIANAELAPTHPIR	2	2	1	AT1G35160.1		0	66.57	3.5357e-06	2	1787.94	-0.667248	73.7858	0	1
4-7 peptide,8-12 peptide	High	AAQDIANSELAPTHPIR	4	2	1	AT4G09000.1		0	43.12	0.000833674	3	1803.93	-1.5013	61.4502	0	1
8-12 peptide,4-7 peptide	High	AAQDILLAR	1	2	1	AT2G21330.3		0	58.02	9.07126e-06	2	970.568	-0.084046	77.497	0	1
4-7 peptide	High	AAQDSVcDAIEAIEGGPK	1	1	1	AT1G03475.1	C7(Carbamidomethyl)	0	79.25	9.92399e-08	2	1830.85	-3.93152	125.575	0	1
4-7 peptide,8-12 peptide	High	AAQDVAVADLAPTHPIR	4	3	1	AT5G65430.2		0	78.34	2.30091e-07	2	1744.93	-2.60083	72.0459	0	1
4-7 peptide,8-12 peptide	High	AAQEALYVR	1	1	1	AT3G52930.1		0	58.19	2.98859e-05	2	1020.54	-2.83294	47.1563	0	1
4-7 peptide,8-12 peptide	High	AAQELSETKEDGEDEAVEEDGPAMK	1	1	1	AT3G05070.1		0	43.93	0.000175089	3	2678.16	-2.54302	62.3374	1	1
4-7 peptide	High	aAQGGDSYEEALAALSSLITK	2	1	1	AT5G05980.2	N-Term(Acetyl)	0	53.67	6.46452e-05	2	2137.06	-1.16615	196.219	0	1
8-12 peptide	High	AAQGVFFADPVAVR	1	2	1	AT2G07360.1		0	25.73	0.0502525	2	1447.77	0.100485	112.9	0	1
4-7 peptide	High	AAQMLSGIDLDSGMR	1	1	1	AT5G42970.1		0	58.5	1.89986e-05	2	1564.74	-2.02456	102.385	0	1
4-7 peptide	High	AAQPEPVAPVENAGEK	1	1	1	AT1G76810.1		0	27.77	0.0361791	2	1606.8	-2.07909	46.0413	0	1
4-7 peptide	High	AAQPEPVAPVENAGEKEGEEETAAAK	1	1	1	AT1G76810.1		0	28.62	0.0153893	3	2622.25	-0.797248	59.3758	1	1
4-7 peptide	High	AAQSEIDAVAWSK	1	2	1	AT5G42080.1		0	34.78	0.00563858	2	1375.68	-3.5952	76.8285	0	1
4-7 peptide	High	AASAAALAAENMEPSK	1	1	1	AT2G46110.1		0	26.43	0.029235	2	1531.74	-0.84151	65.9045	0	1
8-12 peptide	High	AASAATEGNDEEELPR	2	1	1	AT3G58560.1		0	46.36	0.000116759	2	1659.75	1.05005	56.4111	0	1
8-12 peptide,4-7 peptide	High	aASAEIDAEIQQQLTNEVK	6	1	1	AT2G37270.1	N-Term(Acetyl)	0	107.37	2.97751e-10	2	2100.04	-1.00554	157.839	0	1
8-12 peptide,4-7 peptide	High	AASALSSNVPPVVLAK	5	2	1	AT1G21750.1		0	67.48	1.13442e-06	2	1523.88	-1.31666	93.7901	0	1
8-12 peptide	High	AASASADFSAK	1	2	1	AT1G52730.2		0	24.83	0.0365025	2	1025.49	-1.147	40.4036	0	1
8-12 peptide	High	AASEEGEAVEEEVK	1	1	1	AT5G52310.1		0	66.45	1.67584e-06	2	1476.67	-0.674707	61.9633	0	1
8-12 peptide	High	AASELSSHNPPLALAK	1	1	1	AT1G77510.1		0	38.11	0.00271192	2	1605.86	0.591541	66.0961	0	1
8-12 peptide	High	AASEQAAMNAK	1	2	1	AT3G05420.1		0	43.57	0.000351633	2	1091.52	0.121865	30.1903	0	1
8-12 peptide,4-7 peptide	High	AASFNIIPSSTGAAK	1	3	2	AT3G04120.1;AT1G13440.1		0	45.96	0.000531109	2	1434.76	-1.49984	91.9003	0	1
4-7 peptide	High	AASLPIVVcHGK	1	1	1	AT5G20060.2	C9(Carbamidomethyl)	0	24.7	0.041339	2	1251.69	-1.22907	50.464	0	1
8-12 peptide	High	AASNQADFQSK	1	1	1	AT1G47710.1		0	28.68	0.0124677	2	1166.54	0.153908	31.8377	0	1
8-12 peptide	High	AASQMAGSPSVLK	1	2	1	AT3G54760.2		0	28.17	0.0333006	2	1246.65	-0.0221454	56.6651	0	1
4-7 peptide	High	aASSAVTANYVLKPPPFALDALEPHMSK	1	1	1	AT4G25100.1	N-Term(Acetyl)	0	34.18	0.00471701	3	2967.52	-2.59076	137.126	0	1
4-7 peptide	High	AASSSDTLPEGLTR	1	1	1	AT1G05350.1		0	39.32	0.00171332	2	1404.69	-2.4336	61.5938	0	1
8-12 peptide,4-7 peptide	High	AASSSSAGSNPYIAR	1	2	1	AT2G22475.1		0	74.61	4.25505e-07	2	1438.69	-0.993871	48.4388	0	1
8-12 peptide	High	AASTHGIALVAPDTSPR	2	1	1	AT2G41530.1		0	52.03	0.000107464	2	1663.87	-1.1143	66.2943	0	1
8-12 peptide	High	aASYEEERDIQK	1	1	1	AT3G18000.1	N-Term(Acetyl)	0	28.64	0.0144295	2	1480.69	-1.83563	63.0214	1	1
4-7 peptide	High	aATASSEASEGPVMGLINK	1	1	1	AT1G27090.1	N-Term(Acetyl)	0	31.17	0.0100826	2	1874.92	-0.702735	117.235	0	1
4-7 peptide	High	AATASSEASEGPVMGLINK	2	1	1	AT1G27090.1		0	59.21	1.87122e-05	2	1832.9	-1.01531	88.6034	0	1
8-12 peptide	High	AATAYELIR	1	1	1	AT5G19290.1		0	60.98	1.193e-05	2	1007.55	-0.132815	76.8935	0	1
8-12 peptide	High	AATGFGVATLVEWVQNHSSS	1	1	1	AT4G30920.1		0	37.58	0.00239178	2	2061	-1.52616	170.982	0	1
8-12 peptide	High	AATGGGSSEGGNFTITSQDGTK	1	1	1	AT4G02510.1		0	97.78	1.10872e-09	2	2042.93	-0.376256	64.4041	0	1
8-12 peptide	High	AATGYLPLIFEGSSPGAGK	1	1	1	AT4G16130.1		0	38.33	0.00255593	2	1835.95	0.0794088	134.241	0	1
8-12 peptide	High	AATNNFSSDNIVSESGEK	1	1	1	AT4G35230.1		0	82.16	4.25695e-08	2	1869.85	0.493194	74.9712	0	1
8-12 peptide,4-7 peptide	High	AATSDTLTAPYNDLEAVEK	1	1	1	AT5G63570.1		0	44.91	0.000498802	2	2008.97	0.949087	111.255	0	1
4-7 peptide	High	aATSEHTILQFVSPSSTASATTSVLTAR	5	1	1	AT2G39990.1	N-Term(Acetyl)	0	63.91	5.50731e-06	3	2876.46	-1.5483	136.371	0	1
4-7 peptide	High	AATSGQAFPQcVFDHWEMMSSDPLEPGTQASVLVADIR	4	1	1	AT1G56070.1	C11(Carbamidomethyl)	0	52.71	2.31878e-05	3	4148.89	-6.41866	161.839	0	1
4-7 peptide	High	aATSLLYNQLK	1	1	1	AT1G79500.1	N-Term(Acetyl)	0	25.84	0.0396135	2	1263.69	-2.11152	122.494	0	1
8-12 peptide	High	AATSLPSLcNLPPVDcGINA	3	1	1	AT5G62080.1	C9(Carbamidomethyl); C16(Carbamidomethyl)	0	45.81	0.000419875	2	2070	-0.462099	142.059	0	1
4-7 peptide,8-12 peptide	High	AATSNIQNLLDQR	1	1	1	AT1G65010.1		0	38.95	0.00213312	2	1443.75	-1.46425	88.979	0	1
8-12 peptide	High	aATTENLPQLK	1	1	1	AT3G03250.1	N-Term(Acetyl)	0	46.81	0.000207407	2	1227.66	-1.38369	98.5801	0	1
4-7 peptide	High	AATTGGEASIPSR	1	2	1	AT5G01390.4		0	35.99	0.00358769	2	1217.61	-3.92072	36.8238	0	1
8-12 peptide	High	aATTGLETLVDQIISVITNDGR	3	2	1	AT1G65700.1	N-Term(Acetyl)	0	76.53	2.8236e-07	2	2329.22	-1.04787	221.8	0	1
8-12 peptide	High	AATTLTSLcNLPSFDcGISA	2	1	1	AT5G07230.1	C9(Carbamidomethyl); C16(Carbamidomethyl)	0	60.46	9.21985e-06	2	2098.98	0.0495116	151.593	0	1
4-7 peptide	High	AATVEAVTVAGEGK	1	1	1	AT1G31760.1		0	37.31	0.00351125	2	1302.69	-2.10936	50.1592	0	1
4-7 peptide	High	AATVETVPDDEEDARPK	1	3	1	AT3G46220.3		0	42.04	0.0007252	2	1842.87	0.634354	45.3183	0	1
8-12 peptide	High	AATYDEIKK	1	3	2	AT3G04120.1;AT1G13440.1		0	29.61	0.0136198	2	1038.55	-1.13962	33.6043	1	1
8-12 peptide,4-7 peptide	High	AAVAAAENGLAPTHPVR	2	3	1	AT1G22300.1		0	67.54	3.02179e-06	2	1644.88	-3.53778	55.4028	0	1
4-7 peptide	High	AAVAAMGDLADVVGENTK	1	2	2	AT3G08943.1;AT3G08947.1		0	58.07	2.26135e-05	2	1731.86	-1.46133	107.967	0	1
8-12 peptide	High	aAVAAPmASKPR	1	1	1	AT3G18190.1	N-Term(Acetyl); M7(Oxidation)	0	25.81	0.0297849	2	1227.65	-0.368773	46.394	0	1
8-12 peptide	High	aAVAAPMASKPR	1	1	1	AT3G18190.1	N-Term(Acetyl)	0	52	5.71016e-05	2	1211.65	-1.54798	58.0694	0	1
8-12 peptide,4-7 peptide	High	AAVAETQNDEVIEETTK	1	1	1	AT5G10010.1		0	81.49	8.94068e-08	2	1847.88	-2.69265	69.1785	0	1
8-12 peptide	High	AAVAEVDDPENcVSSADK	1	1	1	AT1G63060.1	C12(Carbamidomethyl)	0	82.25	2.26352e-08	2	1876.82	-2.45539	71.1083	0	1
8-12 peptide	High	AAVAQIGIGSR	1	1	1	AT1G24470.1		0	45.08	0.000277858	2	1042.6	-0.274357	62.6986	0	1
4-7 peptide	High	AAVDEELGPDAK	1	2	1	AT2G33340.1		0	34.89	0.00301636	2	1214.59	-2.80412	47.9526	0	1
8-12 peptide	High	AAVDPEFASGVIDVYR	1	1	1	AT5G15910.1		0	73.54	7.23632e-07	2	1708.85	-0.92146	123.456	0	1
8-12 peptide,4-7 peptide	High	AAVDSNSQVGSIFQVLR	2	2	2	AT2G21410.1;AT4G39080.1		0	64.01	7.42748e-06	2	1790.94	0.750593	132.533	0	1
8-12 peptide	High	AAVEAQLK	1	1	1	AT3G61260.1		0	29.55	0.0135319	2	829.478	-0.233404	37.8124	0	1
8-12 peptide	High	AAVEAQLR	1	1	1	AT2G45820.1		0	48.05	0.000134741	2	857.483	-0.991786	41.5949	0	1
8-12 peptide	High	AAVEEGILPGGGVALLYAAR	5	1	1	AT3G23990.1		0	50.24	9.36775e-05	2	1927.06	-0.815375	140.895	0	1
8-12 peptide	High	AAVEEGIVVGGGcTLLR	1	3	3	AT1G55490.1;AT3G13470.1;AT5G56500.1	C13(Carbamidomethyl)	0	28.76	0.023283	2	1700.9	-2.59147	107.564	0	1
4-7 peptide,8-12 peptide	High	AAVEGNLPVSGQYSPR	1	1	1	AT1G64190.1		0	57.06	2.96167e-05	2	1644.83	-3.22122	68.7252	0	1
8-12 peptide,4-7 peptide	High	AAVGAPDHLGDcPFSQR	1	2	1	AT1G19570.1	C12(Carbamidomethyl)	0	63.91	3.80025e-06	2	1797.83	-1.89975	76.5431	0	1
4-7 peptide	High	aAVGVEARPPVTAMEETcNVK	3	1	1	AT5G20000.1	N-Term(Acetyl); C18(Carbamidomethyl)	0	59.27	1.79822e-05	2	2271.1	-2.69753	89.9345	0	1
8-12 peptide	High	AAVIGDTIGDPLK	1	1	1	AT1G15690.1		0	39.55	0.00118127	2	1269.7	-1.89734	98.1135	0	1
8-12 peptide	High	AAVIGDTIGDPLKDTSGPSLNILIK	2	1	1	AT1G15690.1		0	45.05	0.000221952	2	2508.38	-3.48149	135.414	1	1
8-12 peptide,4-7 peptide	High	AAVLSDMDTVGR	1	1	1	AT3G05970.1		0	37.5	0.00283636	2	1234.61	-0.514262	80.6937	0	1
8-12 peptide	High	aAVNRDNEEEVKTDDGSPK	1	2	1	AT5G19130.2	N-Term(Acetyl)	0	35.79	0.0022277	3	2115.97	-2.66757	47.4865	2	1
4-7 peptide	High	AAVQFFLK	1	1	1	AT1G12270.1		0	46.71	0.000202639	2	923.533	-1.85221	88.9774	0	1
4-7 peptide	High	aAVQQQQAMQK	1	1	1	AT1G13690.1	N-Term(Acetyl)	0	49.11	0.000161408	2	1272.63	-1.5615	45.5307	0	1
4-7 peptide	High	AAVSALQHQPVVNAVIDGDDIIYR	3	4	2	AT4G26910.3;AT5G55070.1		0	70.55	1.11012e-06	2	2564.34	-2.2342	113.736	0	1
8-12 peptide,4-7 peptide	High	AAVTDDIAEGHGDVGPK	1	1	1	AT4G00570.1		0	63.85	6.46993e-06	2	1651.79	-1.41465	61.0527	0	1
8-12 peptide	High	AAVTDEMVDAFMAVRPLPSMFE	3	2	1	AT3G04600.1		0	54.75	3.46689e-05	2	2427.14	0.0967131	187.446	0	1
4-7 peptide	High	AAVVGGNVLTSQR	1	1	1	AT5G37830.1		0	27.59	0.0251691	2	1271.71	-1.32707	56.0807	0	1
4-7 peptide	High	AAWEEYDATcLISK	1	1	1	AT2G41530.1	C10(Carbamidomethyl)	0	41.16	0.000616305	2	1656.76	-1.23531	107.184	0	1
4-7 peptide	High	AAYEAMLGLIQK	1	1	1	AT1G20960.1		0	61.28	1.27722e-05	2	1307.7	-2.64807	115.451	0	1
4-7 peptide	High	AAYQLVHSEISPGLLEAVIK	2	3	1	AT1G04080.1		0	42.37	0.000483823	2	2138.18	-2.43374	125.854	0	1
8-12 peptide	High	AAYVAVMQR	1	1	1	AT4G33090.1		0	64.76	6.24945e-06	2	1008.53	-1.48589	62.1489	0	1
8-12 peptide,4-7 peptide	High	AcAAQTNATFLK	1	2	1	AT3G05530.1	C2(Carbamidomethyl)	0	47.13	0.00031951	2	1295.64	-1.05363	61.7773	0	1
4-7 peptide,8-12 peptide	High	AcAEQALSVLNGTQLGGQSIR	2	1	1	AT4G27000.1	C2(Carbamidomethyl)	0	95.23	5.12857e-09	2	2173.1	-0.683448	109.023	0	1
8-12 peptide	High	AcAEVGIK	1	1	1	AT3G12290.1	C2(Carbamidomethyl)	0	36.2	0.00527743	2	847.434	0.200022	37.2544	0	1
4-7 peptide	High	AccQGAEILSGSPSK	1	1	1	AT5G44070.1	C2(Carbamidomethyl); C3(Carbamidomethyl)	0	51.48	4.05392e-05	2	1564.71	-2.54832	52.5084	0	1
4-7 peptide	High	AcDLGLEVKPWIK	2	2	1	AT4G35830.1	C2(Carbamidomethyl)	0	46.47	0.000259238	2	1528.82	-1.8586	96.4323	0	1
4-7 peptide	High	AcDLGLQVKPWIK	2	1	1	AT2G05710.1	C2(Carbamidomethyl)	0	27.72	0.019271	2	1527.83	-1.93235	91.8247	0	1
4-7 peptide	High	AcDVTRPVIAcSVTSNEASQLK	1	2	1	AT4G12600.1	C2(Carbamidomethyl); C11(Carbamidomethyl)	0	37.55	0.00254899	3	2406.17	-2.466	72.9024	0	1
4-7 peptide	High	AcGAVIVNRPDELQESDIGTGAGLFEVK	1	1	1	AT5G26360.1	C2(Carbamidomethyl)	0	53.85	4.94517e-05	3	2945.47	-0.301621	113.485	0	1
4-7 peptide,8-12 peptide	High	AcGESDAPNPPGASNTK	2	1	1	AT1G27435.1	C2(Carbamidomethyl)	0	66.63	9.40285e-07	2	1672.72	-3.0119	32.6255	0	1
8-12 peptide	High	AcGLDEVTR	1	1	1	AT1G74260.1	C2(Carbamidomethyl)	0	34.39	0.0038393	2	1020.48	0.0868293	53.8184	0	1
8-12 peptide	High	AcGLVNFTR	1	1	1	AT1G78140.1	C2(Carbamidomethyl)	0	32.22	0.00989655	2	1037.52	-0.141155	77.9503	0	1
4-7 peptide,8-12 peptide	High	AcGVTRPVIAcSVTSNEASQLK	3	3	1	AT4G22380.1	C2(Carbamidomethyl); C11(Carbamidomethyl)	0	113.19	7.79567e-11	2	2348.16	-2.21489	67.998	0	1
8-12 peptide	High	AcHVETPPASR	1	1	1	AT4G14815.1	C2(Carbamidomethyl)	0	26.97	0.0277255	2	1224.58	-0.505121	29.2917	0	1
8-12 peptide	High	AcNLNLEEQK	1	1	1	AT3G26380.1	C2(Carbamidomethyl)	0	36.9	0.00235821	2	1218.58	-0.759183	52.7436	0	1
8-12 peptide	High	AcNVQTPPVSR	1	1	1	AT3G22600.1	C2(Carbamidomethyl)	0	31.28	0.0079314	2	1228.61	-1.63708	43.6093	0	1
8-12 peptide,4-7 peptide	High	AcPTDVLEMIPWDGcK	1	1	1	ATCG01060.1	C2(Carbamidomethyl); C15(Carbamidomethyl)	0	58.11	6.72186e-06	2	1891.84	-1.17021	152.899	0	1
8-12 peptide	High	AcQNITQPLR	1	1	1	AT1G50480.1	C2(Carbamidomethyl)	0	29.03	0.0150031	2	1200.61	-0.924434	53.1227	0	1
4-7 peptide	High	AcTALGDHGDSSALPTLWDSLPAIAVVGGQSSGK	2	3	1	AT5G42080.1	C2(Carbamidomethyl)	0	27.43	0.023674	3	3338.63	-1.21196	145.25	0	1
4-7 peptide	High	AcTALGDHGEGSSLPTLWDSLPAIAVVGGQSSGK	2	1	0		C2(Carbamidomethyl)	0.193	45.79	0.000342723	3	3338.63	-0.11507	145.268	0	1
8-12 peptide	High	AcVGLAPENNMILEYK	2	1	1	AT5G10170.1	C2(Carbamidomethyl)	0	37.71	0.00276177	2	1821.88	-1.7182	113.917	0	1
8-12 peptide	High	AcVTccYR	1	1	1	AT5G14920.1	C2(Carbamidomethyl); C5(Carbamidomethyl); C6(Carbamidomethyl)	0	18.92	0.032494	2	1089.43	-0.940036	40.3156	0	1
8-12 peptide	High	AcYGVLR	1	3	2	AT2G31610.1;AT5G35530.1	C2(Carbamidomethyl)	0	30.51	0.0119598	2	838.424	-0.166475	55.7262	0	1
4-7 peptide,8-12 peptide	High	ADAAGTTSDLYMAYK	2	3	1	AT3G60240.3		0	80.87	5.93387e-08	2	1577.71	-1.5498	82.3845	0	1
8-12 peptide	High	ADAcVDVYQK	1	1	1	AT1G67680.1	C4(Carbamidomethyl)	0	34.99	0.00245641	2	1168.53	0.710489	51.8554	0	1
4-7 peptide	High	ADADDDKLVDGLNWAcGQGR	1	1	1	AT3G13560.1	C16(Carbamidomethyl)	0	30.9	0.00422672	2	2175.97	-1.13834	103.848	1	1
4-7 peptide	High	aDADDIQPIVcDNGTGMVK	1	1	1	AT1G49240.1	N-Term(Acetyl); C11(Carbamidomethyl)	0	39.72	0.000730618	2	2060.92	-2.67078	114.516	0	1
8-12 peptide	High	aDAETFAFQAEINQLLSLIINTFYSNK	2	4	2	AT5G56030.1;AT5G56010.1	N-Term(Acetyl)	0	79.12	1.51852e-07	3	3103.56	0.306522	221.943	0	1
4-7 peptide	High	ADALFIPR	1	1	1	AT1G10390.1		0	49.89	0.00023231	2	902.508	-1.39056	78.0298	0	1
4-7 peptide	High	ADATQVISASK	1	1	1	AT4G14200.1		0	32.69	0.0127301	2	1090.57	-1.37176	42.8265	0	1
8-12 peptide	High	ADATVAADGSGTFK	1	1	1	AT3G14310.1		0	33.5	0.00509219	2	1310.62	-2.04849	56.0757	0	1
4-7 peptide,8-12 peptide	High	aDAVNAQTPSLSEQYHLEK	1	1	1	AT1G22450.1	N-Term(Acetyl)	0	50.74	0.0001265	2	2143.03	-1.00443	89.1789	0	1
4-7 peptide,8-12 peptide	High	ADcLDDLSYAIMYEVTK	4	2	1	AT3G02090.1	C3(Carbamidomethyl)	0	106.03	2.07051e-10	2	2006.91	-0.0699761	163.132	0	1
8-12 peptide,4-7 peptide	High	ADDcIGPEVESLVASLPEGGVLLLENVR	4	1	1	AT3G12780.1	C4(Carbamidomethyl)	0	47.01	0.000224946	3	2951.51	0.624676	206.736	0	1
8-12 peptide	High	aDDEVVDPKK	1	1	1	AT1G15120.1	N-Term(Acetyl)	0	33.33	0.00429677	2	1157.57	-0.419446	49.2002	1	1
4-7 peptide	High	ADDGGDTVTFMFESPTQDK	2	1	1	AT1G07370.1		0	76.14	1.05259e-07	2	2060.87	-2.09132	116.737	0	1
4-7 peptide	High	ADDGSDTVTFMFESPTQDK	4	1	1	AT2G29570.1		0	82.58	2.38924e-08	2	2090.88	-2.79153	118.553	0	1
4-7 peptide	High	ADDNLMLLHTILFGK	1	2	1	AT5G63550.1		0	42.85	0.000734102	2	1700.9	-2.2195	151.168	0	1
4-7 peptide,8-12 peptide	High	ADDPLFR	1	1	1	AT2G05840.1		0	29.33	0.015927	2	833.415	-0.185548	60.4581	0	1
4-7 peptide	High	ADDSLVEAGFAR	1	1	1	AT4G10320.1		0	42.05	0.000838923	2	1250.6	-1.84451	81.7945	0	1
8-12 peptide	High	ADDTMNLGGIK	1	3	1	AT1G55320.1		0	34.26	0.00404971	2	1134.55	-0.711903	76.3523	0	1
4-7 peptide	High	ADDTTQFLEVIR	1	1	1	AT3G11130.1		0	56.39	3.98382e-05	2	1407.71	-2.36116	112.431	0	1
4-7 peptide	High	ADEDDNWAAAK	1	2	1	AT4G38710.1		0	24.14	0.0166824	2	1205.51	-0.696957	47.1061	0	1
8-12 peptide	High	ADEGAQTISDAAGNLK	1	1	1	AT4G13230.1		0	68.28	1.66425e-06	2	1560.75	-2.29617	82.0122	0	1
4-7 peptide	High	aDEGKEETGMGQVEEDFSVWK	2	1	1	AT2G16780.1	N-Term(Acetyl)	0	78.5	6.28579e-08	2	2413.04	-2.65123	130.919	1	1
4-7 peptide	High	aDEINEIREEQEQLAPFDPSKK	2	1	1	AT5G20920.1	N-Term(Acetyl)	0	25.78	0.036201	3	2628.27	-3.8521	121.6	2	1
4-7 peptide	High	ADEISNIIR	1	1	1	ATCG00120.1		0	42.69	0.000769726	2	1030.55	-2.15088	73.6324	0	1
4-7 peptide	High	aDEIVPPATQLAAVSLENDGSTVQR	2	1	1	AT5G56680.1	N-Term(Acetyl)	0	41.15	0.00108198	2	2623.31	-2.88648	145.917	0	1
4-7 peptide	High	ADENTPNHVPDMASMGM	1	1	1	AT3G13860.1		0	43.88	0.000177117	2	1816.73	-1.79396	96.4889	0	1
8-12 peptide,4-7 peptide	High	ADEPVFVDFWAPWcGPcK	2	1	1	AT1G03680.1	C14(Carbamidomethyl); C17(Carbamidomethyl)	0	75.79	1.22589e-07	2	2180.96	1.06229	172.049	0	1
8-12 peptide	High	ADESESQVENNDAQPK	2	4	1	AT3G52140.3		0	71.87	2.21044e-07	2	1760.76	0.892354	37.4533	0	1
8-12 peptide	High	aDESQYSSDTYSNK	2	1	1	AT2G25970.1	N-Term(Acetyl)	0	49.51	2.83664e-05	2	1636.66	-0.155298	68.9275	0	1
8-12 peptide	High	aDESQYSSDTYSNKR	1	1	1	AT2G25970.1	N-Term(Acetyl)	0	64.03	1.16633e-06	2	1792.76	-2.61858	56.3723	1	1
4-7 peptide	High	ADEVDNWAAGK	1	1	1	AT1G13020.1		0	32.42	0.00329358	2	1175.53	-2.01457	59.8601	0	1
4-7 peptide	High	ADEVDSWVSTKPSEPR	1	2	1	AT4G38710.1		0	36.06	0.00265084	2	1802.85	-1.95408	68.3998	0	1
8-12 peptide	High	ADFDSLAPK	1	1	1	AT4G37300.1		0	33.83	0.0056097	2	963.478	-0.109315	76.0847	0	1
4-7 peptide	High	ADFEYLEK	1	1	1	AT5G57655.2		0	31.14	0.00534546	2	1014.48	-0.72144	71.7725	0	1
4-7 peptide,8-12 peptide	High	ADFGAVMDVLK	1	1	1	AT4G29840.1		0	55.53	4.78626e-05	2	1165.59	-0.872671	120.327	0	1
4-7 peptide	High	aDGEDIQPLVcDNGTGMVK	1	5	3	AT3G12110.1;AT2G37620.1;AT5G09810.1	N-Term(Acetyl); C11(Carbamidomethyl)	0	39.72	0.000730618	2	2060.92	-2.67078	114.516	0	1
4-7 peptide,8-12 peptide	High	aDGHSFNNISLSGR	1	1	1	AT3G28730.1	N-Term(Acetyl)	0	44.51	0.000320368	2	1516.71	-1.07366	80.6094	0	1
8-12 peptide	High	ADGLGVSScIER	1	3	1	AT5G46290.2	C9(Carbamidomethyl)	0	40.44	0.0011386	2	1263.6	-1.50151	69.9099	0	1
4-7 peptide	High	ADGLSDFDTYIMETTGQNLK	2	1	1	AT3G42170.1		0	106.36	1.64157e-10	2	2219.02	-0.866529	146.321	0	1
4-7 peptide	High	ADGLVDMPYISDENADEDPEIR	2	2	1	AT3G12050.2		0	78.46	6.16964e-08	2	2464.07	-5.98234	122.125	0	1
4-7 peptide	High	ADGMIAHLASLAEK	1	2	1	AT4G25080.4		0	59.68	1.80846e-05	2	1426.74	-0.565122	98.2426	0	1
8-12 peptide	High	ADGSTFSAEAGGDQR	1	1	1	AT3G15520.1		0	33.59	0.00131257	2	1468.63	0.720225	50.883	0	1
8-12 peptide,4-7 peptide	High	ADGYILEGK	1	2	1	AT5G20290.1		0	58.82	1.61401e-05	2	965.494	-0.251056	64.8906	0	1
8-12 peptide	High	aDHQQHQQQQQPIMR	1	1	1	AT2G25890.1	N-Term(Acetyl)	0	36.92	0.00211365	3	1914.9	-1.42306	35.896	0	1
8-12 peptide	High	ADIGIAVADATDAAR	1	10	5	AT2G18960.1;AT4G30190.1;AT5G57350.1;AT5G62670.1;AT3G47950.1		0	67.48	2.76012e-06	2	1429.73	-0.884778	100.757	0	1
8-12 peptide	High	ADIGIAVDDATDAAR	1	2	1	AT2G07560.1		0	28.29	0.0160112	2	1473.72	-0.00415488	94.5659	0	1
4-7 peptide	High	ADILDPALMR	1	2	1	AT3G05530.1		0	24.98	0.0347868	2	1114.59	-1.8658	97.1565	0	1
8-12 peptide	High	ADKPSTLYWAETQDGGDAK	1	1	1	AT2G47390.1		0	33.98	0.0043194	2	2052.95	1.42415	79.0879	0	1
8-12 peptide	High	ADLAIPITSHASLAR	1	1	1	AT5G01600.1		0	50.21	9.67088e-05	2	1535.85	-1.37708	87.4293	0	1
4-7 peptide,8-12 peptide	High	ADLGVLALK	1	2	1	AT1G10840.1		0	74.31	2.74304e-07	2	899.555	-1.51875	86.8905	0	1
4-7 peptide	High	ADLHHLGMFLEGK	1	2	1	AT1G48410.1		0	27.89	0.0248709	3	1467.74	-2.06125	93.5846	0	1
4-7 peptide,8-12 peptide	High	ADLIAYLK	1	2	1	AT1G22840.1		0	40.9	0.00052834	2	906.528	-1.55266	97.1507	0	1
4-7 peptide	High	ADLNVPLDDNQNITDDTR	2	2	1	AT1G56190.2		0	47.07	0.000179647	2	2028.95	-0.909508	90.2544	0	1
8-12 peptide	High	ADLNVPLDDNQTITDDTR	1	1	1	AT3G12780.1		0	36.75	0.00232484	2	2015.95	1.26984	100.769	0	1
8-12 peptide,4-7 peptide	High	ADLVNNLGTIAR	1	5	3	AT5G56030.1;AT5G56010.1;AT5G52640.1		0	48.53	0.00018938	2	1256.69	-1.31448	96.0166	0	1
4-7 peptide,8-12 peptide	High	ADMFSESQR	1	2	1	AT2G21870.1		0	44.58	0.000150751	2	1070.46	-1.01734	48.5087	0	1
4-7 peptide	High	ADMILPISR	1	1	1	AT3G14920.1		0	27.71	0.0264317	2	1015.56	-2.17134	84.2537	0	1
8-12 peptide	High	ADNDEDEVDGENNKDA	1	1	1	AT5G35700.1		0	53.45	1.145e-05	2	1749.67	0.47648	39.6638	1	1
8-12 peptide	High	aDNDSLDQFLAAAIDAAK	4	2	1	AT3G02870.2	N-Term(Acetyl)	0	87.72	1.98627e-08	2	1890.91	-0.0961375	202.311	0	1
8-12 peptide	High	aDNDSLDQFLAAAIDAAKK	1	2	1	AT3G02870.2	N-Term(Acetyl)	0	74.18	6.49305e-07	2	2019	-0.331533	175.82	1	1
4-7 peptide	High	ADNYPYGIDYPTR	1	1	1	AT3G04290.1		0	35.18	0.00213889	2	1544.7	-2.08419	84.7877	0	1
8-12 peptide	High	ADPEGLAEIQR	1	1	1	AT3G15090.1		0	56.02	2.9004e-05	2	1198.61	-0.765074	73.044	0	1
4-7 peptide	High	ADQIVEANPLVKDDTSLETIVR	1	1	1	AT5G57020.1		0	102.51	7.0131e-10	2	2426.27	-3.5383	109.027	1	1
4-7 peptide	High	aDQLTDDQISEFK	2	5	1	AT2G41110.1	N-Term(Acetyl)	0	35.42	0.00282772	2	1551.71	-2.46677	114.284	0	1
8-12 peptide	High	aDQLTDDQISEFKEAFSLFDKDGDGcITTK	1	4	1	AT2G41110.1	N-Term(Acetyl); C26(Carbamidomethyl)	0	50.74	5.52384e-05	3	3436.57	-0.0782129	169.995	2	1
4-7 peptide	High	aDQLTDEQISEFK	1	4	1	AT1G66410.1	N-Term(Acetyl)	0	55.83	2.70359e-05	2	1565.73	-2.30473	114.285	0	1
8-12 peptide	High	aDQLTDEQISEFKEAFSLFDK	1	4	1	AT1G66410.1	N-Term(Acetyl)	0	60.18	1.23283e-05	2	2503.19	2.6099	185.174	1	1
4-7 peptide	High	aDQQAGTIVGGVR	1	1	1	AT5G12140.1	N-Term(Acetyl)	0	52.58	6.92857e-05	2	1313.68	-2.63424	77.7796	0	1
4-7 peptide	High	ADRDESSPYAAmLAAQDVAQR	1	3	3	AT2G36160.1;AT3G11510.1;AT3G52580.1	M12(Oxidation)	0	34.15	0.00282675	2	2281.05	-2.09897	74.1164	1	1
4-7 peptide,8-12 peptide	High	ADRDESSPYAAMLAAQDVAQR	2	3	3	AT2G36160.1;AT3G11510.1;AT3G52580.1		0	81.8	6.4748e-08	2	2265.06	-0.586264	97.2916	1	1
8-12 peptide,4-7 peptide	High	ADSQcLcEAFK	1	2	1	AT5G64080.2	C5(Carbamidomethyl); C7(Carbamidomethyl)	0	53.32	1.21052e-05	2	1328.56	-1.41482	75.69	0	1
8-12 peptide	High	ADTPIDANEIR	1	1	1	AT1G76010.1		0	35.95	0.00290941	2	1214.6	-0.68492	67.2027	0	1
8-12 peptide	High	aDTPSSPAGDGGESGGSVR	2	5	1	AT2G38880.4	N-Term(Acetyl)	0	43.42	0.00017517	2	1745.76	2.02522	60.2139	0	1
8-12 peptide	High	ADVAEVcVQALQLEEAK	1	1	1	AT2G37660.1	C7(Carbamidomethyl)	0	65.69	3.54753e-06	2	1872.95	4.52283	116.688	0	1
8-12 peptide,4-7 peptide	High	ADVEDFLASGSK	1	1	1	AT3G13930.1		0	50.15	0.00012607	2	1238.59	-0.770589	102.579	0	1
4-7 peptide	High	ADVEGQDHTNGIER	1	1	1	AT4G04910.1		0	56.34	1.38203e-05	2	1540.7	-0.907431	30.3497	0	1
4-7 peptide	High	ADVENFFK	1	1	1	AT1G48920.1		0	41.5	0.000718565	2	969.467	-1.04174	86.6417	0	1
8-12 peptide	High	aDVEPEVAAAGVPK	1	3	2	AT1G04270.2;AT5G09510.1	N-Term(Acetyl)	0	74.79	5.50945e-07	2	1394.71	-1.25557	104.426	0	1
4-7 peptide	High	ADVPFR	1	1	1	ATCG00680.1		0	28.38	0.0286792	2	704.373	0.383417	45.0728	0	1
8-12 peptide	High	ADVQEDSTGGVQK	1	1	1	AT1G20110.1		0	64.39	3.16606e-06	2	1333.62	-1.63772	34.0055	0	1
4-7 peptide	High	ADVSTGGGSQTTVPEFGTSSK	2	1	1	AT4G24680.1		0	33.34	0.00509792	2	2012.93	-3.13744	67.9361	0	1
4-7 peptide,8-12 peptide	High	ADVSTIALGIAASTASIILGAGTK	11	1	1	AT5G45390.1		0	107.13	1.14249e-10	2	2201.23	-1.79464	218.289	0	1
8-12 peptide	High	ADVVSITNALEK	1	3	1	AT3G56190.1		0	43.15	0.00102645	2	1259.68	-0.848017	102.036	0	1
8-12 peptide	High	ADWHScLDSK	1	1	1	AT2G05710.1	C6(Carbamidomethyl)	0	22.85	0.0131463	2	1218.52	-1.54023	56.7345	0	1
8-12 peptide	High	ADYFLVGK	1	1	1	AT3G29320.1		0	35.07	0.00253605	2	912.482	-0.791443	91.7295	0	1
8-12 peptide	High	AEADPKVETVTETK	1	1	1	AT3G56240.1		0	44.34	0.000653429	2	1517.77	-1.74603	42.1666	1	1
8-12 peptide	High	AEAENKEAEVVR	3	2	1	AT1G15340.1		0	42.03	0.000930522	2	1344.68	0.818019	31.3336	1	1
8-12 peptide	High	AEAFYSDEMEK	2	1	1	AT5G25070.1		0	22.4	0.0145816	2	1319.55	0.645145	74.7787	0	1
8-12 peptide,4-7 peptide	High	AEAGRFPVAGSEEDAQK	2	1	1	AT2G30110.1		0	65.76	3.63681e-06	2	1761.84	1.62668	51.2664	1	1
8-12 peptide,4-7 peptide	High	AEAILAATNNRPTNK	1	1	1	AT1G30360.1		0	42.62	0.000708386	2	1583.85	-0.646954	47.6975	0	1
8-12 peptide	High	AEAIQFPVR	1	1	1	AT4G12650.1		0	28.65	0.0255859	2	1030.57	-0.019928	86.33	0	1
4-7 peptide	High	AEALSLELQAAQAHVDNLQQELAQAR	1	1	1	AT5G46070.1		0	69.88	1.37754e-06	3	2817.44	-1.54573	135.444	0	1
8-12 peptide	High	aEAMNSSEKKDESSEEK	1	1	1	AT1G19880.1	N-Term(Acetyl)	0	32.06	0.00261366	3	1940.84	1.96426	35.5613	2	1
8-12 peptide,4-7 peptide	High	aEASDLLEWPK	1	2	1	AT1G11840.2	N-Term(Acetyl)	0	61.95	6.79751e-06	2	1300.64	-0.853088	151.651	0	1
4-7 peptide,8-12 peptide	High	aEASDLLEWPKK	3	2	1	AT1G11840.2	N-Term(Acetyl)	0	52.66	8.13001e-05	2	1428.73	-2.14314	112.827	1	1
4-7 peptide	High	AEASTATVEAQVEEDEEEIDETGVEAR	2	1	1	AT3G49470.1		0	84.32	1.60051e-08	2	2907.28	-2.90019	125.857	0	1
8-12 peptide,4-7 peptide	High	AEATDVANAVLDGSDAILLGAETLR	5	3	2	AT2G36580.1;AT3G52990.1		0	131.45	9.56051e-13	2	2485.28	0.959198	184.935	0	1
8-12 peptide	High	AEATDVANAVLDGTDcVMLSGESAAGAYPEIAVK	1	2	1	AT5G63680.1	C16(Carbamidomethyl)	0	28.8	0.010612	3	3395.59	-0.992898	165.223	0	1
4-7 peptide	High	AEATEVVTGSNR	1	1	1	AT3G02260.1		0	26.97	0.0323464	2	1233.6	-2.61343	36.3173	0	1
8-12 peptide	High	aEATSALR	1	1	1	AT1G10590.1	N-Term(Acetyl)	0	40.96	0.00134281	2	860.447	-0.158269	66.6788	0	1
4-7 peptide,8-12 peptide	High	AEAVEGAATSDDDLK	1	1	1	AT1G75950.1		0	93.8	2.66796e-09	2	1491.68	-2.57407	46.8972	0	1
8-12 peptide	High	AEcQISTGPETR	1	1	1	AT1G67930.1	C3(Carbamidomethyl)	0	35.98	0.00189261	2	1348.62	-0.873093	43.1068	0	1
8-12 peptide,4-7 peptide	High	AEDDVNFYQTVNPDVAK	2	3	1	AT5G60640.1		0	62.17	4.85389e-06	2	1924.89	-1.01972	102.8	0	1
4-7 peptide	High	AEDILELLQSPPFR	3	1	1	AT2G26590.1		0	40.93	0.00121085	2	1627.87	-0.984147	155.305	0	1
4-7 peptide	High	AEDLDSGKPNEYQNR	1	1	1	AT2G44200.1		0	23.32	0.0356173	2	1735.78	-2.10729	36.0698	0	1
8-12 peptide	High	AEDLGEQGMVDEAQK	1	1	1	AT3G03340.1		0	29.8	0.00586392	2	1619.72	-0.899407	70.7479	0	1
8-12 peptide,4-7 peptide	High	aEDMAADEVTAPPRK	1	1	1	AT5G63860.1	N-Term(Acetyl)	0	67.53	1.34219e-06	2	1642.77	-1.11387	76.3845	1	1
8-12 peptide,4-7 peptide	High	AEDVVSSMLAK	1	4	2	AT5G16840.3;AT4G17720.1		0	31.25	0.0128982	2	1149.58	-0.311994	94.3121	0	1
8-12 peptide	High	AEDWLNPDVVLEAFEAR	2	2	1	AT4G16760.1		0	78.93	1.72077e-07	2	1973.96	-0.590278	183.9	0	1
4-7 peptide	High	AEEAEEPQAVR	1	1	1	AT1G59990.1		0	29.77	0.00890957	2	1228.58	-0.993073	32.563	0	1
8-12 peptide	High	AEEAFFNQVIALSEAGLLLLANAK	2	2	1	AT3G13300.2		0	64.67	2.8319e-06	2	2532.36	-2.8172	220.311	0	1
4-7 peptide,8-12 peptide	High	AEEAINHLGADSFLVTTDPQK	3	2	1	AT4G39330.1		0	80.04	1.64478e-07	2	2256.11	-1.76061	95.994	0	1
4-7 peptide	High	aEEEVIAIPVQPSDHK	2	1	1	AT1G33680.1	N-Term(Acetyl)	0	28.05	0.0251464	2	1803.91	0.200135	98.8801	0	1
4-7 peptide,8-12 peptide	High	AEEGFFNGLVSSVIR	2	2	2	AT1G50200.1;AT1G50200.2		0	70.08	1.71315e-06	2	1624.83	-1.78823	141.712	0	1
8-12 peptide,4-7 peptide	High	aEEHFDVLTK	1	1	1	AT1G79690.1	N-Term(Acetyl)	0	53.15	4.52701e-05	2	1230.6	-1.38959	93.6905	0	1
4-7 peptide,8-12 peptide	High	aEEHKHDESVIAPEPAVEVVER	3	1	1	AT4G23630.1	N-Term(Acetyl)	0	53.32	6.89067e-05	2	2512.23	-0.798698	73.8965	1	1
4-7 peptide,8-12 peptide	High	AEEIFEK	1	4	1	AT4G13940.1		0	28.44	0.0158973	2	865.429	-1.19654	45.3989	0	1
4-7 peptide	High	AEEKPEDKEMTLEEYEK	1	1	1	AT4G17520.1		0	23.67	0.0322152	3	2097.95	-0.329097	55.7772	1	1
4-7 peptide,8-12 peptide	High	AEEMAQTFR	1	1	1	AT5G30510.1		0	29.65	0.00975534	2	1082.49	-1.01808	47.2553	0	1
8-12 peptide	High	aEEYKNTVPEQETPK	1	2	1	AT1G20450.2	N-Term(Acetyl)	0	36.3	0.00305922	2	1804.86	-0.39658	66.5809	1	1
8-12 peptide	High	AEFGSITWSNPQHEVR	3	1	1	AT2G05920.1		0	69.55	1.42529e-06	2	1857.89	-0.0906345	91.6334	0	1
4-7 peptide	High	AEFQAPVR	1	1	1	AT2G01970.1		0	25.89	0.0404482	2	917.484	0.337039	46.587	0	1
8-12 peptide	High	AEFQEEQAR	1	2	1	AT1G19140.1		0	29.1	0.00928853	2	1107.51	-0.829311	40.1877	0	1
4-7 peptide	High	AEGAMYLFPcLHLPQK	2	1	1	AT1G17290.1	C10(Carbamidomethyl)	0	28.85	0.0184398	2	1874.93	-2.08794	118.678	0	1
4-7 peptide	High	AEGAMYLFPR	1	2	1	AT1G72330.1		0	25.65	0.0288606	2	1154.56	-2.44866	94.736	0	1
4-7 peptide	High	AEGEDVIEDVKPTGQSK	1	1	1	AT5G05010.1		0	40.3	0.00126456	2	1801.87	-3.92594	57.0462	0	1
8-12 peptide,4-7 peptide	High	AEGESEAAQLISDATAK	1	2	2	AT3G27280.2;AT5G40770.1		0	106.26	2.70898e-10	2	1690.81	-0.538151	113.018	0	1
4-7 peptide,8-12 peptide	High	AEGGFLGADVILQQLK	1	1	1	AT1G11860.1		0	73.09	6.45544e-07	2	1658.91	-1.83288	139.244	0	1
4-7 peptide	High	AEGIPVSPYSVR	1	1	1	AT4G20850.1		0	29.01	0.0258742	2	1274.67	-2.28545	73.8794	0	1
8-12 peptide	High	AEGLGLTLSSLEK	1	1	1	AT1G74730.1		0	26.8	0.0360404	2	1317.72	-2.1075	114.577	0	1
8-12 peptide	High	aEGLVLK	1	3	3	AT1G18080.1;AT1G48630.1;AT3G18130.1	N-Term(Acetyl)	0	53.8	2.5429e-05	2	771.461	0.449899	99.6415	0	1
4-7 peptide	High	AEGQNTGNFITDRPSTK	2	2	1	AT1G69230.1		0	47.17	0.000283004	2	1835.89	-1.30697	50.9914	0	1
8-12 peptide	High	AEGQNTGNFLTDRPSTK	2	2	1	AT2G03680.1		0	30.47	0.0132819	2	1835.89	2.48302	60.5507	0	1
4-7 peptide	High	AEHHTEGcNAGIDVITGAVGDMEER	2	1	1	AT5G20890.1	C8(Carbamidomethyl)	0	58.17	6.59568e-06	3	2668.16	-3.14992	103.584	0	1
4-7 peptide	High	aEHLASIFGTEK	1	2	1	AT5G42820.2	N-Term(Acetyl)	0	44.71	0.000503717	2	1344.68	-1.88805	107.047	0	1
4-7 peptide,8-12 peptide	High	AEHSFYLDWAVHSFR	7	1	0			0.1594	57.98	1.78327e-05	2	1864.87	-2.79687	123.135	0	1
4-7 peptide,8-12 peptide	High	AEIGDLITQLESK	1	1	1	AT4G22240.1		0	55.68	4.36689e-05	2	1416.76	-1.64912	130.602	0	1
8-12 peptide,4-7 peptide	High	aEIKDEGSAK	1	1	1	AT2G18230.1	N-Term(Acetyl)	0	33.89	0.00614521	2	1089.54	-1.58907	37.3935	1	1
4-7 peptide	High	AEIKDVYEHDESGR	2	1	1	AT5G47590.1		0	54.17	3.42628e-05	2	1647.76	-3.07347	41.4071	1	1
4-7 peptide	High	AEIMWLVDTFR	1	3	1	AT2G31810.3		0	37.19	0.00336134	2	1380.7	-1.90421	146.657	0	1
8-12 peptide	High	AEIYSDYMQEHLAPSGFLK	1	1	1	AT3G60340.1		0	61.7	7.16648e-06	2	2199.04	0.449045	121.932	0	1
8-12 peptide,4-7 peptide	High	AELALLR	1	4	3	AT3G09500.1;AT2G39390.1;AT5G02610.1		0	43.87	0.000324061	2	785.488	0.0934554	80.9895	0	1
4-7 peptide	High	AELESEPDAIPDPKPETEPETK	2	1	1	AT5G53140.1		0	49.09	0.000133792	3	2422.15	-2.38903	67.6451	0	1
4-7 peptide,8-12 peptide	High	AELLQTLSDANAELSSLTMSLGDK	4	2	1	AT5G55230.1		0	135.35	4.12816e-13	2	2507.26	0.59819	173.319	0	1
8-12 peptide	High	AEMEMMAGR	1	3	1	AT4G31990.4		0	49.49	2.84973e-05	2	1025.42	-0.295677	60.6229	0	1
8-12 peptide,4-7 peptide	High	AEMGVEGTPPPASK	1	1	1	AT4G15802.1		0	56.47	2.72763e-05	2	1370.66	0.10779	49.7469	0	1
4-7 peptide	High	AEMIESLVK	1	1	1	AT2G27040.1		0	27.84	0.0309964	2	1019.54	-2.25943	76.6766	0	1
4-7 peptide,8-12 peptide	High	AENEDPGNDTYR	1	1	1	AT1G27390.1		0	23.62	0.0188044	2	1380.57	-0.140277	32.1165	0	1
4-7 peptide	High	AENEGLSDGLSLIEEVKK	1	1	1	AT4G09010.1		0	25.69	0.0484244	3	1930.99	-1.6861	109.371	1	1
4-7 peptide	High	AENPAETAHEYR	1	1	1	AT3G54470.1		0	29.54	0.00655922	2	1387.62	-2.13038	34.9379	0	1
4-7 peptide	High	AENSLSSENPAALNSSGSSK	2	1	1	AT5G51660.1		0	45.24	0.000320172	2	1949.9	-0.459052	53.9645	0	1
8-12 peptide,4-7 peptide	High	AEPGANDQYLPSFVIVDDNGK	2	1	1	AT3G08590.1		0	69.62	1.23878e-06	2	2249.07	-1.78228	130.887	0	1
4-7 peptide	High	AEQLITDVLQEAEAGNTAGSGGGGGR	4	1	1	AT2G25970.1		0	130.41	1.101e-12	2	2458.18	-0.64626	128.937	0	1
8-12 peptide	High	AEQNPETLEPMVNAK	1	1	1	AT3G61140.1		0	36.29	0.00337172	2	1670.81	0.929572	77.5733	0	1
8-12 peptide,4-7 peptide	High	AEQSLTVLR	1	1	1	AT5G46070.1		0	47.13	0.000338874	2	1016.57	-0.597817	64.8391	0	1
8-12 peptide	High	AEQWTESAK	1	1	1	AT4G13560.1		0	43.8	0.000352255	2	1049.49	-0.64599	42.7883	0	1
4-7 peptide	High	AEScENLPKPGEK	1	1	1	AT1G09620.1	C4(Carbamidomethyl)	0	39.99	0.000982259	2	1458.69	-0.429837	33.505	0	1
8-12 peptide	High	AESQQVSESSGTIGR	1	2	1	AT5G12370.3		0	37.49	0.00238839	2	1535.73	-1.19845	43.9237	0	1
4-7 peptide	High	aESQTGGGGGGSHESGGDQSPR	2	1	1	AT3G53340.1	N-Term(Acetyl)	0	115.49	1.22253e-11	2	2056.85	-0.793968	25.343	0	1
4-7 peptide	High	AESVVDKNEWINK	1	1	1	AT1G10290.1		0	27.2	0.0327739	2	1531.77	-2.05712	57.1423	1	1
8-12 peptide	High	AETEDVIAGWRPK	1	1	1	AT5G16710.1		0	35.57	0.00375785	2	1471.75	-0.729751	84.8609	0	1
4-7 peptide	High	aETKPLIGLTWEPK	1	1	1	AT5G30495.2	N-Term(Acetyl)	0	28.7	0.0155805	2	1624.89	-1.79528	113.612	0	1
8-12 peptide	High	AETMSTNVER	1	1	1	AT5G41950.1		0	24.88	0.0292579	2	1137.52	-0.613889	40.1503	0	1
4-7 peptide	High	AETWTNFGNTFDTQNYNELcK	3	1	1	AT3G52630.1	C20(Carbamidomethyl)	0	84.81	1.42975e-08	2	2553.09	-2.23655	121.216	0	1
8-12 peptide	High	AEVADVSEAVR	1	1	1	AT3G22960.1		0	56.24	3.18497e-05	2	1145.58	-1.06714	62.5368	0	1
4-7 peptide	High	AEVASMTSLLR	2	1	1	AT4G26410.1		0	53.13	9.48494e-05	2	1177.62	-2.31613	90.5005	0	1
4-7 peptide	High	AEVDESKVEDEKEGSEDENDNEK	1	1	1	AT4G26630.1		0	55.69	1.16751e-05	3	2624.09	-1.73969	35.1329	2	1
8-12 peptide,4-7 peptide	High	aEVDISHSK	1	1	1	AT3G57150.1	N-Term(Acetyl)	0	54.88	3.05582e-05	2	1027.51	-0.322868	50.2423	0	1
4-7 peptide	High	aEVEEIAHEEQNIEK	1	1	1	AT5G08420.1	N-Term(Acetyl)	0	43.88	0.000454279	2	1809.85	-1.44461	102.946	0	1
4-7 peptide	High	AEVEIISR	1	5	1	AT1G70450.1		0	32.95	0.0106215	2	916.509	-1.32868	93.7769	0	1
4-7 peptide,8-12 peptide	High	AEVLNEENTNLR	1	1	1	AT2G35530.1		0	53.11	6.08372e-05	2	1401.7	-0.75831	54.0316	0	1
8-12 peptide	High	AEVSDIAIAVR	1	2	2	AT1G32440.1;AT5G52920.1		0	53.33	6.64257e-05	2	1143.64	-0.527469	88.03	0	1
4-7 peptide	High	AEYDEAGPGIVHR	1	2	1	AT1G49240.1		0	52.99	6.37975e-05	2	1413.67	-1.77971	48.3459	0	1
8-12 peptide,4-7 peptide	High	AEYDESGPSIVHR	1	4	2	AT3G46520.1;AT2G37620.1		0	55.77	1.95989e-05	2	1459.68	-2.71129	55.9691	0	1
8-12 peptide	High	AEYDESGPSIVHRK	2	4	2	AT3G46520.1;AT2G37620.1		0	39.12	0.00164711	2	1587.78	0.352504	42.9951	1	1
8-12 peptide	High	AFADASMNTAYEK	2	1	1	AT1G65930.1		0	37.89	0.000633964	2	1418.63	-0.388849	72.7217	0	1
8-12 peptide	High	AFADASmNTAYEK	1	1	1	AT1G65930.1	M7(Oxidation)	0	41.29	0.000248911	2	1434.62	-1.00938	55.5105	0	1
4-7 peptide	High	AFADASMNTAYEK	2	1	1	AT1G65930.1		0	45.26	0.000128902	2	1418.62	-1.59353	62.9242	0	1
8-12 peptide	High	AFADAVPSWDNIVVAYEPVWAIGTGK	5	2	1	AT2G21170.2		0	48.68	0.000196502	2	2776.4	1.05869	183.961	0	1
4-7 peptide	High	AFADEIGIPFMETSAK	1	1	1	AT1G02130.1		0	35.69	0.00365544	2	1726.83	-1.77325	133.743	0	1
8-12 peptide,4-7 peptide	High	AFADELGIPFLETSAK	1	2	2	AT4G17530.1;AT5G47200.1		0	69.45	1.78764e-06	2	1708.88	-0.57219	155.334	0	1
4-7 peptide	High	AFAEALDSVPMALAENSGLQPIETLSAVK	3	2	1	AT1G24510.1		0	75.62	3.57775e-07	3	2972.52	-2.28646	162.278	0	1
4-7 peptide,8-12 peptide	High	AFAEGMVK	1	1	1	AT2G22420.1		0	28.09	0.0259249	2	852.428	-0.224119	48.8861	0	1
8-12 peptide,4-7 peptide	High	AFAFQLAQK	1	1	1	AT1G67730.1		0	33.91	0.00520247	2	1023.56	-0.177793	95.0205	0	1
4-7 peptide	High	AFAHPPEELNSPASHFSGK	2	3	1	AT3G15450.1		0	37.42	0.00211021	2	2022.96	-1.35562	64.4387	0	1
8-12 peptide	High	AFALLSEEGIAK	1	2	1	AT1G50200.2		0	64.98	4.7812e-06	2	1248.68	-0.474398	109.173	0	1
8-12 peptide	High	AFAMTGWR	1	2	1	AT2G22250.1		0	27.28	0.0201098	2	939.451	0.798598	95.8646	0	1
8-12 peptide	High	AFASGSPIIGETR	1	2	1	AT3G22200.1		0	58.2	3.30713e-05	2	1305.68	-1.08677	79.38	0	1
4-7 peptide	High	AFATANNYPESTK	1	1	1	AT4G09670.1		0	50.83	9.12772e-05	2	1413.67	1.77445	46.3166	0	1
8-12 peptide	High	AFATGGYAAIQR	1	1	1	AT4G39980.1		0	56.09	3.54293e-05	2	1225.63	-1.65842	74.042	0	1
4-7 peptide	High	AFATGGYAAMQR	1	3	2	AT4G33510.2;AT1G22410.1		0	35.29	0.00283969	2	1243.59	-1.54363	60.895	0	1
8-12 peptide	High	AFATYVQAK	1	1	1	AT3G29320.1		0	29.24	0.0100064	2	998.531	0.768463	61.1013	0	1
4-7 peptide	High	AFcQFVTGAPR	1	2	1	AT4G38600.1	C3(Carbamidomethyl)	0	39.06	0.00168244	2	1253.61	-1.8091	74.1058	0	1
4-7 peptide	High	AFDEcVDDMQR	1	0	0		C5(Carbamidomethyl)	0	16.57	0.0953366	2	1385.54	-2.05321	66.4872	0	1
4-7 peptide,8-12 peptide	High	AFDEVNTQLQTK	2	2	1	AT3G52300.1		0	57.18	2.88096e-05	2	1393.69	-2.44738	64.9593	0	1
8-12 peptide	High	AFDLGGHQIAR	1	4	2	AT4G02080.1;AT1G56330.1		0	49.43	0.000144242	2	1184.62	-1.46651	68.5863	0	1
8-12 peptide,4-7 peptide	High	AFDLGSKPEGTSTPTK	1	1	1	AT5G02240.1		0	54.41	6.12191e-05	2	1635.82	0.619032	56.571	0	1
4-7 peptide,8-12 peptide	High	AFDLLHEGTcLR	2	2	1	AT5G43940.1	C10(Carbamidomethyl)	0	31.98	0.00725781	2	1431.7	-3.13491	88.9314	0	1
8-12 peptide,4-7 peptide	High	AFDSPSSSSANLAAPK	2	1	1	AT1G72170.1		0	113.69	5.75072e-11	2	1549.75	-0.889755	68.082	0	1
4-7 peptide	High	AFDYESLQQHGYK	1	1	1	AT4G04614.1		0	33.61	0.00376718	2	1585.73	-0.836878	71.061	0	1
8-12 peptide	High	AFEAAWVAAcK	1	1	1	AT1G10640.1	C10(Carbamidomethyl)	0	26.25	0.030235	2	1223.59	-0.606061	95.8345	0	1
8-12 peptide	High	AFEAMQQLSSK	1	1	1	AT4G17520.1		0	31.78	0.00945834	2	1239.61	4.68328	80.1216	0	1
8-12 peptide	High	AFEDADIIHVDDIVDPVRDLETITEELR	1	1	1	AT1G30580.1		0	29.62	0.0146253	3	3238.61	0.59816	185.955	1	1
4-7 peptide	High	AFELTEQLAQDLLEK	1	1	1	AT1G06060.1		0	43.91	0.00069705	2	1747.91	-0.231722	148.166	0	1
4-7 peptide	High	AFESKPSNPSVSR	2	1	1	AT1G77550.1		0	42.07	0.00108652	2	1405.71	-0.870135	32.0976	0	1
4-7 peptide,8-12 peptide	High	AFEVLNSLEVWR	2	1	1	AT3G56150.1		0	52.08	0.000128844	2	1462.77	-0.913047	138.362	0	1
8-12 peptide	High	AFFDSADWALGK	1	1	1	AT1G69510.1		0	24.79	0.0353468	2	1327.63	0.0619421	135.587	0	1
8-12 peptide	High	AFFQEFTHLDAK	1	1	1	AT5G60160.1		0	45.03	0.000471076	2	1453.71	0.591837	109.554	0	1
4-7 peptide,8-12 peptide	High	AFFTSGGSDANDTQVK	2	2	1	AT3G22200.1		0	95.64	1.74655e-09	2	1644.75	-1.2822	64.6816	0	1
8-12 peptide	High	AFGAAAPEIQK	1	1	1	AT3G05930.1		0	29.85	0.0190466	2	1102.59	-1.36698	64.2257	0	1
8-12 peptide	High	AFGALLK	1	1	1	AT5G19320.1		0	27.05	0.0162725	2	719.447	2.25392	77.7547	0	1
8-12 peptide,4-7 peptide	High	AFGIIDEVIDERPLELVK	2	1	1	AT5G23140.1		0	61.78	5.84094e-06	2	2056.13	0.244604	151.092	0	1
4-7 peptide,8-12 peptide	High	AFGMELLR	1	2	1	AT1G67280.2		0	56.02	4.07556e-05	2	936.496	-1.59872	100.52	0	1
4-7 peptide,8-12 peptide	High	AFGMLAGGSGITPMFQVAR	1	1	1	AT5G17770.1		0	57.09	3.14649e-05	2	1910.96	-0.417733	131.54	0	1
8-12 peptide	High	AFGmLAGGSGITPMFQVAR	2	1	1	AT5G17770.1	M4(Oxidation)	0	69.02	2.11781e-06	2	1926.96	1.21103	129.614	0	1
4-7 peptide	High	AFGSLSTPTASLPDLNSSALSSILR	1	1	1	AT4G17330.1		0	43.98	0.000447938	2	2505.32	-0.0949036	149.484	0	1
4-7 peptide	High	AFHEQLSVAEITNSAFEPASMMAK	6	3	2	AT1G04820.1;AT4G14960.2		0	77.12	2.03793e-07	2	2609.24	-0.926049	126.15	0	1
4-7 peptide	High	AFHETMADSDLKK	2	1	1	AT2G20580.1		0	57.3	2.28106e-05	2	1492.71	-1.63602	40.1966	1	1
4-7 peptide	High	AFIEEEEAR	1	1	1	AT3G63130.1		0	38.07	0.0014036	2	1093.51	-1.05268	51.4648	0	1
4-7 peptide,8-12 peptide	High	AFLDATGGLWR	1	3	2	AT4G27270.1;AT5G54500.1		0	43.7	0.000821166	2	1206.62	-1.83491	117.114	0	1
4-7 peptide	High	AFLQELSTFEIPLLK	2	1	1	AT3G02950.1		0	68.07	1.4036e-06	2	1748.98	-0.660937	165.741	0	1
8-12 peptide	High	AFLTLEELRPLPEETNTYK	1	2	1	AT2G07340.2		0	32.69	0.0106577	2	2264.18	-0.226916	124.997	0	1
8-12 peptide	High	AFLTQFFSPIFLK	1	1	1	AT1G25520.1		0	28.98	0.0165048	2	1558.87	-0.399498	177.331	0	1
4-7 peptide	High	AFLVDTLALVR	1	2	1	AT2G16460.2		0	37.52	0.000858503	2	1217.72	-2.33353	128.54	0	1
4-7 peptide	High	AFLVEEQK	1	3	1	AT1G26880.1		0	28.95	0.0243239	2	963.513	-2.07621	51.7982	0	1
8-12 peptide	High	AFLVFGDSLVDNGNNDFLATTAR	1	2	1	AT5G33370.1		0	27.99	0.0230339	2	2457.21	0.610851	159.621	0	1
8-12 peptide	High	AFMTADLPHELIELLEK	1	2	2	AT3G11130.1;AT3G08530.1		0	32.7	0.00628327	2	1970.03	-1.79096	174.175	0	1
4-7 peptide	High	AFMWDSGSNVGEFDGHSR	1	1	1	AT3G18060.1		0	61.69	2.93265e-06	2	1998.83	-3.04748	95.7039	0	1
8-12 peptide	High	AFNPTQAEETYSMVTANR	2	1	1	ATCG00270.1		0	59.35	8.24629e-06	2	2029.93	0.326833	116.342	0	1
4-7 peptide,8-12 peptide	High	AFNPTQAEETYSmVTANR	4	1	1	ATCG00270.1	M13(Oxidation)	0	68.59	6.29523e-07	2	2045.92	-2.26183	95.2305	0	1
4-7 peptide	High	AFNPTQAEETYSMVTANR	1	1	1	ATCG00270.1		0	85.16	1.90493e-08	2	2029.92	-3.04075	105.554	0	1
8-12 peptide	High	AFPSQVVPQENLVEGFLR	2	1	1	AT1G02050.1		0	54.7	5.47233e-05	2	2030.07	-0.98528	149.583	0	1
4-7 peptide,8-12 peptide	High	AFQDcIGSYGSEISK	1	1	1	AT5G64400.1	C5(Carbamidomethyl)	0	35.14	0.00179125	2	1661.74	-2.14181	87.8097	0	1
8-12 peptide	High	AFQESETEVLK	1	1	1	AT3G26900.1		0	36.6	0.00353324	2	1280.64	0.538436	71.273	0	1
8-12 peptide	High	AFQGFQVDEALMK	1	1	1	AT1G75330.1		0	47.79	0.000235373	2	1483.72	-1.91797	120.043	0	1
4-7 peptide	High	AFQSPDTHSNcFTYLR	1	1	1	AT1G04190.1	C11(Carbamidomethyl)	0	38.84	0.000574715	2	1943.86	-3.38815	77.7595	0	1
8-12 peptide	High	AFQSSYYTR	1	2	2	AT3G53420.1;AT5G60660.1		0	40.8	0.000910781	2	1122.52	-1.45949	59.6749	0	1
8-12 peptide	High	AFQTSTFcNR	1	1	1	ATMG00060.1	C8(Carbamidomethyl)	0	33.75	0.00177113	2	1231.55	-1.43601	62.8594	0	1
8-12 peptide,4-7 peptide	High	AFSEVAAER	1	2	1	AT5G16880.3		0	48.6	0.000193944	2	979.484	-0.154986	50.384	0	1
4-7 peptide	High	AFSIIQNVFK	1	1	1	AT3G02760.1		0	46.65	0.000189238	2	1166.66	-0.701014	118.516	0	1
8-12 peptide,4-7 peptide	High	AFSScPVVPLAIER	1	1	1	AT1G62020.1	C5(Carbamidomethyl)	0	48.31	0.000305471	2	1545.81	-0.368616	108.45	0	1
8-12 peptide	High	AFSSSPVVPLAIER	1	1	1	AT2G21390.1		0	25.77	0.0346954	2	1472.81	-0.906743	107.395	0	1
4-7 peptide	High	AFSVFLFNSK	1	2	2	AT3G02780.1;AT5G16440.1		0	35.52	0.00541449	2	1159.61	-1.89455	120.502	0	1
8-12 peptide	High	AFTNYLGDNK	1	1	1	AT2G41530.1		0	32.26	0.00576463	2	1142.55	1.0279	76.6432	0	1
8-12 peptide,4-7 peptide	High	AFTPTQVMGMMLSNLK	3	4	2	AT1G79920.1;AT1G79930.2		0	75.06	5.20855e-07	2	1768.88	-1.37291	172.653	0	1
4-7 peptide	High	AFTSLHELESAYADSEK	2	1	1	AT1G26460.1		0	59.33	1.03263e-05	2	1897.88	0.0189819	102.167	0	1
8-12 peptide	High	AFTSQGYFFDHK	1	1	1	AT2G36070.1		0	27.33	0.0149791	2	1447.66	-0.18329	90.071	0	1
8-12 peptide	High	AFTTAcQSPTPR	1	1	1	AT3G07830.1	C6(Carbamidomethyl)	0	50.79	9.25386e-05	2	1336.63	-4.25346	49.5262	0	1
8-12 peptide	High	AFTVQFGScK	1	2	1	AT5G64040.1	C9(Carbamidomethyl)	0	27.88	0.0136046	2	1144.55	-0.448873	85.9347	0	1
8-12 peptide	High	AFVDSGAQSTIISK	1	2	1	AT3G13235.3		0	68.69	2.22416e-06	2	1423.74	-1.16934	79.2684	0	1
8-12 peptide,4-7 peptide	High	AFVEHYYSTFDTNR	3	2	1	AT1G27970.1		0	61.05	4.59363e-06	2	1749.79	0.0866009	87.8898	0	1
4-7 peptide	High	AFVHWYVGEGMEEGEFSEAR	18	4	3	AT1G04820.1;AT5G19770.1;AT4G14960.2		0	48.06	6.76487e-05	3	2330.01	-1.66171	237.962	0	1
8-12 peptide	High	AFVPAVLLGEAEPK	1	1	1	AT2G39260.1		0	27.57	0.0195983	2	1440.81	-1.46898	131.244	0	1
4-7 peptide	High	AFVQFILEPLYK	1	2	1	AT1G06220.2		0	48.83	0.00011128	2	1467.82	-2.02234	145.136	0	1
8-12 peptide	High	AFVSEYAVTGK	1	1	1	AT3G10740.1		0	52.45	6.99689e-05	2	1171.6	0.00130857	76.6416	0	1
4-7 peptide	High	AFVSSNLSLGDR	1	1	1	AT2G39990.1		0	34.56	0.00642149	2	1265.65	-1.55598	78.0212	0	1
4-7 peptide,8-12 peptide	High	AFVVHELKDDLGK	2	1	1	AT2G28190.1		0	43.23	0.000674976	2	1470.79	-1.55496	72.3118	1	1
4-7 peptide	High	AGAAHVYAVEcSQMADMAK	1	1	1	AT4G29510.1	C11(Carbamidomethyl)	0	58.71	5.82451e-06	2	2009.88	-1.46775	72.3837	0	1
4-7 peptide,8-12 peptide	High	AGAcSTcAGQIVSGNVDQSDGSFLEDSHLEK	2	1	1	AT2G27510.1	C4(Carbamidomethyl); C7(Carbamidomethyl)	0	97.83	7.13279e-10	3	3239.41	-3.38629	96.4925	0	1
4-7 peptide	High	AGADPNQKDEEGNRPLEVAAAR	1	2	1	AT3G04710.1		0	33.13	0.00758795	3	2308.13	-0.890662	42.755	1	1
4-7 peptide,8-12 peptide	High	AGAEVIGISGDDSASHK	2	2	1	AT3G26060.1		0	68.22	1.76273e-06	2	1613.77	-1.275	47.6074	0	1
8-12 peptide	High	AGAFTcLLDETGR	2	1	1	AT2G33255.1	C6(Carbamidomethyl)	0	40.64	0.00122111	2	1410.67	-0.955282	113.105	0	1
8-12 peptide,4-7 peptide	High	AGAGSATLSMAYAAAR	2	1	1	AT3G47520.1		0	72.22	8.9069e-07	2	1468.72	0.657945	91.213	0	1
8-12 peptide	High	AGAGSATLSMAYAAVEFADAcLR	2	1	1	AT2G22780.1	C21(Carbamidomethyl)	0	67.93	1.69118e-06	2	2303.08	-1.68215	179.203	0	1
4-7 peptide	High	AGAIHEEIYR	1	1	1	AT1G06950.1		0	25.27	0.0355114	3	1158.59	-1.52531	41.8882	0	1
8-12 peptide	High	AGALGDSVSITR	1	1	1	AT5G27770.1		0	54.28	8.08087e-05	2	1146.61	-1.29113	69.2031	0	1
8-12 peptide,4-7 peptide	High	AGALGDSVTITR	1	1	1	AT3G05560.1		0	61.49	1.49721e-05	2	1160.63	-1.61261	69.2392	0	1
4-7 peptide	High	AGALPSHVQLAATSLPISGTK	2	1	1	AT2G37990.1		0	67.16	1.58655e-06	2	2019.12	-1.78926	87.0301	0	1
8-12 peptide,4-7 peptide	High	AGANVILTTK	1	1	1	AT3G20050.1		0	52.95	6.33738e-05	2	987.582	-0.999689	55.3592	0	1
4-7 peptide	High	AGAPADYQPGFR	1	2	1	AT5G41520.1		0	31.97	0.00803694	2	1249.59	-2.11262	56.5269	0	1
8-12 peptide	High	AGASQLMNEPLNDQR	1	1	1	AT5G66120.2		0	39.81	0.000908907	2	1643.78	-2.59556	77.8353	0	1
4-7 peptide	High	AGATGLAYTFFGDQDAK	1	2	1	AT5G14610.2		0	38.45	0.00132887	2	1732.82	-1.18297	114.732	0	1
4-7 peptide	High	AGATGQAFTFFGDQDSK	1	2	1	AT3G01540.1		0	34.82	0.0019447	2	1747.79	-0.912173	102.222	0	1
4-7 peptide,8-12 peptide	High	AGAVVSGIPLYK	1	1	1	AT2G36530.1		0	41.86	0.000579949	2	1174.68	-1.81794	81.1855	0	1
4-7 peptide,8-12 peptide	High	AGcYASNVVIQR	1	3	2	AT3G09820.1;AT5G03300.1	C3(Carbamidomethyl)	0	51.86	0.00010589	2	1337.66	-1.43152	54.7465	0	1
4-7 peptide	High	AGDADDGKYDYIELAK	1	1	1	AT1G16970.1		0	54.63	2.96141e-05	2	1743.8	-1.37867	77.5207	1	1
8-12 peptide	High	AGDATAVYASTQK	1	1	1	AT1G63180.1		0	50.11	0.000147223	2	1282.63	0.147958	47.9799	0	1
8-12 peptide	High	AGDEAGSAEVLSTR	1	1	1	AT3G16760.1		0	94.1	3.4625e-09	2	1362.65	-1.02766	59.3202	0	1
4-7 peptide	High	AGDEQLNLFR	1	1	1	AT1G29880.1		0	39.86	0.0016266	2	1162.58	-2.23999	86.0469	0	1
8-12 peptide	High	AGDESMEFNDMFWAVHPGGPAILNR	3	1	1	AT1G02050.1		0	71.23	5.53716e-07	3	2761.25	1.4443	146.507	0	1
4-7 peptide,8-12 peptide	High	AGDFESAIELFK	1	1	1	AT1G55890.1		0	57.63	2.26948e-05	2	1326.65	-2.23918	129.768	0	1
4-7 peptide	High	AGDGGNGVVAFRREK	1	1	0			0.6429	25.14	0.0543499	2	1532.78	-9.32897	34.5308	2	1
4-7 peptide	High	AGDGQEIVELTDSNMR	2	1	1	AT5G49810.1		0	45.06	0.000208966	2	1734.79	-1.45865	91.5356	0	1
8-12 peptide	High	AGDLESAYELcK	1	1	1	AT3G13160.1	C11(Carbamidomethyl)	0	41.16	0.000643101	2	1355.62	1.42483	85.5767	0	1
4-7 peptide,8-12 peptide	High	AGDLVHQIGVHAVPIFTNYR	3	1	1	AT1G52030.2		0	62.14	6.8731e-06	2	2207.17	-2.61599	109.639	0	1
8-12 peptide	High	AGDMAAATEVLK	1	1	1	AT2G37230.1		0	24.85	0.0548296	2	1176.59	-0.343708	78.9314	0	1
8-12 peptide,4-7 peptide	High	AGDSTPEELANATQVQGDYLPIVR	2	3	1	AT3G49010.4		0	87.84	2.35967e-08	2	2544.25	-1.30064	130.457	0	1
4-7 peptide	High	AGDSTPEELANATQVQGDYMPIASVK	4	1	1	AT5G23900.1		0	104.52	4.07927e-10	2	2692.28	-0.738118	114.644	0	1
8-12 peptide	High	AGDVcFAEVTR	1	2	1	AT3G49430.2	C5(Carbamidomethyl)	0	37.1	0.00207658	2	1224.57	-0.713044	76.2647	0	1
8-12 peptide	High	AGDVKDTAMDMR	2	1	1	AT2G03740.1		0	33.26	0.00351687	2	1309.59	-0.667218	51.2273	1	1
8-12 peptide	High	AGDYEVVLSHGQAGIR	2	1	1	AT3G60450.1		0	38.74	0.00203163	2	1671.85	1.55545	80.4076	0	1
8-12 peptide	High	AGEAMDSVAENAKR	2	1	1	AT2G03740.1		0	59.63	8.60255e-06	2	1448.68	-2.90232	45.5349	1	1
8-12 peptide	High	AGEDAETLGLTGHER	1	1	1	AT4G26970.1		0	46.9	0.000233779	2	1555.74	2.28673	60.7303	0	1
8-12 peptide	High	AGEDTDVGVIR	2	1	1	AT4G08350.1		0	60.77	1.0511e-05	2	1131.56	-0.950385	58.1702	0	1
4-7 peptide	High	AGEFQVEDVDIPDTTESYK	3	1	1	AT1G18450.1		0	75.4	2.04766e-07	2	2142.97	-2.48686	108.04	0	1
4-7 peptide,8-12 peptide	High	aGEGEVIAcHTLEVWNEK	1	1	1	AT1G45145.1	N-Term(Acetyl); C9(Carbamidomethyl)	0	89.6	9.64901e-09	2	2083.97	-1.65975	128.553	0	1
8-12 peptide	High	AGEIIDIATDVSK	1	1	1	AT2G03850.1		0	42.26	0.0011351	2	1331.7	-0.726887	105.883	0	1
8-12 peptide	High	AGEIIDIATDVSKK	1	1	1	AT2G03850.1		0	48.34	0.000230091	2	1459.8	-0.913486	91.2973	1	1
8-12 peptide,4-7 peptide	High	AGEKGEASTEAEPMDASSNAQE	3	3	1	AT3G51800.3		0	114.28	9.4581e-12	2	2208.92	-0.609651	50.9789	1	1
4-7 peptide	High	AGELIALDFIDNVIK	1	1	1	AT3G18000.1		0	62.24	7.6719e-06	2	1630.9	-1.01252	169.446	0	1
4-7 peptide	High	AGELSAAEIDNLmTIVANPR	1	1	1	AT1G22780.1	M13(Oxidation)	0	74.48	5.61411e-07	2	2101.05	-2.62422	121.524	0	1
4-7 peptide,8-12 peptide	High	AGELSAAEIDNLMTIVANPR	3	1	1	AT1G22780.1		0	94.91	4.81046e-09	2	2085.06	-2.50714	149.961	0	1
4-7 peptide	High	AGEMGTLESPDDESIK	1	1	1	AT1G07360.1		0	39.43	0.00050171	2	1678.75	-0.723004	70.918	0	1
4-7 peptide	High	AGESEHREEVPVTTSR	2	1	1	AT5G53060.1		0	50.37	0.000135913	3	1783.85	-1.63254	32.0458	1	1
8-12 peptide	High	AGEVIALDFIESAIQK	2	2	1	AT1G48600.1		0	43.78	0.00051721	2	1703.92	0.737	167.903	0	1
4-7 peptide	High	AGEVSISEITGTTTK	2	1	1	AT2G17265.1		0	66.29	4.34682e-06	2	1493.77	-1.44051	80.1651	0	1
8-12 peptide	High	AGEVTTEAESMESESR	1	1	1	AT3G04470.1		0	50.2	2.41994e-05	2	1712.73	1.01746	70.4149	0	1
8-12 peptide	High	AGFAGDDAPR	1	9	4	AT3G46520.1;AT2G37620.1;AT3G18780.1;AT5G09810.1		0	46.1	0.000206196	2	976.447	-1.00061	45.7638	0	1
8-12 peptide	High	AGFLSVVR	1	2	1	AT5G10480.1		0	30.29	0.0123941	2	848.499	-0.243341	91.3786	0	1
4-7 peptide	High	AGFTEPTPIQSQGWPMAMK	2	1	1	AT1G55150.1		0	45.75	0.00029534	2	2076.98	-2.43594	115.205	0	1
4-7 peptide	High	AGFVLNcLEAPLDVDIK	1	1	1	AT1G07750.1	C7(Carbamidomethyl)	0	47.55	0.000285663	2	1873.97	-1.28535	137.993	0	1
8-12 peptide	High	AGFVLNcLEAPLDVDIKDGGR	4	1	1	AT1G07750.1	C7(Carbamidomethyl)	0	70.44	1.27866e-06	2	2259.14	-2.19627	135.057	1	1
4-7 peptide,8-12 peptide	High	AGGAYTMNTASAVTVR	4	2	1	AT3G10950.1		0	62.33	7.19292e-06	2	1569.77	-1.9127	64.7748	0	1
8-12 peptide,4-7 peptide	High	AGGAYTmNTASAVTVR	3	2	1	AT3G10950.1	M7(Oxidation)	0	71.73	8.29215e-07	2	1585.76	-4.3832	57.5116	0	1
4-7 peptide,8-12 peptide	High	AGGEcLTFDQLALR	1	2	2	AT3G05590.1;AT5G27850.1	C5(Carbamidomethyl)	0	76.05	3.82402e-07	2	1550.76	-2.91516	107.005	0	1
8-12 peptide,4-7 peptide	High	AGGFGDILTDQK	1	1	1	AT3G02360.2		0	36.31	0.00399941	2	1221.61	-2.84032	98.1512	0	1
8-12 peptide	High	AGGFGDILTDQKVDK	1	1	1	AT3G02360.2		0	31.89	0.0120692	2	1563.8	-0.366064	89.8127	1	1
8-12 peptide	High	AGGIFLPIIK	1	1	1	AT5G64290.1		0	40.6	0.000579191	2	1028.65	1.04359	122.914	0	1
4-7 peptide	High	AGGIGMVLTNTATNGEELVADSHMLPAVAVGEK	1	1	1	AT5G51750.1		0	70.86	1.05825e-06	3	3252.62	-1.48972	145.621	0	1
8-12 peptide	High	AGGLISIAEYGQEYGKDDPIR	3	2	1	AT3G57810.1		0	73.8	7.3369e-07	2	2252.13	4.97819	117.957	1	1
8-12 peptide	High	AGGLMKEEDYPYTGR	2	1	1	AT4G16190.1		0	42.31	0.000455304	2	1686.78	-0.173726	70.127	1	1
8-12 peptide	High	AGGNPSPMccNGLNSLK	1	2	1	AT4G33355.2	C9(Carbamidomethyl); C10(Carbamidomethyl)	0	44.4	0.00013797	2	1776.78	-2.083	79.0284	0	1
4-7 peptide,8-12 peptide	High	AGGQVYQWEIMR	1	1	1	AT1G09620.1		0	45.98	0.000349502	2	1437.69	-2.05708	96.5383	0	1
4-7 peptide,8-12 peptide	High	AGGSDPLEEYcNDNPETDEcR	2	1	1	AT2G47400.1	C11(Carbamidomethyl); C20(Carbamidomethyl)	0	90.03	4.29793e-09	2	2427.93	-0.443433	83.3914	0	1
4-7 peptide	High	AGGTMTGVLSAANEK	1	2	1	AT5G62790.1		0	47.32	0.00030954	2	1406.69	-1.2915	63.2069	0	1
4-7 peptide	High	AGHDYDGGRDLDDFVSFINEK	1	4	1	AT2G47470.3		0	31.52	0.00398152	3	2370.05	-3.66221	120.285	1	1
4-7 peptide,8-12 peptide	High	AGHQTSAESWGTGR	1	4	2	AT3G09630.1;AT5G02870.2		0	58.8	8.17319e-06	2	1444.65	-2.04292	34.8	0	1
4-7 peptide,8-12 peptide	High	AGIALSDK	1	3	2	AT3G04120.1;AT1G13440.1		0	27.24	0.0403086	2	774.435	-0.53334	39.1155	0	1
4-7 peptide	High	AGIEIWR	1	2	1	AT4G30160.1		0	24.84	0.0587291	2	844.468	0.320641	80.6331	0	1
8-12 peptide	High	AGIFGNMQNMYETVK	1	2	1	AT2G24020.2		0	28.49	0.0125298	2	1702.79	-0.817402	125.522	0	1
4-7 peptide,8-12 peptide	High	aGIGPITQDWEPVVIR	1	2	2	AT2G42680.1;AT3G58680.1	N-Term(Acetyl)	0	39.96	0.0013524	2	1792.95	-2.74017	153.727	0	1
8-12 peptide	High	AGIHTVDVLTPK	1	2	1	AT1G15690.1		0	25.13	0.0322247	3	1250.71	1.04121	66.0512	0	1
8-12 peptide,4-7 peptide	High	AGIIDPLK	1	3	2	AT3G23990.1;AT2G33210.2		0	42.02	0.000172716	2	826.503	-0.35448	80.988	0	1
8-12 peptide	High	AGIIDPVK	1	1	1	AT3G13860.1		0	32.53	0.00206634	2	812.489	1.39796	61.0019	0	1
8-12 peptide	High	AGIIGAAPWIR	1	2	1	AT5G62890.4		0	29.22	0.00700093	2	1124.66	-0.363852	115.246	0	1
4-7 peptide,8-12 peptide	High	AGIIVLAEGR	6	3	1	AT4G13940.1		0	74.13	2.56934e-07	2	998.598	-1.36419	78.0195	0	1
8-12 peptide,4-7 peptide	High	AGILTFGPSSQAAALEGSK	1	1	1	AT1G09830.1		0	47.13	0.000293368	2	1804.94	-1.43908	113.368	0	1
4-7 peptide	High	AGIQFPVGR	6	11	6	AT1G52740.1;AT5G54640.1;AT3G20670.1;AT5G27670.1;AT5G59870.1;AT1G08880.1		0	56.3	4.12584e-05	2	944.529	-2.05057	74.3532	0	1
8-12 peptide	High	AGITEVHFLPFNPVEK	1	1	1	AT2G07560.1		0	48.88	0.000146891	2	1797.95	-0.375378	120.638	0	1
4-7 peptide,8-12 peptide	High	AGITTVLNSR	1	2	1	AT2G07690.1		0	31.32	0.0155329	2	1031.58	-1.0971	62.8924	0	1
4-7 peptide,8-12 peptide	High	AGIVESLDALVK	1	3	1	AT2G47470.3		0	60.46	1.26829e-05	2	1214.7	-1.71419	123.031	0	1
4-7 peptide	High	AGKPQMQEMEQLAAAR	1	1	1	AT5G62090.1		0	27.05	0.0301781	2	1758.86	-1.00853	71.9398	0	1
4-7 peptide	High	AGLAEAVER	1	1	1	AT5G06460.1		0	42.05	0.000745363	2	915.488	-1.25884	45.205	0	1
4-7 peptide	High	AGLALAEHASSVLPANK	2	2	1	AT3G53900.1		0	28.02	0.0219288	2	1648.9	-0.88856	74.4653	0	1
4-7 peptide	High	AGLAQSLFER	1	1	1	AT5G47010.1		0	44.56	0.000771629	2	1091.58	-2.05242	88.2951	0	1
4-7 peptide	High	AGLDAISDTYSIIR	1	1	1	AT4G02060.1		0	52.66	8.91591e-05	2	1494.78	-0.379204	115.188	0	1
8-12 peptide,4-7 peptide	High	AGLDYESSFGK	1	4	1	AT1G07360.1		0	51.25	5.02429e-05	2	1173.54	-0.526376	84.208	0	1
4-7 peptide,8-12 peptide	High	AGLEAPLEQIHK	2	1	1	AT3G47370.2		0	37.43	0.00299991	2	1305.72	-0.621629	63.3286	0	1
4-7 peptide	High	AGLEEPLEQIHK	1	1	1	AT3G45030.1		0	39.35	0.00229386	2	1363.72	-1.30164	64.4355	0	1
8-12 peptide	High	AGLLSLAEK	1	1	1	AT5G08050.1		0	40.69	0.000900021	2	901.536	1.11168	90.3185	0	1
8-12 peptide	High	AGLNSAIVR	1	1	1	AT2G27600.1		0	45.25	0.000383622	2	900.526	-0.632931	55.8053	0	1
8-12 peptide	High	AGLPLQDLEFVQFHPTGIYGAGcLITEGSR	1	1	1	AT5G66760.1	C23(Carbamidomethyl)	0	62.5	7.87278e-06	3	3246.63	0.371072	158.424	0	1
8-12 peptide	High	AGLQFPVGR	4	11	7	AT5G54640.1;AT3G20670.1;AT5G27670.1;AT5G59870.1;AT1G52740.1;AT1G08880.1;AT2G38810.1		0	48.2	0.000242927	2	944.53	-0.952038	86.4665	0	1
8-12 peptide	High	AGLSPDDLAEDLGPLFEAIIR	1	2	1	AT5G13650.1		0	63.2	6.48544e-06	2	2212.15	-0.227733	209.979	0	1
4-7 peptide	High	AGLTAYNHNLDTSR	1	1	1	AT2G43360.1		0	52.32	8.11801e-05	2	1532.74	-2.83738	48.264	0	1
8-12 peptide,4-7 peptide	High	AGLVNALK	1	6	3	AT4G26110.2;AT2G19480.3;AT5G56950.1		0	41.08	0.000616066	2	785.489	0.715083	60.0303	0	1
4-7 peptide	High	AGLYIQSLK	1	2	2	AT3G11130.1;AT3G08530.1		0	28.9	0.0115298	2	992.576	-1.70066	71.6895	0	1
8-12 peptide	High	AGLYSVHcLPLR	1	1	1	AT4G35220.1	C8(Carbamidomethyl)	0	31.62	0.0104331	2	1385.73	-2.36247	87.1529	0	1
4-7 peptide,8-12 peptide	High	AGMGLIELR	1	2	2	AT3G27280.2;AT5G40770.1		0	46.86	0.000481157	2	959.532	-2.1439	88.4843	0	1
8-12 peptide	High	AGMGLPVGK	1	1	1	AT5G47570.1		0	32.06	0.00880555	2	829.46	0.1825	62.8332	0	1
4-7 peptide	High	AGMIFYR	1	2	1	AT4G13930.1		0	25.26	0.0254663	2	857.434	-0.114156	69.4789	0	1
8-12 peptide	High	AGMIPLQMELGGK	1	2	1	AT2G24270.2		0	26.14	0.0451174	2	1344.7	-0.845035	116.273	0	1
4-7 peptide	High	AGMITESHScLSELYSGQR	2	1	1	AT3G56150.1	C10(Carbamidomethyl)	0	65.56	1.72342e-06	2	2125.96	-2.19903	84.8052	0	1
4-7 peptide	High	AGMPTVSVNHDTGGGSAIR	1	1	1	AT1G64550.1		0	25.86	0.0348917	2	1826.88	-2.44711	54.5364	0	1
8-12 peptide	High	AGMSYFHETIWK	1	3	2	AT2G42600.2;AT3G14940.1		0	41.47	0.000734239	2	1469.69	-0.894104	100.61	0	1
4-7 peptide	High	AGNASLEEVVMAIK	1	2	2	AT1G74040.1;AT1G18500.1		0	26.67	0.0406876	2	1431.75	-1.20271	116.774	0	1
4-7 peptide	High	AGNEKDDDEADTVGccTLK	1	3	1	AT5G55300.1	C15(Carbamidomethyl); C16(Carbamidomethyl)	0	64.55	1.51796e-06	2	2097.87	-0.643204	45.1825	1	1
4-7 peptide	High	AGNLIPVSVK	1	1	1	AT1G23100.1		0	22.19	0.0261372	2	997.603	-1.10003	66.7808	0	1
4-7 peptide,8-12 peptide	High	AGNLVVPNLSSEVSDVTSSSGPVK	2	1	1	AT2G26590.1		0	94.71	5.24e-09	2	2343.2	-2.61173	114.938	0	1
4-7 peptide	High	AGNPASSSTLAQR	1	1	1	AT3G01160.1		0	25.8	0.0368238	2	1259.63	-2.28817	32.7564	0	1
4-7 peptide	High	AGPISHGASSPATLLK	2	1	1	AT4G17510.1		0	43.4	0.000514224	2	1506.83	-0.796214	54.8904	0	1
4-7 peptide	High	AGPNFMYSLEEGK	1	1	1	AT2G13540.1		0	37.84	0.00129083	2	1442.66	-1.40679	98.3696	0	1
4-7 peptide	High	AGPSPWLK	1	1	1	AT1G74260.1		0	25.32	0.033783	2	855.471	-1.4546	57.1156	0	1
8-12 peptide	High	AGQAAFGNmcR	1	4	2	AT3G09630.1;AT5G02870.1	M9(Oxidation); C10(Carbamidomethyl)	0	29.74	0.00297275	2	1198.51	-1.67755	37.2822	0	1
4-7 peptide,8-12 peptide	High	AGQAAFGNMcR	1	4	2	AT3G09630.1;AT5G02870.2	C10(Carbamidomethyl)	0	44.75	0.000177532	2	1182.51	-1.04538	47.3917	0	1
4-7 peptide	High	AGQGALLLNFLSK	2	2	1	AT4G33650.1		0	57.51	1.68548e-05	2	1331.77	-2.19627	129.488	0	1
8-12 peptide	High	AGQIVGQAHVK	1	1	1	AT1G15415.1		0	34.72	0.00372702	3	1107.63	-0.701933	30.4664	0	1
4-7 peptide	High	AGQIVTWVSDPMHGNTIK	1	1	1	AT1G22410.1		0	36.15	0.00360352	2	1953.98	-2.64754	93.1025	0	1
4-7 peptide	High	AGQNWVQFQGNVFK	1	1	1	AT4G18030.1		0	31.28	0.0137403	2	1622.8	-2.58876	107.218	0	1
4-7 peptide	High	AGQYGTVTSLYTEANR	2	1	1	AT1G59990.1		0	57.84	1.75948e-05	2	1730.83	-2.78124	82.3806	0	1
8-12 peptide,4-7 peptide	High	aGSAPEGTQFDAR	1	3	1	AT3G13920.1	N-Term(Acetyl)	0	41.32	0.000501775	2	1348.61	-0.826306	77.1213	0	1
8-12 peptide	High	AGSAPEGTQFDAR	1	3	1	AT3G13920.1		0	51.05	5.85001e-05	2	1306.6	-1.45561	50.1069	0	1
8-12 peptide	High	AGSGALELNDLFWAVHPGGPAILSGLETK	3	1	1	AT4G00040.1		0	58.1	1.67272e-05	3	2920.52	-0.317032	164.625	0	1
4-7 peptide	High	AGSGEGAEEPSKVEGLK	2	2	1	AT1G15340.1		0	51.46	0.000105031	2	1644.8	-1.90317	39.1421	1	1
8-12 peptide,4-7 peptide	High	AGSGVATLGLPDSPGVPK	1	2	2	AT5G63570.1;AT3G48730.1		0	32.05	0.00851398	2	1622.87	-0.14167	99.4192	0	1
4-7 peptide	High	AGSHSGSNPAPASGSDPINR	2	2	1	AT5G05360.2		0	44.08	0.000371299	2	1878.87	-0.73448	32.1084	0	1
8-12 peptide	High	AGSmDNGDGIAVGWLGHPVFR	1	1	1	ATCG00680.1	M4(Oxidation)	0	25.99	0.0321004	3	2172.03	-0.991504	121.954	0	1
8-12 peptide	High	AGSMDNGDGIAVGWLGHPVFR	1	1	1	ATCG00680.1		0	55.22	3.60729e-05	3	2156.03	-0.866165	127.573	0	1
4-7 peptide	High	AGSPLLMLIAEEYGcR	2	2	1	AT1G27540.2	C15(Carbamidomethyl)	0	34.69	0.0050774	2	1779.87	-1.58678	152.114	0	1
8-12 peptide	High	AGSSEDFTNSVSNPDNIK	1	1	1	AT1G74020.1		0	36.68	0.00118131	2	1881.84	-2.23438	79.4453	0	1
4-7 peptide	High	AGSVFTALGSDGGVK	1	1	1	AT4G27450.1		0	57.38	2.97066e-05	2	1365.7	-2.30636	84.8872	0	1
8-12 peptide,4-7 peptide	High	AGTDSIISAR	1	2	1	AT4G39730.1		0	64.02	8.85681e-06	2	990.521	-0.21551	55.1026	0	1
4-7 peptide,8-12 peptide	High	AGTENGRPSSSSAANNSSSDQIQR	2	1	1	AT3G16830.1		0	52.09	4.88233e-05	3	2421.1	-0.582041	27.4784	0	1
4-7 peptide,8-12 peptide	High	aGTGLFAEILDGEVYK	2	2	1	AT2G24270.2	N-Term(Acetyl)	0	91.04	1.26321e-08	2	1724.88	0.900772	180.497	0	1
8-12 peptide	High	AGTSGLLNAVKPK	1	1	1	AT2G40765.1		0	38.76	0.00127724	2	1255.74	-0.05359	63.2718	0	1
8-12 peptide	High	AGTTDVFAYLPGHPDNVR	2	1	1	AT5G22020.1		0	29.69	0.0162709	2	1929.95	0.27936	110.424	0	1
8-12 peptide	High	AGTVWVNcFDVFDAAIPFGGYK	1	1	1	AT3G48000.1	C8(Carbamidomethyl)	0	33.9	0.00499041	2	2434.15	-2.4619	176.324	0	1
8-12 peptide	High	AGVAFGSFDDSFSLASLR	3	1	1	AT3G16240.1		0	106.55	2.85489e-10	2	1846.89	-1.69625	150.964	0	1
4-7 peptide	High	AGVAFQQGLIR	1	1	1	AT4G34740.1		0	34.31	0.00504126	2	1159.66	-1.81586	76.8984	0	1
4-7 peptide	High	AGVDDLLGILK	1	3	1	AT5G47690.1		0	55.11	2.60529e-05	2	1113.65	-2.46223	135.873	0	1
8-12 peptide	High	AGVKDEGLIVPK	2	1	1	AT1G47980.1		0	39.78	0.000778452	3	1225.71	-0.837338	58.8483	1	1
8-12 peptide	High	AGVLFIVPR	1	1	1	AT2G28680.1		0	31.52	0.00648318	2	971.604	-0.0370583	108.84	0	1
8-12 peptide,4-7 peptide	High	AGVLVGTGMGGLTVFSEGVQNLIEK	2	3	1	AT5G46290.2		0	103.51	3.69895e-10	2	2476.31	0.625414	173.11	0	1
8-12 peptide	High	AGVNASSDWVMESMNK	1	1	1	AT2G37040.1		0	67.26	7.23537e-07	2	1725.75	-1.44576	106.745	0	1
8-12 peptide	High	AGVPDLGAAQDLAR	1	1	1	AT3G46780.1		0	27.14	0.0304285	2	1353.71	-1.07138	96.0934	0	1
8-12 peptide	High	AGVPMEVMGLMLGEFVDEYTVR	1	1	1	AT5G23540.1		0	32.37	0.00788023	2	2443.19	7.27445	212.984	0	1
8-12 peptide	High	AGVQYYHDLIDELLANGITPLVTVFHWDTPQDLEDEYGGFLSDR	2	1	1	AT1G75940.1		0	35.62	0.0013982	4	5022.42	1.69939	219.675	0	1
4-7 peptide	High	AGVSATDDSFK	1	2	2	AT1G50200.1;AT1G50200.2		0	33.05	0.00401315	2	1097.51	-1.52742	43.2928	0	1
4-7 peptide	High	AGVSQVLNR	1	1	1	AT4G21710.1		0	26.09	0.0303855	2	943.53	-1.9102	45.1317	0	1
4-7 peptide,8-12 peptide	High	AGWGVMTSHR	2	1	1	AT2G36530.1		0	46.37	0.000144172	2	1101.52	-1.17798	47.6904	0	1
4-7 peptide	High	AGWLTVGK	1	1	1	AT4G09980.1		0	26.13	0.0585075	2	831.472	-0.0284582	70.232	0	1
8-12 peptide,4-7 peptide	High	AGYDDPAIVTGIGTIDGK	2	1	1	AT2G38040.1		0	39.18	0.00203517	2	1762.88	-1.35622	116.391	0	1
8-12 peptide	High	AGYDGcDASSSTENHSDGDTK	1	1	1	AT2G44790.1	C6(Carbamidomethyl)	0	64.49	9.01164e-07	3	2173.82	-2.19703	34.3115	0	1
8-12 peptide	High	AGYDIGNKAPGR	2	1	1	AT1G75940.1		0	50.88	0.000161275	2	1218.62	-1.7153	42.9825	1	1
8-12 peptide	High	AGYDNcDSSGATQNFADGDTK	1	1	1	AT3G60280.1	C6(Carbamidomethyl)	0	81.21	1.9178e-08	2	2193.86	-1.13055	66.1286	0	1
8-12 peptide	High	AGYEYDEETFEK	2	1	1	AT5G44730.2		0	32.58	0.00139895	2	1480.61	-2.22166	81.6016	0	1
8-12 peptide	High	AGYNLVDAVSR	1	1	1	AT1G75790.1		0	51.24	0.000128152	2	1164.6	-1.20081	90.9712	0	1
4-7 peptide	High	AHAESVNLQFENPLDENTAR	2	1	1	AT1G14810.1		0	99.43	1.17446e-09	2	2255.06	-2.88588	93.9461	0	1
4-7 peptide	High	AHANDISTYcGR	1	2	1	AT1G42480.1	C10(Carbamidomethyl)	0	43.99	0.000207493	2	1364.6	-2.39434	36.3581	0	1
4-7 peptide	High	AHcNYAVNSFFQK	1	1	1	AT5G08000.1	C3(Carbamidomethyl)	0	45.76	0.000205732	2	1585.72	-2.34732	74.9393	0	1
4-7 peptide	High	AHDADLHcVDWNPHDDNLILTGSADNTVR	3	1	1	AT2G19520.1	C8(Carbamidomethyl)	0	81.27	4.40405e-08	3	3271.48	-0.85588	98.745	0	1
4-7 peptide	High	AHDNAITSSQLVEEIEK	1	2	1	AT1G02080.2		0	66.92	2.55061e-06	2	1883.93	-2.05933	91.0344	0	1
8-12 peptide	High	AHELGADLVEIR	1	1	1	AT3G06350.1		0	27.61	0.0287811	2	1322.71	-0.472686	85.8262	0	1
8-12 peptide	High	AHELSTIEGYSGYGAEQGAKPLR	2	1	1	AT4G33680.1		0	27.62	0.0235255	3	2434.19	-3.44299	83.0443	0	1
4-7 peptide	High	AHENDVNSVQWSPGEGNR	1	1	1	AT2G26060.1		0	63.39	2.22199e-06	2	1995.89	-0.251078	54.2366	0	1
4-7 peptide	High	AHETGEAAPIPITVR	1	2	1	AT2G07690.1		0	56	4.53396e-05	2	1561.83	-1.21191	59.3445	0	1
8-12 peptide	High	aHFLETQEPLVFSGK	1	1	1	AT1G64660.1	N-Term(Acetyl)	0	51.06	0.000137884	2	1744.89	-0.691433	131.386	0	1
8-12 peptide,4-7 peptide	High	AHFTASSSER	1	1	1	AT3G49910.1		0	43.2	0.000454699	2	1092.51	-0.686665	28.072	0	1
8-12 peptide,4-7 peptide	High	AHGEGDLGTQALLLALER	1	1	1	AT4G29120.1		0	58.01	2.62487e-05	2	1863.99	-0.28563	131.696	0	1
4-7 peptide	High	AHGLAPEIPEDLYHLIK	1	2	1	AT4G00100.1		0	34.16	0.00571724	3	1916.02	-1.82525	122.952	0	1
4-7 peptide	High	AHGTAVGLPSEDDMGNSEVGHNALGAGR	1	2	2	AT1G09780.1;AT3G08590.1		0	32.88	0.00334899	3	2719.24	-2.7287	71.6268	0	1
4-7 peptide	High	AHGTAVGLPSEDDmGNSEVGHNALGAGR	1	2	2	AT1G09780.1;AT3G08590.1	M14(Oxidation)	0	34.07	0.00237004	3	2735.24	-0.407385	60.7739	0	1
4-7 peptide	High	AHGVETVDSSHFITPENIAR	2	2	1	AT5G08100.2		0	83.46	7.91183e-08	2	2180.07	-1.73286	76.0939	0	1
8-12 peptide,4-7 peptide	High	AHLVNDVEDVEK	1	1	1	AT5G09650.1		0	57.09	3.28329e-05	2	1367.68	1.62271	56.91	0	1
4-7 peptide	High	AHNADVNVISWNR	1	1	1	AT2G19540.1		0	45.4	0.000472981	2	1495.74	-3.232	67.1713	0	1
4-7 peptide	High	AHPDLIHAFQNAAATGR	2	4	1	AT3G52140.3		0	39.94	0.00177434	2	1789.91	-1.28011	87.0484	0	1
4-7 peptide,8-12 peptide	High	AHPDVFNMMLQILEDGR	6	3	2	AT5G50920.1;AT3G48870.2		0	84.02	5.31013e-08	2	1985.96	-0.291377	181.542	0	1
4-7 peptide	High	AHPGNPVISEFEWTTGETPR	4	1	1	AT1G15340.1		0	70.89	9.89866e-07	2	2225.06	-1.41195	107.646	0	1
4-7 peptide	High	AHQLVMDGFNWAHEQK	2	1	1	AT3G58500.1		0	31.28	0.00714943	2	1910.89	-3.09627	85.8083	0	1
8-12 peptide	High	AHQLVQEGLK	1	2	1	AT1G50370.1		0	29.44	0.0131396	2	1122.63	-0.86703	40.0671	0	1
4-7 peptide	High	AHSLQLPPLWSGR	2	2	1	AT1G18250.1		0	26.32	0.0443357	2	1461.79	-1.49022	97.4659	0	1
4-7 peptide	High	AHTDMVTAIATPIDNADIIVSASR	10	1	1	AT1G18080.1		0	48.13	0.000246874	3	2482.26	-2.24803	238.214	0	1
4-7 peptide,8-12 peptide	High	aHTLGLTQPNSTEPHK	2	2	1	AT2G24200.1	N-Term(Acetyl)	0	65.06	4.80309e-06	2	1772.89	-1.45754	49.8334	0	1
8-12 peptide	High	AHTTTYTATVEK	1	1	1	AT3G10380.1		0	46.06	0.000427355	2	1322.66	-0.986702	32.4702	0	1
4-7 peptide	High	AHVIVMGATNRPNSIDPALR	1	3	2	AT3G09840.1;AT5G03340.1		0	31.82	0.00973334	2	2132.14	-1.02089	69.6499	0	1
8-12 peptide	High	AIAAASAANNMK	1	2	1	AT3G22380.1		0	28.54	0.0230932	2	1132.58	5.33353	45.495	0	1
8-12 peptide,4-7 peptide	High	AIAAcTETIETHK	1	1	1	AT2G40290.1	C5(Carbamidomethyl)	0	42.27	0.000613678	2	1444.71	-1.84829	47.8683	0	1
8-12 peptide	High	AIAASLATAGVFPGR	1	2	1	AT3G18520.1		0	25.29	0.0439265	2	1401.78	-0.959039	106.7	0	1
4-7 peptide	High	AIAELIPR	1	1	1	AT2G20760.1		0	19.17	0.0523913	2	882.539	-2.51606	74.9325	0	1
4-7 peptide	High	AIAFDEIDKAPEEK	2	1	1	AT4G02930.1		0	54.96	5.13838e-05	2	1575.79	-2.30023	71.9221	1	1
4-7 peptide	High	AIAGEDPFVTGIAK	1	1	1	AT3G42170.1		0	54.33	5.92209e-05	2	1388.74	-2.88506	90.3095	0	1
4-7 peptide	High	AIAGVSVTAQQEHSKPSK	1	2	1	AT3G62940.1		0	65.98	3.34361e-06	2	1837.97	-1.65992	36.0445	0	1
4-7 peptide	High	AIAIMSHPIPNTNDSHSVQVIIPQK	1	1	1	AT3G59920.1		0	33.4	0.0046623	3	2710.43	-1.82653	88.4143	0	1
4-7 peptide	High	AIAIMSHPIPNTNDSQSVQVILPQK	1	2	1	AT2G44100.2		0	24.63	0.0352959	3	2701.43	-2.04936	99.9068	0	1
8-12 peptide	High	AIALALGK	2	1	1	AT1G24360.1		0	25.59	0.0125606	2	756.498	0.482809	71.582	0	1
8-12 peptide	High	AIALTVDTPR	1	9	2	AT3G14415.1;AT3G14420.4		0	50.52	9.13771e-05	2	1056.6	-0.863015	76.5722	0	1
4-7 peptide,8-12 peptide	High	AIANEcQANFISVK	2	2	2	AT3G09840.1;AT5G03340.1	C6(Carbamidomethyl)	0	56.14	3.94017e-05	2	1564.78	-2.27454	74.4567	0	1
4-7 peptide	High	AIAQSNSTDISDNLFR	1	3	1	AT5G22480.1		0	50.94	0.000127652	2	1751.85	-0.730337	92.6743	0	1
4-7 peptide,8-12 peptide	High	AIASLAGETIVK	1	1	1	AT1G19880.1		0	40.11	0.00100911	2	1172.69	-1.92243	75.7572	0	1
8-12 peptide,4-7 peptide	High	AIASNIDANFLK	1	3	1	AT1G45000.1		0	66.17	4.51691e-06	2	1276.69	-1.25749	102.201	0	1
4-7 peptide	High	AIcVLDSGLTGMLMK	1	3	1	AT1G65440.3	C3(Carbamidomethyl)	0	45.79	0.000456085	2	1608.81	-2.30227	131.115	0	1
4-7 peptide,8-12 peptide	High	AIDAGHGSQPTAYR	1	1	1	AT3G02710.1		0	37.83	0.00184594	2	1443.7	-1.44707	34.1143	0	1
4-7 peptide	High	AIDEESLHTSSGDNEKPAVSSGK	2	2	1	AT4G31880.2		0	31.99	0.00689329	3	2358.1	-1.95664	42.044	0	1
4-7 peptide	High	AIDEYASLR	1	1	1	AT2G32730.1		0	39.87	0.00161255	2	1037.52	-1.59762	63.6561	0	1
4-7 peptide	High	AIDILPVIQQQQVR	1	1	1	AT2G39810.1		0	57.39	7.89332e-06	2	1620.94	-1.93112	108.662	0	1
8-12 peptide,4-7 peptide	High	AIDILTAMAVPVELTDRDSLVK	1	1	1	AT3G18190.1		0	51.1	6.71454e-05	2	2370.29	-1.87165	156.944	1	1
4-7 peptide	High	AIDLDPNcAAFFADR	1	1	1	AT4G11260.1	C8(Carbamidomethyl)	0	34.07	0.00309476	2	1695.78	-1.96523	117.969	0	1
8-12 peptide	High	AIDLIDEAGSR	1	4	2	AT5G50920.1;AT3G48870.2		0	54.91	5.95657e-05	2	1159.6	-0.23364	88.789	0	1
4-7 peptide	High	AIDLLEMLK	1	1	1	AT5G53000.1		0	34.23	0.00596564	2	1045.6	-0.721806	135.12	0	1
4-7 peptide	High	AIDLMYDAALVSSGFTPDNPAELGGK	2	1	1	AT3G07770.1		0	70.62	1.12705e-06	2	2652.29	-0.321727	154.624	0	1
8-12 peptide,4-7 peptide	High	AIDVSGPDGAPVQGNSGGGSSGGR	2	1	1	AT4G38680.1		0	92.69	5.73257e-09	2	2098.97	-0.484402	64.1143	0	1
8-12 peptide,4-7 peptide	High	AIEAVPELK	1	2	1	AT1G74050.1		0	25.2	0.0224986	2	969.552	-9.95699	74.942	0	1
8-12 peptide	High	AIEEGADFIETDILSSK	1	1	1	AT5G08030.1		0	92.36	8.53724e-09	2	1837.91	0.665546	134.517	0	1
8-12 peptide	High	AIEEGTDFIETDILSSK	1	1	1	AT1G74210.1		0	39.65	0.00162589	2	1867.92	-0.0971744	131.418	0	1
4-7 peptide	High	AIEEMSEDTK	1	1	1	AT5G10010.1		0	24.05	0.0251872	2	1152.51	-0.955483	38.7909	0	1
8-12 peptide	High	AIELGSEETAR	1	1	1	AT1G54990.1		0	44.44	0.000525234	2	1175.59	-1.40411	58.3195	0	1
4-7 peptide	High	AIELLEEAVAK	1	1	1	AT5G56680.1		0	51.79	7.21816e-05	2	1185.67	-1.70492	97.1456	0	1
8-12 peptide,4-7 peptide	High	AIELPNAMENAGAALIR	3	1	1	AT2G28000.1		0	79.18	1.69094e-07	2	1753.93	-0.184825	133.822	0	1
8-12 peptide	High	AIELTEQANTK	1	1	1	ATCG00800.1		0	57.11	3.87127e-05	2	1217.64	-0.707241	54.4875	0	1
4-7 peptide,8-12 peptide	High	AIESNDGKPLPLYQK	1	1	1	AT5G19760.1		0	40.71	0.00112516	2	1672.89	-1.66681	53.4153	0	1
8-12 peptide	High	AIESVEETER	1	1	1	AT4G04020.1		0	35.25	0.00382129	2	1162.56	-0.769375	47.2414	0	1
8-12 peptide,4-7 peptide	High	AIEVSGPDGAPVQGNSGGGGSSGGR	1	1	1	AT2G21060.1		0	109.28	1.13311e-10	2	2170.01	1.21416	64.0931	0	1
8-12 peptide	High	AIEVTAPGGGSLNKK	1	1	1	AT2G17870.1		0	31.63	0.00807305	2	1441.8	-1.22026	53.918	1	1
4-7 peptide	High	AIFASGSPFAPVEYEGK	1	1	1	AT1G79750.1		0	46.04	0.000383284	2	1769.87	-0.966717	111.304	0	1
8-12 peptide	High	AIFDGQGSLAWK	1	2	2	AT3G07850.1;AT3G14040.1		0	32.25	0.010573	2	1292.66	-0.796949	112.248	0	1
4-7 peptide	High	AIFGSGSPFDPVVYDGK	1	1	1	AT5G11670.1		0	45.8	0.000356401	2	1755.85	-2.97633	123.65	0	1
8-12 peptide,4-7 peptide	High	AIFSPEAEKVEA	1	1	1	AT5G26667.2		0	40	0.00171	2	1290.66	-1.92331	85.5428	1	1
4-7 peptide,8-12 peptide	High	AIGFVSDDVGLDADK	3	1	1	AT1G02500.1		0	65.4	4.51351e-06	2	1521.74	-2.09199	97.7815	0	1
4-7 peptide	High	AIGLMPMIDQGEKDDK	1	5	2	AT2G18230.1;AT1G01050.1		0	33.7	0.00535357	2	1760.85	-1.78469	88.8671	1	1
8-12 peptide	High	AIGNFGLSLLR	1	3	1	AT2G05830.2		0	42.33	0.000768999	2	1160.68	0.066544	130.22	0	1
4-7 peptide	High	AIGPQDVLATLLNNLK	3	1	1	AT5G64270.1		0	54.18	1.89062e-05	2	1679.97	0.527987	181.658	0	1
8-12 peptide,4-7 peptide	High	AIGSGSEGADSSLQEQFNK	1	2	2	AT1G53850.1;AT3G14290.1		0	90.01	7.88183e-09	2	1924.89	-0.141399	80.6988	0	1
8-12 peptide	High	AIGTFmSVYYK	1	1	1	AT3G19820.1	M6(Oxidation)	0	34.56	0.0051267	2	1295.63	-0.467609	92.5208	0	1
8-12 peptide	High	AIGVDILTGFGSVLGPQK	1	2	1	AT3G16950.1		0	42.39	0.000565231	2	1771.99	-1.76423	157.254	0	1
4-7 peptide	High	AIGYITSTVPFSVQR	1	1	1	AT4G04940.1		0	26.34	0.0248533	2	1638.88	-2.00126	106.809	0	1
8-12 peptide	High	AIHGGNFQGTPIGVAmDNTR	2	2	0		M16(Oxidation)	0	51.95	7.37194e-05	2	2071.99	-1.91227	84.2855	0	1
8-12 peptide	High	AIHGGNFQGTPIGVSMDNTR	2	2	2	AT2G37040.1;AT3G53260.1		0.0154	64.07	5.21017e-06	2	2072	1.625	84.5144	0	1
4-7 peptide,8-12 peptide	High	AIIGTIGDVDSYQLPDAK	1	3	1	AT3G19170.1		0	64.93	6.21843e-06	2	1875.97	-0.338716	113.231	0	1
8-12 peptide,4-7 peptide	High	AIIIDDLIATGGTLAAAIR	4	3	2	AT1G27450.1;AT1G27450.2		0	41.3	0.000255752	3	1868.08	-0.725258	238.616	0	1
8-12 peptide,4-7 peptide	High	AIIISVIDNLVK	2	1	1	AT2G19940.1		0	51.19	1.92665e-05	2	1297.81	-0.0182926	155.745	0	1
4-7 peptide	High	AIISEVEEESSSSRPMIFPFR	1	1	1	AT5G53400.1		0	41.81	0.000883293	3	2411.18	-2.98864	121.703	0	1
8-12 peptide	High	AIITEEEEDPK	1	1	1	AT1G54990.1		0	32.17	0.005764	2	1273.61	-0.846102	56.4696	0	1
8-12 peptide	High	AIKEEIKK	1	2	2	AT5G17920.1;AT3G03780.1		0	33.14	0.00490141	2	958.592	-1.3622	24.9729	2	1
8-12 peptide,4-7 peptide	High	aILDLETFK	1	1	0		N-Term(Acetyl)	0.0682	41.43	0.00120867	2	1091.6	-0.374049	121.24	0	1
4-7 peptide,8-12 peptide	High	AILEEPITFAEMYK	1	2	1	AT3G51240.1		0	42.22	0.00107363	2	1654.84	-2.42341	127.747	0	1
8-12 peptide	High	AILENPTDK	1	1	1	AT5G17770.1		0	25	0.0313065	2	1000.53	-1.77796	54.9324	0	1
4-7 peptide	High	AILGLIK	1	0	0			0.375	14.93	0.139078	2	727.508	0.0779764	67.2102	0	1
8-12 peptide	High	AILIAGQPGTGK	1	2	1	AT5G67630.1		0	42.76	0.000254238	2	1125.66	-1.13422	63.0517	0	1
8-12 peptide	High	AILLWTLEPGER	1	1	1	AT1G35720.1		0	33.19	0.00496524	2	1397.78	-0.222724	135.846	0	1
8-12 peptide	High	AILMDLEPGTMDSVR	1	1	1	AT5G12250.1		0	24.63	0.0456264	2	1647.81	-1.56069	122.184	0	1
4-7 peptide,8-12 peptide	High	AILNESSEFVGDK	1	1	1	AT3G55440.1		0	59.88	1.66025e-05	2	1408.69	-1.76088	76.756	0	1
4-7 peptide	High	AILNLSLR	1	1	1	AT5G35630.1		0	25.78	0.0163829	2	899.566	-1.91419	90.5777	0	1
8-12 peptide	High	AILQTILDAEAK	1	1	1	AT1G06290.1		0	27.79	0.0226224	2	1285.74	0.278879	124.717	0	1
4-7 peptide	High	AILVGQVGQLPLQK	1	1	1	AT3G18580.1		0	24.15	0.0166441	2	1463.89	-1.78155	96.9327	0	1
4-7 peptide,8-12 peptide	High	AILVNIFGGIMK	3	1	1	AT2G20420.1		0	86.57	1.71828e-08	2	1275.75	-0.657296	140.014	0	1
4-7 peptide	High	AILVVQQNLTPFAR	1	1	1	AT3G22320.1		0	39	0.00101973	2	1569.91	-1.65256	108.716	0	1
8-12 peptide	High	AIMANAGSSLMGIGTATGK	1	2	2	AT2G36250.1;AT3G52750.1		0	33.61	0.00786099	2	1750.88	0.701035	106.191	0	1
8-12 peptide	High	AImQAAQEVAEGK	1	1	1	AT2G47510.1	M3(Oxidation)	0	46.41	0.00034284	2	1361.67	-0.989844	57.9656	0	1
4-7 peptide,8-12 peptide	High	AIMQAAQEVAEGK	1	1	1	AT2G47510.1		0	78.7	2.16509e-07	2	1345.67	-2.87541	74.0989	0	1
4-7 peptide,8-12 peptide	High	AINAMELAMEGLK	1	2	1	AT4G17830.1		0	66.03	4.44038e-06	2	1390.71	-0.807615	122.371	0	1
8-12 peptide	High	AINENTEESFR	1	1	1	AT3G18210.1		0	32.32	0.00518732	2	1309.6	-0.998597	57.1696	0	1
4-7 peptide	High	AINEQIMSFDYEISK	2	1	1	AT1G13730.1		0	39.24	0.00134015	2	1787.85	-1.84513	117.622	0	1
8-12 peptide	High	AINNISR	1	1	1	AT2G16970.1		0	25.55	0.0461103	2	787.445	3.8157	109.33	0	1
8-12 peptide	High	AINSLNGADLDGR	1	2	1	AT3G53460.1		0	50.04	0.000136735	2	1315.66	-1.15863	73.0752	0	1
4-7 peptide	High	AIPDPFYGLENEAITDIADSGR	1	1	1	AT1G09010.1		0	55.35	3.22376e-05	2	2364.12	-5.87181	164.437	0	1
4-7 peptide,8-12 peptide	High	AIPWIFAWTQTR	1	3	2	AT1G53310.1;AT2G42600.2		0	40.98	0.00128876	2	1489.8	0.0686768	153.389	0	1
8-12 peptide,4-7 peptide	High	AIQASQQQSSHEAMETDNNNNK	1	1	1	AT5G08450.1		0	63.84	1.3011e-06	3	2445.06	-3.09417	35.2593	0	1
8-12 peptide	High	AIQDTDVDAFVEDVLVK	1	1	1	AT3G27570.1		0	53.19	8.65919e-05	2	1876.95	-2.30094	159.785	0	1
4-7 peptide	High	AIQDVFPNESELVVK	1	1	1	AT2G20420.1		0	30.63	0.0136232	2	1687.89	-1.7517	110.995	0	1
4-7 peptide,8-12 peptide	High	AIQEASAcIVR	2	1	1	AT3G04610.1	C8(Carbamidomethyl)	0	60.74	1.518e-05	2	1217.63	-1.47126	50.0361	0	1
4-7 peptide,8-12 peptide	High	AIQELNYIPLYGKPIR	2	1	1	AT4G34110.1		0	76.47	1.42017e-07	2	1888.07	-0.658137	104.591	0	1
4-7 peptide	High	AIQLRPLEPAPIQHLAR	2	2	1	AT1G06220.2		0	45.55	0.000120576	3	1923.13	-1.84806	82.7843	0	1
8-12 peptide	High	AIQQAETMIK	1	2	1	AT5G04430.1		0	40.72	0.00130049	2	1132.6	-1.23532	62.3349	0	1
4-7 peptide	High	AISATNLYLR	1	2	1	AT1G80070.1		0	34.76	0.0037764	2	1121.63	-1.39347	76.216	0	1
4-7 peptide	High	AISESMEGSGAGVK	1	2	1	AT1G79940.4		0	73.3	5.00477e-07	2	1322.62	-1.26284	43.9068	0	1
8-12 peptide	High	AISGVQTVR	1	3	1	AT1G04170.1		0	29.46	0.0161367	2	930.537	0.63273	42.6353	0	1
4-7 peptide	High	AISLVSLLMLPEK	1	1	1	AT5G10560.1		0	27.71	0.0147407	2	1413.84	-2.47603	154.878	0	1
8-12 peptide	High	AISNNFLTLMR	1	1	1	AT5G64570.1		0	34.83	0.00531095	2	1279.68	-0.472613	125.01	0	1
4-7 peptide	High	AISQGSTHVTFK	1	1	1	AT5G40480.1		0	30.8	0.0148886	2	1275.67	-1.32733	39.7099	0	1
8-12 peptide	High	AISTSNAYNDQFR	1	1	1	AT5G13420.1		0	56.66	1.75856e-05	2	1486.69	-0.70873	69.0883	0	1
8-12 peptide	High	AITELDGVTSR	1	1	1	AT4G34450.1		0	59.02	2.58774e-05	2	1161.61	-1.71737	73.0736	0	1
4-7 peptide	High	AITEPLVDTVDGNQIVTDSK	1	1	1	AT2G19670.1		0	92.23	9.81395e-09	2	2115.08	-1.53874	101.998	0	1
4-7 peptide	High	AITLNPTSAImYGNR	1	1	1	AT4G22670.1	M11(Oxidation)	0	32.77	0.00824375	2	1637.83	-2.41294	90.6905	0	1
4-7 peptide,8-12 peptide	High	AITLNPTSAIMYGNR	1	1	1	AT4G22670.1		0	83.37	9.20513e-08	2	1621.83	-2.03454	100.092	0	1
4-7 peptide	High	AITLPGEGEIMDMMAVADPDAVHAVR	1	5	1	AT1G63770.4		0	43.32	0.00060759	2	2709.31	1.56283	155.379	0	1
8-12 peptide,4-7 peptide	High	AITQYLAEEYSEKGEK	2	1	1	AT2G47730.1		0	53.05	6.04449e-05	2	1858.9	-2.19574	87.4042	1	1
8-12 peptide	High	AITSAYYR	1	13	4	AT1G16920.1;AT1G09630.1;AT3G46830.1;AT4G18800.1		0	36.57	0.00226901	2	944.483	-0.379434	55.7232	0	1
4-7 peptide	High	AITTAQSVAPTAcDR	1	1	1	AT5G16290.1	C13(Carbamidomethyl)	0	34.13	0.0053705	2	1561.76	-1.40159	47.3045	0	1
4-7 peptide	High	AITVFSPDGHLFQVEYALEAVR	6	3	1	AT3G51260.1		0	50.99	0.000113851	2	2462.27	0.392823	145.837	0	1
4-7 peptide	High	AIVDSGFEHPSEVQHEcIPQAILGMDVIcQAK	3	3	1	AT5G11200.1	C17(Carbamidomethyl); C29(Carbamidomethyl)	0	31.17	0.00630165	3	3578.7	-2.16921	122.621	0	1
4-7 peptide,8-12 peptide	High	AIVDSIVTIIR	1	1	1	AT4G34450.1		0	69.1	7.01253e-07	2	1199.73	-2.7254	120.998	0	1
4-7 peptide	High	AIVFEDVADALEK	1	3	1	AT5G53850.1		0	69.38	2.15119e-06	2	1419.73	-1.84183	126.33	0	1
4-7 peptide	High	AIVGANAFAHESGIHQDGMLK	2	2	2	AT1G74040.1;AT1G18500.1		0	59.18	1.75133e-05	2	2166.07	-2.00195	78.93	0	1
4-7 peptide,8-12 peptide	High	AIVISEPGKPEVLQLR	1	2	1	AT4G21580.3		0	39.63	0.000471259	2	1749.02	-4.23806	87.2346	0	1
8-12 peptide	High	AIVITGAK	1	1	1	AT3G06860.1		0	24.81	0.0260992	2	772.493	0.662008	46.8804	0	1
8-12 peptide,4-7 peptide	High	AIVNSDLGVTPNNDGDVIR	2	1	1	AT3G63190.1		0	58.77	1.91145e-05	2	1968.99	-2.80433	98.1312	0	1
8-12 peptide	High	AIVNVGGDLVK	1	2	1	AT1G12230.1		0	27.22	0.0126131	2	1084.64	-0.558394	87.3026	0	1
4-7 peptide	High	AIVQSPTYIVR	1	1	1	AT3G54400.1		0	24.57	0.0415477	2	1246.71	-2.00774	70.5496	0	1
4-7 peptide	High	AIVSFTNVSDELSHK	1	1	1	AT2G47240.1		0	49.78	0.000185145	2	1646.83	-3.22669	91.3912	0	1
4-7 peptide	High	AIVVNVPYR	1	1	1	AT1G48830.1		0	35.22	0.00368244	2	1030.6	-2.02676	72.6026	0	1
8-12 peptide	High	AIVVQANVSEPSQVK	2	1	1	AT3G03980.1		0	50.2	0.000101229	2	1568.87	1.00138	71.2015	0	1
8-12 peptide	High	AIVWMDAR	1	2	1	AT1G80460.2		0	27.89	0.030479	2	961.491	-1.31442	94.0564	0	1
8-12 peptide	High	AIWEELQNVVHAVDQMTTK	2	1	1	AT5G17560.1		0	60.3	1.44188e-05	2	2212.11	-0.682197	176.515	0	1
8-12 peptide	High	AIYDGSLFHQLEK	1	2	1	AT1G23240.1		0	27.73	0.0309482	2	1520.77	-0.374803	105.432	0	1
8-12 peptide	High	AIYDIPSVK	1	5	1	AT5G09900.1		0	26.81	0.0337688	2	1005.56	-0.657991	91.1689	0	1
8-12 peptide	High	AIYNLGTVLYGLAEDTLR	1	1	1	AT5G41950.1		0	101.82	7.03694e-10	2	1982.06	2.08513	189.356	0	1
8-12 peptide	High	AIYYLATDSLK	1	2	1	AT2G04030.2		0	28.3	0.0218908	2	1257.67	-0.507844	101.477	0	1
8-12 peptide	High	AKDAAAGAGAGAQQAGK	1	1	1	AT5G15960.1		0	32.02	0.0086358	3	1442.73	-0.942479	25.0169	1	1
8-12 peptide	High	AKDAAASAQDSLQQTGQQMK	2	1	1	AT3G02480.1		0	109.43	1.28278e-10	2	2077	-0.993787	61.9595	1	1
8-12 peptide	High	AKDELAGSIQK	1	2	1	AT5G09660.2		0	40.31	0.00189015	2	1159.63	-2.55213	36.3487	1	1
4-7 peptide,8-12 peptide	High	AKDEQAAEEFAK	1	2	1	AT1G52410.1		0	64.2	4.82841e-06	2	1336.64	-1.38804	39.033	1	1
8-12 peptide	High	AKDVEAVPGEGFQTR	2	1	1	AT3G53420.1		0	46.44	0.000381337	2	1603.81	-1.52761	59.7822	1	1
8-12 peptide	High	AKDYVVEK	1	3	1	AT2G42540.1		0	28.26	0.015749	2	951.515	0.217345	29.6464	1	1
8-12 peptide,4-7 peptide	High	AKEEQLSLINQLNSAK	1	1	1	AT3G16000.1		0	72.22	8.99687e-07	2	1785.97	-0.315234	91.3596	1	1
4-7 peptide	High	AKETSSVAEASSPTESQATR	1	2	1	AT1G75190.2		0	42.85	0.00067444	2	2036.97	-0.589047	33.5285	1	1
4-7 peptide	High	AKETSTEAEPSSEVLNEMIEK	1	1	1	AT2G38040.1		0	28.44	0.0174011	2	2322.11	3.89996	87.8524	1	1
8-12 peptide	High	AKEVEEFFATR	1	1	1	AT4G33090.1		0	33.28	0.00730685	2	1326.67	-1.5027	79.646	1	1
4-7 peptide	High	AKFEELcSDLLDR	1	1	1	AT4G24280.1	C7(Carbamidomethyl)	0	60.06	1.48435e-05	2	1595.77	-2.12949	95.4501	1	1
4-7 peptide	High	AKGEEEEEVVAMEEDKSEK	2	1	1	AT1G56110.1		0	88.03	9.4439e-09	2	2165.97	-0.314032	54.7244	2	1
4-7 peptide	High	AKLDPLGLEK	1	1	1	AT5G65750.1		0	22.35	0.0302694	2	1083.64	-1.78813	64.7798	1	1
8-12 peptide	High	AKLEQAcPQTVScADILALAAR	1	1	1	AT1G44970.1	C7(Carbamidomethyl); C13(Carbamidomethyl)	0	89.16	1.70481e-08	2	2386.22	-0.562696	113.889	1	1
4-7 peptide	High	AKNPLDLLPPSPMVLDDWK	4	2	2	AT1G09640.1;AT1G57720.1		0	27.86	0.0216878	2	2149.13	-2.51466	141.457	1	1
4-7 peptide	High	AKPAAAPASTPQK	1	2	1	AT5G22650.2		0	32.84	0.00522596	2	1237.69	-1.37456	22.0008	0	1
8-12 peptide	High	AKPAAAPASTPQKTEEK	1	1	1	AT5G22650.1		0	31.17	0.0102354	3	1724.91	-1.95281	25.0124	1	1
4-7 peptide	High	AKPEEVDSVGADLR	1	2	1	AT3G57890.1		0	37.86	0.00237338	2	1485.75	-1.56722	52.1317	0	1
4-7 peptide	High	AKPQQPSTLSTAPSGSENK	1	1	1	AT1G80030.1		0	38.14	0.00235564	2	1927.97	-0.606081	31.5522	0	1
4-7 peptide	High	AKPYLVESTSGSR	2	1	1	AT2G20530.1		0	38.07	0.00265904	2	1394.72	-1.93031	38.7203	0	1
4-7 peptide	High	AKVEEMDWEGIDGVR	1	3	1	AT4G14160.2		0	41.19	0.000764128	2	1733.81	-3.57192	90.5025	1	1
8-12 peptide,4-7 peptide	High	ALAAEMAPDTR	1	1	1	AT4G05530.1		0	54.25	3.2322e-05	2	1145.56	-1.02368	58.8968	0	1
4-7 peptide	High	ALAAPDTEHPNGTEGHDSK	2	2	1	AT2G33380.1		0	68.56	1.03094e-06	2	1946.88	-2.25854	29.0807	0	1
4-7 peptide,8-12 peptide	High	ALADELGIPFLETSAK	1	1	1	AT3G11730.1		0	25.58	0.0504967	2	1674.89	-0.307196	143.562	0	1
8-12 peptide	High	ALADGGVTDEVMAEFDK	2	1	1	AT1G74960.2		0	93.94	3.81445e-09	2	1767.81	-0.941131	136.054	0	1
4-7 peptide	High	ALADISPYTTAQEAR	1	2	1	AT2G34040.2		0	49.45	0.000244595	2	1606.8	-2.36431	79.786	0	1
4-7 peptide	High	ALAEMGYDVTSVHGNLTESDRDK	3	1	1	AT3G53110.1		0	38.8	0.00111393	3	2508.16	-4.19029	77.9289	1	1
4-7 peptide	High	ALAENEGEGIAK	2	3	1	AT3G16950.1		0	29.23	0.0147458	2	1201.6	-2.62191	41.0944	0	1
8-12 peptide	High	ALAENEGEGLAK	2	3	2	AT4G16155.1;AT3G16950.1		0	51.89	7.40978e-05	2	1201.6	-1.40284	50.721	0	1
8-12 peptide,4-7 peptide	High	aLAFDEFGRPFIILR	3	2	1	AT1G24510.1	N-Term(Acetyl)	0	35.94	0.00221574	2	1806.99	-0.706756	176.5	0	1
8-12 peptide,4-7 peptide	High	ALAGQKDEALFSANAAALASR	2	1	1	AT5G17920.1		0	112.61	8.88209e-11	2	2075.09	-0.789326	100.387	1	1
8-12 peptide	High	ALAGQTNESFFTANADALSSR	1	1	1	AT3G03780.1		0	128.94	1.48705e-12	2	2171.03	-3.04857	115.144	0	1
8-12 peptide	High	ALAIANMVLGLK	1	1	1	AT1G36160.1		0	31.47	0.00591668	2	1213.73	-1.87718	143.024	0	1
8-12 peptide	High	ALANQPISVAIEAGGR	1	1	1	AT3G19390.1		0	41.08	0.000943594	2	1566.86	1.00615	96.9617	0	1
8-12 peptide	High	ALASAGISK	1	1	1	AT1G74960.2		0	34.17	0.006776	2	817.476	-1.95408	37.1756	0	1
8-12 peptide,4-7 peptide	High	ALAVINPGNPTGQVLSEENQR	3	1	1	AT1G17290.1		0	70.62	1.25709e-06	2	2207.14	-2.96037	103.004	0	1
8-12 peptide	High	ALAVLIR	1	1	1	AT4G33945.1		0.0588	32.35	0.00147504	2	755.513	-0.632732	77.0638	0	1
8-12 peptide	High	ALcADHEVR	1	1	1	AT1G15930.2	C3(Carbamidomethyl)	0	30.67	0.00565645	2	1070.51	0.230902	30.3259	0	1
4-7 peptide	High	ALcADHSIK	1	1	1	AT2G32060.1	C3(Carbamidomethyl)	0	27.46	0.0141784	2	1014.5	-1.3488	26.5634	0	1
4-7 peptide,8-12 peptide	High	ALcLLTTGQNVTR	1	1	1	AT5G13030.1	C3(Carbamidomethyl)	0	34.87	0.00602798	2	1446.77	-2.37788	79.5697	0	1
8-12 peptide	High	ALDAGEGFSSSAK	1	2	1	AT3G13870.2		0	56.13	2.73035e-05	2	1239.58	-1.3695	59.2877	0	1
4-7 peptide	High	ALDAGIVAQAALDVFTK	6	1	1	AT4G34200.1		0	57.04	2.22409e-05	2	1702.94	-1.05392	220.393	0	1
4-7 peptide	High	ALDALIAFLR	1	1	1	AT2G35630.1		0	78.02	1.057e-07	2	1102.66	-2.15643	148.713	0	1
4-7 peptide	High	ALDcPcIADLR	1	1	1	AT5G23395.1	C4(Carbamidomethyl); C6(Carbamidomethyl)	0	32.79	0.00341911	2	1303.61	-2.29374	85.3181	0	1
4-7 peptide	High	ALDEDETEFLDKLEMSK	1	1	1	AT3G62140.1		0	35.8	0.00285384	2	2012.93	-1.72486	120.717	1	1
4-7 peptide,8-12 peptide	High	ALDLASKPEGTGTPTK	1	1	1	AT2G37660.1		0	45.84	0.000336194	2	1585.84	-1.35527	43.9687	0	1
4-7 peptide,8-12 peptide	High	ALDLGPQGIMFPMIESR	2	1	1	AT4G10750.1		0	55.89	4.44415e-05	2	1874.94	-4.13173	143.589	0	1
8-12 peptide	High	ALDLGVNVK	1	4	2	AT5G57350.1;AT2G07560.1		0	29.86	0.011412	2	928.547	0.84365	80.6064	0	1
8-12 peptide	High	ALDLNLYVPVALQLLLTcGK	9	1	1	AT2G10940.1	C18(Carbamidomethyl)	0	77.96	7.51792e-08	2	2214.25	-1.80745	207.446	0	1
4-7 peptide	High	ALDMEEVIEDIIK	1	1	1	AT4G31360.1		0	73.41	9.02953e-07	2	1517.78	0.690701	172.515	0	1
4-7 peptide	High	ALDMEEVIEDIIKK	1	1	1	AT4G31360.1		0	54.11	6.75382e-05	2	1645.87	-1.9585	153.553	1	1
4-7 peptide	High	ALDMIR	1	4	2	AT4G24190.1;AT3G10350.1		0	31.37	0.0211178	2	718.391	-0.795465	50.4882	0	1
8-12 peptide	High	ALDmNTAEDAIVR	1	1	1	AT5G54770.1	M4(Oxidation)	0	27.48	0.022867	2	1434.69	3.21394	76.9981	0	1
8-12 peptide,4-7 peptide	High	ALDMNTAEDAIVR	1	1	1	AT5G54770.1		0	65.49	4.36444e-06	2	1418.69	-0.334092	101.801	0	1
8-12 peptide,4-7 peptide	High	ALDNLQTENEDQR	1	1	1	AT3G13860.1		0	64.43	2.09136e-06	2	1545.71	-0.77967	56.0967	0	1
4-7 peptide	High	ALDQYEAIQEK	1	3	1	AT3G54670.1		0	41.77	0.0010345	2	1307.65	-0.892639	61.4748	0	1
4-7 peptide	High	ALDQYVNFTEQR	1	1	1	AT2G27170.1		0	34.45	0.00547356	2	1483.72	-1.59986	92.3711	0	1
8-12 peptide,4-7 peptide	High	aLDTYASSNPNDVHEDVLLK	2	1	1	AT5G58005.1	N-Term(Acetyl)	0	70.89	9.16542e-07	2	2243.08	-2.89639	116.481	0	1
4-7 peptide,8-12 peptide	High	ALDWGPGGGPDLIVDDGGDATLLIHEGVK	43	4	1	AT4G13940.1		0	61.98	7.7966e-06	3	2887.45	-0.436784	142.81	0	1
8-12 peptide	High	ALEAFHcDPAAWGVNVQPYSGSPANFAAYTALLQPHDR	2	1	1	AT4G13930.1	C7(Carbamidomethyl)	0	30.31	0.0068902	4	4141.97	0.953535	151.077	0	1
4-7 peptide	High	ALEAIVGHLR	1	1	1	AT4G26000.1		0	32.42	0.00329358	2	1078.63	-1.73924	70.2909	0	1
8-12 peptide	High	ALEASEIPR	1	1	1	AT2G06050.2		0	25.68	0.02393	2	985.532	0.884625	63.1576	0	1
8-12 peptide	High	ALEDGFVSVTPFSLLPK	1	1	1	AT1G72880.2		0	34.59	0.00430945	2	1819.98	-0.706389	162.627	0	1
8-12 peptide,4-7 peptide	High	ALEDGQFVTSNQPIR	1	1	1	AT4G24680.1		0	44.77	0.000588498	2	1674.84	-1.53011	87.3404	0	1
4-7 peptide	High	ALEDSIAVLDK	1	1	1	AT5G26360.1		0	56.41	3.31412e-05	2	1173.63	-1.71129	91.2168	0	1
8-12 peptide,4-7 peptide	High	ALEEEIEDIGGHLNAYTSR	2	2	1	AT3G02090.1		0	82.43	5.94338e-08	2	2117.01	-1.12738	129.91	0	1
4-7 peptide	High	ALEGADLVIIPAGVPR	3	3	2	AT1G53240.1;AT3G15020.1		0	46.71	0.000149313	2	1590.92	-2.32513	117.264	0	1
4-7 peptide	High	ALEKPDGGEFGNYYSLPALNDPR	3	1	1	AT4G35830.1		0	30.21	0.00990908	2	2523.21	-1.0706	108.945	0	1
8-12 peptide	High	ALELAEAIGGK	1	1	1	AT3G06350.1		0	35.89	0.00256344	2	1071.6	0.245078	95.3504	0	1
4-7 peptide	High	ALELIASHLR	1	1	1	AT3G04610.1		0	48.21	7.85242e-05	2	1122.66	-1.53102	73.1933	0	1
4-7 peptide	High	ALENEMSPILVVATNR	1	1	1	AT5G67630.1		0	27.66	0.0287945	2	1756.92	-2.90344	113.764	0	1
8-12 peptide	High	ALENLVK	1	1	1	AT5G47890.1		0	29.46	0.0187412	2	786.469	-3.40049	61.755	0	1
8-12 peptide	High	ALENSPEAQAIR	1	1	1	AT3G62450.1		0	46.75	0.000290605	2	1298.67	-0.847375	57.3664	0	1
4-7 peptide,8-12 peptide	High	ALENTSTPVGDLPEDK	2	1	1	AT4G20850.1		0	71.15	1.00524e-06	2	1685.82	-1.95372	70.7236	0	1
4-7 peptide,8-12 peptide	High	ALESLTGAVFQRPPLISAVK	2	1	1	AT3G57150.1		0	41.24	0.000325282	2	2097.2	-1.24553	115.417	0	1
4-7 peptide	High	ALESNAPVVDPNTIGNSFVEK	2	1	1	AT1G13730.1		0	35.96	0.00380269	2	2201.11	-1.38337	105.64	0	1
8-12 peptide	High	ALESQIDDKTK	1	1	1	AT2G24420.1		0	30.84	0.0168536	2	1247.65	0.0348233	38.3389	1	1
8-12 peptide	High	ALESQIDEK	1	2	1	AT4G31340.2		0	39.5	0.00176718	2	1032.52	-0.385425	45.8597	0	1
8-12 peptide	High	ALESSIAETQVENAK	2	1	1	AT5G04420.1		0	43.73	0.000735021	2	1589.8	-1.44372	72.5994	0	1
4-7 peptide	High	ALESSLSPIVIFATNR	1	1	1	AT5G22330.1		0	33.12	0.00611848	2	1717.95	-1.26704	131.537	0	1
8-12 peptide,4-7 peptide	High	ALETAFAQYGDVIDSK	2	2	1	AT2G21660.1		0	98.64	2.06527e-09	2	1727.85	-0.594642	121.601	0	1
4-7 peptide	High	ALEVIPR	1	2	1	AT3G11830.1		0	24.33	0.016604	2	797.488	0.321652	55.5548	0	1
4-7 peptide	High	ALEWLVDALK	1	1	1	AT5G24020.1		0	41.23	0.001066	2	1157.66	-1.16817	140.971	0	1
4-7 peptide	High	ALEYEDFDKFDR	1	1	1	AT1G09780.1		0	43.09	0.000255272	2	1547.7	-2.51729	90.7677	1	1
8-12 peptide,4-7 peptide	High	ALFEESIPAFDVLGK	1	2	1	AT3G25530.1		0	29.92	0.0161447	2	1635.86	-0.807792	152.93	0	1
4-7 peptide	High	ALFEVLQR	1	2	1	AT5G22770.1		0	32.33	0.00859641	2	975.561	-1.3127	92.2302	0	1
8-12 peptide	High	ALFFDLDGISDR	1	2	1	AT1G79230.3		0	43.21	0.000663766	2	1368.68	0.274622	146.766	0	1
8-12 peptide	High	ALFGSDGTSTLYR	1	3	1	AT4G25720.2		0	46.99	0.00029598	2	1387.69	2.34409	100.541	0	1
4-7 peptide	High	ALFGSDQKEEEEGSEK	1	2	1	AT5G63260.1		0	44.19	0.000249598	2	1782.8	-1.92687	44.8857	1	1
4-7 peptide,8-12 peptide	High	ALFSQVTSR	1	1	1	AT5G02240.1		0	42.87	0.000562894	2	1008.55	-1.0511	63.2246	0	1
8-12 peptide	High	ALFYWLFEAVEDAK	1	1	1	AT4G30810.1		0	40.46	0.00134025	2	1701.86	4.14917	193.127	0	1
4-7 peptide	High	ALGDDIGVPIEVYGPEATMTGIcK	2	2	1	AT1G10670.1	C23(Carbamidomethyl)	0	25.36	0.04075	2	2506.22	0.96667	136.594	0	1
8-12 peptide	High	ALGDYLGVK	1	5	2	AT3G13920.1;AT1G72730.1		0	34.83	0.00434084	2	935.519	-0.848554	93.9862	0	1
8-12 peptide	High	ALGEAQDDILQFDAPVLINR	3	1	1	AT3G45140.1		0	69.7	1.42512e-06	2	2198.15	0.453352	147.422	0	1
4-7 peptide	High	ALGIPETADEAEALGIIR	1	2	1	AT1G06130.2		0	28.59	0.0203384	2	1838.98	-1.41781	130.432	0	1
4-7 peptide,8-12 peptide	High	ALGNPPLLSSWNPR	2	1	1	AT3G12145.1		0	68.41	2.5237e-06	2	1521.81	-1.526	106.292	0	1
8-12 peptide	High	ALGQISER	1	1	1	AT1G04410.1		0	25.79	0.043104	2	873.478	-0.526798	45.18	0	1
8-12 peptide	High	ALGSGLNAGR	1	1	1	AT2G38540.1		0	60.46	9.89447e-06	2	915.501	0.00839483	47.1942	0	1
8-12 peptide	High	ALGSIGAGTTPGR	1	1	1	AT2G43030.1		0	44.7	0.000355786	2	1157.63	-1.59414	58.1636	0	1
8-12 peptide	High	ALGTEIEWYPGK	1	3	1	AT2G19480.3		0	32.53	0.0114766	2	1363.69	-2.00212	110.827	0	1
4-7 peptide,8-12 peptide	High	ALGVDEDMAHTSIR	1	2	1	AT5G65720.1		0	60.52	9.40385e-06	2	1514.72	-1.28749	63.9082	0	1
4-7 peptide,8-12 peptide	High	ALGVDTVPVLVGPVSYLLLSK	8	1	1	AT5G17920.1		0	69.91	4.41834e-07	3	2140.26	-2.14806	170.562	0	1
8-12 peptide	High	ALGVETVPVLVGPVSYLLLSK	3	1	1	AT3G03780.1		0	52.73	1.35146e-05	3	2154.28	-0.70075	180.342	0	1
8-12 peptide,4-7 peptide	High	ALHDALcIVK	2	1	1	AT3G20050.1	C7(Carbamidomethyl)	0	42.35	0.000576282	2	1139.62	-0.965956	68.3266	0	1
4-7 peptide	High	ALHDTFSSFGNIVScK	1	1	1	AT4G34110.1	C15(Carbamidomethyl)	0	76.11	3.11031e-07	2	1782.85	-1.54408	95.244	0	1
4-7 peptide	High	ALHETFSAFGPILScK	1	1	1	AT1G49760.1	C15(Carbamidomethyl)	0	31.85	0.0117563	2	1777.89	-0.224351	104.982	0	1
4-7 peptide	High	ALHTQGILER	1	3	1	AT2G05830.2		0	25.87	0.0306703	2	1137.64	-1.74542	45.0711	0	1
4-7 peptide,8-12 peptide	High	ALIAAEYAGVK	2	1	1	AT1G57720.1		0	40.55	0.000841402	2	1105.62	-1.5001	72.3716	0	1
4-7 peptide,8-12 peptide	High	ALIDATSSGSDLEDESGIR	2	1	1	AT5G60160.1		0	105.32	3.11391e-10	2	1935.91	-2.22717	93.3299	0	1
8-12 peptide	High	ALIEAMEK	1	1	1	AT4G27090.1		0	36.48	0.00549894	2	904.48	-0.751953	67.4195	0	1
8-12 peptide,4-7 peptide	High	ALIESIGSLDK	1	2	1	AT4G17830.1		0	43.69	0.000773889	2	1145.64	0.205816	100.158	0	1
4-7 peptide	High	ALIPTDLSIAVPEGTYAR	1	1	1	AT3G46940.1		0	29.56	0.0128368	2	1887.02	-2.08432	123.571	0	1
8-12 peptide	High	ALLAEDSALKR	1	2	1	AT5G62575.1		0	37.55	0.00286542	2	1186.68	-0.374856	58.2584	1	1
4-7 peptide	High	ALLANYSQTPR	1	1	1	AT1G09770.1		0	31.23	0.0161218	2	1233.66	-1.90791	59.5122	0	1
8-12 peptide	High	ALLATNGNVNAAVER	2	2	2	AT2G17190.1;AT2G17200.1		0	47.85	0.00016816	2	1512.81	-0.354156	75.5036	0	1
8-12 peptide,4-7 peptide	High	ALLDDPVFRPLVEK	1	2	1	AT1G07890.6		0	41.09	0.000754695	2	1611.91	-0.524677	119.565	0	1
4-7 peptide	High	ALLDELMGAAR	1	1	1	AT5G51410.1		0	55.6	5.92159e-05	2	1159.61	-3.04418	127.947	0	1
4-7 peptide	High	ALLDEMAVVATEEYR	1	2	1	AT1G53310.1		0	24.74	0.060097	2	1709.84	-2.54147	136.835	0	1
4-7 peptide,8-12 peptide	High	ALLDLLLEDMR	1	1	1	AT5G57850.1		0	63.13	8.90125e-06	2	1301.71	-1.129	165.784	0	1
4-7 peptide,8-12 peptide	High	ALLDVGLIR	2	3	2	AT3G25520.1;AT5G39740.1		0	63.68	1.85464e-06	2	969.609	-0.715989	104.785	0	1
8-12 peptide	High	ALLEVVESGGK	1	3	1	AT3G51260.2		0	43.43	0.0006968	2	1101.61	-0.261078	91.314	0	1
4-7 peptide	High	ALLHASVAcHK	1	1	1	AT3G12670.1	C9(Carbamidomethyl)	0	30.29	0.0165099	3	1206.64	0.205386	34.4597	0	1
8-12 peptide	High	ALLHSSHMYHEAK	1	2	2	AT1G48030.1;AT3G17240.1		0	31	0.0120341	2	1523.74	-1.47098	33.3852	0	1
4-7 peptide	High	ALLIDLEPR	1	2	1	AT3G61650.1		0	25.68	0.011702	2	1039.61	-1.1835	102.069	0	1
4-7 peptide	High	ALLKMYTK	1	1	1	AT5G01510.1		0	27.13	0.0114249	2	967.573	9.10476	87.5314	1	1
4-7 peptide	High	ALLLAGPPGTGK	1	1	1	AT5G22330.1		0	34.49	0.00156478	2	1094.65	-2.77266	70.4181	0	1
4-7 peptide	High	ALLLGLR	1	1	1	AT3G01410.1		0	21.38	0.0314963	2	755.513	-1.11745	84.4654	0	1
4-7 peptide	High	ALLLLLVGAPHR	1	1	1	AT4G02060.1		0	30.99	0.00344556	2	1272.81	-1.73434	110.281	0	1
4-7 peptide	High	ALLLPVTK	1	2	2	AT1G03220.1;AT1G03230.1		0	25.65	0.0117831	2	854.571	-0.190645	70.5021	0	1
4-7 peptide	High	ALLNALDFSQTNFENEMER	2	1	1	AT3G08943.1		0	78.55	1.43128e-07	2	2242.04	0.0642419	137.29	0	1
4-7 peptide	High	ALLNLFAVQLR	1	1	1	AT5G10560.1		0	40.53	0.000393876	2	1257.77	-0.551658	136.905	0	1
4-7 peptide	High	ALLNLFSVR	1	1	1	AT1G78060.1		0	44.2	0.000269934	2	1032.62	-1.46562	119.285	0	1
4-7 peptide	High	ALLPESETDKDSQK	1	1	1	AT3G03710.1		0	28.28	0.0200601	2	1560.78	0.445423	40.3367	1	1
4-7 peptide	High	ALLQESMEQR	1	1	1	AT2G39260.1		0	28.99	0.0190536	2	1204.6	-2.28311	58.7153	0	1
4-7 peptide	High	ALLQHLEAELEELEK	1	1	1	AT5G65620.1		0	52.67	8.38169e-05	3	1764.94	-1.06691	154.182	0	1
8-12 peptide,4-7 peptide	High	ALLQQLEAELEQLEK	5	1	1	AT5G10540.1		0	77.33	2.44103e-07	2	1754.95	-1.1839	183.611	0	1
8-12 peptide	High	ALLQSDVQSK	1	1	1	AT5G63980.1		0	31.53	0.0139208	2	1088.59	-0.457003	50.5988	0	1
4-7 peptide	High	ALLQSDVSFPLVK	1	3	1	AT1G48900.2		0	46.13	0.000315697	2	1416.81	-2.08286	113.401	0	1
8-12 peptide	High	ALLTLEEK	1	2	1	AT1G19570.1		0	32.09	0.00933205	2	916.535	-0.200388	76.5691	0	1
4-7 peptide	High	ALLVATTDcEPLYLTR	1	2	1	AT1G08130.1	C9(Carbamidomethyl)	0	40.22	0.00163504	2	1835.96	-0.550636	111.089	0	1
8-12 peptide	High	aLLVEK	2	4	2	AT4G13940.1;AT3G23810.1	N-Term(Acetyl)	0	42.16	0.000237173	2	714.439	-1.32836	97.6141	0	1
4-7 peptide	High	ALLVLIPEELQFIR	1	1	1	AT3G18600.1		0	38.45	0.000618386	2	1653.99	-0.189498	159.366	0	1
8-12 peptide	High	ALMEcDQYVSK	1	1	1	AT5G16060.1	C5(Carbamidomethyl)	0	23.1	0.0222849	2	1343.59	-1.8795	67.2331	0	1
8-12 peptide,4-7 peptide	High	ALNAAGTSAILR	1	1	1	AT4G10750.1		0	71.33	1.11535e-06	2	1157.66	-1.0695	73.3236	0	1
4-7 peptide	High	ALNDTIITGVPTTINYHK	2	2	1	AT5G35360.1		0	48.03	0.00020147	2	1971.05	-2.23881	93.3353	0	1
8-12 peptide	High	ALNEcLNEITR	1	2	1	AT1G48900.2	C5(Carbamidomethyl)	0	39.2	0.0018575	2	1332.66	-0.583308	85.2561	0	1
8-12 peptide	High	ALNGAGGDDDDEDDEE	1	3	1	AT3G25520.1		0	59.79	2.65952e-06	2	1636.57	-0.638094	54.3635	0	1
8-12 peptide	High	ALNLGVNVK	1	5	3	AT5G62670.1;AT2G18960.1;AT4G30190.1		0	24.19	0.0211492	2	927.562	-0.525203	74.6247	0	1
4-7 peptide	High	ALNPGLVYDIEVK	1	1	1	AT3G14067.1		0	34.95	0.00508624	2	1430.79	-1.90023	107.374	0	1
4-7 peptide	High	ALNQLNTLIQEGK	1	3	1	AT5G18410.3		0	36.31	0.0028066	2	1441.8	-2.13771	92.4395	0	1
4-7 peptide	High	ALPEESFFTWFTDAQHK	2	3	1	AT1G74560.1		0	34.26	0.00397471	2	2053.96	-1.96105	146.055	0	1
4-7 peptide	High	ALPGVLWVLPDSYLDVPNK	1	2	1	AT3G06790.1		0	36.27	0.0024903	2	2096.14	-1.22462	159.052	0	1
8-12 peptide	High	ALPSNVVSQENLVEEYLR	1	1	1	AT4G00040.1		0	56.71	4.08478e-05	2	2060.06	-2.83249	141.166	0	1
8-12 peptide,4-7 peptide	High	ALPTYTPESPGDATR	2	2	1	AT3G60750.2		0	28.52	0.0175756	2	1575.76	-0.652182	75.4643	0	1
4-7 peptide	High	ALQAGTSHNLGQNFSR	1	1	1	AT5G52520.1		0	49.3	0.000156849	2	1700.84	-1.80027	47.8344	0	1
4-7 peptide	High	ALQASNAMLQGNLSLTPSK	1	1	1	AT1G18630.1		0	35.18	0.00447499	2	1944.02	-0.921852	96.6824	0	1
4-7 peptide	High	ALQDIDGVSNLK	1	1	1	AT5G14910.1		0	33.19	0.00813148	2	1272.69	7.97641	75.5107	0	1
4-7 peptide	High	ALQESLASELAAR	1	1	1	AT4G04640.1		0	35.24	0.00571523	2	1358.73	-1.36728	88.0452	0	1
4-7 peptide	High	ALQESLASELASR	1	1	1	AT1G15700.1		0	38.96	0.00263644	2	1374.72	-3.42058	87.4193	0	1
4-7 peptide	High	ALQFNTLPVVK	1	1	1	AT1G06220.2		0	36.49	0.00176145	2	1229.72	-1.11143	94.9599	0	1
8-12 peptide	High	ALQGISGPQR	1	3	2	AT1G55860.2;AT1G70320.1		0	28.5	0.0113003	2	1026.57	-0.695839	49.6167	0	1
4-7 peptide	High	ALQLPDYPNANELESVLK	1	1	1	AT4G39980.1		0	30.95	0.0120931	2	2014.04	-3.44947	135.453	0	1
4-7 peptide,8-12 peptide	High	ALQNSVLR	1	1	1	AT2G01140.1		0	28.62	0.0176564	2	900.525	-0.825159	44.0389	0	1
4-7 peptide,8-12 peptide	High	ALQVVLAEcKPK	2	3	1	AT3G51800.3	C9(Carbamidomethyl)	0	46.96	0.000190297	2	1355.77	-2.03491	53.5253	0	1
8-12 peptide	High	ALREEVYR	1	2	2	AT5G65620.1;AT5G10540.1		0	26.5	0.0469012	2	1035.56	-1.47078	40.1712	1	1
4-7 peptide	High	ALRPPLVVSHSSPATDSSNMS	1	1	1	AT5G55140.1		0	57.53	2.64023e-05	2	2153.06	-2.11724	66.7249	0	1
4-7 peptide	High	ALSDAADQANYGLAVLR	1	1	1	AT2G46520.1		0	105.87	4.60702e-10	2	1747.89	-1.69605	107.787	0	1
8-12 peptide,4-7 peptide	High	ALSDAGLTVEDVHMVEVVGSGSR	2	2	1	AT1G79920.1		0	110.18	1.55903e-10	2	2328.15	0.446425	120.79	0	1
4-7 peptide	High	ALSDHHVLLEGTLLKPNMVTPGSDSPK	2	1	1	AT3G52930.1		0	54.29	3.68668e-05	3	2856.49	-0.389675	92.8094	0	1
4-7 peptide	High	ALSDHHVLLEGTLLKPNMVTPGSESAK	2	2	1	AT2G36460.1		0	25.03	0.0334464	4	2844.49	-2.04826	92.143	0	1
4-7 peptide,8-12 peptide	High	ALSELAMDSSTTLNAAESSAGDGAGPR	2	1	1	AT3G11710.1		0	126.59	1.74328e-12	2	2579.18	-4.01398	106.527	0	1
4-7 peptide	High	ALSGVSSVQFPWVK	1	1	1	AT1G70770.1		0	36.77	0.00355539	2	1504.81	-1.91082	117.824	0	1
8-12 peptide,4-7 peptide	High	ALSIIQGR	1	1	1	ATCG00350.1		0	47.02	0.000236345	2	857.52	-0.14118	65.7081	0	1
4-7 peptide	High	ALSLEGTHYGNISR	2	3	1	AT5G43990.5		0	61.76	1.13024e-05	2	1517.77	-1.3223	63.2802	0	1
4-7 peptide	High	ALSLFEFGQGVAK	1	1	1	AT3G21110.1		0	31.26	0.00998806	2	1366.73	-2.04067	118.768	0	1
4-7 peptide,8-12 peptide	High	ALSNAVGNLGLNSAYGDALK	1	1	1	AT3G29320.1		0	58.32	2.23792e-05	2	1948.01	-2.34217	108.153	0	1
8-12 peptide	High	ALSNAVGNLGLNSAYGDALKR	1	1	1	AT3G29320.1		0	39.65	0.00147956	2	2104.11	-0.275664	105.477	1	1
4-7 peptide	High	ALSNINSLGLFSNIEVNPRPDEK	1	1	1	AT3G46740.1		0	27.76	0.0197643	3	2527.31	-3.03961	119.283	0	1
8-12 peptide,4-7 peptide	High	ALSPATLLAELNTIGGK	2	2	1	AT4G24830.1		0	96.03	1.49676e-09	2	1668.95	-0.279806	162.965	0	1
8-12 peptide	High	ALSPEVLQAAFK	1	1	1	AT2G28680.1		0	26.37	0.0348319	2	1273.72	0.961668	116.174	0	1
8-12 peptide	High	ALSPGLVYDISTEEYIR	4	1	1	AT2G05920.1		0	54.78	5.05643e-05	2	1925.98	-1.0297	135.723	0	1
4-7 peptide	High	ALSPTASPEETVTMMK	2	1	1	AT5G37770.1		0	39.95	0.0015376	2	1692.82	-0.489609	82.898	0	1
8-12 peptide	High	ALSSPVLAAVGER	1	2	1	AT2G02560.2		0	25.97	0.0289605	2	1269.72	0.02585	96.1542	0	1
8-12 peptide	High	ALSSQHQVR	1	3	2	AT5G28540.1;AT5G42020.1		0	48.23	0.00019616	2	1025.55	-1.25827	25.0571	0	1
4-7 peptide,8-12 peptide	High	ALSTSKPDPVVEDQA	1	1	1	AT2G41840.1		0	39.18	0.00167282	2	1556.78	-1.88206	52.0111	0	1
8-12 peptide,4-7 peptide	High	ALSWAIDNVVR	1	1	1	AT3G17020.1		0	58.07	2.40951e-05	2	1243.68	-0.230407	117.265	0	1
4-7 peptide	High	ALTHTGLIDPASHR	2	1	1	AT3G07480.1		0	28.16	0.0257395	3	1488.79	-0.613995	45.5323	0	1
4-7 peptide,8-12 peptide	High	ALTNAIGNLNLQGPYADALR	2	1	1	AT3G46970.1		0	91.47	9.1958e-09	2	2085.1	-2.873	124.109	0	1
8-12 peptide	High	ALTNGVLGIQR	1	2	1	AT5G12950.1		0	51.17	5.69058e-05	2	1141.67	-1.36412	83.289	0	1
8-12 peptide	High	ALTSLALK	1	2	1	AT3G27850.1		0	41.96	0.000509436	2	816.517	-1.8722	72.056	0	1
8-12 peptide	High	ALTSLGLR	1	1	1	AT1G62940.1		0	40.01	0.00110745	2	830.509	-0.470191	74.3591	0	1
4-7 peptide	High	ALTTDVQEFFR	1	1	1	AT5G26210.1		0	53.37	7.15699e-05	2	1326.67	-1.40315	117.037	0	1
4-7 peptide	High	ALTTDVQEFYQQcDPEK	2	1	1	AT3G42790.1	C13(Carbamidomethyl)	0	81.66	3.00229e-08	2	2071.92	-1.88693	102.044	0	1
8-12 peptide,4-7 peptide	High	ALTTEEIEEHLTAISERD	1	1	1	AT5G35590.1		0	72.69	7.15899e-07	2	2057	-0.923119	120.427	1	1
4-7 peptide	High	ALTVPELTQQMWDAK	1	1	1	AT5G23860.1		0	33.77	0.00694701	2	1730.87	-2.00352	125.757	0	1
4-7 peptide	High	ALTVVEKPVEEPAPAKPASASLDR	2	1	1	AT3G61260.1		0	50.8	8.23446e-05	2	2475.34	-0.774778	61.4375	0	1
4-7 peptide	High	aLVAALEADLR	1	2	1	AT5G27970.1	N-Term(Acetyl)	0	60.18	8.05897e-06	2	1183.67	-1.48426	179.437	0	1
4-7 peptide,8-12 peptide	High	ALVAIPTTIADNAGLDSAELVAQLR	3	1	1	AT5G20890.1		0	127.18	1.02413e-12	2	2522.38	-1.5349	154.311	0	1
8-12 peptide,4-7 peptide	High	ALVDAPDMER	1	2	2	AT2G20450.1;AT4G27090.1		0	32.71	0.00423279	2	1116.53	-1.54254	73.5423	0	1
8-12 peptide	High	ALVDELEALENHLK	2	1	1	AT1G75270.1		0	48.17	0.00022556	2	1593.85	-0.399945	148.577	0	1
8-12 peptide	High	ALVDSNIFDLFK	1	2	1	AT1G44170.1		0	26.07	0.0321324	2	1381.74	-0.00553402	167.402	0	1
8-12 peptide	High	ALVDYGNVSSNTILYVMEYMR	1	1	1	AT1G02050.1		0	94.25	5.14897e-09	2	2438.17	0.505585	180.975	0	1
4-7 peptide,8-12 peptide	High	aLVGGVGDVPANQNSGEVESLAR	2	1	1	AT3G12490.1	N-Term(Acetyl)	0	92.13	1.07161e-08	2	2281.14	-1.76195	118.038	0	1
8-12 peptide	High	ALVIGGGIANFTDVAATFNGIIR	1	3	2	AT1G60810.1;AT1G10670.1		0	45.01	0.00027133	3	2290.25	-1.11667	238.87	0	1
4-7 peptide	High	ALVIRPVQQWSSR	1	1	1	AT1G10390.1		0	25.19	0.0301178	2	1539.87	-1.08087	74.0679	0	1
8-12 peptide	High	aLVLHTYK	1	2	1	AT1G09640.1	N-Term(Acetyl)	0	26.91	0.037889	2	986.566	-0.890627	86.6887	0	1
4-7 peptide	High	aLVMHTYK	1	1	1	AT1G57720.1	N-Term(Acetyl)	0	41.63	0.00137414	2	1004.52	-1.30909	66.2507	0	1
4-7 peptide	High	ALVPGcGGGHDVVAMASPER	2	2	1	AT2G43910.1	C6(Carbamidomethyl)	0	66.29	2.63159e-06	2	1979.94	-3.28822	72.2513	0	1
4-7 peptide	High	ALVTLIEK	1	2	1	AT2G30860.1		0	29.56	0.00481381	2	886.56	-0.898013	71.2882	0	1
8-12 peptide	High	ALWFAPPNASAVPGGSGVNGPLPR	1	1	1	AT1G07040.1		0	30.89	0.0111207	2	2332.22	1.03089	134.354	0	1
8-12 peptide,4-7 peptide	High	ALWHSEVHDEQK	2	1	1	AT5G08040.1		0	44.58	0.000350079	2	1478.7	-2.80895	41.2105	0	1
8-12 peptide,4-7 peptide	High	ALWTGLGPNVAR	1	1	1	AT3G54110.1		0	43.53	0.000503496	2	1254.69	-0.908456	105.708	0	1
4-7 peptide	High	ALYESVQQLR	1	1	1	AT1G09795.1		0	47.59	0.000285656	2	1206.65	-2.02216	72.1106	0	1
4-7 peptide	High	ALYMGDDAATQK	1	1	1	AT3G13940.1		0	26.24	0.018777	2	1283.59	-2.58001	50.9965	0	1
8-12 peptide,4-7 peptide	High	AMAANLEALGYSPEMQFQF	4	1	1	AT5G17770.1		0	71.22	5.51217e-07	2	2117.97	-0.274304	173.573	0	1
8-12 peptide,4-7 peptide	High	AMAAVLLR	1	1	1	AT5G19820.1		0	49.5	0.0002446	2	844.508	0.494683	76.9299	0	1
4-7 peptide	High	AMAAYDTAQEALEK	1	2	1	AT5G64910.2		0	45.55	0.000257716	2	1511.7	-2.22911	77.9841	0	1
4-7 peptide	High	AMANLIQSELGK	1	2	1	AT2G30390.1		0	53.53	8.82781e-05	2	1274.67	-1.88044	94.333	0	1
4-7 peptide	High	AMcEQNEANEEAMK	1	2	2	AT4G01180.1;AT5G59390.1	C3(Carbamidomethyl)	0	78.69	5.8514e-08	2	1654.65	-2.05537	39.654	0	1
4-7 peptide	High	AMDEAIAAMNGMDLDGR	1	1	1	AT3G26420.1		0	54.2	1.64535e-05	2	1780.76	-1.7802	115.629	0	1
8-12 peptide	High	AMDEYTSEIFMGGK	2	2	1	AT5G10170.1		0	24.69	0.00866044	2	1578.68	0.170392	117.504	0	1
8-12 peptide	High	AmDFLVELFR	1	1	1	AT2G33470.1	M2(Oxidation)	0	49.06	0.00015769	2	1256.63	-0.776559	153.752	0	1
4-7 peptide,8-12 peptide	High	AMDLNWELTAPWTGAK	2	1	1	AT3G05600.1		0	43.63	0.000559229	2	1803.87	-1.52792	137.529	0	1
8-12 peptide	High	AMDSINLER	1	2	1	AT2G31060.2		0	27.86	0.0261891	2	1048.51	-2.0063	71.135	0	1
4-7 peptide	High	AmEAASESANVPSK	1	1	1	AT5G45750.1	M2(Oxidation)	0	34.83	0.00269658	2	1407.64	-1.19906	29.2554	0	1
4-7 peptide	High	AMEAASESANVPSK	1	1	1	AT5G45750.1		0	45.42	0.000241146	2	1391.65	-1.18269	39.1735	0	1
4-7 peptide	High	AMEAASESANVPSKGDK	1	1	1	AT5G45750.1		0	50.38	8.20017e-05	2	1691.79	-1.95784	31.8802	1	1
4-7 peptide	High	AMEAGEDSGNVPSKGEK	1	1	1	AT4G18800.1		0	54.3	2.35925e-05	2	1705.77	-2.02623	26.9904	1	1
8-12 peptide,4-7 peptide	High	AMEALSEGNFDEAIEHLTR	2	1	1	AT4G22670.1		0	78.41	1.25464e-07	2	2132.99	0.193999	132.759	0	1
4-7 peptide	High	AMEDIMVK	2	1	1	AT4G35800.1		0	29.15	0.0166617	2	936.452	-0.762696	61.1172	0	1
4-7 peptide,8-12 peptide	High	AMEDVGSDMGNPSER	2	1	1	AT3G56070.1		0	58.22	6.52018e-06	2	1594.64	-2.3962	58.8216	0	1
8-12 peptide	High	AMEEAFDGPNHGVLMQGINDLGGAR	3	1	1	AT4G20050.1		0	60.48	7.11815e-06	3	2599.2	-1.25468	121.506	0	1
8-12 peptide	High	amEITQFLLAAQSADAR	1	2	1	AT3G08943.1	N-Term(Acetyl); M2(Oxidation)	0	42.97	0.000701479	2	1893.94	-0.409794	191.151	0	1
8-12 peptide,4-7 peptide	High	aMEITQFLLAAQSADAR	6	2	1	AT3G08943.1	N-Term(Acetyl)	0	101.91	9.95242e-10	2	1877.94	0.0640713	205.144	0	1
8-12 peptide	High	AMEKVIEASR	1	1	1	AT5G37930.1		0	28.41	0.0269676	2	1133.61	9.62345	58.516	1	1
8-12 peptide	High	aMEVATPAPAPIPSER	1	1	1	AT3G04620.1	N-Term(Acetyl)	0	41.93	0.00131127	2	1678.85	-0.9541	109.558	0	1
4-7 peptide,8-12 peptide	High	AMEVDEKPTEDYNDIGGLEK	3	2	1	AT3G05530.1		0	75.75	2.03545e-07	2	2253.02	-2.96954	80.036	0	1
8-12 peptide	High	AMEVTHYLGGENYVFWGGR	1	2	1	AT5G57655.2		0	48.29	0.00012379	2	2186.01	-1.43932	126.731	0	1
8-12 peptide,4-7 peptide	High	aMEVTQLLINAQSIDGTVR	7	1	1	AT5G53480.1	N-Term(Acetyl)	0	105.09	4.77003e-10	2	2101.1	-0.413117	193.948	0	1
8-12 peptide	High	AMFESWFVNSK	1	1	1	AT4G36350.1		0	60.56	6.46082e-06	2	1345.62	0.150234	131.142	0	1
8-12 peptide	High	AMGDAAVAAAASIGYIGVGTVEFLLDER	2	3	1	AT5G35360.1		0	56.67	3.43369e-05	3	2767.39	-0.867502	220.394	0	1
8-12 peptide	High	AMGFPPEFFTVLFAVPR	4	1	1	AT3G58750.1		0	43.74	0.000636116	2	1926	-0.957292	193.889	0	1
8-12 peptide,4-7 peptide	High	AMGHHVTVISSSDK	3	1	1	AT3G19450.1		0	36.28	0.00348547	2	1468.72	0.920901	31.6119	0	1
8-12 peptide	High	AMGHHVTVISSSNK	1	2	1	AT4G34230.1		0	43.3	0.000755392	3	1467.74	-0.431501	30.0622	0	1
8-12 peptide,4-7 peptide	High	AmGIMNSFINDIFEK	10	9	3	AT5G22880.1;AT3G45980.1;AT2G37470.1	M2(Oxidation)	0	72.24	7.73161e-07	2	1745.82	-1.27476	161.371	0	1
8-12 peptide,4-7 peptide	High	AmGImNSFINDIFEK	2	9	3	AT5G22880.1;AT3G45980.1;AT2G37470.1	M2(Oxidation); M5(Oxidation)	0	79.67	9.81842e-08	2	1761.82	-1.70272	138.623	0	1
8-12 peptide,4-7 peptide	High	AMGIMNSFINDIFEK	2	9	3	AT5G22880.1;AT3G45980.1;AT2G37470.1		0	98.64	1.51818e-09	2	1729.83	-0.27434	171.466	0	1
4-7 peptide	High	AMGTSYTETELNR	1	1	1	AT1G18210.1		0	39.27	0.00070391	2	1472.67	-2.08218	58.8411	0	1
8-12 peptide,4-7 peptide	High	AMHAVIDR	1	1	1	ATCG00490.1		0	35.38	0.00202814	2	912.472	-0.555764	34.035	0	1
4-7 peptide	High	AMIEHNLLSASK	1	1	1	AT5G42970.1		0	31.6	0.0101699	2	1313.69	-1.4725	56.0069	0	1
8-12 peptide	High	AMIELK	1	1	1	AT4G23630.1		0	27.43	0.0317159	2	704.402	1.38544	61.9579	0	1
4-7 peptide	High	aMIEQRPK	1	1	1	AT5G56350.1	N-Term(Acetyl)	0	29.69	0.0107399	2	1014.54	-0.47005	45.028	0	1
4-7 peptide	High	AmIGQVAGGGR	1	3	2	AT2G18020.1;AT4G36130.1	M2(Oxidation)	0	31.44	0.0141405	2	1032.52	-1.54274	33.6217	0	1
8-12 peptide,4-7 peptide	High	AMIGQVAGGGR	1	3	2	AT2G18020.1;AT4G36130.1		0	65.9	4.44678e-06	2	1016.53	-1.22553	50.9276	0	1
4-7 peptide	High	AMIVTAPR	1	2	1	AT5G07350.1		0	24.5	0.0546413	2	858.488	1.53915	46.1744	0	1
4-7 peptide	High	AMLcDINHHALMDNFVTAR	2	1	1	AT3G56150.1	C4(Carbamidomethyl)	0	58.16	1.39772e-05	2	2229.03	-2.12808	96.7177	0	1
8-12 peptide	High	AMLDEYYVGDIDTATVPVK	2	1	1	AT5G48810.1		0	56.05	3.27774e-05	2	2100.02	0.30787	129.003	0	1
4-7 peptide,8-12 peptide	High	AMLPISGINIAFNR	2	1	1	AT5G16510.1		0	46.21	0.000402077	2	1516.83	-2.11836	126.874	0	1
4-7 peptide	High	AMLYPVPSK	1	1	1	AT4G11420.1		0	27.96	0.0339906	2	1005.54	-0.972665	63.4924	0	1
4-7 peptide	High	AMMEPLVDTVDQNQIVTDSR	1	1	1	AT4G29510.1		0	92.15	7.16206e-09	2	2262.07	-1.36547	112.977	0	1
8-12 peptide,4-7 peptide	High	AMPNTLMFRPADGNETAGAYK	1	2	1	AT3G60750.2		0	55.61	2.76163e-05	2	2255.06	-0.141119	94.6785	0	1
8-12 peptide	High	AmQLLESGLK	1	3	1	AT5G45775.1	M2(Oxidation)	0	33.29	0.00773542	2	1105.59	-1.01688	68.3578	0	1
8-12 peptide	High	AMQLLESGLK	1	3	1	AT5G45775.1		0	46.62	0.000388721	2	1089.6	-0.993299	92.7715	0	1
8-12 peptide,4-7 peptide	High	AMQLMTDNR	1	1	1	AT5G10860.1		0	52.18	6.26528e-05	2	1079.5	-0.499862	60.2979	0	1
8-12 peptide	High	AMRPGGGSPAAPAGLR	2	1	1	AT1G49970.1		0	25.07	0.0516545	3	1465.77	-0.77002	49.1865	0	1
8-12 peptide,4-7 peptide	High	AMSNIESMPEGFNMLR	2	2	2	AT2G17190.1;AT2G17200.1		0	42.33	0.000301167	2	1826.82	-1.71949	127.986	0	1
4-7 peptide	High	aMSQVVNTYPLSNYSFGTK	1	1	1	AT4G25550.1	N-Term(Acetyl)	0	41.82	0.000861532	2	2149.02	-3.04366	142.509	0	1
8-12 peptide	High	AMSSYEDDAYDImR	1	0	0		M13(Oxidation)	0	16.19	0.0609261	2	1682.67	1.20215	87.6292	0	1
4-7 peptide	High	AmTDEDKAPYVAK	1	2	1	AT2G17560.3	M2(Oxidation)	0	25.15	0.0259668	2	1454.68	-1.15499	32.2499	1	1
4-7 peptide	High	AMTDEDKAPYVAK	1	2	1	AT2G17560.3		0	56.57	2.56641e-05	2	1438.69	-1.22352	41.5982	1	1
8-12 peptide	High	AMTGGYVGQTFFPR	1	1	1	AT4G36800.1		0	38.4	0.00200916	2	1531.74	-0.336826	110.86	0	1
8-12 peptide	High	AMTVFWSAMAQSMTSRPMK	4	1	1	AT5G17920.1		0	101.93	6.4121e-10	2	2161.01	-0.0463606	135.407	0	1
8-12 peptide	High	aMVDEPLYPIAVLIDELK	1	1	1	AT1G25490.1	N-Term(Acetyl)	0	31.69	0.00870769	2	2071.1	-0.328153	220.763	0	1
8-12 peptide	High	AMVEELLK	1	2	2	AT1G78570.1;AT1G63000.1		0	30.21	0.0222954	2	932.512	-0.586611	93.0541	0	1
8-12 peptide	High	AMVIINPGNPTGQcLSEANIR	1	3	1	AT1G23310.1	C14(Carbamidomethyl)	0	60.11	1.49661e-05	2	2255.12	-1.17775	110.251	0	1
4-7 peptide	High	AMVLGAPLEDAR	1	3	1	AT4G34660.2		0	29.35	0.0142277	2	1242.65	-0.884631	83.4269	0	1
8-12 peptide	High	AMVNEMVSK	1	1	1	AT5G50810.1		0	37.06	0.00208596	2	1008.48	-0.537926	55.3313	0	1
8-12 peptide	High	AMVRDPDNLELWLK	1	1	1	AT4G15940.1		0	29.13	0.0200375	2	1699.89	1.15679	116.276	1	1
8-12 peptide	High	aNAASGmAVEDEcK	1	2	1	AT4G25590.1	N-Term(Acetyl); M7(Oxidation); C13(Carbamidomethyl)	0	38.98	0.000320482	2	1510.61	-2.18814	60.5601	0	1
8-12 peptide	High	aNAASGMAVEDEcK	1	2	1	AT4G25590.1	N-Term(Acetyl); C13(Carbamidomethyl)	0	68.51	3.57111e-07	2	1494.62	-1.20341	77.9468	0	1
8-12 peptide,4-7 peptide	High	aNAASGmAVHDDcK	2	5	3	AT3G46000.1;AT5G59890.1;AT5G59880.2	N-Term(Acetyl); M7(Oxidation); C13(Carbamidomethyl)	0	67.29	4.72937e-07	2	1504.61	-1.58082	38.7122	0	1
8-12 peptide,4-7 peptide	High	aNAASGMAVHDDcK	1	5	3	AT3G46000.1;AT5G59890.1;AT5G59880.2	N-Term(Acetyl); C13(Carbamidomethyl)	0	88.79	3.34814e-09	2	1488.62	-1.97964	55.6908	0	1
4-7 peptide	High	ANALGGSNFFSSAPSK	1	3	1	AT4G34430.3		0	36.8	0.00265341	2	1554.75	-2.95972	84.2857	0	1
4-7 peptide	High	ANALITNEEHMSQAMFNFDYMGSDYR	3	1	1	AT3G20000.1		0	35.8	0.00113831	3	3055.3	-1.37683	141.515	0	1
8-12 peptide	High	ANASASYTDTSALAGR	1	1	1	AT2G38410.1		0	47.7	0.000188505	2	1555.73	-1.93751	66.3303	0	1
8-12 peptide	High	ANAVALGNYLMSK	2	1	1	AT4G13930.1		0	42.66	0.000972892	2	1351.7	-0.99804	107.183	0	1
4-7 peptide	High	ANAVGNQGSNIQLSHEMGEQGR	3	1	1	AT5G17510.1		0	61.3	6.59766e-06	2	2297.06	-2.10219	55.4097	0	1
8-12 peptide,4-7 peptide	High	ANcAAIQPGQPcYLPNDVK	3	1	1	AT3G13560.1	C3(Carbamidomethyl); C12(Carbamidomethyl)	0	65.42	2.91384e-06	2	2115.99	-0.781429	89.3327	0	1
4-7 peptide	High	ANcIDSTVPAEAVFQTEVK	1	1	1	AT4G25630.1	C3(Carbamidomethyl)	0	34.25	0.00505501	2	2079.01	0.11741	106.032	0	1
4-7 peptide,8-12 peptide	High	ANcQGETLAVADSK	1	1	1	AT3G05060.1	C3(Carbamidomethyl)	0	75.86	2.38665e-07	2	1463.68	-1.62855	43.6729	0	1
8-12 peptide	High	ANDFSEGNNNEEQSAK	1	2	1	AT1G52410.1		0	76.4	5.80502e-08	2	1753.73	-0.168609	40.1948	0	1
8-12 peptide	High	ANDGDIVSAIMELTT	1	1	1	AT1G33040.1		0	38.41	0.00201896	2	1549.74	0.315961	223.682	0	1
4-7 peptide	High	aNDQEMSGWTDLLHSSSK	1	1	1	AT2G41620.1	N-Term(Acetyl)	0	75.87	1.25528e-07	2	2047.9	-2.86645	125.243	0	1
8-12 peptide	High	aNDQVILLDYWPSMFGMR	2	1	1	AT1G17190.1	N-Term(Acetyl)	0	64.27	4.58285e-06	2	2198.04	1.46528	212.799	0	1
8-12 peptide	High	ANEGIGGSEAVNSR	1	1	1	AT4G30780.1		0	55.59	2.33269e-05	2	1360.64	-0.741312	43.467	0	1
8-12 peptide	High	ANEGVHINLK	1	1	1	AT3G10410.1		0	40.73	0.00140316	2	1094.59	-0.843554	49.7087	0	1
8-12 peptide	High	aNEVILLDFWPSMFGMR	1	1	1	AT1G78380.1	N-Term(Acetyl)	0	74.46	5.1924e-07	2	2068	-0.455239	220.556	0	1
8-12 peptide	High	aNFAKPENALK	1	1	1	AT4G11420.1	N-Term(Acetyl)	0	40.86	0.00145612	2	1244.66	-1.01982	76.025	0	1
8-12 peptide,4-7 peptide	High	ANFEEVATR	1	1	1	AT2G18040.1		0	61.21	1.4569e-05	2	1036.5	-1.00623	57.8552	0	1
8-12 peptide	High	ANFEFLK	1	2	1	AT5G57655.2		0	27.72	0.019271	2	868.457	1.2364	95.3843	0	1
4-7 peptide,8-12 peptide	High	ANFNDKYEEYR	1	2	2	AT2G47610.1;AT3G62870.1		0	45.05	0.000178187	2	1448.64	-2.12785	49.7858	1	1
4-7 peptide	High	ANFNDKYEEYRK	3	2	2	AT2G47610.1;AT3G62870.1		0	50.69	8.23242e-05	2	1576.74	-1.0255	41.6062	2	1
8-12 peptide,4-7 peptide	High	ANFNDVFGASPQLFAR	2	1	1	AT3G06580.1		0	43.01	0.000780054	2	1753.86	-3.17943	137.111	0	1
4-7 peptide	High	ANHMIYDYcFDATR	2	2	1	AT4G03210.1	C9(Carbamidomethyl)	0	26.46	0.00977821	2	1776.74	-1.32313	83.8594	0	1
8-12 peptide	High	ANILGINLNIPLSLSLLLNVcSK	6	2	1	AT1G12090.1	C21(Carbamidomethyl)	0	120.05	2.50498e-12	2	2479.44	1.54841	219.531	0	1
8-12 peptide,4-7 peptide	High	ANISSNQGGGPAPVLVK	1	2	1	AT5G57870.2		0	65.02	4.4698e-06	2	1608.87	2.00359	66.4153	0	1
8-12 peptide	High	ANITTIGPLVLPASEQLLFLTSLIGR	4	1	1	AT1G68530.1		0	34.93	0.000814336	3	2737.59	0.0137342	211.63	0	1
4-7 peptide,8-12 peptide	High	ANKPNLFM	1	3	1	AT2G34480.1		0	32.19	0.0113542	2	934.48	-1.43409	66.776	0	1
8-12 peptide	High	ANLDPLTR	1	1	1	AT1G47980.1		0	38.12	0.00124878	2	899.494	-0.20008	67.8443	0	1
8-12 peptide	High	ANLGDLR	1	5	1	AT4G27440.1		0	29.98	0.0128591	2	758.415	-0.236629	53.5614	0	1
8-12 peptide,4-7 peptide	High	aNLGGGAEAHAR	1	1	1	AT1G20960.1	N-Term(Acetyl)	0	54.79	4.74609e-05	2	1165.57	-1.21888	46.3867	0	1
8-12 peptide	High	ANLGmEVMHER	4	1	1	ATCG00020.1	M5(Oxidation)	0	28.33	0.00734463	2	1302.59	-2.5711	53.5701	0	1
8-12 peptide	High	ANLGMEVMHER	1	1	1	ATCG00020.1		0	50.14	6.68112e-05	2	1286.6	0.370777	64.6593	0	1
4-7 peptide,8-12 peptide	High	ANLLSGEDFEPALIPAK	1	1	1	AT5G61790.1		0	59.49	1.46761e-05	2	1784.94	-2.02396	120.689	0	1
4-7 peptide,8-12 peptide	High	ANLNDFDR	1	1	1	AT4G27090.1		0	51.02	9.48814e-05	2	964.447	-0.929036	51.3258	0	1
8-12 peptide	High	aNLPILLDYWPSmFGMR	2	1	1	AT1G78370.1	N-Term(Acetyl); M13(Oxidation)	0	33.53	0.00729736	2	2082.02	1.77099	211.52	0	1
8-12 peptide,4-7 peptide	High	aNLPILLDYWPSMFGMR	1	1	1	AT1G78370.1	N-Term(Acetyl)	0	77.07	3.28863e-07	2	2066.02	-0.32204	220.497	0	1
4-7 peptide	High	ANLPPLLVPLR	1	1	1	AT1G10490.1		0	24.8	0.0143304	2	1202.76	-2.3433	114.567	0	1
8-12 peptide	High	ANLPTVLVTGASGR	1	1	1	AT5G02240.1		0	27.84	0.0180059	2	1355.76	0.357537	95.9898	0	1
4-7 peptide,8-12 peptide	High	ANLQDLAALTGGEVITDELGMNLEK	5	1	1	AT3G23990.1		0	106.24	3.31569e-10	2	2615.32	0.0430642	163.939	0	1
4-7 peptide	High	ANLTFWR	1	1	1	AT3G22960.1		0	28.33	0.0199774	2	907.477	-1.4787	88.3999	0	1
8-12 peptide,4-7 peptide	High	ANLTTEEQNLEETQNVK	1	1	1	AT1G19870.1		0	82.72	7.2968e-08	2	1960.94	-2.56907	83.012	0	1
8-12 peptide	High	ANMHELGMGTTGNNSNYGTTR	1	1	1	AT5G64440.1		0	38.52	0.000428844	3	2225.96	-1.91424	63.3968	0	1
4-7 peptide	High	ANMILDNLPVAVLR	1	2	1	AT3G13772.1		0	46.63	0.000143398	2	1538.87	-1.13605	134.444	0	1
4-7 peptide	High	ANMVLPVPAFTVLSGGK	1	1	1	AT2G29560.1		0	30.3	0.0104991	2	1700.94	-2.4483	136.057	0	1
4-7 peptide	High	ANNEGMNLQETMDK	1	4	1	AT1G15200.1		0	35.38	0.00125389	2	1594.68	-0.55462	62.5428	0	1
8-12 peptide,4-7 peptide	High	ANNLVFLSGVLGLIPETGK	4	1	1	AT3G20390.1		0	79.42	5.94297e-08	2	1942.1	-0.195579	177.234	0	1
8-12 peptide	High	ANNLVLNVDGAIGSLFLDLLAGSGMFTK	3	2	2	AT3G06650.1;AT5G49460.1		0	90.37	1.0469e-08	2	2850.5	-1.29301	220.668	0	1
8-12 peptide	High	ANNMFVDYNEPQQDR	1	1	1	AT2G05710.1		0	39.73	0.000271356	2	1840.79	-2.14573	87.253	0	1
4-7 peptide	High	aNPDHVSDVLHNLSIDPTTK	2	2	1	AT5G61020.2	N-Term(Acetyl)	0	67.34	2.61992e-06	2	2215.09	-1.92413	111.545	0	1
4-7 peptide,8-12 peptide	High	ANPLATILSAAMLLK	5	4	2	AT1G31180.1;AT1G80560.1		0	94.03	2.60942e-09	2	1526.9	-1.46705	182.18	0	1
4-7 peptide	High	ANPLQTLIDLR	1	2	1	AT3G18090.1		0	28.8	0.0114029	2	1253.72	-0.512592	131.109	0	1
4-7 peptide	High	ANPNADASAQQAFVTNVINR	1	1	1	AT3G14210.1		0	52.86	8.66991e-05	2	2101.06	7.35986	97.9326	0	1
8-12 peptide,4-7 peptide	High	ANPVALLLSSAMMLR	3	2	1	AT4G35260.1		0	51.47	9.23145e-05	3	1586.88	1.29844	187.419	0	1
4-7 peptide	High	aNPWWVGNVAIGGVESPVTSSAPSLHHR	1	1	1	AT3G55560.1	N-Term(Acetyl)	0	39.47	0.00133316	3	2967.48	-2.47765	132.002	0	1
4-7 peptide	High	ANQEPQMFPVTVGDR	1	1	1	AT4G39680.1		0	32.66	0.00542001	2	1688.8	-1.57325	88.7641	0	1
4-7 peptide	High	ANQSETDSASSPVTR	1	2	1	AT3G23540.2		0	58.58	1.0678e-05	2	1549.71	-1.66798	29.393	0	1
8-12 peptide	High	ANRGDLTPEELK	2	2	2	AT1G62740.1;AT1G12270.1		0	25.42	0.0312915	2	1342.7	0.108261	51.486	1	1
8-12 peptide	High	ANSEATLGAYKGDAK	2	2	1	AT2G36460.1		0	52.96	7.68853e-05	2	1495.74	-1.28184	44.1968	1	1
8-12 peptide,4-7 peptide	High	ANSEATLGTYK	1	1	1	AT3G52930.1		0	54.59	3.63175e-05	2	1154.57	-1.10762	49.6775	0	1
8-12 peptide	High	ANSEEIRDLILGYSTQKA	1	1	1	AT1G50900.1		0	26.23	0.0397847	2	2008.03	-1.84754	122.515	2	1
4-7 peptide	High	ANSLAQLGK	1	4	3	AT2G21330.3;AT2G01140.1;AT4G38970.1		0	30.1	0.0183232	2	901.51	-0.295067	43.8004	0	1
4-7 peptide	High	ANSLQSSVPQLVHDAPSPAVSGSR	1	1	1	AT5G13020.1		0	26.34	0.0422738	3	2404.22	-1.74274	85.0003	0	1
4-7 peptide	High	ANSSLVLTTDNRPR	1	1	1	AT1G20960.1		0	28.2	0.0229305	2	1543.82	-1.73185	45.5972	0	1
8-12 peptide,4-7 peptide	High	ANSYSVHGAALGEK	1	3	2	AT3G60750.2;AT2G45290.1		0	87.74	2.5156e-08	2	1403.69	-0.498595	47.8337	0	1
8-12 peptide	High	ANTEYTSYTVGSPVIR	1	1	1	AT1G70320.1		0	32.09	0.00843592	2	1757.87	0.0168938	92.5975	0	1
8-12 peptide	High	ANTFVAEVMSLDPR	2	1	1	AT2G22780.1		0	29.59	0.0194524	2	1549.77	-0.550959	144.134	0	1
8-12 peptide	High	ANVDPALVQEVVFGNVLSANLGQAPAR	1	2	1	AT5G48230.2		0	55.98	2.34684e-05	2	2749.46	-0.664828	170.15	0	1
4-7 peptide	High	ANVDYEQIVR	1	1	1	AT3G17390.1		0	60.64	1.63534e-05	2	1206.61	-1.71619	69.4045	0	1
8-12 peptide	High	ANVDYEQIVRK	1	1	1	AT3G17390.1		0	26.71	0.0434075	2	1334.71	-0.361993	63.7128	1	1
8-12 peptide,4-7 peptide	High	ANVHFIGYK	1	2	1	AT5G22650.1		0	38.47	0.00223306	2	1048.56	-0.746813	56.5228	0	1
8-12 peptide	High	ANVVNIPTESSDGFK	1	1	1	AT5G49810.1		0	46.54	0.00036933	2	1577.78	-2.2209	91.9722	0	1
4-7 peptide,8-12 peptide	High	ANWGTTQDDITPVTEESTAVVDK	1	1	1	AT4G17520.1		0	99.87	1.04584e-09	2	2477.16	-2.13391	99.3877	0	1
4-7 peptide	High	ANYFPYGIDFQYGPTGR	2	2	1	AT4G18970.1		0	44.64	0.000312638	2	1965.91	-3.30614	128.311	0	1
4-7 peptide	High	ANYIVTFcPHHR	1	2	1	AT1G18250.1	C8(Carbamidomethyl)	0	43.42	0.000555085	2	1514.73	-1.00802	57.0009	0	1
8-12 peptide,4-7 peptide	High	APAAEETTSVKEDK	2	2	1	AT4G02450.2		0	75.99	3.7891e-07	2	1475.72	0.157583	29.6746	1	1
4-7 peptide,8-12 peptide	High	APAALGPYSQAIK	1	1	1	AT3G20390.1		0	41.44	0.000972611	2	1286.71	-1.61011	69.2314	0	1
4-7 peptide	High	APAPVPSSPGR	1	1	1	AT4G08350.1		0	28.63	0.02872	2	1035.56	-1.25434	33.8062	0	1
4-7 peptide	High	APcGEGTNTWDR	1	2	2	AT3G45030.1;AT3G47370.2	C3(Carbamidomethyl)	0	34.19	0.00164915	2	1363.57	-2.40071	43.7379	0	1
8-12 peptide,4-7 peptide	High	APcIIFIDEIDAIGTK	2	1	1	AT3G05530.1	C3(Carbamidomethyl)	0	29.45	0.0196357	2	1775.92	-5.2482	154.765	0	1
4-7 peptide,8-12 peptide	High	APDFEAEAVFDQEFIK	3	2	2	AT3G11630.1;AT5G06290.1		0	64.37	3.41831e-06	2	1855.87	-1.53749	136.319	0	1
4-7 peptide	High	APDLSNVISK	2	1	1	AT3G12390.1		0	54.7	4.23555e-05	2	1043.57	-2.25468	68.2355	0	1
4-7 peptide,8-12 peptide	High	APEEDEEDSGDEDDDRPPK	2	1	1	AT1G47970.1		0	85.12	1.33125e-08	2	2144.84	-0.0519189	32.1961	0	1
4-7 peptide	High	APEEDEEDSGDEDDDRPPKR	2	1	1	AT1G47970.1		0	56.98	8.6748e-06	3	2300.94	-0.737293	27.9572	1	1
4-7 peptide	High	APEEGALREEHEEAVR	3	1	1	AT5G46070.1		0	37.69	0.00222983	2	1821.87	-0.64425	39.8901	1	1
4-7 peptide	High	APEEGALREEHEEAVRK	1	1	1	AT5G46070.1		0	32.36	0.0094955	3	1949.97	0.330555	37.1349	2	1
4-7 peptide	High	APEFVALESGAFK	1	2	1	AT2G02740.2		0	26.6	0.0371919	2	1365.7	-2.03211	105.143	0	1
4-7 peptide	High	APEKPAPKPSPPAEKPK	1	1	1	AT5G55070.1		0	44.48	0.000299419	3	1769	-0.345391	22.6613	0	1
8-12 peptide	High	APESPLLLYLPGIDGTGLGLIR	5	3	1	AT5G41130.1		0	62.39	2.50893e-06	2	2265.28	-0.199353	182.024	0	1
8-12 peptide	High	APESTWGHDMFSDR	1	3	1	AT5G59950.4		0	60.47	2.27407e-06	2	1635.68	-3.95217	88.2732	0	1
4-7 peptide	High	APEVNAIDPTFLEALPEDLR	1	3	2	AT1G55860.2;AT1G70320.1		0	51.62	0.000110873	2	2210.13	-1.86907	150.985	0	1
8-12 peptide	High	APEYLALNEHVLNIVK	1	1	1	AT3G02720.1		0	35.55	0.00220104	2	1823.01	-0.445752	117.86	0	1
8-12 peptide,4-7 peptide	High	APFDLFDTK	1	4	2	AT5G56030.1;AT5G56010.1		0	48.97	0.000169865	2	1053.52	-0.229095	120.831	0	1
8-12 peptide	High	APFEVLSLAGSIADALQI	1	1	1	AT2G42910.1		0	53.95	5.11451e-05	2	1814.99	-0.552124	220.366	0	1
8-12 peptide	High	APFPLSLIFGK	31	1	1	AT5G07560.1		0	66.89	1.79064e-06	2	1189.7	0.6361	193.371	0	1
4-7 peptide	High	APFTEATLIAPR	1	1	1	AT2G40030.1		0	32.94	0.00772402	2	1286.71	-0.858924	88.8725	0	1
8-12 peptide	High	APGGAPANVAcAITK	1	1	1	AT4G10260.1	C11(Carbamidomethyl)	0	34.17	0.00570409	2	1397.72	-1.40928	69.3224	0	1
8-12 peptide	High	APGGAPANVAIAISR	1	1	1	AT3G59480.1		0	62.91	5.42383e-06	2	1364.76	-1.06405	82.5037	0	1
8-12 peptide	High	APGGAPANVAIAVSR	2	3	1	AT2G31390.1		0	57.08	1.99802e-05	2	1350.75	-1.96031	71.6802	0	1
8-12 peptide,4-7 peptide	High	APGILER	1	2	1	ATMG01190.1		0	34.43	0.00228967	2	755.441	0.115658	50.4536	0	1
8-12 peptide	High	APGTLTELAGESK	1	1	1	AT3G51240.1		0	42.2	0.00109967	2	1273.66	-0.185052	75.5886	0	1
8-12 peptide,4-7 peptide	High	APGVQTPVIVR	1	5	2	AT4G35090.1;AT1G20620.5		0	27.41	0.00871448	2	1136.68	-1.54293	70.0776	0	1
4-7 peptide	High	APHDLYESYYNSNK	1	2	1	AT4G24190.1		0	66.23	1.51277e-06	2	1700.75	-1.3983	62.7478	0	1
8-12 peptide	High	APIAILGAEIDQMSPPALLK	3	2	1	AT3G23600.2		0	80.24	5.91398e-08	2	2048.15	0.185863	160.768	0	1
4-7 peptide	High	APIALcSLLPNK	1	2	1	AT4G25340.2	C6(Carbamidomethyl)	0	40.65	0.00071893	2	1296.73	-0.895584	104.574	0	1
8-12 peptide,4-7 peptide	High	APIAVGDVVPDGTISFFDENDQLQTASVHSLAAGK	2	2	1	AT1G65980.1		0	49.78	0.000114138	3	3569.77	-1.68601	146.924	0	1
8-12 peptide	High	APIDYQGAR	1	1	1	AT2G32920.1		0	51	0.000137419	2	990.5	-0.378331	48.5383	0	1
8-12 peptide	High	APIEQSLIQTVGITK	1	2	1	AT1G72970.2		0	57.38	1.69099e-05	2	1597.91	-1.04327	116.089	0	1
4-7 peptide	High	APIIIDLSR	1	1	1	AT1G59610.1		0	26.1	0.0106233	2	997.603	-1.5283	89.0101	0	1
4-7 peptide	High	APILPTENLPEDFDWR	3	1	1	AT4G39090.1		0	47.58	0.000282823	2	1912.94	-1.10258	132.237	0	1
8-12 peptide	High	APIQAHFGELDNFVGFSDVTAAK	1	1	1	AT2G32520.1		0	26.38	0.0294585	3	2434.2	-0.593447	133.403	0	1
8-12 peptide,4-7 peptide	High	APLESYADIGGLEAQIQEIK	2	2	1	AT2G20140.1		0	116.37	3.36785e-11	2	2145.11	2.37989	146.705	0	1
8-12 peptide	High	APLFSVFYQIPcIIGR	4	1	1	AT3G23840.1	C12(Carbamidomethyl)	0	52.81	7.40895e-05	2	1881	-6.88565	176.48	0	1
8-12 peptide,4-7 peptide	High	APLGQNTVLLR	1	2	2	AT3G05590.1;AT5G27850.1		0	62.59	3.27731e-06	2	1181.7	-0.637117	81.2946	0	1
8-12 peptide	High	APLLIGcDVR	1	2	1	AT3G56310.2	C7(Carbamidomethyl)	0	28.06	0.0150844	2	1113.61	-0.426968	85.5719	0	1
4-7 peptide,8-12 peptide	High	APLLIIAEDVTGEALATLVVNK	6	1	1	AT2G28000.1		0	127.21	8.22734e-13	2	2250.3	0.130977	218.065	0	1
8-12 peptide	High	APLQALASSR	1	1	1	AT1G74550.1		0	44.58	0.000325695	2	1013.57	-0.513509	61.6533	0	1
4-7 peptide,8-12 peptide	High	APMIDNPEFKDDPELYVFPK	3	2	1	AT1G56340.1		0	62.39	7.9017e-06	2	2365.14	-2.18626	116.299	1	1
4-7 peptide	High	APMYSSGSSVPAVNR	1	2	1	AT2G40070.2		0	54.88	4.22613e-05	2	1522.73	-3.00696	56.5665	0	1
4-7 peptide	High	APNLSNVISQGETSSAATAAAVQDDDDEEVDEEGVEPK	3	1	1	AT5G13850.1		0	74.11	1.67981e-07	3	3887.75	0.619641	121.197	0	1
4-7 peptide	High	APNNFGEIVGK	1	2	1	AT5G57870.2		0	25.36	0.0438063	2	1145.59	-2.12502	65.4561	0	1
8-12 peptide	High	APNSFGEFLGELVSAK	2	1	1	AT2G24050.1		0	44.6	0.000587719	2	1665.85	-0.168827	163.705	0	1
4-7 peptide,8-12 peptide	High	APPASPPTAAVEAPVSVEK	3	1	1	AT1G34430.1		0	49.17	0.000182195	2	1817.96	-2.24788	69.8346	0	1
4-7 peptide,8-12 peptide	High	APPLTDVIAGVTGK	2	1	1	AT2G46540.1		0	43	0.000441045	2	1338.76	-1.24391	108.393	0	1
4-7 peptide	High	APPNPKPVNIVSTSDFVVDQSR	2	1	1	AT5G23530.1		0	53.92	8.2521e-05	3	2367.22	-2.51386	90.712	0	1
4-7 peptide	High	APPPAPAQASGGGGGMFSGIGSTIAQGMAFGTGSAVAHR	2	2	1	AT5G64400.1		0	66.31	2.409e-06	3	3526.7	-0.0344635	134.339	0	1
8-12 peptide	High	APPPGLYSGTSTLALVAR	1	2	1	AT3G01130.2		0	27.39	0.0198805	2	1770.97	-2.43519	115.515	0	1
8-12 peptide	High	APQAAGAIHTDFER	1	1	1	AT1G30580.1		0	33.23	0.00639326	3	1483.73	-0.456429	59.6308	0	1
4-7 peptide	High	APQEVTSEVK	2	1	1	AT5G63400.1		0	53.36	6.20472e-05	2	1087.56	-0.669242	32.887	0	1
8-12 peptide	High	APQEVTSEVKK	1	1	1	AT5G63400.1		0	33.85	0.00585178	2	1215.66	-1.30105	30.5202	1	1
4-7 peptide	High	APQMAATMQEFSK	1	1	1	AT5G22950.1		0	30.43	0.00837803	2	1439.66	-2.80659	77.6157	0	1
4-7 peptide	High	APQPAGESSSFPSYGK	2	1	1	AT2G34640.1		0	42.81	0.00054978	2	1609.75	-0.698715	58.6098	0	1
8-12 peptide,4-7 peptide	High	APSEDFDLSSYNSGK	1	1	1	AT3G29320.1		0	67.51	5.67741e-07	2	1616.7	-2.31851	90.7161	0	1
4-7 peptide,8-12 peptide	High	APSFIFVEDRPAPLDATSDPPSLFDGTTR	2	1	1	AT5G02790.1		0	62.34	6.88465e-06	3	3119.52	-2.65502	131.479	0	1
8-12 peptide	High	APSGLPIDLR	1	1	1	AT2G05990.1		0	28.72	0.0091308	2	1038.59	-0.700796	95.4686	0	1
4-7 peptide	High	APSNSLGLMDYQSADHEQLMK	1	1	1	AT3G16830.1		0	54.74	2.66911e-05	2	2335.07	0.615433	90.9321	0	1
4-7 peptide	High	APSNSVMNEEGMDLAR	2	1	1	AT3G17840.1		0	57.68	7.67737e-06	2	1720.76	-1.63989	76.6783	0	1
8-12 peptide	High	APSNSVMNEEGVDLPR	1	1	1	AT1G48480.1		0	79.23	1.06265e-07	2	1714.81	-0.0741873	88.6876	0	1
4-7 peptide	High	APSPVNNPLLGGIPK	1	1	1	AT1G15750.1		0	46.72	0.000241544	2	1473.84	-2.24745	95.0069	0	1
4-7 peptide	High	APSPVNNPLLGSLPK	1	2	1	AT1G80490.1		0	41.47	0.000773446	2	1503.85	-1.83793	98.8561	0	1
4-7 peptide	High	APSQASSTSWSSTR	1	2	1	AT5G63260.1		0	35.85	0.00226214	2	1452.67	-2.00092	41.3417	0	1
8-12 peptide	High	APSTSEISEIEDK	1	2	1	AT1G24460.2		0	42.61	0.000696312	2	1405.67	-0.175232	74.6281	0	1
8-12 peptide	High	APTFDMDLSDFMDGDEPISYEK	1	1	1	AT4G16130.1		0	80.77	2.12229e-08	2	2523.06	1.1523	162.692	0	1
8-12 peptide	High	APTIAAAAYLR	1	2	1	AT3G58750.1		0	39.55	0.00171368	2	1117.64	-0.50056	93.3563	0	1
4-7 peptide	High	APTTEAEASTKPLWVEDESRK	1	1	1	AT4G28910.2		0	52.73	7.78669e-05	3	2345.16	-2.95793	61.7629	1	1
8-12 peptide,4-7 peptide	High	APVSLDFETSVFK	1	1	1	AT3G58610.1		0	77.8	2.38981e-07	2	1439.74	-1.43754	127.794	0	1
8-12 peptide,4-7 peptide	High	APVSLDFETSVFKK	2	1	1	AT3G58610.1		0	49.55	0.000149739	2	1567.83	-1.86465	107.059	1	1
4-7 peptide	High	APVSLPMESFK	1	2	1	AT1G74920.1		0	25.16	0.0611103	2	1205.62	-2.69939	90.2823	0	1
8-12 peptide	High	AQADDLPLVGNK	1	2	2	AT3G11630.1;AT5G06290.1		0	47.09	0.000224749	2	1240.65	-1.19317	79.2997	0	1
8-12 peptide	High	AQADLYNWR	1	1	1	AT4G35630.1		0	32.67	0.0075976	2	1136.55	0.121607	87.9318	0	1
4-7 peptide	High	AQAEADPLGNMPK	1	2	1	AT4G37210.1		0	37.04	0.00214501	2	1341.64	-2.48284	65.9931	0	1
8-12 peptide	High	AQAEAEGKPSESKKPIVVK	1	1	1	AT2G47610.1		0	30.29	0.00827834	3	1996.11	-0.206662	29.0894	1	1
4-7 peptide	High	AQALDPAGDAFNDQLDASIR	2	1	1	AT1G14850.1		0	54.4	3.92124e-05	2	2087.99	-2.82352	109.458	0	1
4-7 peptide	High	AQALGDTSSLEFmR	1	2	1	AT2G04030.1	M13(Oxidation)	0	28.53	0.0128357	2	1541.72	-4.05642	79.0677	0	1
8-12 peptide	High	AQALGDTSSLEFMR	1	2	1	AT2G04030.2		0	43.56	0.000482408	2	1525.73	-1.43117	107.276	0	1
8-12 peptide	High	AQALGDTSSLEFmR	2	2	1	AT2G04030.2	M13(Oxidation)	0	47.42	0.000160304	2	1541.73	-0.335048	89.8754	0	1
4-7 peptide	High	AQANSIAAGSSLYLPGSTK	1	1	1	AT1G24310.1		0	25	0.0551817	2	1835.95	1.34906	85.534	0	1
8-12 peptide	High	AQASEPEYFEEK	1	2	1	AT5G64910.2		0	24.31	0.0203874	2	1427.63	-0.567257	66.7561	0	1
8-12 peptide,4-7 peptide	High	AQATATEQSPGEVVQK	1	1	1	AT1G24360.1		0	97.14	2.42462e-09	2	1643.83	1.67916	46.6337	0	1
8-12 peptide	High	AQDGTANNAMSESSK	1	2	1	AT4G25340.2		0	47.74	6.05763e-05	2	1510.64	-2.70296	31.8177	0	1
4-7 peptide	High	AQDLQGSLPTDLSGLPFLQELDLTR	2	1	1	AT3G14840.2		0	37.22	0.00250365	2	2727.42	-0.488568	174.756	0	1
8-12 peptide,4-7 peptide	High	AQDYLcGLAPR	1	2	1	AT2G43710.1	C6(Carbamidomethyl)	0	49.01	0.000204105	2	1263.61	-0.907001	88.4963	0	1
8-12 peptide,4-7 peptide	High	AQDYLcGLPAR	1	1	1	AT5G16240.1	C6(Carbamidomethyl)	0	49.01	0.000204105	2	1263.61	-0.907001	88.4963	0	1
4-7 peptide	High	AQEDVTAVATNGAGPVETHLVFTEFK	2	1	1	AT5G48480.1		0	47.35	0.000256788	3	2731.35	-1.39471	114.481	0	1
8-12 peptide	High	AQETNEEEASGSAVVK	1	1	1	AT3G13940.1		0	121.75	6.44952e-12	2	1648.77	-0.130134	44.053	0	1
4-7 peptide	High	AQEVAADSLSNLDVDGQSR	1	1	1	AT1G67230.1		0	79.16	1.41966e-07	2	1974.93	-3.12817	85.6669	0	1
8-12 peptide	High	AQFDSTVGIHPSSAEEFVTMR	1	1	1	AT3G24170.1		0	44.52	0.000381438	2	2309.08	-1.08493	111.938	0	1
8-12 peptide	High	AQGASETIKEK	1	1	1	AT5G53820.1		0	45.6	0.000564617	2	1161.61	-1.08685	26.0444	1	1
8-12 peptide	High	AQGDADSGVDR	1	2	2	AT3G53890.1;AT5G27700.1		0	33.51	0.0015598	2	1090.47	-4.27359	27.5665	0	1
8-12 peptide	High	AQGDADSGVDRLWQK	2	2	2	AT3G53890.1;AT5G27700.1		0	51.54	8.66297e-05	2	1645.79	-2.71089	79.1433	1	1
8-12 peptide	High	AQGEAEAILAR	1	2	2	AT4G27585.1;AT5G54100.1		0	45.96	0.000311821	2	1128.6	-0.824194	66.1075	0	1
4-7 peptide	High	AQGSRPVNEEVDLDELMDDPELEK	1	1	1	AT5G66410.1		0	38.96	0.000984695	3	2728.26	-0.274062	114.082	0	1
4-7 peptide	High	aQHLLHGTLHATIYEVDALHGGGVR	2	1	1	AT3G15730.1	N-Term(Acetyl)	0	41.93	0.000852809	4	2707.4	-0.816572	121.354	0	1
4-7 peptide	High	AQIAASASHPHVAAESLSK	1	2	1	AT1G67680.1		0	88.51	2.48035e-08	2	1874.97	-1.04695	42.721	0	1
4-7 peptide	High	AQISEPELAAEHEEVK	1	1	1	AT1G20440.1		0	33.24	0.00742189	2	1779.87	-2.33024	57.8815	0	1
4-7 peptide,8-12 peptide	High	AQISIYDPQVTEEQIQR	2	1	1	AT5G39320.1		0	56.66	3.52791e-05	2	2018.02	-0.550756	95.2208	0	1
4-7 peptide	High	AQIWDTAGQER	2	25	7	AT1G06400.1;AT1G16920.1;AT5G45750.1;AT1G09630.1;AT3G46830.1;AT4G18800.1;AT5G65270.1		0	52.11	7.59743e-05	2	1274.61	-1.80155	63.4562	0	1
8-12 peptide,4-7 peptide	High	AQLDELKSDAVEAMESQK	2	2	1	AT2G21870.1		0	79.43	1.61915e-07	2	1991.96	-1.27048	112.739	1	1
4-7 peptide,8-12 peptide	High	AQLEDDPIVHR	2	1	1	AT1G29150.1		0	57.78	2.81765e-05	2	1292.66	-1.92886	47.5592	0	1
4-7 peptide,8-12 peptide	High	AQLGATLNHYNNEYGNAINK	3	2	1	AT5G65020.1		0	61.85	9.43774e-06	2	2205.06	-1.98128	76.0806	0	1
8-12 peptide,4-7 peptide	High	AQLGEIFELDR	1	1	1	ATCG00680.1		0	52.79	0.000103625	2	1290.67	-0.88256	123.455	0	1
8-12 peptide	High	AQLGLPELTLGVIPGFGGTQR	2	1	1	AT4G29010.1		0	27.66	0.011055	2	2124.18	0.536369	164.544	0	1
8-12 peptide,4-7 peptide	High	AQLMTPLLLK	1	1	1	AT3G44890.1		0	39.65	0.000970115	2	1127.68	-1.21269	112.278	0	1
8-12 peptide	High	AQLPSENLPK	1	2	1	AT4G25080.4		0	28.63	0.0117896	2	1096.6	-0.086017	64.2662	0	1
8-12 peptide	High	AQLQLAEIK	1	1	1	AT3G08940.2		0	39.04	0.000686061	2	1013.6	-0.516964	77.7022	0	1
4-7 peptide,8-12 peptide	High	AQLSESENVENLR	2	1	1	AT2G37080.1		0	61.72	8.34491e-06	2	1488.73	-1.7299	60.9574	0	1
4-7 peptide,8-12 peptide	High	AQLVSNINAcTAVGDVVR	1	2	1	AT3G11830.1	C10(Carbamidomethyl)	0	66.22	3.19967e-06	2	1886.97	-2.05735	97.2608	0	1
8-12 peptide	High	AQLWDTAGQER	2	25	6	AT1G16920.1;AT1G09630.1;AT3G46830.1;AT4G18800.1;AT4G39990.1;AT5G65270.1		0	54.64	4.38036e-05	2	1274.61	-1.41847	72.6583	0	1
8-12 peptide	High	AQMVEIEAER	1	3	1	AT4G35110.1		0	24.67	0.0324133	2	1175.57	-0.53105	65.3587	0	1
8-12 peptide,4-7 peptide	High	AQNEVDGATDVcPVSEK	1	3	1	AT3G60240.2	C12(Carbamidomethyl)	0	62.64	3.67539e-06	2	1818.82	-0.119286	62.8105	0	1
4-7 peptide	High	AQNQQEERPQLSLDDLVTSNR	2	1	1	AT3G21110.1		0	42.04	0.000969018	3	2441.2	-1.64524	91.186	0	1
4-7 peptide	High	AQQDMGETMGELGLAFIK	1	2	1	AT5G58440.1		0	34.97	0.00474445	2	1938.93	-1.56362	141.744	0	1
8-12 peptide,4-7 peptide	High	aQQEASPSPGAEVVGR	1	2	1	AT5G60980.1	N-Term(Acetyl)	0	52.57	8.18958e-05	2	1624.79	-0.811757	75.4088	0	1
8-12 peptide	High	AQQEEIGDGANLTISFAGELLQNAEELIR	1	1	1	AT3G03960.1		0	28.27	0.0182447	3	3129.57	0.74755	217.486	0	1
8-12 peptide	High	AQQELDSVVGSER	1	1	1	AT1G74540.1		0	59.61	1.5206e-05	2	1417.69	0.422596	67.4649	0	1
8-12 peptide,4-7 peptide	High	aQQSLIYSFVAR	2	4	1	AT1G04750.2	N-Term(Acetyl)	0	71.72	9.25343e-07	2	1424.75	-0.473924	154.093	0	1
4-7 peptide	High	AQSASHMELENEK	1	1	1	AT4G11420.1		0	49.34	8.26529e-05	2	1473.66	-1.018	30.4884	0	1
8-12 peptide	High	AQSELSSHQR	2	2	1	AT5G42790.1		0	36.92	0.00212381	2	1142.55	-0.0473771	25.3162	0	1
8-12 peptide,4-7 peptide	High	AQSIATVEQAAALIEELLFEK	9	1	1	AT1G54580.1		0	88.62	1.23664e-08	2	2274.22	0.0337211	217.343	0	1
8-12 peptide,4-7 peptide	High	AQSIATVEQAAALIEELLLEK	8	1	1	AT1G54630.1		0	114.18	2.36805e-11	2	2240.24	-0.303866	211.051	0	1
8-12 peptide	High	aQSSTSHDSGPQGLMR	1	1	1	AT2G13680.1	N-Term(Acetyl)	0	46.82	0.000144539	2	1700.76	-1.83768	62.681	0	1
8-12 peptide	High	AQSTGDTISLDYMK	1	1	1	AT3G07770.1		0	29.04	0.0106028	2	1529.71	-0.401442	95.0257	0	1
8-12 peptide	High	AQSYQTQLIAR	1	3	1	AT4G39850.1		0	31.66	0.0130327	2	1278.68	0.37405	65.5198	0	1
8-12 peptide	High	AQTEQDFQR	1	1	1	AT3G01390.1		0	36.28	0.00216665	2	1122.52	-0.62366	36.4121	0	1
4-7 peptide	High	AQTSTDRFEMWGDGLQTR	4	1	1	AT5G28840.1		0	33.36	0.00435945	2	2098.96	-2.65241	91.4075	1	1
4-7 peptide	High	AQVIHYDGESSSLKPK	1	1	1	AT2G18990.1		0	35.2	0.00407693	3	1758.9	-2.40433	45.3439	0	1
8-12 peptide	High	AQVLLELGDAWK	1	1	1	AT1G77230.1		0	25.4	0.0397996	2	1342.74	1.10476	124.472	0	1
4-7 peptide	High	AQVPGTTQDHLQIFNIEAK	2	2	2	AT3G11130.1;AT3G08530.1		0	60.43	1.36313e-05	2	2110.09	-2.666	93.9875	0	1
8-12 peptide	High	AQVTVPIR	1	1	1	AT3G23710.1		0	29.66	0.00416352	2	883.537	1.28537	56.9767	0	1
8-12 peptide	High	AQYPVVDRNPAFTK	2	1	1	AT4G16450.1		0	53.76	7.61515e-05	2	1605.84	-1.82739	67.4348	1	1
8-12 peptide	High	ARAEAADIAK	1	1	0			0.2353	25.63	0.0302247	2	1015.55	-1.02478	75.9666	1	1
4-7 peptide	High	ARELVEEmGLVKGVK	1	1	0		M8(Oxidation)	0.1522	38.88	0.0014948	2	1673.94	9.7039	86.7208	2	1
4-7 peptide,8-12 peptide	High	ARFEELNIDLFR	1	1	1	AT3G09440.1		0	44.84	0.000582369	3	1522.8	-0.939995	117.461	1	1
4-7 peptide,8-12 peptide	High	ARFEELNMDLFR	2	3	2	AT5G02500.1;AT3G12580.1		0	41.86	0.000970926	2	1540.75	-3.02576	112.583	1	1
8-12 peptide	High	ARFEELNNDLFR	3	3	2	AT5G28540.1;AT5G42020.1		0	45.11	0.000553432	2	1523.76	-0.248121	99.7261	1	1
8-12 peptide	High	ARFEELNNDLFRK	2	3	2	AT5G28540.1;AT5G42020.1		0	36.76	0.00338435	2	1651.85	-1.70644	83.6472	2	1
8-12 peptide	High	ARGSSQSQQSTSTGSSTARPGLAAPR	1	1	1	AT5G60460.1		0	43.57	0.000602172	4	2546.26	-1.89681	34.8589	1	1
8-12 peptide	High	ARHPANITLLR	1	1	1	AT1G50370.1		0	27.43	0.0110238	3	1261.75	-0.0787823	46.7993	1	1
4-7 peptide	High	ARPcLLPAPVYGEVMQMLR	1	1	1	AT3G46740.1	C4(Carbamidomethyl)	0	49.82	0.000149051	3	2201.14	-0.133611	149.494	0	1
4-7 peptide,8-12 peptide	High	ARPSAESLDELVK	2	2	1	AT3G52880.1		0	43.21	0.000685255	2	1414.75	-2.41708	69.5777	0	1
8-12 peptide	High	ARPYDLVGAALFGDGAAAVIIGADPR	2	1	1	AT1G02050.1		0	29.04	0.0161536	3	2556.35	-2.65903	239.456	0	1
8-12 peptide	High	ARPYLVESTSGSR	1	1	1	AT4G28510.1		0	36.54	0.00415912	2	1422.73	-2.09659	45.4112	0	1
4-7 peptide,8-12 peptide	High	ARPYLVESTTGSHDLQMVK	4	2	1	AT1G03860.1		0	58.3	2.47011e-05	2	2132.08	-1.91723	70.8573	0	1
4-7 peptide	High	ARVEQLDELQK	1	1	1	AT1G06950.1		0	49.36	0.000147744	2	1328.71	-1.80337	48.6729	1	1
8-12 peptide	High	ARYEHGAAVIQDK	1	2	1	AT3G05420.1		0	31.34	0.011385	2	1457.75	2.89519	32.8937	1	1
4-7 peptide	High	ASAANSYSSQSSNLSSNSDAHKPK	1	1	1	AT5G43720.1		0	27.95	0.012345	3	2438.12	-0.662468	32.036	0	1
8-12 peptide,4-7 peptide	High	aSAAVASMVLDPK	2	1	1	AT5G58290.1	N-Term(Acetyl)	0	59.74	1.78896e-05	2	1301.68	-0.747736	137.771	0	1
8-12 peptide	High	ASAAYIYIR	2	1	1	AT5G08530.1		0	49.41	0.000107105	2	1027.56	-0.0748039	77.8387	0	1
8-12 peptide	High	ASADDAFYELQNPK	1	1	1	AT5G51570.1		0	45.13	0.000279281	2	1568.72	-3.63525	98.5243	0	1
4-7 peptide	High	ASAEAAPASGDcDVNMQDAK	1	2	1	AT1G79930.2	C12(Carbamidomethyl)	0	50	4.32772e-05	2	2007.83	-2.09741	48.8133	0	1
4-7 peptide	High	ASAEAAPASGDcDVNmQDAK	1	2	1	AT1G79930.2	C12(Carbamidomethyl); M16(Oxidation)	0	60.35	3.99263e-06	2	2023.83	-0.171437	35.8479	0	1
8-12 peptide	High	ASAEAAPASGDcDVNMQDAK	2	2	1	AT1G79930.2	C12(Carbamidomethyl)	0	84.97	8.0687e-09	2	2007.84	0.27367	56.7124	0	1
4-7 peptide	High	ASAEAAPASGDSDVNmQDAK	2	2	1	AT1G79920.1	M16(Oxidation)	0	78.14	6.6414e-08	2	1950.83	-2.63525	32.7497	0	1
8-12 peptide,4-7 peptide	High	ASAEAAPASGDSDVNMQDAK	1	2	1	AT1G79920.1		0	107.4	5.27713e-11	2	1934.84	-0.994991	54.6653	0	1
4-7 peptide	High	ASAEHALSVLNGTQLGGQSIR	2	1	1	AT5G54900.1		0	54.35	4.93995e-05	2	2109.1	-1.74457	89.1476	0	1
8-12 peptide	High	ASAFGLGLVYGNMK	1	2	1	AT5G15320.2		0	31.89	0.00786278	2	1427.73	-0.473919	125.681	0	1
4-7 peptide	High	ASAMEEDEIVEPGKEVEMEMDEEEVK	1	1	1	AT1G14650.1		0	54.67	1.47659e-05	3	2982.27	-1.41063	110.328	1	1
4-7 peptide	High	aSANPETAKPTPATVDMANPEELK	1	1	1	AT1G18210.1	N-Term(Acetyl)	0	37.43	0.00242161	2	2524.22	-0.00629451	86.6842	0	1
8-12 peptide	High	aSANPETAKPTPATVDMANPEELKK	2	1	1	AT1G18210.1	N-Term(Acetyl)	0	33.16	0.00666621	3	2652.31	-2.312	83.1309	1	1
4-7 peptide	High	aSANPETAKPTPATVDmANPEELKK	2	1	1	AT1G18210.1	N-Term(Acetyl); M17(Oxidation)	0	36.74	0.00273269	3	2668.31	-0.552557	62.6325	1	1
4-7 peptide	High	aSANPETAKPTPATVDMANPEELKK	2	1	1	AT1G18210.1	N-Term(Acetyl)	0	54.28	4.83359e-05	2	2652.31	-4.332	73.141	1	1
4-7 peptide,8-12 peptide	High	ASAPNPFGDAFQGPEMWSK	1	1	1	AT1G62740.1		0	51.73	4.23e-05	2	2036.91	-2.3566	128.261	0	1
4-7 peptide,8-12 peptide	High	ASAPVDTVVER	1	1	1	AT1G70320.1		0	50.27	0.000106189	2	1143.6	-1.69024	46.4385	0	1
4-7 peptide	High	ASASSVNASGSHYVR	1	1	1	AT1G50620.1		0	81.31	9.35601e-08	2	1492.71	-1.40798	31.7415	0	1
4-7 peptide	High	ASATDFLYEYMMK	1	1	1	AT3G55605.1		0	36.74	0.00110155	2	1569.69	-2.78851	138.732	0	1
8-12 peptide	High	AScISFK	1	3	3	AT3G02230.1;AT5G15650.1;AT3G08900.1	C3(Carbamidomethyl)	0	28.82	0.00977589	2	812.396	-0.968039	51.5329	0	1
8-12 peptide	High	ASDAAGEYGSYMR	1	1	1	AT4G36600.1		0	24.06	0.00994956	2	1377.57	-1.14405	71.4715	0	1
4-7 peptide,8-12 peptide	High	ASDEVLEVEQK	2	4	1	AT1G74560.1		0	62.42	8.79242e-06	2	1246.61	-1.42291	52.6327	0	1
4-7 peptide	High	ASDFGLLK	1	1	1	AT1G27680.1		0	25.38	0.0478062	2	850.466	-0.831518	74.0863	0	1
8-12 peptide	High	ASDFLDAVSETIK	1	1	1	AT5G49810.1		0	65.82	4.25455e-06	2	1395.7	-1.76958	134.685	0	1
4-7 peptide	High	ASDHVNTDKPWFVVDATDK	2	1	1	AT1G78630.1		0	67.62	2.09308e-06	2	2145.02	-0.850565	83.5066	0	1
8-12 peptide	High	ASDIEEGDEVDSK	1	1	1	AT1G52380.1		0	43	0.000127	2	1393.59	-1.83666	47.0998	0	1
8-12 peptide	High	ASDKITQLTDNVYVcR	1	2	1	AT4G31300.1	C15(Carbamidomethyl)	0	43.7	0.000695325	2	1882.94	1.2868	91.0721	1	1
8-12 peptide	High	ASDNSVSASSSTAERESDEDSSNALAVR	1	1	1	AT1G70320.1		0	35.99	0.00078048	3	2842.25	-1.76022	68.5323	1	1
4-7 peptide,8-12 peptide	High	ASDSIDTGIGNSYGSR	2	2	1	AT4G38600.1		0	53.92	2.91966e-05	2	1599.72	-0.792074	63.1195	0	1
4-7 peptide	High	ASDVLYALGAYFAPSTTSTTPSTTK	3	1	1	AT1G52040.1		0	48.96	0.000219809	2	2550.26	-2.12075	142.921	0	1
4-7 peptide	High	ASDVLYALGAYFAPTTNSTTPSTPSTSK	3	1	1	AT1G52030.2		0	48.96	0.000141669	2	2848.39	0.142696	141.948	0	1
8-12 peptide	High	ASEAIDNVAEIAQFASEFVTEK	7	1	1	AT2G03850.1		0	114.5	4.93191e-11	2	2369.15	0.555434	188.515	0	1
8-12 peptide	High	ASEAYEALSTR	1	1	1	AT2G19080.1		0	52.01	7.5226e-05	2	1197.57	-0.831099	64.0001	0	1
4-7 peptide	High	ASEDELHLESDMDK	1	3	1	AT5G47690.1		0	51.58	3.00787e-05	2	1618.69	-1.18076	64.322	0	1
8-12 peptide,4-7 peptide	High	ASEDTNVYDDLVR	1	1	1	AT3G11130.1		0	52.36	4.73323e-05	2	1496.68	-2.17029	98.2807	0	1
4-7 peptide	High	ASEEGDFEGLADSK	1	1	1	AT3G24550.1		0.087	21.04	0.0340612	2	1454.63	-1.94379	71.5342	0	1
8-12 peptide	High	ASEILPTIPK	1	2	1	AT1G52360.1		0	30.95	0.00369622	2	1068.63	-0.742363	88.933	0	1
8-12 peptide,4-7 peptide	High	ASEIVLQPIR	1	3	2	AT2G45300.1;AT1G48860.2		0	49.02	6.01508e-05	2	1125.66	-0.691564	83.8783	0	1
8-12 peptide	High	ASELETEVAR	1	1	1	AT1G06530.1		0	51.3	0.00010749	2	1104.55	0.393974	55.0651	0	1
4-7 peptide	High	ASELMELLTLEK	2	1	1	AT3G42660.1		0	56.2	4.40186e-05	2	1376.73	-1.62712	135.222	0	1
4-7 peptide	High	ASEMLAYAHETQHEK	1	2	2	AT2G32730.1;AT1G04810.1		0	61.75	4.2774e-06	2	1744.79	-1.90347	44.4783	0	1
8-12 peptide,4-7 peptide	High	ASESHSPDGEQNAVTETK	2	2	1	AT5G05570.2		0	48.73	6.49743e-05	3	1886.83	-3.23132	33.7497	0	1
8-12 peptide	High	ASFAGDLNFYGK	1	3	1	AT2G14170.2		0	25.57	0.0267625	2	1289.62	0.287975	107.948	0	1
8-12 peptide	High	aSFDEAPPGNAK	2	2	1	AT1G22840.1	N-Term(Acetyl)	0	31.12	0.00498379	2	1245.57	-0.819143	78.4981	0	1
8-12 peptide	High	ASFGGVFGWcNFLLNR	2	1	1	AT1G75930.1	C10(Carbamidomethyl)	0	54.11	5.39529e-05	2	1844.89	-2.24479	170.347	0	1
8-12 peptide	High	ASFLPFFDELSSYLTPMWGR	1	1	1	AT5G19820.1		0	50.57	0.000116203	2	2364.14	-0.417646	219.963	0	1
8-12 peptide	High	ASGAEVTGNLR	1	3	1	AT1G30470.3		0	30.61	0.0158151	2	1074.55	-0.672945	45.8304	0	1
8-12 peptide	High	ASGASQLVVK	1	2	1	AT4G24830.1		0	58.03	2.44754e-05	2	959.552	0.104551	44.3752	0	1
8-12 peptide	High	aSGAVADHQIEAVSGK	1	2	1	AT5G14220.2	N-Term(Acetyl)	0	75.35	4.20109e-07	2	1581.79	-0.85872	74.4735	0	1
4-7 peptide,8-12 peptide	High	ASGDYAIVIAHNPDNDTSR	1	1	1	AT4G36130.1		0	71.22	6.68257e-07	2	2015.94	-1.68617	66.1318	0	1
4-7 peptide,8-12 peptide	High	ASGDYAIVIAHNPDSDTTR	1	1	1	AT2G18020.1		0	81.13	7.24649e-08	2	2002.94	-2.11836	67.9533	0	1
4-7 peptide,8-12 peptide	High	ASGGFGSFVVNPR	1	1	1	AT4G12420.1		0	51.39	0.00011654	2	1294.65	-3.07524	85.8034	0	1
8-12 peptide	High	ASGLNDSQIPEILNEISR	2	1	1	AT5G08540.1		0	54.14	5.41597e-05	2	1956	-0.752886	145.343	0	1
8-12 peptide,4-7 peptide	High	ASGLWYQSFLR	1	1	1	AT5G25980.2		0	30.34	0.0117899	2	1327.68	-0.384651	136.602	0	1
4-7 peptide	High	aSGREEFVYMAK	1	1	1	AT1G78300.1	N-Term(Acetyl)	0	26.31	0.0271305	2	1429.67	-2.95213	78.2414	1	1
4-7 peptide	High	ASGTEKPVVAFIAGLTAPPGR	1	1	1	AT5G08300.1		0	71.37	5.47093e-07	2	2039.12	-2.06271	119.042	0	1
8-12 peptide,4-7 peptide	High	ASGTSLPAQGLMGLGR	1	1	1	AT3G54400.1		0	62.2	1.0123e-05	2	1515.79	-1.23035	106.774	0	1
4-7 peptide	High	ASGYDVESSVSNDAILK	1	2	1	AT1G16460.1		0	30.36	0.0100329	2	1754.84	-1.16167	88.9898	0	1
4-7 peptide	High	ASHDESTEEAIEFATQYGK	1	1	1	AT5G56350.1		0	52.65	2.66193e-05	2	2112.93	-0.401928	98.4466	0	1
4-7 peptide,8-12 peptide	High	aSHIVGYPR	1	2	1	AT5G17920.1	N-Term(Acetyl)	0	53.13	5.71528e-05	2	1041.55	-1.97445	58.8364	0	1
4-7 peptide	High	ASHMAHVYDFYKPNLASEYPVVDGK	3	2	1	AT4G11820.1		0	48.61	0.00015287	3	2838.35	-1.52158	102.621	0	1
8-12 peptide	High	ASINENDQDYR	1	2	1	AT1G60070.1		0	38.58	0.000485365	2	1324.57	-2.7479	46.3574	0	1
8-12 peptide,4-7 peptide	High	ASISEEGSDSHYLK	2	1	1	AT4G14930.1		0	51.64	6.71778e-05	2	1522.7	-0.0587143	53.0963	0	1
4-7 peptide	High	ASISHDQPVLcSAWK	2	1	1	AT1G80670.1	C11(Carbamidomethyl)	0	41.5	0.00092033	2	1698.82	-1.90091	69.6243	0	1
4-7 peptide	High	aSISNEPERENRDEEETGANEDEDTGAQVAPIVR	1	1	1	AT2G30060.1	N-Term(Acetyl)	0	49.15	5.29041e-05	3	3769.7	0.673456	77.5028	2	1
4-7 peptide,8-12 peptide	High	ASITPGTVLIILAGR	3	3	2	AT1G18540.1;AT1G74050.1		0	73.43	1.96453e-07	2	1481.9	-1.06709	144.704	0	1
8-12 peptide	High	ASIVIQGAR	1	1	1	AT5G07830.1		0	48.92	0.00013208	2	914.541	-0.717306	50.6837	0	1
8-12 peptide	High	ASIVTNPNELNEDGNAK	1	1	1	AT5G28470.1		0	42.89	0.000783917	2	1785.86	0.379002	69.8284	0	1
8-12 peptide,4-7 peptide	High	ASIYNAMPLAGVEK	1	2	2	AT4G35630.1;AT2G17630.1		0	45.3	0.000644839	2	1463.75	-1.38769	104.948	0	1
4-7 peptide	High	ASLAISESPLGTcTR	1	2	1	AT2G04690.2	C13(Carbamidomethyl)	0	30.72	0.0157161	2	1562.78	-2.42524	79.4634	0	1
8-12 peptide	High	aSLGHIAR	1	1	1	AT2G32090.1	N-Term(Acetyl)	0	41.26	0.000718243	2	866.484	0.122678	57.919	0	1
4-7 peptide	High	ASLLEVVK	1	1	1	AT4G10710.1		0	27.57	0.0191608	2	858.528	-2.00658	73.1264	0	1
8-12 peptide	High	aSLNPFDLLGDDAEDPSQLAVALSQK	4	3	1	AT5G47210.1	N-Term(Acetyl)	0	70.94	1.20404e-06	2	2756.36	-0.545907	203.24	0	1
8-12 peptide	High	aSLNPFDLLGDDAEDPSQLAVALSQKVEK	1	3	1	AT5G47210.1	N-Term(Acetyl)	0	40.89	0.0010469	3	3112.57	0.06248	187.899	1	1
4-7 peptide	High	ASLQAAEETDR	1	2	1	AT4G31120.2		0	30.3	0.00830596	2	1190.56	-2.0207	38.0502	0	1
4-7 peptide	High	ASLQAAEETDRK	2	2	1	AT4G31120.2		0	30.09	0.0180226	2	1318.66	-1.0833	28.1064	1	1
8-12 peptide	High	ASLSLLEDVTTNVTQIQDSILEAVLSR	1	1	1	AT5G13350.1		0	41.26	0.000519978	3	2915.56	0.978365	220.25	0	1
8-12 peptide	High	ASLTAQYGNFQK	1	1	1	AT3G06960.1		0	28.21	0.018423	2	1327.66	-0.843463	74.6546	0	1
8-12 peptide	High	ASLTcTPTQQVQIK	1	1	1	AT3G28980.1	C5(Carbamidomethyl)	0	30.22	0.0161128	2	1574.82	1.00832	69.2164	0	1
4-7 peptide	High	ASLVEcNWDLEAAQK	1	1	1	AT4G11120.1	C6(Carbamidomethyl)	0	26.23	0.0247761	2	1733.81	-1.65597	96.8205	0	1
4-7 peptide,8-12 peptide	High	aSMAGPDHLFNLR	1	1	1	AT1G30630.1	N-Term(Acetyl)	0	52.7	5.77309e-05	2	1470.71	-2.50253	111.608	0	1
8-12 peptide	High	ASmGGYISSQSVK	1	2	2	AT1G13060.1;AT3G26340.1	M3(Oxidation)	0	37.86	0.0014895	2	1330.63	-0.100303	48.6597	0	1
8-12 peptide	High	ASMGGYISSQSVKK	1	2	2	AT1G13060.1;AT3G26340.1		0	33.68	0.00604253	2	1442.73	-0.739829	52.2827	1	1
8-12 peptide	High	ASMGSDLSPLDLINVQTFAQK	3	1	1	AT1G56110.1		0	113.23	8.55603e-11	2	2235.13	-0.461675	157.782	0	1
4-7 peptide	High	ASmGSDLSPLDLINVQTFAQK	2	1	1	AT1G56110.1	M3(Oxidation)	0	121.72	1.10705e-11	2	2251.12	-2.53764	140.877	0	1
8-12 peptide	High	ASMSGYASGVAK	1	1	1	AT4G34980.1		0	36.5	0.00193649	2	1128.53	-0.751242	53.4306	0	1
4-7 peptide	High	aSNAAVPFWR	1	1	0		N-Term(Acetyl)	0.0385	24.92	0.0518592	2	1160.58	-2.11386	121.467	0	1
4-7 peptide	High	ASNMNPGVMTGTLDAIR	1	1	1	AT2G35630.1		0	25.53	0.0415649	2	1747.84	-2.41239	98.5417	0	1
8-12 peptide	High	ASNPFVNLK	1	4	3	AT3G02230.1;AT5G15650.1;AT3G08900.1		0	31.6	0.0141825	2	989.542	0.174096	81.5451	0	1
4-7 peptide	High	ASNTFPTPLDVSNKDDVAVGR	1	1	1	AT1G14810.1		0	41.24	0.00128152	2	2203.1	-1.50269	86.6197	1	1
8-12 peptide	High	ASNTTPDLDPSR	1	1	1	AT3G20630.1		0	32.18	0.00508486	2	1273.6	-0.930977	53.1193	0	1
8-12 peptide,4-7 peptide	High	ASPALMDLSTADEEDLYGR	1	1	1	AT5G58290.1		0	82.55	3.61338e-08	2	2053.94	-1.47569	123.683	0	1
4-7 peptide,8-12 peptide	High	ASPETVADFTLTMLK	3	1	1	AT2G01140.1		0	61.31	1.1168e-05	2	1623.83	-2.43004	139.917	0	1
4-7 peptide	High	ASPLGGSSGAGAGAGGGGTGDSK	1	1	1	AT4G16700.1		0	73.48	3.05147e-07	2	1775.81	-2.39575	34.6067	0	1
8-12 peptide	High	ASQADVDASDVSAASESK	1	2	1	AT4G21660.1		0	92.42	4.12413e-09	2	1737.78	0.890195	56.776	0	1
4-7 peptide	High	ASQLDVVVSNK	1	1	1	AT5G46430.1		0	31.94	0.0110354	2	1159.63	-1.06977	53.9767	0	1
4-7 peptide	High	ASQLDVVVTNR	2	1	1	AT4G18100.1		0	47.52	0.000304459	2	1201.65	-1.80295	60.3037	0	1
4-7 peptide	High	ASQLVLNAIDLLK	4	2	1	AT2G15430.1		0	47.51	8.78224e-05	2	1397.83	-1.45596	136.763	0	1
8-12 peptide	High	ASQSTSPLWYSVR	1	1	1	AT1G56360.1		0	48.45	0.000223622	2	1481.74	-1.25765	98.6442	0	1
8-12 peptide	High	aSSAPQGSVDPLTGKDPAK	1	1	1	AT1G20430.1	N-Term(Acetyl)	0	36.72	0.00299004	2	1867.94	-1.15031	75.6324	1	1
8-12 peptide	High	ASSDDADcNAEEcAPEK	1	1	1	AT5G07020.1	C8(Carbamidomethyl); C13(Carbamidomethyl)	0	79.91	2.58704e-08	2	1868.69	0.499189	40.296	0	1
8-12 peptide	High	aSSDFDGILLGMGNPLLDVSAVVDQQFLDK	1	1	1	AT3G09820.1	N-Term(Acetyl)	0	66.51	2.95948e-06	3	3206.59	-0.342538	220.753	0	1
8-12 peptide	High	aSSDFDGILLGMGNPLLDVSAVVDQQFLDKYDIK	1	1	1	AT3G09820.1	N-Term(Acetyl)	0	56.79	1.96847e-05	3	3725.86	-0.0388383	220.072	1	1
4-7 peptide	High	ASSEEHLMHPVLIEK	2	1	1	AT2G38040.1		0	44.8	0.000637427	2	1719.87	-0.739194	61.9659	0	1
4-7 peptide,8-12 peptide	High	ASSEETSSIDTNELITDLK	2	2	1	AT4G01150.1		0	69.64	1.53186e-06	2	2052.98	-1.08008	109.239	0	1
4-7 peptide	High	ASSGDLDNTAIIDQILK	1	2	2	AT5G65620.1;AT5G10540.1		0	73.53	6.3436e-07	2	1773.92	-2.44915	129.875	0	1
8-12 peptide	High	ASSGIEAHSDEANISNNMSDR	1	1	1	AT4G02510.1		0	40.31	0.000256055	3	2204.95	1.43012	59.8568	0	1
4-7 peptide,8-12 peptide	High	ASSHSLFFK	1	1	1	AT2G28790.1		0	53.22	6.408e-05	2	1023.52	-1.34793	51.5636	0	1
8-12 peptide	High	ASSIFQcDLLDLPAVAQLEK	1	2	1	AT3G02200.2	C7(Carbamidomethyl)	0	56.31	4.19821e-05	2	2218.14	-1.15643	166.255	0	1
8-12 peptide	High	ASSLQPR	1	1	1	AT3G24535.1		0	32.05	0.0077655	2	758.416	0.661805	73.8365	0	1
4-7 peptide,8-12 peptide	High	aSSNEYEEGPGER	1	1	1	AT5G25754.1	N-Term(Acetyl)	0	32.66	0.00234563	2	1466.6	-2.07495	55.4365	0	1
8-12 peptide	High	aSSNTTTGVDNTFRK	1	2	1	AT3G05760.2	N-Term(Acetyl)	0	40.42	0.00132542	2	1640.79	0.45058	60.5583	1	1
8-12 peptide	High	ASSQGSGNSGYAAFSSK	1	1	1	AT3G01510.1		0	61.1	3.49311e-06	2	1605.71	-0.744309	54.1767	0	1
4-7 peptide	High	aSSSDPSKPVMER	1	1	1	AT1G68680.1	N-Term(Acetyl)	0	27.19	0.0164247	2	1432.67	-0.761709	43.0079	0	1
8-12 peptide	High	ASSSEPSESVSVSTK	1	1	1	AT5G03880.1		0	28.02	0.0173537	2	1481.69	-1.43464	44.9917	0	1
4-7 peptide	High	ASSTALFTHAGVTPTTDDQIR	2	2	1	AT2G34040.2		0	61.74	1.04837e-05	2	2189.08	-3.05313	76.1189	0	1
4-7 peptide,8-12 peptide	High	ASSVAQVVTSLQER	1	1	1	ATCG00120.1		0	58.59	2.35206e-05	2	1474.78	-2.56793	91.2867	0	1
8-12 peptide	High	ASTDQSGQVGGEEVDSK	1	1	1	AT4G11960.1		0	57.21	1.03609e-05	2	1693.75	-0.398772	40.1007	0	1
8-12 peptide,4-7 peptide	High	aSTEPERENREDETEVNEDEDTGAQVAPIVR	2	1	1	AT5G58590.1	N-Term(Acetyl)	0	56.79	1.03659e-05	3	3527.6	-0.987985	84.2177	2	1
4-7 peptide	High	ASTESHETTGTTSTGGGGGFMVVHGGGGSR	1	1	1	AT5G65410.1		0	75.59	1.4355e-07	3	2779.23	-0.403769	45.7143	0	1
8-12 peptide	High	ASTSSMTSVPKPLK	1	1	1	AT2G20580.1		0	31.08	0.0134521	2	1433.77	0.583424	54.0159	0	1
4-7 peptide	High	ASTTNFLHEYMTR	1	1	1	AT2G39795.1		0	43.78	0.000372726	2	1570.73	-1.65888	82.4774	0	1
4-7 peptide	High	ASVANVAPWVMTVGAGTLDR	3	1	1	AT2G05920.1		0	48.61	0.000195564	2	2015.03	-3.20072	133.563	0	1
4-7 peptide	High	ASVDESDLTHMR	1	3	1	AT5G65770.1		0	45.71	0.000122183	2	1360.61	-2.03613	56.079	0	1
8-12 peptide	High	ASVEATVR	1	2	1	AT2G47850.2		0	49.62	0.000278317	2	832.452	-0.0398743	34.0382	0	1
4-7 peptide	High	ASVHPGGVFVHPSGTEK	1	1	1	AT2G35840.1		0	39.47	0.00162126	2	1705.86	-2.40432	42.8102	0	1
8-12 peptide	High	ASVISSLLDK	1	1	1	AT2G46140.1		0	38.64	0.0024414	2	1032.59	-0.0463318	106.116	0	1
8-12 peptide,4-7 peptide	High	aSVNPFDLLDDDAEDPSQIVASKPLK	2	1	1	AT4G17520.1	N-Term(Acetyl)	0	52.9	7.61599e-05	2	2826.4	-2.82138	163.703	0	1
8-12 peptide	High	ASVSDNGNASDFTAAPR	1	1	1	AT2G45140.1		0	73.83	3.3948e-07	2	1679.76	-0.460323	64.3635	0	1
8-12 peptide	High	ASVYSEVQSSR	1	1	1	AT1G12000.1		0	50.88	7.79836e-05	2	1212.58	-1.04338	56.0866	0	1
4-7 peptide	High	ASYLHHFDEFKR	1	2	1	AT5G67500.1		0	32.14	0.00879757	3	1549.75	-0.95068	69.1037	1	1
8-12 peptide	High	ASYTMQLAK	1	1	1	AT1G62750.1		0	37.1	0.00221307	2	1012.51	-0.964601	63.0533	0	1
8-12 peptide,4-7 peptide	High	aTAADVDAEIQQALTNEVK	3	1	1	AT3G11940.1	N-Term(Acetyl)	0	111.4	9.56255e-11	2	2029.01	-0.378644	171.566	0	1
8-12 peptide	High	ATAAISSSVK	1	1	1	AT3G15290.1		0	45.52	0.000464299	2	934.52	-0.716246	34.8531	0	1
8-12 peptide	High	ATAcSLSDcR	1	1	1	AT4G29305.1	C4(Carbamidomethyl); C9(Carbamidomethyl)	0	43.75	0.000107533	2	1140.48	0.171236	38.5929	0	1
8-12 peptide	High	ATADGHNVDGGLK	1	2	1	AT1G80460.2		0	33.2	0.00574356	2	1254.61	1.05123	33.8109	0	1
4-7 peptide	High	ATAELFGVKDDDK	1	1	1	AT1G66070.1		0	25.81	0.0423811	2	1408.69	-2.02794	58.3699	1	1
4-7 peptide	High	ATAELLFGAGHPVIK	1	3	1	AT4G31990.4		0	42.4	0.000604212	2	1523.85	-2.43041	86.2359	0	1
8-12 peptide	High	ATAFGLMK	1	1	1	AT5G48300.1		0	35.61	0.00211588	2	838.45	1.25423	78.4686	0	1
8-12 peptide,4-7 peptide	High	ATAGDTHLGGEDFDNR	2	7	5	AT5G02500.1;AT5G02490.1;AT3G09440.1;AT3G12580.1;AT1G16030.1		0	59.77	4.27027e-06	2	1675.73	0.0054838	56.603	0	1
8-12 peptide,4-7 peptide	High	ATAVDLLDGDELSSFLAR	1	1	1	AT1G31230.1		0	93.39	8.47562e-09	2	1892.96	-1.20976	165.331	0	1
8-12 peptide,4-7 peptide	High	aTAYQPMKPGK	1	1	1	AT3G45030.1	N-Term(Acetyl)	0	37.67	0.00319773	2	1233.63	-1.37725	57.0574	0	1
8-12 peptide	High	ATDAAVSTGDNMK	1	1	1	AT3G15280.1		0	60.79	6.21092e-06	2	1280.58	-1.33325	38.6812	0	1
4-7 peptide	High	aTDDVNEPLPAAAELPATEAEK	1	2	1	AT5G35620.1	N-Term(Acetyl)	0	29.59	0.0148366	2	2294.1	-0.316245	116	0	1
4-7 peptide	High	ATDEAVcNSFTTVEAGK	1	1	1	AT3G51670.1	C7(Carbamidomethyl)	0	49.28	7.84913e-05	2	1799.81	-1.90585	73.7534	0	1
8-12 peptide	High	ATDIDDEWGQDGVER	1	1	1	AT4G04020.1		0	90.09	2.48201e-09	2	1705.73	0.607013	89.2432	0	1
8-12 peptide	High	ATDLNQGVVYGVK	2	1	1	AT4G33030.1		0	61.79	1.19199e-05	2	1363.72	-0.309664	75.0185	0	1
8-12 peptide	High	ATDMILLSK	1	1	1	AT4G29010.1		0	27.86	0.0317542	2	991.551	1.54057	86.3958	0	1
4-7 peptide,8-12 peptide	High	ATDNQLYVATcSPAR	2	1	1	AT5G12040.1	C11(Carbamidomethyl)	0	48.67	0.000166393	2	1666.78	-2.46445	61.4335	0	1
8-12 peptide,4-7 peptide	High	ATDSESTEEIIESALK	2	1	1	AT5G63680.1		0	71.02	9.84395e-07	2	1722.83	0.135457	129.446	0	1
4-7 peptide,8-12 peptide	High	ATDSPLPTVPGYDVAGVVVK	1	1	1	AT1G23740.1		0	39.97	0.00149529	2	1985.05	-2.74292	114.96	0	1
8-12 peptide	High	ATDTGEIGSALLAAEEAIEDVEETER	4	1	1	AT4G22240.1		0	121.97	5.90858e-12	2	2719.27	-2.16462	196.368	0	1
8-12 peptide	High	ATDVDAMMK	1	1	1	AT1G24360.1		0	25.32	0.0160102	2	981.437	-1.01074	60.1697	0	1
8-12 peptide,4-7 peptide	High	ATDVMIAGK	1	5	2	AT4G13940.1;AT3G23810.1		0	67.13	4.24076e-06	2	905.475	-1.16743	48.8099	0	1
4-7 peptide	High	ATEALLEMLK	1	1	1	AT4G35850.1		0	35.71	0.00418914	2	1118.61	-1.34964	109.826	0	1
4-7 peptide	High	ATEDGAGSPVDVAK	1	2	1	AT4G31430.1		0	47.89	0.000147112	2	1316.63	-2.65008	41.1817	0	1
8-12 peptide	High	aTEDVQDPR	1	1	1	AT1G27450.2	N-Term(Acetyl)	0	50.85	4.399e-05	2	1072.49	-0.975998	56.5212	0	1
8-12 peptide	High	ATEEGTQTSSAAQGLTVR	1	2	1	AT5G15610.2		0	68.2	2.2098e-06	2	1806.88	-2.38182	59.853	0	1
8-12 peptide	High	ATEFAHETHGFYK	1	1	1	AT2G37760.2		0	36.39	0.00231911	2	1537.7	-1.4969	53.9389	0	1
8-12 peptide	High	ATEIEVGVVR	1	2	2	AT5G35590.1;AT2G05840.1		0	55.75	4.23055e-05	2	1072.6	-0.893921	70.1454	0	1
8-12 peptide	High	ATEKEEDILNFVAANVAHYK	1	1	1	AT1G62940.1		0	39.72	0.0015519	3	2262.14	-0.382347	133.532	1	1
8-12 peptide	High	ATELEKQVEVLK	1	1	1	AT2G24420.1		0	24.8	0.0382456	2	1386.79	6.01577	43.3377	1	1
4-7 peptide	High	ATEPPVFLAPSSISEDAR	1	1	1	AT5G66540.1		0	32.11	0.009566	2	1886.95	-1.8224	103.345	0	1
4-7 peptide	High	ATEPQMVLFNIYDDWLK	1	1	1	AT1G80070.1		0	35	0.00461693	2	2083.02	1.04242	175.264	0	1
4-7 peptide	High	ATETIDVSDAVGSNIR	1	2	1	AT5G37510.1		0	54.23	5.85237e-05	2	1647.81	-2.87229	84.2172	0	1
4-7 peptide	High	aTETNENLINSFIEITSSSR	1	1	1	AT4G15410.1	N-Term(Acetyl)	0	29.09	0.0164619	3	2268.1	-0.592947	180.517	0	1
4-7 peptide	High	aTFGAPATANSNPNK	2	1	1	AT1G80670.1	N-Term(Acetyl)	0	42.55	0.000683762	2	1502.72	-2.70067	67.8034	0	1
8-12 peptide	High	ATFISHGNTAR	1	5	3	AT2G43710.1;AT3G02630.1;AT5G16240.1		0	40.59	0.00154079	2	1174.59	-1.58461	32.0475	0	1
4-7 peptide,8-12 peptide	High	aTGAATENQWLK	1	1	1	AT5G61780.1	N-Term(Acetyl)	0	51.55	8.64305e-05	2	1331.66	-2.07914	95.3167	0	1
4-7 peptide	High	ATGAFILTASHNPGGPTEDFGIK	1	4	2	AT1G70730.1;AT1G23190.1		0	27.86	0.0246341	3	2301.15	-1.8589	101.576	0	1
4-7 peptide	High	ATGATLVTTFADMEGEETFDPAHLGSADEVVEER	2	1	1	AT3G20050.1		0	73.19	2.07615e-07	3	3595.63	-2.40834	142.948	0	1
8-12 peptide,4-7 peptide	High	ATGDGLSQLGK	1	2	1	AT3G11400.1		0	34.83	0.00613308	2	1046.55	-0.413254	57.1896	0	1
8-12 peptide	High	ATGEFTKDENDANK	1	2	1	AT4G31490.1		0	29.45	0.00754782	2	1539.69	-0.18781	31.7319	1	1
8-12 peptide,4-7 peptide	High	ATGEGVQPQEYTLIK	1	1	1	AT1G09620.1		0	62.77	8.82504e-06	2	1633.84	-1.90093	88.9869	0	1
8-12 peptide	High	ATGFGGTGIYLR	1	1	1	AT4G20050.1		0	55.61	4.08062e-05	2	1212.64	-0.660678	98.0498	0	1
8-12 peptide	High	aTGGAAADLEDVQTVDLMSELLR	3	2	1	AT5G63400.1	N-Term(Acetyl)	0	91.48	1.08104e-08	2	2417.19	0.296691	196.499	0	1
8-12 peptide	High	ATGIVVVPGSGFR	1	1	1	AT1G17290.1		0	27.26	0.0298811	2	1259.71	-1.43795	95.7959	0	1
8-12 peptide	High	ATGPNGEALTAEEAFK	1	1	1	AT2G37040.1		0	89.57	1.50155e-08	2	1605.77	-1.76153	88.9905	0	1
4-7 peptide,8-12 peptide	High	ATGPVVVDFWAPWcGPcK	2	1	1	AT4G03520.1	C14(Carbamidomethyl); C17(Carbamidomethyl)	0	56.62	2.17771e-05	2	2046.96	-0.759981	143.428	0	1
4-7 peptide,8-12 peptide	High	aTGQLFSR	1	2	2	AT3G06650.1;AT5G49460.1	N-Term(Acetyl)	0	34.43	0.00699523	2	921.478	-1.28877	86.7916	0	1
4-7 peptide	High	ATGTDVVAAVEEQDSTPVVAEDKETVASEK	1	2	1	AT4G29060.1		0	48.85	0.000144652	3	3075.48	-2.90614	93.0601	1	1
8-12 peptide	High	ATHQAVVDITGK	1	1	1	AT5G11720.1		0	27.04	0.0188801	2	1239.67	-2.16171	43.8684	0	1
4-7 peptide,8-12 peptide	High	ATIANMSPEYGATMGFFPVDHVTLQYLK	3	1	1	AT2G05710.1		0	73.21	5.87361e-07	3	3101.51	-1.3439	142.174	0	1
8-12 peptide	High	ATIANMSPEYGATMGFFPVDHVTLQYLR	1	2	1	AT4G35830.1		0	48.17	0.000167646	3	3129.52	1.18867	152.496	0	1
8-12 peptide	High	aTIEVEQVTPVAAENIEVPPPK	4	1	1	AT1G62480.1	N-Term(Acetyl)	0	67.9	2.05159e-06	2	2373.26	0.936003	137.031	0	1
8-12 peptide	High	ATIGVEFQTR	1	3	2	AT4G39990.1;AT5G65270.1		0	25.37	0.05053	2	1121.59	-0.0936777	63.4786	0	1
8-12 peptide	High	ATINASVR	1	1	1	AT5G50850.1		0	63.51	9.55933e-06	2	831.468	-0.83391	36.6414	0	1
8-12 peptide	High	aTITVVK	1	1	1	AT2G36530.1	N-Term(Acetyl)	0	40.86	0.000918794	2	773.476	-0.912139	77.7329	0	1
8-12 peptide	High	ATKDEITVLENELK	1	1	1	AT4G27500.1		0	32.66	0.00975602	2	1602.86	-1.9821	109.963	1	1
8-12 peptide	High	aTKEPESVYELSIEDAK	1	1	1	AT1G63460.1	N-Term(Acetyl)	0	29.99	0.016939	2	1950.95	-0.779061	106.661	1	1
8-12 peptide	High	aTKPGVLTDWPWTPLGSFK	3	2	1	AT1G02205.2	N-Term(Acetyl)	0	58.06	2.05554e-05	2	2143.13	1.59754	164.041	0	1
4-7 peptide,8-12 peptide	High	ATLAAVQQMR	1	1	1	AT2G33800.1		0	47.48	0.000418038	2	1088.59	-1.76565	53.2546	0	1
8-12 peptide	High	ATLDNDEEKVGADIVK	1	1	1	AT1G55490.1		0	42.81	0.000827289	2	1716.86	-3.11178	76.0404	1	1
4-7 peptide	High	ATLEDGSQVAVK	1	1	1	AT3G56100.1		0	31.97	0.0111818	2	1217.63	-3.42226	46.0431	0	1
8-12 peptide,4-7 peptide	High	ATLFPGDGIGPEIAESVK	1	1	1	AT3G09810.1		0	40.31	0.00133614	2	1800.93	-1.89649	130.633	0	1
8-12 peptide	High	ATLLALGK	2	2	2	AT1G02050.1;AT4G34850.1		0	33.53	0.00372631	2	786.509	0.230412	76.5416	0	1
4-7 peptide	High	ATLMNAVVAAAK	1	1	1	AT5G14800.1		0	80.06	1.85914e-07	2	1159.65	-2.41512	86.6433	0	1
8-12 peptide	High	aTLNPFDLLDDDAEDPSQLAVAIEK	1	1	1	AT4G16830.1	N-Term(Acetyl)	0	33.16	0.00640053	2	2742.34	0.528564	203.409	0	1
4-7 peptide	High	ATLQFLDTFK	1	1	1	AT3G02530.1		0	30.97	0.00807833	2	1183.63	-1.24731	113.917	0	1
8-12 peptide	High	ATLSSANPLGFLEK	1	1	1	AT5G53400.1		0	26.47	0.0393365	2	1447.78	-1.66483	129.363	0	1
4-7 peptide	High	ATLVVGNVLPLR	1	2	2	AT2G18020.1;AT4G36130.1		0	32.87	0.00223491	2	1251.78	-1.09937	104.048	0	1
8-12 peptide	High	ATMNMLR	1	2	1	AT2G01250.1		0	28.52	0.0235513	2	836.412	-0.0377474	56.3656	0	1
4-7 peptide	High	ATNDEYQDVLK	1	1	1	AT5G59390.1		0	36.33	0.00266566	2	1295.61	-1.26774	63.1616	0	1
4-7 peptide	High	ATNEPEHEHRDEEEAGANEDEDTGAQVAPIVR	1	1	1	AT1G07140.1		0	81.64	2.9666e-08	3	3515.55	-1.99255	55.306	1	1
4-7 peptide	High	aTNEPEHEHRDEEEAGANEDEDTGAQVAPIVR	3	1	1	AT1G07140.1	N-Term(Acetyl)	0	86.03	1.07959e-08	3	3557.56	-1.23295	63.1669	1	1
8-12 peptide	High	aTNGSASSAQLSQK	1	2	1	AT1G72370.2	N-Term(Acetyl)	0	72.33	7.98238e-07	2	1391.67	-1.03191	49.8044	0	1
4-7 peptide	High	ATNIDAILQAADEIQSEDPSVAR	1	1	1	AT2G36850.1		0	61.48	9.28134e-06	2	2427.2	-1.47274	143.856	0	1
8-12 peptide	High	ATNIGTGGEcVGR	1	1	1	AT2G04570.1	C10(Carbamidomethyl)	0	59.86	9.55304e-06	2	1291.6	-1.31592	46.1438	0	1
4-7 peptide	High	ATNPTLSPSHLQDLPGFTR	1	1	1	AT4G17050.1		0	36.62	0.00310324	2	2052.05	-1.73018	94.1706	0	1
4-7 peptide	High	ATPEAASADAAAQTAK	1	1	1	AT3G10380.1		0	47.86	0.000168592	2	1473.71	-3.31064	39.5871	0	1
4-7 peptide,8-12 peptide	High	ATPEQVAAYTLK	1	2	1	AT4G38970.1		0	41.3	0.00127135	2	1291.69	-1.72796	76.558	0	1
8-12 peptide	High	ATPETWVNMVNEIQK	2	1	1	AT5G20950.1		0	64.4	5.26463e-06	2	1759.87	-0.540984	132.461	0	1
8-12 peptide	High	aTPFIAGVAVAATALAGR	3	1	1	AT2G35795.1	N-Term(Acetyl)	0	64.51	3.22138e-06	2	1698.95	0.256	203.187	0	1
8-12 peptide	High	aTPGASSARDEFVYMAK	1	2	1	AT4G09000.1	N-Term(Acetyl)	0	42.82	0.000616428	2	1842.87	-0.716736	101.294	1	1
8-12 peptide	High	ATPGHTAGcVTYVTGEGADQPQPR	2	2	1	AT1G53580.1	C9(Carbamidomethyl)	0	47.03	0.000154559	3	2470.13	-3.79249	60.887	0	1
4-7 peptide,8-12 peptide	High	ATPLIVHLVDTSSLPLGR	1	2	1	AT2G43910.1		0	58.8	6.92085e-06	2	1889.08	-1.26189	123.327	0	1
4-7 peptide	High	ATPLPMSTLESLASSAVR	1	1	1	AT5G63680.1		0	38.33	0.00257062	2	1830.96	-2.13946	140.075	0	1
4-7 peptide	High	ATPMPSFYQEPQPPK	2	2	1	AT4G32330.2		0	44.18	0.000488889	2	1717.82	-1.06839	84.8737	0	1
8-12 peptide,4-7 peptide	High	aTPMVSSAGGLLAMLNEPHPVLK	3	1	1	AT2G32730.1	N-Term(Acetyl)	0	86.77	2.68232e-08	2	2375.25	-0.163811	166	0	1
4-7 peptide	High	aTPYPGATQVGSYFVGQYYQVLQQQPDLIHQFYSEPSR	1	1	1	AT5G43960.1	N-Term(Acetyl)	0	39.31	0.00090259	3	4405.12	0.0172697	179.563	0	1
4-7 peptide,8-12 peptide	High	ATQGIYPLQNVFIR	2	2	2	AT3G04840.1;AT4G34670.1		0	55.39	4.16258e-05	2	1619.89	-2.43171	119.276	0	1
8-12 peptide	High	aTQGQVITcK	1	2	1	AT5G43940.1	N-Term(Acetyl); C9(Carbamidomethyl)	0	33.98	0.00603917	2	1147.58	-0.378418	59.5475	0	1
8-12 peptide,4-7 peptide	High	ATRPPLQSTEPYSR	2	2	1	AT4G21150.2		0	49.56	0.000211918	2	1602.82	0.248834	49.3632	0	1
8-12 peptide	High	ATSAGMKEQEAVNFLEK	1	3	2	AT5G35590.1;AT2G05840.1		0	34.93	0.00517399	2	1852.91	0.338598	87.7986	1	1
8-12 peptide	High	aTSDSEFNSDLLLAHK	1	1	1	AT1G76150.1	N-Term(Acetyl)	0	41.82	0.000766171	2	1789.86	0.22855	116.585	0	1
8-12 peptide	High	ATSEGEISEKVEK	1	1	1	AT2G47400.1		0	67.46	3.01515e-06	2	1406.7	-0.712682	40.3928	1	1
8-12 peptide	High	ATSGPAYPER	1	2	1	AT3G05420.1		0	35.81	0.00380512	2	1048.51	-0.170211	37.6242	0	1
8-12 peptide	High	aTSGTYVTEVPLKGSAEK	2	4	2	AT4G23680.1;AT4G23670.1	N-Term(Acetyl)	0	43.02	0.000900486	2	1879.97	0.229398	87.9485	1	1
4-7 peptide	High	ATSPQPDGPSSTGGSLK	1	1	1	AT1G59610.1		0	26.62	0.0283102	2	1586.76	-1.26788	36.6539	0	1
8-12 peptide	High	ATSPQPDGPTAGGSLK	1	1	1	AT1G10290.1		0	43.07	0.000594274	2	1483.74	-0.887585	47.9679	0	1
8-12 peptide,4-7 peptide	High	ATSQPDTIYVQVGDANK	1	1	1	AT4G02290.1		0	37.6	0.00280655	2	1806.89	-0.480038	81.9495	0	1
8-12 peptide	High	aTSSAASVDMEDIQTVDLMSELLR	5	1	1	AT5G50370.1	N-Term(Acetyl)	0	78.55	1.40335e-07	2	2624.24	-0.707924	201.702	0	1
4-7 peptide	High	ATSVDKLPNDLEGMELTMER	3	1	1	AT2G39990.1		0	43.51	0.000550385	2	2249.08	-1.53585	111.87	1	1
8-12 peptide,4-7 peptide	High	aTTGTAAVATGTSTVK	1	1	1	AT4G28440.1	N-Term(Acetyl)	0	66.36	4.49697e-06	2	1478.77	-0.856175	71.4855	0	1
8-12 peptide	High	aTTGTAAVATGTSTVKR	1	1	1	AT4G28440.1	N-Term(Acetyl)	0	86.36	3.81491e-08	2	1634.87	-0.354428	61.7203	1	1
4-7 peptide	High	ATTLSTASVDDAAVIDELNAK	1	1	1	AT5G06460.1		0	45.69	0.000455918	2	2105.06	-0.62867	111.753	0	1
8-12 peptide	High	ATTLTTASVDDAAVIDDLIAK	1	1	1	AT2G30110.1		0	69.18	1.72113e-06	2	2104.1	0.00811748	146.672	0	1
8-12 peptide	High	ATTNVWLQVEGQQFDPNASK	3	1	1	AT2G47730.1		0	80.02	1.16462e-07	2	2233.09	-1.11783	123.634	0	1
4-7 peptide	High	ATTPTPDKEPLLK	1	1	1	AT1G15340.1		0	26.82	0.0217328	2	1410.78	-1.70087	45.0009	1	1
4-7 peptide	High	ATTTNLPPLLPDSSIVPFTAMQSAVSK	2	1	1	AT3G25860.1		0	43.88	0.000464511	2	2786.46	-1.11895	147.277	0	1
4-7 peptide,8-12 peptide	High	aTTTSSDREFELEK	1	1	1	AT1G49245.1	N-Term(Acetyl)	0	33.6	0.00447429	2	1655.77	-2.37717	69.0826	1	1
8-12 peptide,4-7 peptide	High	ATTTTTTTTSVLR	1	1	1	AT1G01730.1		0	48.84	0.000174374	2	1353.72	-0.141789	50.4342	0	1
4-7 peptide	High	aTVALLR	1	1	0		N-Term(Acetyl)	0.3953	25.57	0.0219092	2	785.487	-1.06573	68.6632	0	1
8-12 peptide	High	aTVEVEQVTPVAVENVEVPTK	2	2	1	AT1G12080.2	N-Term(Acetyl)	0	89.8	1.71206e-08	2	2280.2	-0.632428	133.785	0	1
4-7 peptide,8-12 peptide	High	ATVFATDAILAALMcAPR	3	2	2	AT4G20980.1;AT5G44320.1	C15(Carbamidomethyl)	0	55.6	4.88876e-05	2	1891.97	-2.89759	164.97	0	1
4-7 peptide,8-12 peptide	High	aTVPGQLIWEIVK	3	2	2	AT2G19730.1;AT4G29410.1	N-Term(Acetyl)	0	61.12	5.02242e-06	2	1495.85	-0.727762	175.441	0	1
8-12 peptide	High	aTVPGQLIWEIVKR	1	1	1	AT4G29410.1	N-Term(Acetyl)	0	32.19	0.00217422	2	1651.95	-1.49955	164.131	1	1
4-7 peptide	High	ATVPLNADVYDSPASNPVPSAGR	2	1	1	AT1G64760.1		0	60.84	1.23209e-05	2	2298.13	-1.54706	90.7856	0	1
4-7 peptide,8-12 peptide	High	aVAAAAMIGLPQAYLEGK	2	3	1	AT5G53850.1	N-Term(Acetyl)	0	73.31	7.81654e-07	2	1815.96	-1.40143	169.179	0	1
8-12 peptide,4-7 peptide	High	AVAADDEEMDATQYYENR	2	1	1	AT3G11710.1		0	86.28	5.96766e-09	2	2090.86	-1.72942	91.1503	0	1
8-12 peptide,4-7 peptide	High	AVAASAVHPASEGGK	1	1	1	AT1G34430.1		0	48.98	0.000214373	2	1351.7	-0.0536869	29.798	0	1
8-12 peptide,4-7 peptide	High	AVAGAGVLSGYDK	1	1	1	AT3G08580.1		0	82.84	8.03394e-08	2	1207.63	-0.934447	75.5939	0	1
8-12 peptide,4-7 peptide	High	AVAHHTDcTFIR	2	2	1	AT5G19990.1	C8(Carbamidomethyl)	0	36.19	0.00270491	3	1427.68	-0.609847	35.9156	0	1
8-12 peptide	High	AVAHQPISIAIEAGGR	3	1	1	AT1G47128.1		0	48.58	0.000203853	2	1589.87	-1.45832	75.5606	0	1
8-12 peptide	High	AVALIAGDNNVR	1	2	1	AT5G18100.2		0	26.96	0.0222517	2	1212.67	-1.08918	66.4436	0	1
4-7 peptide	High	AVALVLPNLK	1	4	2	AT3G26650.1;AT1G12900.3		0	45.42	0.000124239	2	1037.67	-2.35352	97.1491	0	1
8-12 peptide	High	AVAMSATEGLKR	1	1	1	ATCG00480.1		0	48.7	0.000279235	2	1233.66	-0.812994	48.4687	1	1
8-12 peptide,4-7 peptide	High	AVANHTTAAFIR	2	1	1	AT5G58290.1		0	41.22	0.00106846	2	1271.68	-0.829969	49.4472	0	1
8-12 peptide,4-7 peptide	High	AVANQVVDNYYRPDLK	1	1	1	AT2G19730.1		0	55.58	5.03583e-05	2	1864.95	-3.471	85.3075	0	1
4-7 peptide	High	AVANQVVDNYYRPDLKK	3	1	1	AT2G19730.1		0	45.35	0.000361761	2	1993.05	-0.613887	63.9804	1	1
8-12 peptide	High	AVANSTSATFLR	1	2	1	AT2G20140.1		0	51.82	0.000101279	2	1237.65	-1.7505	68.2219	0	1
8-12 peptide	High	AVASEQAATMNAK	1	1	1	AT5G27630.1		0	75.62	3.49551e-07	2	1291.63	-1.41778	38.9499	0	1
8-12 peptide	High	AVASGSVEVIR	1	1	1	AT3G01780.1		0	26.2	0.0438986	2	1087.61	-1.02668	57.4336	0	1
8-12 peptide,4-7 peptide	High	AVASISAGNDDLIGSMIADAIDK	2	1	1	AT2G28000.1		0	116.92	2.86562e-11	2	2247.11	-2.69928	168.881	0	1
4-7 peptide	High	AVASNLHFDHQcQHcEK	1	2	1	AT4G33580.1	C12(Carbamidomethyl); C15(Carbamidomethyl)	0	24.17	0.0183756	3	2080.9	-1.54558	38.8803	0	1
8-12 peptide,4-7 peptide	High	AVASVGVSGSHR	1	1	1	AT3G03310.1		0	51.28	8.341e-05	2	1126.6	0.289355	30.0342	0	1
8-12 peptide,4-7 peptide	High	AVAVVVDPIQSVK	1	2	1	AT5G23540.1		0	37.89	0.000934691	2	1324.78	-1.42476	94.4082	0	1
4-7 peptide	High	AVccMHMGNFEEAETLLLEALNK	4	1	1	AT1G30630.1	C3(Carbamidomethyl); C4(Carbamidomethyl)	0	38.34	0.000981917	3	2680.22	-0.709003	160.458	0	1
8-12 peptide	High	AVcmISNNTAVAEVFSR	1	2	1	AT5G19770.1	C3(Carbamidomethyl); M4(Oxidation)	0	41.11	0.000844163	2	1884.89	-1.16869	105.731	0	1
4-7 peptide,8-12 peptide	High	AVcMISNNTAVAEVFSR	2	2	1	AT5G19770.1	C3(Carbamidomethyl)	0	72.19	8.42508e-07	2	1868.9	-2.07068	108.76	0	1
8-12 peptide	High	AVcMISNSTSVAEVFSR	2	2	2	AT1G04820.1;AT4G14960.2	C3(Carbamidomethyl)	0	31.21	0.00893063	2	1857.88	-0.243896	118.046	0	1
8-12 peptide	High	AVcmISNSTSVAEVFSR	1	2	2	AT1G04820.1;AT4G14960.2	C3(Carbamidomethyl); M4(Oxidation)	0	44.42	0.000339725	2	1873.88	-0.980778	103.924	0	1
4-7 peptide	High	AVcMISNSTSVAEVFSR	4	2	2	AT1G04820.1;AT4G14960.2	C3(Carbamidomethyl)	0	82.97	5.98024e-08	2	1857.88	-0.441008	108.544	0	1
4-7 peptide	High	AVcTEAGMFALR	1	2	2	AT5G19990.1;AT5G20000.1	C3(Carbamidomethyl)	0	34.94	0.00351086	2	1325.63	-2.34323	89.0704	0	1
8-12 peptide	High	AVDAALIK	1	2	1	AT1G74050.1		0	28.17	0.0153929	2	800.488	-0.182274	56.96	0	1
4-7 peptide	High	AVDGIFHVLR	2	1	1	AT1G30580.1		0	27.31	0.0117971	3	1126.63	-2.00213	87.3289	0	1
4-7 peptide	High	AVDGSYVFVK	1	1	1	AT3G59920.1		0	28.53	0.0143087	2	1084.57	-1.75555	70.4477	0	1
4-7 peptide	High	AVDGSYVFVQGK	1	2	1	AT2G44100.2		0	46.03	0.000324297	2	1269.65	-1.76593	71.0192	0	1
8-12 peptide,4-7 peptide	High	AVDKDELTVEER	2	2	1	AT4G09000.1		0	41.58	0.00112594	2	1403.7	-0.173752	50.8961	1	1
8-12 peptide	High	AVDLIVK	2	8	4	AT1G74040.1;AT1G18500.1;AT1G15750.1;AT3G15880.3		0	36.13	0.00193806	2	757.483	0.883464	65.3903	0	1
8-12 peptide	High	AVDLSGGSISAEK	1	1	1	AT1G20330.1		0	42.82	0.00103696	2	1233.63	-0.447382	65.8475	0	1
8-12 peptide,4-7 peptide	High	AVDNSGTVVGIK	1	1	1	AT2G27020.1		0	58.43	2.47622e-05	2	1159.63	-1.28893	56.6214	0	1
8-12 peptide,4-7 peptide	High	AVDQNFQVTER	1	3	1	AT5G16840.3		0	53.77	6.42231e-05	2	1306.64	-0.516018	63.3618	0	1
8-12 peptide	High	AVDSAANVQPENVESVWNLR	2	3	1	AT3G01910.1		0	75.46	4.80714e-07	2	2198.08	-0.423109	122.76	0	1
8-12 peptide	High	AVDSLVPIGR	1	2	1	ATMG01190.1		0	39.12	0.000808247	2	1026.59	-0.352263	87.1789	0	1
8-12 peptide	High	AVDTTGAGDSFVGAFLVSLGK	4	1	1	AT4G10260.1		0	95.17	4.66776e-09	2	2012.03	0.427491	173.222	0	1
4-7 peptide	High	AVDVIPLLTPIVLDK	1	1	1	AT1G04690.1		0	20.01	0.0431777	2	1605.98	-2.93181	150.115	0	1
8-12 peptide	High	AVEDITHLVYVSSSEFR	1	1	1	AT4G00040.1		0	39.33	0.00197191	2	1951.98	0.91164	133.07	0	1
8-12 peptide	High	AVEFAFR	1	2	2	AT3G11130.1;AT3G08530.1		0	33.46	0.00500407	2	839.441	-0.623009	87.7921	0	1
4-7 peptide	High	AVEIHHGWYVPDAAAAAPSEAVPMAA	1	1	1	AT3G15190.1		0	29.26	0.016245	2	2631.26	-0.931806	108.595	0	1
8-12 peptide,4-7 peptide	High	AVELDTESDGSQIQSGLAEWTGQR	3	2	1	AT5G40370.1		0	101.51	5.93307e-10	2	2577.2	-1.84058	132.977	0	1
8-12 peptide	High	AVEMADAFLR	1	3	1	AT1G18270.1		0	26.64	0.034033	2	1122.56	-0.0681252	104.651	0	1
4-7 peptide	High	AVENSPFLEK	1	4	3	AT5G56030.1;AT5G56010.1;AT5G56000.1		0	24.81	0.0619443	2	1133.58	-1.92375	58.3934	0	1
4-7 peptide	High	AVENSPSSSKK	1	1	0			0	24.81	0.0619443	2	1133.58	1.63135	58.3934	1	1
4-7 peptide	High	AVESEEVTTVSESLPAPVTESQAPVEVTTK	2	1	1	AT1G62480.1		0	37.77	0.00209722	3	3114.56	-0.489241	106.603	0	1
4-7 peptide	High	AVETGGcPHAAIR	1	2	1	AT2G34470.1	C7(Carbamidomethyl)	0	61.06	9.4795e-06	2	1338.66	-0.450345	29.9349	0	1
4-7 peptide	High	AVETTGDVPAAR	1	1	1	AT5G48180.1		0	55.1	3.05939e-05	2	1186.6	-1.39005	37.472	0	1
8-12 peptide,4-7 peptide	High	AVEVEPTIDYGGGGGIGGDK	1	1	1	AT3G43520.1		0	47.83	0.000172233	2	1890.9	-2.35826	94.3883	0	1
4-7 peptide	High	AVFGEVYPDPVR	1	2	2	AT1G50200.1;AT1G50200.2		0	50.54	0.000195161	2	1348.69	-1.37138	91.2884	0	1
4-7 peptide	High	AVFLVGDLAESQLQNTEKDELPIFK	1	1	1	AT3G51980.1		0	29.43	0.0122007	3	2804.47	-1.26814	145.514	1	1
8-12 peptide	High	AVFPSIVGRPR	2	5	3	AT3G46520.1;AT2G37620.1;AT5G09810.1		0	33.85	0.00232835	2	1198.7	-2.30659	75.2716	0	1
8-12 peptide,4-7 peptide	High	AVFVDLEPTVIDEVR	2	4	3	AT1G04820.1;AT5G19770.1;AT4G14960.2		0	61.65	1.22762e-05	2	1701.9	-0.681951	136.527	0	1
4-7 peptide	High	AVGEDGNTFQFEVPQIK	1	1	1	AT4G14030.1		0	59.96	1.64508e-05	2	1878.92	-2.23337	114.361	0	1
4-7 peptide	High	AVGEQLIAANPVELAVGNVVR	2	2	1	AT3G07300.1		0	73.6	2.1171e-07	2	2119.18	-1.86309	135.822	0	1
8-12 peptide	High	AVGGGGSGFFASLASSISNLGSAMTK	1	1	1	AT3G09300.1		0	61.83	9.87499e-06	2	2374.17	-2.128	186.56	0	1
4-7 peptide,8-12 peptide	High	AVGNVNNIIGPALIGK	2	1	1	AT2G36530.1		0	60.93	3.99581e-06	2	1549.9	-2.1832	105.511	0	1
8-12 peptide	High	AVGPSGETLTASEAFK	1	1	1	AT3G10340.1		0	76.92	3.27209e-07	2	1564.78	-0.678652	87.4992	0	1
8-12 peptide	High	AVGSmNVEEGTK	1	1	1	AT1G07340.1	M5(Oxidation)	0	31.09	0.00727464	2	1237.57	-0.231797	31.883	0	1
8-12 peptide	High	AVGSMNVEEGTK	1	1	1	AT1G07340.1		0	38.14	0.00158066	2	1221.58	-0.899988	48.6044	0	1
4-7 peptide	High	AVGTLESEEQKPK	1	2	1	AT2G04880.2		0	26.43	0.0392454	2	1415.73	-2.9336	31.7477	0	1
8-12 peptide	High	AVGVEVNK	1	2	1	AT1G09590.1		0	30.41	0.0133757	2	815.462	-0.506148	35.4047	0	1
8-12 peptide,4-7 peptide	High	AVGVNSIVLFPK	1	1	1	AT1G69740.1		0	40.21	0.000819405	2	1243.74	-0.734452	116.12	0	1
4-7 peptide	High	AVGVQGLVVPDVPLEETEMLR	1	1	1	AT3G54640.1		0	42.99	0.000673139	2	2251.2	-2.01356	138.792	0	1
8-12 peptide	High	AVIAQLEEGNAFLEK	2	1	1	AT1G10370.1		0	65.93	4.54381e-06	2	1631.86	0.261162	118.339	0	1
4-7 peptide,8-12 peptide	High	AVIDDVLAPFNLEEISSK	1	1	1	AT4G24800.1		0	62.64	8.60314e-06	2	1960.03	-0.404267	151.56	0	1
8-12 peptide	High	AVIELENYGLPFSR	1	2	1	AT5G66760.1		0	41.7	0.00126766	2	1607.84	-1.08173	136.148	0	1
8-12 peptide	High	AVIFSDAGPDVR	1	1	1	AT2G28100.1		0	44.03	0.000695845	2	1246.64	-1.13774	88.2052	0	1
4-7 peptide,8-12 peptide	High	AVILLQGR	1	4	1	AT3G22230.1		0	30.13	0.0042001	2	869.556	-0.78595	60.6495	0	1
8-12 peptide	High	AVIQAMEMNLK	1	1	1	AT5G49070.1		0	29.25	0.0245426	2	1247.65	0.202044	99.6764	0	1
4-7 peptide,8-12 peptide	High	AVIVATNMLESMIVHPTPTR	1	1	1	AT5G52920.1		0	77.51	2.18225e-07	2	2180.15	-2.65798	122.743	0	1
4-7 peptide	High	AVLAVADLER	1	2	1	AT1G24510.1		0	40.18	0.000988183	2	1056.6	-1.91226	80.3333	0	1
8-12 peptide,4-7 peptide	High	AVLDQLANYFMR	1	1	1	AT5G14260.3		0	60.65	1.27858e-05	2	1440.73	-0.724344	160.749	0	1
4-7 peptide	High	AVLEENPGNSSR	1	1	1	AT1G26540.1		0	42.63	0.000564859	2	1272.62	-1.21851	36.0308	0	1
8-12 peptide	High	AVLHSLR	1	4	0			0.36	31.53	0.00348021	2	795.483	-1.01404	48.4303	0	1
8-12 peptide	High	AVLIDKDQNPK	1	1	1	AT4G13360.1		0	44.21	0.000366039	2	1240.69	-0.408472	35.7961	1	1
4-7 peptide	High	AVLMDLEPGTMDSIR	4	5	4	AT1G20010.1;AT5G62690.1;AT5G44340.1;AT4G20890.1		0	36.61	0.00289212	2	1647.81	-1.56069	116.256	0	1
8-12 peptide	High	AVLmDLEPGTmDSLR	4	5	4	AT5G62690.1;AT5G44340.1;AT4G20890.1;AT1G20010.1	M4(Oxidation); M11(Oxidation)	0	34.9	0.00360807	2	1679.8	-1.65359	98.1008	0	1
8-12 peptide,4-7 peptide	High	AVLmDLEPGTMDSLR	2	5	4	AT5G62690.1;AT5G44340.1;AT4G20890.1;AT1G20010.1	M4(Oxidation)	0	41.4	0.0010939	2	1663.8	-0.323636	114.035	0	1
8-12 peptide	High	AVLMDLEPGTMDSLR	4	5	4	AT5G62690.1;AT5G44340.1;AT4G20890.1;AT1G20010.1		0	52.14	8.09498e-05	2	1647.81	-1.78293	126.433	0	1
4-7 peptide,8-12 peptide	High	AVLMDLEPGTMDSVR	1	2	2	AT2G29550.1;AT5G23860.1		0	59.57	1.46842e-05	2	1633.79	-2.38065	105.87	0	1
4-7 peptide,8-12 peptide	High	AVLNPMAAMFGGIVGQEVVK	2	2	2	AT2G30110.1;AT5G06460.1		0	89.98	1.53706e-08	2	2031.08	0.904697	154.529	0	1
8-12 peptide,4-7 peptide	High	AVLSSSGFQADVK	1	2	1	AT3G60820.1		0	73.92	7.3397e-07	2	1308.68	-0.824477	79.5398	0	1
4-7 peptide,8-12 peptide	High	AVLTNIQAEK	1	1	1	AT5G63400.1		0	43.89	0.000489983	2	1086.61	-1.68258	47.9154	0	1
4-7 peptide	High	AVLYGSGNAYAPSLGLAAAK	1	2	1	AT4G23600.3		0	28.56	0.0227085	2	1894	-2.49548	100.424	0	1
8-12 peptide	High	AVLYVPPK	1	2	1	AT4G24190.1		0	25.92	0.0605106	2	886.54	0.365834	61.0442	0	1
4-7 peptide	High	AVMEALGSHLTNK	1	2	1	AT1G36370.1		0	45.46	0.00042098	2	1370.71	-1.66793	59.2773	0	1
8-12 peptide	High	AVMEAVGScLTNK	1	1	1	AT4G32520.1	C9(Carbamidomethyl)	0	64.36	5.47824e-06	2	1379.66	-2.12799	78.6975	0	1
4-7 peptide	High	AVMSELFGK	1	1	1	AT1G01090.1		0	30.96	0.0123058	2	981.507	-0.941384	87.7651	0	1
8-12 peptide,4-7 peptide	High	AVNALEQHIK	2	2	2	AT3G02230.1;AT5G15650.1		0	53.85	4.75973e-05	2	1122.63	-0.54082	47.7919	0	1
8-12 peptide	High	AVNFGANSENMQVLVTGLDPNVMR	1	1	1	AT3G10740.1		0	49.72	0.00015839	2	2576.26	0.0395627	148.115	0	1
8-12 peptide	High	AVNPSASIVNPAEK	1	1	1	AT2G22475.1		0	67.19	2.6547e-06	2	1396.74	-1.87235	65.2705	0	1
4-7 peptide	High	AVNVEEAPSDFK	1	1	1	AT3G06050.1		0	32.9	0.00661591	2	1305.63	-2.10563	62.1997	0	1
8-12 peptide	High	AVNVMHTVALR	1	1	1	AT1G32440.1		0	33.69	0.00472457	2	1210.67	-1.62842	65.8189	0	1
8-12 peptide	High	AVNVTAPGGGSLKK	1	1	1	AT4G36020.1		0	26.08	0.0239206	2	1298.74	-1.80733	43.972	1	1
8-12 peptide,4-7 peptide	High	AVNYLLSNVDK	1	2	1	AT4G31490.1		0	47.9	0.00028706	2	1235.66	-1.33269	91.469	0	1
8-12 peptide	High	AVPEGSQAAESLLR	1	1	1	ATCG00500.1		0	32.33	0.00839174	2	1427.75	-1.20562	90.3487	0	1
4-7 peptide	High	AVPLALGLLcISNPK	2	2	2	AT2G20580.1;AT4G28470.1	C10(Carbamidomethyl)	0	22.88	0.0278223	2	1565.91	-1.29358	131.888	0	1
4-7 peptide	High	AVPYAPTVEADTGTGTQPAGK	2	1	1	AT1G10390.1		0	30.09	0.0129293	2	2031	-1.46416	69.5231	0	1
8-12 peptide,4-7 peptide	High	AVQEEDELSPEK	1	2	1	AT5G23540.1		0	62.76	5.16422e-06	2	1373.64	-1.53788	53.7376	0	1
4-7 peptide	High	AVQEQLSSEMEVLR	1	1	1	AT5G46070.1		0	41.43	0.00111874	2	1618.81	-2.10327	96.0348	0	1
8-12 peptide	High	AVQEYNGPR	1	2	1	AT1G21750.1		0	36.49	0.00279363	2	1033.51	-0.491983	40.9663	0	1
8-12 peptide	High	AVQNGNVEDAIEK	1	4	1	AT1G61150.3		0	42.24	0.000647783	2	1386.68	-2.50857	58.9953	0	1
8-12 peptide,4-7 peptide	High	AVQSGLGTAAVIVMDK	1	1	1	AT5G08530.1		0	90.24	1.58968e-08	2	1559.84	-0.946978	105.232	0	1
8-12 peptide,4-7 peptide	High	AVREEETESGEEPTSSGNEASEEK	2	1	1	AT1G10850.1		0	53.88	1.03706e-05	3	2581.11	1.12484	37.962	1	1
4-7 peptide	High	AVSDSQDTTDYVDLEQLK	1	1	1	AT5G53620.1		0	69.17	1.01085e-06	2	2026.94	-1.79353	99.6497	0	1
4-7 peptide	High	AVSETSDELAK	1	1	1	AT4G10340.1		0	31.69	0.00985968	2	1149.56	-0.66254	34.832	0	1
4-7 peptide	High	AVSGGWLDASFGYPSGEcGR	2	1	1	AT4G24800.1	C18(Carbamidomethyl)	0	49.58	5.56277e-05	2	2072.91	-3.07752	118.697	0	1
8-12 peptide,4-7 peptide	High	AVSLVLPQLK	1	1	1	AT1G42970.1		0	37.11	0.000492951	2	1067.68	-0.287413	110.019	0	1
4-7 peptide	High	AVSSSMEVDEVSQGLK	1	2	1	AT4G18905.1		0	40.9	0.001077	2	1665.8	-2.62902	78.7214	0	1
8-12 peptide	High	AVSTEEGEQFAK	1	1	1	AT4G17170.1		0	37.18	0.00204825	2	1295.61	-1.66005	54.1907	0	1
4-7 peptide,8-12 peptide	High	AVSVEENPHAIPTR	1	3	1	AT2G43910.1		0	54.53	6.78314e-05	2	1519.78	-2.79593	45.4313	0	1
4-7 peptide	High	AVTDLVDGDKPTAEEFLQNLTVVTAALEGTATK	1	1	1	AT4G38800.1		0	85.4	3.04265e-08	3	3417.76	-0.376565	185.752	0	1
4-7 peptide	High	AVTDTESPHLGEITcGTLLEK	4	2	1	AT5G55230.1	C15(Carbamidomethyl)	0	85.18	4.61151e-08	2	2271.11	-1.68741	93.034	0	1
4-7 peptide	High	AVTEAENPLLGEITcGTLLQK	1	1	1	AT4G26760.1	C15(Carbamidomethyl)	0	86.91	2.66853e-08	2	2257.17	-0.400375	132.561	0	1
8-12 peptide,4-7 peptide	High	aVTFSDLHTEEGVK	1	1	1	AT5G19510.1	N-Term(Acetyl)	0	46.06	0.000334452	2	1574.77	-0.726465	99.7985	0	1
8-12 peptide,4-7 peptide	High	AVTFSDLHTEEGVK	2	1	1	AT5G19510.1		0	88.62	2.42518e-08	2	1532.76	-0.224849	71.9355	0	1
8-12 peptide	High	aVTFSDLHTER	1	1	1	AT5G12110.1	N-Term(Acetyl)	0	30.79	0.010421	2	1317.64	-0.685047	93.6321	0	1
8-12 peptide	High	AVTGGGGGGGGSDVELVSK	1	2	1	AT2G32080.2		0	110.33	1.36244e-10	2	1603.79	-1.00654	58.7566	0	1
4-7 peptide	High	AVTIEPVSYAAKPK	1	1	1	AT2G42710.1		0	34.97	0.00367775	2	1473.83	-1.32313	52.8486	0	1
4-7 peptide	High	AVTSATESSEPTATNK	1	1	1	AT2G14880.1		0	67.95	2.02811e-06	2	1593.76	-1.14876	28.4997	0	1
4-7 peptide,8-12 peptide	High	AVTSGDcLVITALSHNR	1	2	1	AT5G07350.1	C7(Carbamidomethyl)	0	56.04	4.11906e-05	2	1813.92	-1.44208	88.3943	0	1
8-12 peptide,4-7 peptide	High	AVTSGDcLVITALTHNR	2	1	1	AT5G61780.1	C7(Carbamidomethyl)	0	88.77	1.92472e-08	2	1827.94	-1.51148	103.458	0	1
8-12 peptide,4-7 peptide	High	AVTSGDTPYTSASR	1	1	1	AT3G53110.1		0	49.5	0.000118373	2	1412.66	-1.4198	48.8219	0	1
8-12 peptide,4-7 peptide	High	AVTVETKPFDVER	1	1	1	AT2G47240.1		0	37.85	0.00303509	2	1490.78	-3.80125	70.5667	0	1
8-12 peptide	High	AVVANFNADQLLTERPQVSALVR	1	1	1	AT3G27280.2		0	69.19	8.01349e-07	3	2511.37	1.49556	128.106	0	1
4-7 peptide	High	AVVAQFNADQLLTERPHVSALVR	2	1	1	AT5G40770.1		0	37.53	0.00143049	3	2534.38	-1.90928	107.859	0	1
4-7 peptide,8-12 peptide	High	AVVAQYNASQLITQR	3	4	3	AT1G03860.1;AT4G28510.1;AT2G20530.1		0	76.05	3.74953e-07	2	1661.89	-1.89836	83.3332	0	1
8-12 peptide	High	AVVASPSQENPR	1	1	1	AT2G17700.1		0	28.99	0.0187381	2	1254.65	1.43794	38.5154	0	1
4-7 peptide	High	AVVcAGVPEK	1	2	2	AT1G50200.1;AT1G50200.2	C4(Carbamidomethyl)	0	41.57	0.00102752	2	1029.54	-0.438119	39.4046	0	1
4-7 peptide	High	AVVDDILPPAFLPR	2	1	1	AT4G24800.1		0	47.98	0.000121804	2	1522.86	-2.19103	135.489	0	1
4-7 peptide	High	AVVDFSSPNIAK	1	2	2	AT4G26300.1;AT1G66530.1		0	29.89	0.0211284	2	1247.66	-1.43374	76.2826	0	1
4-7 peptide	High	AVVEETKVEEDESKPEGVEK	3	1	1	AT1G30690.1		0	65.95	3.59548e-06	2	2231.09	-0.799335	44.0455	1	1
4-7 peptide,8-12 peptide	High	AVVEGcGGVFPASIDSK	1	2	1	AT1G48860.2	C6(Carbamidomethyl)	0	52.57	8.46626e-05	2	1692.82	-2.17857	85.4846	0	1
4-7 peptide	High	AVVELANEEDAR	2	1	1	AT4G03430.1		0	36.48	0.00293502	2	1315.65	-1.159	56.1869	0	1
8-12 peptide	High	AVVGEEALSSEDLLYLEFLDKFER	1	4	2	AT1G76030.1;AT4G38510.1		0	25.7	0.0387581	3	2772.39	-4.32546	168.861	1	1
8-12 peptide,4-7 peptide	High	AVVHEHREELQR	3	1	1	AT5G10860.1		0	30.28	0.0151416	2	1502.78	-2.13669	27.7178	1	1
8-12 peptide	High	AVVHHGGAGTTAAGLK	1	2	1	AT3G07020.1		0	41.97	0.00102606	3	1446.78	0.838438	28.6807	0	1
8-12 peptide,4-7 peptide	High	AVVIYVPFR	1	2	2	AT3G02560.1;AT5G16130.1		0	42.81	0.000358666	2	1063.63	-0.909576	115.454	0	1
4-7 peptide	High	AVVMEIESATR	1	2	1	AT2G37020.1		0	26.71	0.0385015	2	1205.62	-1.18753	69.9781	0	1
4-7 peptide,8-12 peptide	High	AVVQVFEGTSGIDNK	1	4	2	AT1G76030.1;AT4G38510.1		0	66.03	4.68984e-06	2	1563.8	0.96735	81.8897	0	1
4-7 peptide	High	AVVSADQGSVVQGLATLADQLR	3	1	1	AT3G25110.1		0	106.67	2.49723e-10	2	2198.17	-2.27292	148.658	0	1
8-12 peptide,4-7 peptide	High	AVVSSPLGGEFLTDcLLK	2	1	1	AT1G18450.1	C15(Carbamidomethyl)	0	76.4	3.97466e-07	2	1906	0.163666	146.684	0	1
4-7 peptide	High	AVVTALNKPAWI	1	1	1	AT3G48000.1		0	24.64	0.0252515	2	1282.75	-1.02547	100.477	0	1
8-12 peptide	High	AVVVGGGYIGLELSAVLR	1	2	1	AT3G52880.1		0	89.52	5.3051e-09	2	1773.02	-1.63328	239.41	0	1
8-12 peptide,4-7 peptide	High	AVVVHADPDDLGK	1	3	2	AT1G08830.1;AT5G18100.2		0	54.92	7.42456e-05	2	1335.69	-1.3904	56.9929	0	1
4-7 peptide	High	AVVWDGVHFTQAANK	2	1	1	AT1G67830.1		0	43.97	0.000553196	2	1642.83	-2.3933	81.1087	0	1
8-12 peptide,4-7 peptide	High	AVVYALSPFQQK	1	2	1	AT3G10860.1		0	46.21	0.000290788	2	1350.74	-0.659671	104.248	0	1
4-7 peptide	High	AVWGPLNQTIVSGGEDK	1	2	1	AT2G46280.1		0	34.76	0.00506305	2	1770.9	-2.08719	103.526	0	1
8-12 peptide	High	AVYDQYGEEGLK	1	3	1	AT4G28480.2		0	31.83	0.00590531	2	1371.64	-1.94588	77.2168	0	1
8-12 peptide,4-7 peptide	High	AVYEcLR	1	3	1	ATCG00490.1	C5(Carbamidomethyl)	0	27.53	0.0179253	2	910.444	-0.769656	55.4605	0	1
8-12 peptide	High	AVYPFAVILSPTR	1	1	1	AT3G58510.1		0	26.6	0.0190335	2	1433.81	-0.297413	138.745	0	1
8-12 peptide,4-7 peptide	High	AWASEIVSR	1	1	1	AT2G23820.2		0	33.69	0.00769613	2	1018.53	-0.546676	78.6471	0	1
8-12 peptide	High	AWDLDETTVK	1	1	1	AT2G28680.1		0	30.35	0.012916	2	1177.57	-0.990178	89.848	0	1
8-12 peptide	High	AWDLDETTVKK	1	1	1	AT2G28680.1		0	57.51	3.22902e-05	2	1305.67	-1.73393	68.0869	1	1
8-12 peptide,4-7 peptide	High	AWEADPNSVDESWDNFFR	2	2	2	AT3G55410.1;AT5G65750.1		0	38.29	0.000375668	2	2184.92	-1.4583	159.304	0	1
8-12 peptide	High	AWEQADTSTSR	1	1	1	AT5G37360.1		0	29.83	0.00717545	2	1251.56	-0.16719	45.525	0	1
8-12 peptide	High	AWESFGDVQVK	1	1	1	AT5G66760.1		0	27.74	0.0219589	2	1265.61	-1.25769	100.351	0	1
8-12 peptide	High	AWEVDTLR	1	2	2	AT1G62020.1;AT2G21390.1		0	33.2	0.00796919	2	989.505	-0.501326	88.6251	0	1
8-12 peptide,4-7 peptide	High	AWMAAQDQPHENLIFPEEVLPR	3	1	1	ATCG00270.1		0	39.53	0.00140958	2	2591.27	-1.87024	130.948	0	1
8-12 peptide	High	AWNVYGVLNFLQALVEK	1	1	1	AT5G25754.1		0	26.4	0.025085	2	1964.06	0.146306	220.055	0	1
8-12 peptide	High	AWTAEENRHGDLLNK	1	7	4	AT2G43710.1;AT3G02630.1;AT5G16240.1;AT3G02620.1		0	37.87	0.00264554	2	1753.88	9.7672	55.4063	1	1
4-7 peptide	High	AWVDHLFHR	3	1	1	AT5G08640.1		0	43.12	0.000750794	2	1180.6	-1.62003	85.3113	0	1
8-12 peptide,4-7 peptide	High	AWYQTMISDSDYTEFDNFTK	2	2	1	AT5G02870.1		0	93.48	1.13711e-09	2	2462.05	0.695229	153.493	0	1
8-12 peptide,4-7 peptide	High	AYADGTQTFFNAFVEAMNR	4	2	1	AT3G49120.1		0	108.97	8.87356e-11	2	2152.98	0.847831	175.993	0	1
4-7 peptide	High	AYDFVSQEIR	1	1	1	ATCG00270.1		0	35.35	0.00290284	2	1227.6	-2.25436	83.6396	0	1
8-12 peptide	High	AYDIFSR	1	1	1	AT5G23140.1		0	31	0.00496455	2	871.431	0.51721	87.8512	0	1
4-7 peptide	High	AYDYVSISDAR	1	1	1	AT1G64520.1		0	58.48	1.0501e-05	2	1259.59	-2.15887	73.7708	0	1
8-12 peptide,4-7 peptide	High	AYEIATTAAEAK	1	3	1	AT2G42590.2		0	58.89	1.97557e-05	2	1238.63	-0.6664	61.8449	0	1
8-12 peptide	High	AYEVISKPIVYQIAK	2	1	1	AT1G75930.1		0	40.16	0.000399989	2	1721.98	0.141126	93.9259	0	1
4-7 peptide,8-12 peptide	High	AYFDSADWALGK	1	2	1	AT5G64130.1		0	50.37	7.62216e-05	2	1343.62	-2.86611	112.327	0	1
4-7 peptide,8-12 peptide	High	AYFEEYDYR	1	1	1	AT4G02510.1		0	22.21	0.0260171	2	1255.52	-1.51769	80.7559	0	1
4-7 peptide	High	AYFETYGPVSDAVIMIDQTTQRPR	3	1	1	AT2G33410.1		0	30.12	0.0124512	2	2758.35	-1.75851	138.154	0	1
4-7 peptide	High	AYFMHcLPAER	1	1	1	AT1G75330.1	C6(Carbamidomethyl)	0	33.26	0.00342246	2	1394.63	-1.66182	69.3768	0	1
4-7 peptide	High	AYFPDEGVLDHMLHSDLAPLR	1	1	1	AT1G74260.1		0	32.48	0.00788087	3	2396.17	-0.512357	145.43	0	1
8-12 peptide,4-7 peptide	High	AYFSATSAHTcTGDGNAMVAR	3	2	1	AT5G66760.1	C11(Carbamidomethyl)	0	79.8	3.56024e-08	2	2187.95	-0.47735	68.8283	0	1
4-7 peptide,8-12 peptide	High	AYGAEGHQEPTPGLGGGSTDAPTPSGDAPAATTTDAK	2	1	1	AT2G23120.1		0	55.94	1.40076e-05	3	3453.57	-0.0756405	64.2749	0	1
8-12 peptide	High	AYGELPENTR	1	3	1	AT2G04520.1		0	28.53	0.0187977	2	1149.55	-1.59885	55.3929	0	1
4-7 peptide	High	AYGGVLSGSAVR	1	3	1	AT1G26880.1		0	44.99	0.000561013	2	1136.6	-2.27187	57.9678	0	1
8-12 peptide	High	AYGGVVR	1	2	2	AT1G15930.2;AT2G32060.1		0	28.81	0.0171637	2	721.399	0.219422	37.926	0	1
4-7 peptide	High	AYGIHFATEMcK	1	3	1	AT3G59970.3	C11(Carbamidomethyl)	0	27.29	0.0109183	2	1427.64	-2.80372	75.29	0	1
4-7 peptide	High	AYGMSAFEYHGTDPR	1	1	1	AT5G54160.1		0	20.18	0.0415202	2	1701.73	-0.674835	76.6403	0	1
4-7 peptide	High	AYGSGKEDTPNcDVPGFENSK	3	1	1	AT1G04170.1	C12(Carbamidomethyl)	0	49.71	4.62657e-05	2	2271.98	-2.21075	61.2698	1	1
4-7 peptide	High	AYHEQLSVPEITNAVFEPASMMAK	6	1	1	AT5G19770.1		0	44.69	0.000419437	2	2663.28	-3.04006	132.123	0	1
8-12 peptide	High	AYHMIDEDEPLLEK	1	1	1	AT5G56950.1		0	29.18	0.012984	2	1702.81	5.53328	92.0626	0	1
8-12 peptide,4-7 peptide	High	AYHmIDEDEPLLEK	1	1	1	AT5G56950.1	M4(Oxidation)	0.2174	53.5	3.93082e-05	2	1718.8	0.69901	92.1647	0	1
8-12 peptide	High	AYIEALNEDPK	1	1	1	AT2G20890.1		0	28.46	0.0232374	2	1262.63	-0.170334	76.6739	0	1
4-7 peptide	High	AYIENIKEEK	1	1	1	AT1G76810.1		0	26.66	0.0392709	2	1236.65	-1.53811	41.2122	1	1
4-7 peptide	High	AYIPVDQVINGEEVDQWVEILDNDRNPIQGGSK	2	1	1	AT3G15730.1		0	73.57	4.41739e-07	3	3710.82	-2.40791	159.909	1	1
8-12 peptide,4-7 peptide	High	AYLEFFcSK	1	2	2	AT3G59970.3;AT2G44160.1	C7(Carbamidomethyl)	0	29.92	0.0100331	2	1164.54	0.445919	116.42	0	1
8-12 peptide	High	AYLHSEADVER	2	2	1	AT4G25080.4		0	27.66	0.0153399	2	1289.61	-1.03592	44.3999	0	1
4-7 peptide,8-12 peptide	High	AYLPVVESFGFSSQLR	10	1	1	AT1G56070.1		0	87.92	2.33275e-08	2	1799.93	-1.12206	134.426	0	1
4-7 peptide	High	AYNRPSEEAVAKPSSK	1	1	1	AT5G24690.1		0	27.38	0.0294324	3	1733.88	-1.31011	28.986	0	1
8-12 peptide,4-7 peptide	High	AYPLADSQLSITILDLVQQATNYK	11	5	2	AT4G12600.1;AT5G20160.1		0	121.88	6.81066e-12	2	2665.41	1.49688	204.489	0	1
4-7 peptide	High	AYQEQVLSNSAK	1	1	1	AT4G37930.1		0	47.46	0.000262928	2	1337.67	-1.92239	45.3108	0	1
8-12 peptide,4-7 peptide	High	AYSAVQQINWPGGFFR	1	1	1	AT1G09830.1		0	41.33	0.00113376	2	1840.91	-0.193407	141.888	0	1
8-12 peptide	High	AYSSWLYNVPWGMYK	1	1	1	AT3G18080.1		0	24.91	0.0334149	2	1864.87	-1.32151	155.525	0	1
4-7 peptide,8-12 peptide	High	AYSYAYDDPTSIATcSK	1	3	1	AT1G18250.1	C15(Carbamidomethyl)	0	48.12	6.67205e-05	2	1912.82	-1.60766	83.3821	0	1
8-12 peptide	High	AYTQSAATLNLLR	1	1	1	AT4G39980.1		0	44.89	0.000475158	2	1421.77	-1.6633	99.4985	0	1
8-12 peptide	High	AYTSYLQLDLGHVEPcISGPK	1	1	1	AT4G26970.1	C16(Carbamidomethyl)	0	53.99	6.14498e-05	2	2348.16	-1.22977	123.122	0	1
8-12 peptide	High	AYVDIAETAK	1	1	1	AT1G20330.1		0	28.9	0.0180355	2	1080.56	-1.83972	67.5204	0	1
8-12 peptide,4-7 peptide	High	AYVEDYLITSK	1	2	1	AT5G24780.1		0	70.22	1.37362e-06	2	1301.66	-1.11783	99.5314	0	1
8-12 peptide	High	AYVGNSVVcEGEFLMAMGKEE	2	1	1	AT5G10160.1	C9(Carbamidomethyl)	0	102.87	1.96238e-10	2	2320.02	-2.82259	150.604	1	1
8-12 peptide	High	AYVLEDSYNQLR	1	3	2	AT1G55860.2;AT1G70320.1		0	46.77	0.000254557	2	1470.72	-1.18489	97.9495	0	1
8-12 peptide	High	AYVTDALSGGR	1	1	1	AT1G06950.1		0	43.35	0.000732874	2	1109.56	-0.192952	73.009	0	1
4-7 peptide,8-12 peptide	High	AYYYLADHDIAQR	1	1	1	AT5G03160.1		0	46.47	0.000288543	2	1598.76	-1.98398	71.2608	0	1
8-12 peptide	High	cAAcNAVAEELELQLLK	1	3	1	AT1G42480.1	C1(Carbamidomethyl); C4(Carbamidomethyl)	0	30.75	0.0131678	2	1931.95	-1.71569	143.608	0	1
8-12 peptide	High	cAASAAPTTSVTQK	1	2	1	AT2G45200.1	C1(Carbamidomethyl)	0	30.13	0.0135871	2	1392.68	-0.566668	36.6825	0	1
8-12 peptide	High	cAEGSWDVFNK	1	2	1	AT5G49650.2	C1(Carbamidomethyl)	0	28.29	0.00533707	2	1312.56	-0.0423835	100.499	0	1
4-7 peptide	High	cAGNDDIITIK	1	2	2	AT1G07370.1;AT2G29570.1	C1(Carbamidomethyl)	0	30.75	0.012032	2	1219.6	-1.57916	63.8305	0	1
4-7 peptide,8-12 peptide	High	cALVYGQMNEPPGAR	3	3	1	AT5G08670.1	C1(Carbamidomethyl)	0	77.15	1.80224e-07	2	1662.77	-2.13058	71.239	0	1
8-12 peptide,4-7 peptide	High	cANIFEALVGTLR	1	1	1	AT4G33640.1	C1(Carbamidomethyl)	0	52.85	9.51998e-05	2	1463.77	-1.3067	166.26	0	1
4-7 peptide	High	cATITPDEGR	1	2	2	AT1G65930.1;AT5G14590.1	C1(Carbamidomethyl)	0	39.5	0.000639551	2	1119.51	-1.54442	34.5881	0	1
4-7 peptide	High	ccDAVEDIK	1	1	1	AT1G27950.1	C1(Carbamidomethyl); C2(Carbamidomethyl)	0	40.13	0.00042001	2	1109.46	-0.969171	42.9942	0	1
8-12 peptide	High	ccEIESAVccK	1	1	1	AT1G09850.1	C1(Carbamidomethyl); C2(Carbamidomethyl); C9(Carbamidomethyl); C10(Carbamidomethyl)	0	20.05	0.0250498	2	1415.54	-1.5405	61.886	0	1
4-7 peptide,8-12 peptide	High	ccLEHAASVAK	1	2	2	AT1G55490.1;AT3G13470.1	C1(Carbamidomethyl); C2(Carbamidomethyl)	0	54.02	2.35785e-05	2	1245.57	-1.02063	34.3743	0	1
8-12 peptide	High	ccLEHASSVAK	1	1	1	AT5G56500.1	C1(Carbamidomethyl); C2(Carbamidomethyl)	0	53.62	2.47671e-05	2	1261.57	0.317668	32.0262	0	1
4-7 peptide	High	cDALGDSQDNTMGVENR	1	1	1	AT5G27120.1	C1(Carbamidomethyl)	0	75.97	1.09461e-07	2	1881.77	-1.2081	62.7631	0	1
8-12 peptide	High	cDFDQDLVQR	1	1	1	AT1G20816.1	C1(Carbamidomethyl)	0	30.52	0.00408092	2	1295.57	-1.51237	83.4883	0	1
4-7 peptide	High	cDHVAVGTGTVTHK	2	1	1	AT1G74470.1	C1(Carbamidomethyl)	0	44.55	0.000412133	2	1481.71	-1.47952	28.7596	0	1
8-12 peptide,4-7 peptide	High	cDVIASGIVNAAK	1	1	1	AT2G20420.1	C1(Carbamidomethyl)	0	66.41	4.94832e-06	2	1317.68	-0.765583	87.4261	0	1
4-7 peptide,8-12 peptide	High	cEAAPGcGEWK	1	3	2	AT5G61790.1;AT5G07340.1	C1(Carbamidomethyl); C7(Carbamidomethyl)	0	34.56	0.00151447	2	1264.51	-1.34896	46.2335	0	1
4-7 peptide	High	cEALHGDISQAQR	2	1	1	AT3G22310.1	C1(Carbamidomethyl)	0	55.92	2.18759e-05	2	1484.69	-0.923045	38.1361	0	1
4-7 peptide	High	cEALHGDISQSQR	3	1	1	AT3G22330.1	C1(Carbamidomethyl)	0	36.51	0.00155233	2	1500.68	-1.2632	34.8337	0	1
4-7 peptide,8-12 peptide	High	cELDDPLILIHEK	1	1	1	AT3G23990.1	C1(Carbamidomethyl)	0	43.96	0.000632821	2	1594.81	-3.12099	104.707	0	1
4-7 peptide	High	cELEDPLILIHEK	2	2	1	AT2G33210.2	C1(Carbamidomethyl)	0	34.35	0.00640908	2	1608.83	-2.35059	105.225	0	1
8-12 peptide	High	cELQSTVDLNNQR	2	1	1	AT5G44320.1	C1(Carbamidomethyl)	0	47.48	0.000175969	2	1576.74	-1.86085	69.5266	0	1
4-7 peptide	High	cELQSVADLNNQR	1	1	1	AT4G20980.1	C1(Carbamidomethyl)	0	45	0.000303579	2	1546.72	-2.25151	68.5029	0	1
4-7 peptide,8-12 peptide	High	cENHNADVAVDFYHR	4	2	1	AT1G52400.1	C1(Carbamidomethyl)	0	64.2	1.64535e-06	2	1846.79	-1.17091	57.3473	0	1
8-12 peptide,4-7 peptide	High	cENSAMLGER	1	2	1	AT5G56350.1	C1(Carbamidomethyl)	0	38.24	0.000599874	2	1166.5	2.32986	48.0865	0	1
8-12 peptide	High	cESAcPTDFLSVR	1	1	1	ATCG01060.1	C1(Carbamidomethyl); C5(Carbamidomethyl)	0	29.95	0.00323705	2	1541.67	-1.47097	102.649	0	1
4-7 peptide	High	cETLWPIFK	1	1	1	AT4G21110.1	C1(Carbamidomethyl)	0	32.03	0.00946187	2	1193.6	-2.49872	122.751	0	1
4-7 peptide,8-12 peptide	High	cFGFVNFENPEDAAR	1	1	1	AT2G23350.1	C1(Carbamidomethyl)	0	55.01	1.37243e-05	2	1772.77	-2.18222	117.673	0	1
4-7 peptide	High	cFIGGLAWTTSDR	1	1	1	AT3G26420.1	C1(Carbamidomethyl)	0	51.37	9.15469e-05	2	1483.7	-1.32893	111.327	0	1
4-7 peptide	High	cFNcGVDGHWAR	1	5	1	AT3G53500.1	C1(Carbamidomethyl); C4(Carbamidomethyl)	0	26.6	0.00946803	2	1478.6	-2.81177	57.6255	0	1
8-12 peptide,4-7 peptide	High	cFVGGLAWATDDR	4	2	1	AT2G21660.1	C1(Carbamidomethyl)	0	80.72	6.60837e-08	2	1467.67	-1.39936	119.342	0	1
8-12 peptide,4-7 peptide	High	cFVGGLAWATNDEDLQR	3	4	1	AT4G39260.1	C1(Carbamidomethyl)	0	82.78	4.5869e-08	2	1951.89	-1.31803	126.078	0	1
8-12 peptide	High	cFVQSLLELK	1	1	1	AT1G74550.1	C1(Carbamidomethyl)	0	27.13	0.0267226	2	1236.67	-0.220292	133.475	0	1
4-7 peptide	High	cGALAPSGTSSGANDR	2	1	1	AT5G58470.1	C1(Carbamidomethyl)	0	32.72	0.0031272	2	1520.67	-0.833284	31.0312	0	1
8-12 peptide	High	cGDYFQDEDGPR	1	2	1	AT1G71860.1	C1(Carbamidomethyl)	0	20.8	0.0210768	2	1458.55	-2.90571	71.0467	0	1
8-12 peptide	High	cGFVQYANK	1	1	1	AT5G54900.1	C1(Carbamidomethyl)	0	25.09	0.0184296	2	1086.5	-0.576108	58.7278	0	1
8-12 peptide	High	cGIDEVYGLGPLNEYER	1	1	1	AT2G22780.1	C1(Carbamidomethyl)	0	70.92	7.44368e-07	2	1983.91	0.638216	129.707	0	1
4-7 peptide,8-12 peptide	High	cGINYQPPTVVPGGDLAK	3	4	3	AT1G04820.1;AT5G19770.1;AT4G14960.2	C1(Carbamidomethyl)	0	67.85	2.46088e-06	2	1885.94	-2.36507	92.5181	0	1
4-7 peptide	High	cGLGELVLPENEPGSSIMPGK	1	1	1	AT2G47510.1	C1(Carbamidomethyl)	0	30.83	0.0120189	2	2184.06	-1.21622	119.292	0	1
8-12 peptide	High	cGLTYVYQK	1	2	1	AT2G47110.1	C1(Carbamidomethyl)	0	42.86	0.000465846	2	1131.55	-0.0943863	68.6169	0	1
4-7 peptide	High	cGPLVDLcR	1	1	1	AT5G26830.1	C1(Carbamidomethyl); C8(Carbamidomethyl)	0	24.3	0.031209	2	1089.52	-1.36961	69.9927	0	1
4-7 peptide,8-12 peptide	High	cGQVVScSDILALAAR	2	1	1	AT1G71695.1	C1(Carbamidomethyl); C7(Carbamidomethyl)	0	69.5	1.54278e-06	2	1719.85	-2.41738	111.47	0	1
8-12 peptide	High	cGSNVFWK	2	1	1	AT5G64040.1	C1(Carbamidomethyl)	0	35.53	0.00180534	2	997.456	-0.503612	76.9856	0	1
4-7 peptide,8-12 peptide	High	cGVDLPYK	1	2	1	AT3G08770.1	C1(Carbamidomethyl)	0	41.45	0.00100618	2	951.459	-1.63475	60.8569	0	1
4-7 peptide,8-12 peptide	High	cHFVAIDIFTAK	1	2	1	AT1G26630.1	C1(Carbamidomethyl)	0	48.04	0.000310147	2	1421.72	-1.88073	108.326	0	1
4-7 peptide	High	cIDEGMHPR	1	2	2	AT3G02530.1;AT5G16070.1	C1(Carbamidomethyl)	0	34.16	0.00166058	2	1114.47	-1.88991	30.3814	0	1
8-12 peptide	High	cIGLLFQVVDDILDETK	2	2	1	AT2G23800.1	C1(Carbamidomethyl)	0	95.85	4.26426e-09	2	1978.02	-0.712265	219.417	0	1
4-7 peptide	High	cIHELGMPFFNHEVVK	1	1	1	AT4G24800.1	C1(Carbamidomethyl)	0	39.73	0.00147384	3	1956.94	-2.47329	95.8313	0	1
4-7 peptide	High	cILEIR	2	4	1	AT4G14800.1	C1(Carbamidomethyl)	0	26.11	0.0619613	2	803.444	-0.583749	65.1118	0	1
8-12 peptide	High	cILELR	2	4	2	AT3G22630.1;AT4G14800.1	C1(Carbamidomethyl)	0	30.79	0.0210088	2	803.444	-1.11552	75.9651	0	1
4-7 peptide	High	cIVFHEVQHSR	1	1	1	AT3G56150.1	C1(Carbamidomethyl)	0	40.74	0.00125657	2	1411.69	-2.84384	42.7193	0	1
8-12 peptide,4-7 peptide	High	cIWGQGDGSTIPVYDTPIGK	1	4	2	AT3G44310.1;AT3G44300.1	C1(Carbamidomethyl)	0	86.81	3.12674e-08	2	2164.04	1.17819	125.262	0	1
4-7 peptide	High	cLADSVYGTELGFK	1	1	1	AT2G35490.1	C1(Carbamidomethyl)	0	29.34	0.0116413	2	1559.74	-2.70641	106.995	0	1
4-7 peptide	High	cLGLYSESGQYSSDQIEK	1	2	1	AT1G80410.1	C1(Carbamidomethyl)	0	55.82	1.152e-05	2	2063.92	-1.67073	84.0455	0	1
4-7 peptide	High	cLLAPLLGTLIK	1	2	2	AT1G78830.1;AT1G78820.1	C1(Carbamidomethyl)	0	31.71	0.00291917	2	1311.81	-0.739056	145.649	0	1
8-12 peptide,4-7 peptide	High	cLPYMDYIFGNETEAR	3	2	1	AT3G09820.1	C1(Carbamidomethyl)	0	59.51	6.04496e-06	2	1978.87	-0.964788	149.501	0	1
4-7 peptide	High	cLTGcGEPSQR	1	1	1	AT5G63810.1	C1(Carbamidomethyl); C5(Carbamidomethyl)	0	26.64	0.00938122	2	1264.54	-1.54307	29.9024	0	1
8-12 peptide	High	cMDDLSMEQQK	1	2	1	AT1G10840.1	C1(Carbamidomethyl)	0	43.01	0.000126708	2	1384.55	-0.689786	66.4519	0	1
4-7 peptide	High	cMEQPSPPSDHSR	1	1	1	AT2G13540.1	C1(Carbamidomethyl)	0	27.93	0.00697043	2	1527.63	-1.70293	31.7858	0	1
8-12 peptide,4-7 peptide	High	cMQVSGcQNSDTcPR	1	1	1	AT1G72260.1	C1(Carbamidomethyl); C7(Carbamidomethyl); C13(Carbamidomethyl)	0	90.25	2.39223e-09	2	1799.69	-4.24243	44.5319	0	1
8-12 peptide	High	cMSGGMSGSEGGmSR	2	2	1	AT5G07530.1	C1(Carbamidomethyl); M13(Oxidation)	0	64.75	8.48797e-07	2	1506.54	-3.23133	35.4243	0	1
8-12 peptide	High	cMSGGMSGSEGGMSR	1	2	1	AT5G07530.1	C1(Carbamidomethyl)	0	74.38	9.2428e-08	2	1490.55	-2.74648	48.813	0	1
8-12 peptide	High	cNAATEIcESAR	1	2	1	AT4G30996.1	C1(Carbamidomethyl); C8(Carbamidomethyl)	0	42.02	0.000163295	2	1381.58	-1.94064	55.9655	0	1
8-12 peptide	High	cNcVAPGTSGNYDK	1	1	1	AT2G18420.1	C1(Carbamidomethyl); C3(Carbamidomethyl)	0	48.82	3.32509e-05	2	1542.63	-2.49079	43.6761	0	1
8-12 peptide	High	cNIPTLScS	1	1	1	AT5G52160.1	C1(Carbamidomethyl); C8(Carbamidomethyl)	0	31.21	0.00336791	2	1051.45	-1.13223	88.2645	0	1
4-7 peptide	High	cNLAGKPVVTATQMLESMIK	3	2	2	AT5G63680.1;AT5G08570.1	C1(Carbamidomethyl)	0	54.81	5.41806e-05	3	2191.13	-0.92525	138.738	0	1
8-12 peptide	High	cNMAGKPAVLTR	2	3	2	AT2G36580.1;AT3G52990.1	C1(Carbamidomethyl)	0	28.03	0.0302992	3	1317.68	1.64785	45.6349	0	1
8-12 peptide	High	cNMQIDPAK	1	1	1	AT5G14040.1	C1(Carbamidomethyl)	0	27.13	0.009198	2	1076.49	0.104501	49.6857	0	1
4-7 peptide	High	cNTQSVIPHLTENYGASR	2	1	1	AT2G30110.1	C1(Carbamidomethyl)	0	38.19	0.00155498	2	2046.96	-2.20218	73.6162	0	1
4-7 peptide	High	cNVLVNIEQQSPDIAQGVHGHLTK	2	1	1	AT2G36880.1	C1(Carbamidomethyl)	0	54.41	4.78161e-05	3	2657.34	-3.04901	92.9213	0	1
8-12 peptide	High	cNYcVPSGTYGNKDEcPcYR	1	1	1	AT5G59845.1	C1(Carbamidomethyl); C4(Carbamidomethyl); C16(Carbamidomethyl); C18(Carbamidomethyl)	0	14.89	0.0821871	3	2499.98	-0.308395	70.6773	1	1
8-12 peptide	High	cNYHNADVAVDFYHR	3	1	1	AT1G75940.1	C1(Carbamidomethyl)	0	83.54	1.72609e-08	2	1880.82	1.00905	71.8388	0	1
4-7 peptide	High	cPATIDEEAIVPSSDPETVYNIVYHGR	1	1	1	AT5G08060.1	C1(Carbamidomethyl)	0	51.12	8.46085e-05	3	3032.42	-3.68568	123.246	0	1
4-7 peptide	High	cPEEIGAGDQGHMFGYATDETPELMPLSHVLATK	2	1	1	AT1G02500.1	C1(Carbamidomethyl)	0	43.48	0.000253541	4	3701.68	-2.35917	125.759	0	1
4-7 peptide	High	cPEVLFQPSLIGMEAPGIHETTYNSIMK	3	1	1	AT5G09810.1	C1(Carbamidomethyl)	0	52.55	6.86542e-05	2	3162.52	-3.91555	132.379	0	1
4-7 peptide	High	cPEVLYQPSMIGMENAGIHETTYNSIMK	1	1	1	AT2G37620.1	C1(Carbamidomethyl)	0	22.91	0.0299334	3	3213.47	-0.141991	118	0	1
4-7 peptide	High	cPGPQQFAPLLAPPDTVPR	2	1	1	AT1G21880.2	C1(Carbamidomethyl)	0	53.69	7.37546e-05	2	2061.05	-2.87878	115.457	0	1
4-7 peptide	High	cPLIQGHGNFGSIDADPPAAMR	1	1	1	AT3G10690.1	C1(Carbamidomethyl)	0	35.14	0.00336816	3	2324.09	-2.58042	89.0884	0	1
4-7 peptide	High	cPMcPIINLR	1	1	1	AT1G05835.1	C1(Carbamidomethyl); C4(Carbamidomethyl)	0	27.09	0.0191525	2	1273.62	-2.73377	88.0175	0	1
8-12 peptide,4-7 peptide	High	cPSSTLQILGAEK	1	2	1	AT1G56110.1	C1(Carbamidomethyl)	0	70.03	1.70319e-06	2	1403.72	0.218806	89.3815	0	1
4-7 peptide	High	cPVTGEPLTIDDIVPIK	1	2	1	AT2G33340.1	C1(Carbamidomethyl)	0	60.69	1.11756e-05	2	1866.98	-2.55989	124.161	0	1
4-7 peptide	High	cQFLYGPNVQcR	2	1	1	AT3G52500.1	C1(Carbamidomethyl); C11(Carbamidomethyl)	0	40.08	0.000672497	2	1541.7	-1.69599	77.2352	0	1
4-7 peptide	High	cQGGANAGHTIYNSEGK	4	1	1	AT3G57610.1	C1(Carbamidomethyl)	0	75.05	1.35288e-07	2	1763.77	-1.09396	29.8666	0	1
8-12 peptide	High	cQGGANAGHTIYNSEGKK	1	1	1	AT3G57610.1	C1(Carbamidomethyl)	0	30.27	0.00812861	3	1891.87	0.0380146	29.361	1	1
8-12 peptide	High	cREEDLGLVEAVLDDAKEEYAGK	1	1	1	AT4G11150.1	C1(Carbamidomethyl)	0	28.37	0.0160828	3	2609.24	-0.978583	146.748	2	1
4-7 peptide	High	cSDAHAIADAASK	2	2	1	AT4G33010.2	C1(Carbamidomethyl)	0	51.26	5.01274e-05	2	1316.59	-1.19916	34.5557	0	1
8-12 peptide	High	cSDSDDWQGDFFPEIPK	2	2	1	AT5G57655.2	C1(Carbamidomethyl)	0	63.41	1.15559e-06	2	2042.84	-1.22926	143.195	0	1
8-12 peptide	High	cSLTLSFPISVDMDcSQFR	6	1	1	AT4G28395.1	C1(Carbamidomethyl); C15(Carbamidomethyl)	0	68.27	8.19149e-07	2	2263.01	-3.43219	154.592	0	1
8-12 peptide	High	cSPYIPGYGQHcQDGR	2	2	1	AT1G52400.1	C1(Carbamidomethyl); C12(Carbamidomethyl)	0	31.02	0.00200357	2	1894.79	-2.2724	63.7734	0	1
8-12 peptide	High	cTAAQLQTVQGYR	1	1	1	AT5G45280.2	C1(Carbamidomethyl)	0	51.16	0.000111394	2	1495.73	-2.86311	67.6635	0	1
8-12 peptide	High	cTTcGGQGQVVSAAR	1	1	1	AT2G22360.1	C1(Carbamidomethyl); C4(Carbamidomethyl)	0	56.48	1.11328e-05	2	1551.7	-1.93084	39.6902	0	1
4-7 peptide,8-12 peptide	High	cTVFPLVQNQQFEEVAK	3	1	1	AT1G29880.1	C1(Carbamidomethyl)	0	58.33	2.15198e-05	2	2037	-3.37619	112.596	0	1
8-12 peptide	High	cTVVEPSDGVALANYGR	1	1	1	AT1G04530.1	C1(Carbamidomethyl)	0	35.08	0.00423772	2	1807.86	-2.62109	95.8467	0	1
8-12 peptide	High	cVATLLHEMK	2	4	2	AT2G33150.1;AT5G48880.1	C1(Carbamidomethyl)	0	27.41	0.0236925	2	1201.61	-1.09766	71.4549	0	1
8-12 peptide	High	cVEAVKEDDDDDVDDVYK	2	1	1	AT2G32890.1	C1(Carbamidomethyl)	0	38.56	0.000353024	3	2128.89	-0.467461	70.5734	1	1
8-12 peptide	High	cVGMQYLEAIR	1	2	1	AT4G38220.1	C1(Carbamidomethyl)	0	25.2	0.0372964	2	1339.65	-1.04675	111.979	0	1
8-12 peptide	High	cVGSLcYDFSNmEK	1	1	1	AT3G10410.1	C1(Carbamidomethyl); C6(Carbamidomethyl); M12(Oxidation)	0	21.88	0.0164363	2	1725.69	0.380202	93.1045	0	1
8-12 peptide	High	cVGSLcYDFSNMEK	1	1	1	AT3G10410.1	C1(Carbamidomethyl); C6(Carbamidomethyl)	0	48.91	3.25689e-05	2	1709.69	-1.37667	109.174	0	1
4-7 peptide	High	cVIPLAASISPIR	1	3	1	AT4G14160.2	C1(Carbamidomethyl)	0	25.63	0.0203778	2	1396.8	-2.19342	109.722	0	1
4-7 peptide,8-12 peptide	High	cVKPPVIYGDVSRPK	4	1	1	AT5G17920.1	C1(Carbamidomethyl)	0	39.39	0.00151906	2	1714.93	-0.717348	53.3222	0	1
8-12 peptide	High	cVLGLLK	1	2	1	AT5G18800.1	C1(Carbamidomethyl)	0	27.79	0.0211253	2	802.486	0.781718	94.3537	0	1
4-7 peptide	High	cVNLDGLTEPQILK	1	1	1	AT5G47890.1	C1(Carbamidomethyl)	0	61.17	1.22978e-05	2	1599.84	-1.39421	108.144	0	1
4-7 peptide	High	cVSFTPIMELLDSR	1	2	1	AT2G23170.1	C1(Carbamidomethyl)	0	47.22	0.000295886	2	1667.81	-1.21145	153.044	0	1
8-12 peptide,4-7 peptide	High	cVTKPGSSLGGSESScISR	2	1	1	AT1G61570.1	C1(Carbamidomethyl); C16(Carbamidomethyl)	0	72.69	4.65603e-07	2	1968.91	1.54248	49.8576	0	1
4-7 peptide	High	cWEDIFDAISNAK	1	1	1	AT3G15730.1	C1(Carbamidomethyl)	0	32.89	0.00346979	2	1568.7	-2.28322	149.45	0	1
8-12 peptide	High	cYESYSEDYR	1	1	1	AT5G20950.1	C1(Carbamidomethyl)	0	43.89	0.000103467	2	1371.51	-1.50624	63.2444	0	1
4-7 peptide,8-12 peptide	High	cYFSLAcLLHPK	2	1	1	AT1G11910.1	C1(Carbamidomethyl); C7(Carbamidomethyl)	0	48.35	0.000210554	2	1508.74	0.43099	120.185	0	1
8-12 peptide	High	cYLSVAcYFHSK	1	2	1	AT4G04460.2	C1(Carbamidomethyl); C7(Carbamidomethyl)	0	41.2	0.000360324	2	1534.68	-1.00081	101.663	0	1
4-7 peptide	High	cYSQSDPIFDPR	1	1	1	AT1G01300.1	C1(Carbamidomethyl)	0	31.18	0.00329807	2	1484.64	-3.12226	79.0239	0	1
4-7 peptide,8-12 peptide	High	DAAAAAGASAQQAGK	2	1	1	AT5G15970.1		0	95.17	3.32977e-09	2	1287.63	-0.868383	30.989	0	1
4-7 peptide	High	DAAADEEDDDDVDLFGEETEEEK	4	2	1	AT1G30230.1		0	74.79	1.43635e-07	2	2585.99	-3.89286	113.775	0	1
8-12 peptide	High	DAAAGAGAGAQQAGK	1	1	1	AT5G15960.1		0	95.36	3.08536e-09	2	1243.6	0.0542228	28.7834	0	1
8-12 peptide,4-7 peptide	High	DAAASAQDSLQQTGQQMK	2	1	1	AT3G02480.1		0	80.43	7.01943e-08	2	1877.86	-1.74394	76.243	0	1
8-12 peptide	High	DAAASAQDSLQQTGQQmK	2	1	1	AT3G02480.1	M17(Oxidation)	0	97.27	1.19062e-09	2	1893.86	-1.30017	59.5653	0	1
4-7 peptide	High	DAADTAGLLEK	1	1	1	AT1G07140.1		0	40.8	0.00148886	2	1103.55	-4.14024	66.072	0	1
4-7 peptide	High	DAAEHTLAAYK	1	1	1	AT1G78300.1		0	42.51	0.000791078	2	1189.58	-1.48446	44.9978	0	1
4-7 peptide	High	DAAEHTLTAYK	1	4	2	AT4G09000.1;AT1G35160.1		0	31.77	0.00891466	3	1219.59	-1.35962	43.3665	0	1
4-7 peptide	High	DAAETSLAGPSSEK	1	1	0			0.4043	28.18	0.0117082	2	1362.63	-2.99153	43.036	0	1
4-7 peptide	High	DAALNAIQSPLLDIGIER	1	2	1	AT2G36250.1		0	47.51	0.000206693	2	1909.04	-0.656862	143.207	0	1
8-12 peptide	High	DAAQAAGAGAEED	1	1	1	AT3G03960.1		0	47.14	4.89558e-05	2	1175.48	-0.565685	44.9828	0	1
4-7 peptide	High	DAATNTSLGYGYVNYSNTDDAEK	3	1	1	AT2G23350.1		0	81.72	2.91246e-08	2	2469.06	-1.88116	93.2716	0	1
8-12 peptide	High	DAAVVQVASSEHK	1	1	1	AT4G39680.1		0	52.46	7.17944e-05	2	1340.68	0.680835	44.306	0	1
8-12 peptide,4-7 peptide	High	DAAYQIIKDELMLDGNPR	2	1	1	AT1G65960.2		0	47.34	0.000328413	2	2062.03	0.553218	135.753	1	1
8-12 peptide	High	DAAYQVINDELMLDGNPR	1	1	1	AT3G17760.1		0	31.38	0.0082603	2	2033.96	-0.128343	136.463	0	1
4-7 peptide	High	DADFSTVDAVFccLPHGTTQEIIK	1	1	1	AT2G19940.1	C12(Carbamidomethyl); C13(Carbamidomethyl)	0	46.64	0.000223274	3	2724.26	-0.918508	132.723	0	1
4-7 peptide	High	DADKDIIEAVK	1	1	1	AT4G10320.1		0	35.18	0.00502109	2	1216.64	-2.22044	64.3399	1	1
4-7 peptide	High	DAEADPSSALRPVEIIGTVScIEK	2	1	1	AT1G33680.1	C21(Carbamidomethyl)	0	53.71	6.10734e-05	3	2557.27	-2.65592	124.089	0	1
8-12 peptide,4-7 peptide	High	DAEGQDVLLFIDNIFR	5	3	1	AT5G08670.1		0	79.7	1.99303e-07	2	1864.94	-0.280038	209.867	0	1
4-7 peptide	High	DAFAHFGDVVDAK	3	4	1	AT4G13850.3		0	48.19	0.000124398	2	1391.65	-3.22831	88.7625	0	1
4-7 peptide	High	DAFDLYDQDK	1	1	1	AT1G18210.1		0	32.01	0.00272433	2	1229.53	-2.35773	91.2519	0	1
4-7 peptide,8-12 peptide	High	DAFGDQPGVLGAK	1	1	1	AT3G52380.1		0	35.14	0.00398055	2	1274.63	-2.68189	77.5714	0	1
4-7 peptide	High	DAFTWNPSDPDNEVVIFAK	1	2	1	AT3G17590.1		0	32.81	0.00547162	2	2165.02	-1.38969	142.312	0	1
4-7 peptide	High	DAFVVYQGHHGDK	1	2	1	AT5G37510.1		0	42.02	0.000552691	2	1472.69	-1.77688	43.4331	0	1
4-7 peptide,8-12 peptide	High	DAGEYLHTVTLESGK	1	1	1	AT5G61780.1		0	51.02	0.000105951	2	1619.79	-2.42146	80.445	0	1
8-12 peptide	High	DAGGLGMIMANTAASGEELVADSHLLPAIAVGK	1	1	1	AT2G05920.1		0	26.86	0.026067	3	3179.61	-0.0994801	188.49	0	1
8-12 peptide	High	DAGHMVPMDQPK	1	1	1	AT3G10410.1		0	30.44	0.00804248	2	1325.6	-1.78545	53.6174	0	1
4-7 peptide	High	DAGLAASQAER	1	1	1	AT2G20280.1		0	42.78	0.000532502	2	1088.53	-0.908755	35.0453	0	1
8-12 peptide	High	DAGTGSLLASLAEAAFLIGLEK	2	1	1	AT3G10740.1		0	114.91	2.90564e-11	2	2147.16	0.53132	220.152	0	1
4-7 peptide	High	DAGVIAGLNVAR	1	3	2	AT5G28540.1;AT5G42020.1		0	45.53	0.000317684	2	1155.64	-2.95972	86.0435	0	1
4-7 peptide,8-12 peptide	High	DAGVIAGLNVLR	1	2	1	AT5G02490.1		0	41.83	0.000606934	2	1197.69	-1.89922	112.059	0	1
8-12 peptide	High	DAGVIAGLNVmR	1	3	2	AT5G02500.1;AT3G09440.1	M11(Oxidation)	0	34.72	0.00514363	2	1231.65	-0.500751	93.3333	0	1
8-12 peptide,4-7 peptide	High	DAGVIAGLNVMR	5	3	2	AT5G02500.1;AT3G09440.1		0	70.9	1.38994e-06	2	1215.65	-0.472829	113.553	0	1
8-12 peptide	High	DAGVISGLNVMR	1	1	1	AT3G12580.1		0	38.31	0.00239064	2	1231.64	-1.98337	107.805	0	1
8-12 peptide	High	DAGVLLSYDPNVR	2	1	1	AT4G10260.1		0	47.07	0.000348496	2	1418.73	-0.441988	110.415	0	1
8-12 peptide,4-7 peptide	High	DAGVNcVAVGSSPR	1	1	1	AT5G23940.1	C6(Carbamidomethyl)	0	70.17	7.78906e-07	2	1388.66	-2.21657	57.8984	0	1
8-12 peptide,4-7 peptide	High	DAIADGIEAR	1	1	1	AT1G17290.1		0	38.99	0.00104101	2	1030.52	0.803687	69.1286	0	1
8-12 peptide	High	DAIEAVLLMIENPER	1	1	1	AT1G08200.1		0	24.65	0.053129	2	1712.89	-1.43101	191.241	0	1
8-12 peptide	High	DAIEGMNGQDLDGR	1	2	1	AT2G21660.1		0	40.64	0.000353821	2	1490.65	-2.53255	81.7696	0	1
8-12 peptide	High	DAIEGmNGQDLDGR	2	2	1	AT2G21660.1	M6(Oxidation)	0	48.37	5.31243e-05	2	1506.65	-1.64227	58.8514	0	1
4-7 peptide	High	DAIEGMNGQDLDGR	1	2	1	AT2G21660.1		0	48.63	5.9328e-05	2	1490.65	-2.04121	72.9395	0	1
8-12 peptide	High	DAIGDADFFLIAR	1	1	1	AT1G21440.1		0	35.14	0.00466949	2	1423.72	0.368237	153.156	0	1
4-7 peptide,8-12 peptide	High	DAIGLcFPDVK	1	1	1	AT5G55480.1	C6(Carbamidomethyl)	0	38.93	0.00216855	2	1234.61	-0.502661	111.551	0	1
8-12 peptide	High	DAIITAYR	1	1	1	AT1G59900.1		0	35.48	0.00369497	2	922.5	0.621348	71.6835	0	1
4-7 peptide	High	DAILAVR	2	1	1	AT5G42790.1		0.129	26.68	0.0194379	2	757.457	0.162924	61.5729	0	1
8-12 peptide,4-7 peptide	High	DAISSGVDGYDAETR	1	1	1	AT1G06950.1		0	60.83	3.96498e-06	2	1555.69	-1.07277	82.7505	0	1
8-12 peptide	High	DAISSGVDGYDAETRK	1	1	1	AT1G06950.1		0	75.22	2.5702e-07	2	1683.78	-2.00571	68.738	1	1
4-7 peptide	High	DAITPGSYFGNEIPDSIAIIK	1	1	1	AT4G30530.1		0	60.36	1.57857e-05	2	2221.14	-0.362088	144.94	0	1
4-7 peptide	High	DAKDPETLANLVVcSLHVGK	1	3	1	AT1G30630.1	C14(Carbamidomethyl)	0	48.52	0.000241137	3	2166.12	-2.01243	128.964	1	1
8-12 peptide,4-7 peptide	High	DALAEGDKITLETAK	1	1	1	AT1G78900.1		0	51.99	0.00010751	2	1574.82	-1.99198	80.1791	1	1
4-7 peptide	High	DALESLLAK	1	3	1	AT3G57050.3		0	34.69	0.00628307	2	959.539	-1.8042	103.927	0	1
4-7 peptide	High	DALGIcFPDLTMR	1	1	1	AT4G26690.1	C6(Carbamidomethyl)	0	32.64	0.00664293	2	1508.72	0.239489	140.381	0	1
8-12 peptide,4-7 peptide	High	DALGNDVVAAEWLK	1	2	1	AT4G03280.2		0	69.39	1.57084e-06	2	1500.77	-2.05785	135.216	0	1
8-12 peptide	High	DALHVGGVEHR	1	1	1	AT5G63840.1		0	28.34	0.0230824	3	1189.61	1.43839	37.8141	0	1
8-12 peptide	High	DALNSAIDEEMSADPK	2	1	1	AT5G50850.1		0	88.96	6.28934e-09	2	1705.76	-1.16189	109.581	0	1
4-7 peptide,8-12 peptide	High	DALPGGSSTLGDALMAPTVIYVK	2	1	1	AT3G55010.1		0	61.38	1.0662e-05	2	2276.18	-2.57752	139.495	0	1
4-7 peptide	High	DAMAALNQEVMQIGQSLYNQPGAGGPGAGPSPGGEGASSGDSSSSK	2	1	1	AT4G24280.1		0	97.23	8.18954e-10	4	4319.93	-1.63618	165.394	0	1
8-12 peptide	High	DAMNNLGGDSNK	1	2	1	AT4G35830.1		0	70.53	2.65535e-07	2	1235.53	-0.797852	47.5708	0	1
4-7 peptide,8-12 peptide	High	DANAALEINPDSAK	1	1	1	AT4G22670.1		0	64.45	4.34296e-06	2	1428.69	-1.80163	69.3375	0	1
4-7 peptide	High	DANEIFGDVDELLTIR	1	3	1	AT1G65440.3		0	31.88	0.0108646	2	1819.91	-0.567997	174.758	0	1
8-12 peptide,4-7 peptide	High	DANNADFANFLQWYSQAGTPVVK	2	5	1	AT1G63770.4		0	118.1	1.74242e-11	2	2556.22	1.58387	170.116	0	1
4-7 peptide	High	DANTQGIYDAcTATASALcEAGIR	3	1	1	AT3G62120.1	C11(Carbamidomethyl); C19(Carbamidomethyl)	0	93.65	2.39493e-09	2	2529.13	-0.857006	131.814	0	1
8-12 peptide,4-7 peptide	High	DAPALVDLATGQEILATGIK	3	3	1	AT5G08670.1		0	107.24	2.02959e-10	2	1996.09	-1.14806	159.46	0	1
4-7 peptide	High	DAPmFVVGVNEHEYK	2	2	2	AT3G04120.1;AT1G13440.1	M4(Oxidation)	0	25.78	0.0220641	2	1750.8	-3.82435	75.9521	0	1
4-7 peptide,8-12 peptide	High	DAPMFVVGVNEHEYK	4	2	2	AT3G04120.1;AT1G13440.1		0	77.14	1.72911e-07	2	1734.81	-2.0763	86.9298	0	1
4-7 peptide	High	DASEENPEDFVDPETPLGER	2	1	1	AT1G14610.1		0	39.86	0.000446951	2	2245.97	-3.50926	113.734	0	1
4-7 peptide	High	DASIEAYNKPGSEK	1	5	2	AT3G06400.1;AT5G18620.1		0	37.29	0.0023983	2	1508.72	-2.16162	38.4082	0	1
8-12 peptide	High	DASLLIGK	1	1	1	AT3G61440.1		0	36	0.00468467	2	816.482	-0.149209	76.2115	0	1
4-7 peptide	High	DASVETAKPDAAASGEGEKPVAVTEAEGTK	1	1	1	AT2G20760.1		0	50.38	0.000121857	3	2915.41	-0.426934	54.0085	0	1
4-7 peptide,8-12 peptide	High	DASVETAKPDAAASGEGEKPVAVTEAEGTKAE	2	1	1	AT2G20760.1		0	37.84	0.0017677	3	3115.49	0.126842	58.0003	1	1
8-12 peptide	High	DATcLcAVFNNVDMLK	2	1	1	AT1G18280.1	C4(Carbamidomethyl); C6(Carbamidomethyl)	0	58.17	1.03636e-05	2	1870.85	-0.67511	150.448	0	1
8-12 peptide	High	DATDDFEDVGHSESAR	1	1	1	AT2G32720.1		0	62.42	1.45146e-06	2	1750.71	-2.80379	71.6364	0	1
4-7 peptide,8-12 peptide	High	DATDDFEDVGHSSTAK	1	1	1	AT5G48810.1		0	69.81	4.52126e-07	2	1694.71	-2.19303	58.1558	0	1
4-7 peptide,8-12 peptide	High	DATDDKVTIESAEATK	1	1	1	AT1G65930.1		0	67.58	2.30449e-06	2	1693.81	-0.985083	52.5243	1	1
4-7 peptide	High	DATDDKVTIESAEATKK	2	1	1	AT1G65930.1		0	61.13	1.39148e-05	2	1821.91	-0.982439	42.7907	2	1
4-7 peptide	High	DATEVNHEDFNEGIIQVQAK	3	2	1	AT3G05530.1		0	70.21	1.22911e-06	2	2257.07	-2.67827	86.4798	0	1
4-7 peptide,8-12 peptide	High	DATNDFEDVGHSDTAR	1	1	1	AT5G53560.1		0	59.99	4.3377e-06	2	1749.73	-2.72919	58.1358	0	1
4-7 peptide	High	DATSMGTVEDPK	1	1	1	AT1G19870.1		0	33.17	0.00236154	2	1250.56	-1.3081	47.1713	0	1
4-7 peptide	High	DAVAEVLEMFQGLLGK	2	1	1	AT1G71730.1		0	86.67	4.11181e-08	2	1719.9	-1.2555	218.532	0	1
8-12 peptide,4-7 peptide	High	DAVLLVFANK	2	5	1	AT1G10630.1		0	51.14	9.22957e-05	2	1089.63	-0.255884	122.638	0	1
4-7 peptide	High	DAVLQVLR	1	3	2	AT1G55860.2;AT1G70320.1		0	25.06	0.0205847	2	913.545	-1.44125	81.2352	0	1
4-7 peptide	High	DAVTDLSLHYLAK	2	1	1	AT3G18190.1		0	58.36	2.54563e-05	2	1445.76	-3.0714	101.612	0	1
4-7 peptide	High	DAVTYTEHAR	1	2	1	AT1G07660.1		0	50.34	0.000110039	2	1162.55	-0.741594	32.9993	0	1
8-12 peptide	High	DAVVTVPAYFNDAQR	1	3	2	AT5G28540.1;AT5G42020.1		0	25.52	0.0457286	2	1665.82	-1.47374	113.84	0	1
4-7 peptide	High	DAYcLLNFGDSITTDHISPAGNIQK	2	1	1	AT2G05710.1	C4(Carbamidomethyl)	0	54.66	3.53949e-05	2	2750.3	-3.81548	127.298	0	1
4-7 peptide	High	DAYVGDEAQSK	1	8	4	AT3G12110.1;AT2G37620.1;AT1G49240.1;AT5G09810.1		0	29.95	0.00586716	2	1182.53	-0.912102	33.774	0	1
4-7 peptide	High	DcAMLVMDEADK	1	2	2	AT3G61240.1;AT2G45810.1	C2(Carbamidomethyl)	0	32.93	0.00220424	2	1397.57	-2.28008	89.4092	0	1
8-12 peptide	High	DccAGFGQVIR	1	2	1	AT1G55260.2	C2(Carbamidomethyl); C3(Carbamidomethyl)	0	37.05	0.00118345	2	1282.57	-0.62666	85.8762	0	1
4-7 peptide	High	DcDEQEDLETKDEEDSLK	2	1	1	AT1G15940.1	C2(Carbamidomethyl)	0	77.07	8.49688e-08	2	2197.89	-0.994973	61.4315	1	1
4-7 peptide	High	DcELHSIASR	1	1	1	AT5G47500.1	C2(Carbamidomethyl)	0	28.37	0.00756839	2	1187.55	-1.22039	41.6723	0	1
4-7 peptide	High	DcGPMVLDALIK	1	2	1	AT5G40650.1	C2(Carbamidomethyl)	0	35.07	0.00466757	2	1331.67	-1.83928	127.422	0	1
8-12 peptide,4-7 peptide	High	DcGVESFGADRK	1	1	1	AT1G24180.1	C2(Carbamidomethyl)	0	42.61	0.000378311	2	1340.59	-1.45832	50.9662	1	1
4-7 peptide	High	DcIAVHTLLDTVLLDSQAASR	2	2	1	AT1G80410.1	C2(Carbamidomethyl)	0	33.68	0.00674964	2	2298.17	-1.10429	151.949	0	1
8-12 peptide	High	DcWIVIDGK	1	1	1	AT5G48810.1	C2(Carbamidomethyl)	0	28.25	0.0201992	2	1105.53	-0.772681	110.942	0	1
4-7 peptide	High	DcWLIISGK	1	1	1	AT5G53560.1	C2(Carbamidomethyl)	0	33.11	0.00918666	2	1091.55	-1.20979	108.454	0	1
4-7 peptide	High	DDADFLVDALDYSISR	1	1	1	AT4G39660.1		0	39.99	0.00107748	2	1814.85	0.552781	171.495	0	1
4-7 peptide	High	DDADFTWEVVKPLK	2	1	1	AT3G17390.1		0	32.56	0.00873535	2	1662.83	-2.12974	109.699	0	1
4-7 peptide,8-12 peptide	High	DDAVKEEGLATEK	2	2	1	AT4G02450.2		0	58.22	2.19965e-05	2	1404.68	-1.91966	39.7466	1	1
4-7 peptide	High	DDDGHGTHTSSTAAGSVVEGASLLGYASGTAR	4	1	1	AT5G67360.1		0	88.1	8.98314e-09	3	3047.38	-3.22079	102.655	0	1
8-12 peptide,4-7 peptide	High	DDENVNSQPFMR	1	3	1	ATCG00490.1		0	34.49	0.00104911	2	1451.62	-1.12452	78.2996	0	1
4-7 peptide	High	DDFKPLLK	1	2	1	AT5G28850.2		0	30.66	0.0136583	2	975.551	-0.437283	59.1521	0	1
8-12 peptide	High	DDFYITGESYAGHYIPALASR	1	1	1	AT5G22960.1		0	73.79	5.36912e-07	2	2346.11	4.69815	129.786	0	1
4-7 peptide	High	DDGTLASFVGFR	1	2	1	AT5G18170.1		0	37.26	0.00197328	2	1284.62	-2.82385	128.724	0	1
8-12 peptide	High	DDIAIILLSQYIANMIR	1	1	1	AT4G02620.1		0	75.47	3.15009e-07	3	1962.07	0.601166	220.245	0	1
4-7 peptide	High	DDIEVVAVNDPFIDAK	2	2	2	AT1G16300.1;AT1G79530.1		0	37.82	0.00253576	2	1759.87	-1.48263	127.017	0	1
4-7 peptide	High	DDIQELKPTYLAGVPR	1	1	1	AT2G47240.1		0	31.43	0.0109716	2	1814.96	-2.75869	95.0394	0	1
4-7 peptide	High	DDITVFAALAKPPTSQYVNASR	3	2	1	AT1G30230.1		0	36.99	0.00323978	2	2364.21	-2.46621	120.842	0	1
4-7 peptide	High	DDLDSSPISIQESTR	1	1	1	AT5G27540.1		0	30.14	0.0101185	2	1662.77	-4.54288	86.5243	0	1
8-12 peptide,4-7 peptide	High	DDLFNINAGIVK	2	3	2	AT1G53240.1;AT3G15020.1		0	51.7	0.000137921	2	1318.7	-0.0685971	127.666	0	1
8-12 peptide	High	DDLFNINAGIVR	1	1	1	AT2G22780.1		0	47.71	0.000342256	2	1346.71	-0.464262	129.26	0	1
8-12 peptide	High	DDLFNINANIVK	1	1	1	AT3G47520.1		0	29.45	0.021395	2	1375.72	-0.580427	127.299	0	1
4-7 peptide	High	DDLKLPTDDGLTAQMR	1	1	1	AT1G26630.1		0	27.09	0.0280448	3	1788.88	-2.52899	94.3116	1	1
4-7 peptide	High	DDNPIGATLIGR	1	1	1	AT3G15730.1		0	36.79	0.00286893	2	1241.65	-1.39749	97.1423	0	1
4-7 peptide	High	DDPDFTWEVVKPLK	1	2	2	AT1G02500.1;AT4G01850.1		0	55.22	5.06524e-05	2	1688.85	-1.89489	110.512	0	1
4-7 peptide	High	DDTIILHGGGDK	1	1	1	AT3G13860.1		0	50.85	0.000102369	2	1240.61	-1.77305	46.4004	0	1
8-12 peptide,4-7 peptide	High	DDVELVAVNDPFITTEYMTYMFK	13	3	2	AT3G04120.1;AT1G13440.1		0	106.9	1.78652e-10	2	2741.27	-1.01351	189.917	0	1
4-7 peptide	High	DDVTSPGGTTIAGVHELEK	2	1	1	AT5G14800.1		0	68.93	1.51607e-06	2	1925.94	-2.50064	75.6744	0	1
4-7 peptide	High	DDVVIQFINPK	1	2	2	AT1G73230.1;AT1G17880.1		0	36.1	0.00382935	2	1287.69	-1.71239	111.841	0	1
4-7 peptide	High	DDYLMIK	1	2	1	AT1G43170.1		0	32.53	0.0056964	2	897.438	-0.231965	82.4357	0	1
4-7 peptide	High	DEAGEYLEESK	1	2	1	AT4G24190.1		0	38.34	0.000634249	2	1269.55	-1.94511	60.86	0	1
8-12 peptide	High	DEAISIGTQALNLR	1	1	1	AT1G09620.1		0	40.26	0.00145993	2	1500.8	-0.838661	119.08	0	1
4-7 peptide	High	DEALFSANAAALASR	4	1	1	AT5G17920.1		0	68.1	2.99696e-06	2	1506.75	-0.792208	103.876	0	1
4-7 peptide	High	DEcIVEHGESAcTK	1	2	1	AT1G53030.1	C3(Carbamidomethyl); C12(Carbamidomethyl)	0	33.3	0.00202423	2	1634.68	-0.48164	37.3485	0	1
[truncated: 18,817 more rows]

## Sheet: Identified total phosphopeptide
Supplementary Table 1. Identified total peptides and phosphopeptides
samples	A3	Sequence	# PSMs	# Proteins	# Protein Groups	Protein Group Accessions	Modifications	ΔCn	IonScore	Exp Value	Charge	MH+ [Da]	ΔM [ppm]	RT [min]	# Missed Cleavages
4-7 phospho	High	GMDVDEDDsDDDEEEDSEDEEEEETPKKPEPINK	12	2	1	AT5G22650.2	S9(Phospho)	0	138.84	4.83283e-13	3	4018.51	-0.0021782	74.2193	1	1
4-7 phospho,8-12 phospho	High	DAPAEsDAEEEAEDDDNEGDDSDNESKSEETK	11	1	1	AT1G56340.1	S6(Phospho)	0	135.22	6.17749e-13	3	3552.26	0.907311	66.7732	1	1
4-7 phospho	High	QNLsDDEDEEDDDDEEEDVEFDAFAGGDDEETDKLGK	1	1	1	AT5G66540.1	S4(Phospho)	0	120.33	2.59976e-11	3	4259.57	-1.74589	132.851	1	1
4-7 phospho	High	NSTLLGLDSSsANNLAELDVR	8	1	1	AT1G79570.1	S11(Phospho)	0	118.05	7.52824e-11	2	2269.07	-0.97449	140.527	0	1
4-7 phospho,8-12 phospho	High	DAPAEsDAEDEPEDDEGGDDSDSESKAEETK	7	1	1	AT1G09210.1	S6(Phospho)	0	117.88	3.62518e-11	3	3349.2	-0.635169	59.7951	1	1
4-7 phospho	High	NLGLGsDDEDDVEDDEGGGINGGDVKPVTGEER	1	1	1	AT3G18390.1	S6(Phospho)	0	117.44	9.47486e-11	3	3439.42	-2.61002	103.215	0	1
4-7 phospho	High	NDAsDDEDEEEEEDEDVINQK	3	1	1	AT3G01160.1	S4(Phospho)	0	111.37	1.17807e-10	2	2546.9	-2.89357	89.494	0	1
4-7 phospho,8-12 phospho	High	IDLDKPEVEDDDDNDEDDsEDDDEAEGHDGEAGGR	10	1	1	AT5G13850.1	S19(Phospho)	0	107.82	4.76591e-10	3	3912.41	-0.886353	80.6897	0	1
4-7 phospho,8-12 phospho	High	sAPTTPINQNAAAAFAAVSEEER	6	1	1	AT4G37870.1	S1(Phospho)	0	107.33	9.9768e-10	2	2425.1	0.434351	133.905	0	1
4-7 phospho	High	NSLESGNGsPEANSLVGNDENVK	4	1	1	AT5G38600.1	S9(Phospho)	0	107.02	9.35451e-10	2	2411.04	-0.20502	85.7513	0	1
8-12 phospho	High	sRDEDDELDGDYEALDLEEEEEEDEEEEEERGR	5	1	1	AT4G08350.1	S1(Phospho)	0	105.37	4.34803e-10	3	4082.53	-3.19508	124.749	2	1
8-12 phospho	High	GMSGsEGGMSGSEGGMSESGMSGSGGGK	116	1	1	AT5G07530.1	S5(Phospho)	0	105.14	4.58451e-10	2	2518.88	0.790399	81.8171	0	1
8-12 phospho	High	SSssGNYDGMLGFGDLR	6	1	1	AT1G79090.1	S3(Phospho); S4(Phospho)	0	104.24	5.64018e-10	2	1922.71	2.08113	170.639	0	1
4-7 phospho,8-12 phospho	High	VQIESGVMtAETGTYR	5	1	1	AT2G17700.1	T9(Phospho)	0	102.32	2.4354e-09	2	1821.81	-0.22671	96.5926	0	1
4-7 phospho	High	LNMVSATSFDSSSPSVsPSSDK	15	1	1	AT4G02800.1	S17(Phospho)	0	101.4	3.64754e-09	2	2309.98	-1.58088	107.008	0	1
4-7 phospho	High	aSDSSLGNTNDGPPsPGENVsSPIENTYSSPAALHR	13	1	1	AT2G16440.1	N-Term(Acetyl); S15(Phospho); S21(Phospho)	0	99.98	5.80166e-09	3	3827.6	-0.972313	128.511	0	1
8-12 phospho,4-7 phospho	High	KEEsDEEDYEGGFGLFDEE	11	1	1	AT3G11250.1	S4(Phospho)	0	99.3	1.75911e-09	2	2303.84	0.128753	154.355	1	1
4-7 phospho,8-12 phospho	High	NVDVGDALISQsPK	2	2	1	AT5G45190.1	S12(Phospho)	0	98.13	4.82211e-09	2	1522.71	-0.601192	96.9755	0	1
4-7 phospho,8-12 phospho	High	GLEsDEEGDDDDEEYMHR	4	2	1	AT1G15440.2	S4(Phospho)	0	98.08	2.27949e-09	2	2220.75	0.0531852	82.1471	0	1
4-7 phospho	High	VAKPADDsDQSDDIVVcNISK	5	2	1	AT5G09250.2	S8(Phospho); C17(Carbamidomethyl)	0	97.2	9.98461e-09	2	2356.04	-0.364004	82.6888	0	1
4-7 phospho	High	GQETSLENTLPDSFFASPsK	6	2	1	AT3G21100.2	S19(Phospho)	0	97.13	9.22705e-09	2	2234.98	-1.417	138.544	0	1
4-7 phospho,8-12 phospho	High	LEEQKIDLDKPEVEDDDDNDEDDsEDDDEAEGHDGEAGGR	2	1	1	AT5G13850.1	S24(Phospho)	0	96.77	7.56308e-09	4	4539.73	-1.06373	86.3184	1	1
4-7 phospho	High	sDSQSELSSGNSDALAIEQR	10	1	1	AT1G01960.1	S1(Phospho)	0	95.65	1.20752e-08	2	2173.92	-1.22346	95.4713	0	1
4-7 phospho	High	MQETEELsDGDEEIGGEESTK	12	1	1	AT1G69070.1	S8(Phospho)	0	95.48	8.09778e-09	2	2392.92	-1.58287	88.0745	0	1
8-12 phospho	High	VEEVKDEssDDAGmMGLFD	4	1	1	AT3G28500.1	S8(Phospho); S9(Phospho); M14(Oxidation)	0	95.2	4.52161e-09	2	2249.8	3.0992	145.314	1	1
4-7 phospho,8-12 phospho	High	SFVVEEsDDDMDETEEVKPK	26	1	1	AT4G22670.1	S7(Phospho)	0	95	1.25384e-08	2	2407.97	-1.69117	91.85	0	1
8-12 phospho	High	EASANEASLPQsPEPVSASEANPSPSRR	8	1	1	AT5G40200.1	S12(Phospho)	0	94.84	1.28613e-08	3	2945.33	-0.0538735	78.1955	1	1
4-7 phospho	High	SsDsLSGTNELLNINSETPMK	4	2	1	AT3G19770.2	S2(Phospho); S4(Phospho)	0	92.92	2.19262e-08	2	2396.99	-0.906572	147.426	0	1
8-12 phospho	High	SEGEEGMSSGDEGMsGSEGGMSGGEGGK	18	2	1	AT5G07530.1	S15(Phospho)	0	92.56	8.3041e-09	2	2658.91	0.231175	75.8839	0	1
4-7 phospho	High	sKSFTNLTAEAASALTSSSSMK	14	1	1	AT5G21940.1	S1(Phospho)	0	91.89	3.12246e-08	2	2299.05	-0.485057	132.095	1	1
8-12 phospho,4-7 phospho	High	SFLLDDASDGNEsGTEEDQSAFMK	9	2	1	AT2G17410.2	S13(Phospho)	0	91.84	1.53185e-08	2	2673.06	1.37854	143.158	0	1
4-7 phospho	High	ASDSSLGNTNDGPPsPGENVSSPIENTYSSPAALHR	16	1	1	AT2G16440.1	S15(Phospho)	0	91.54	4.37357e-08	3	3705.63	-0.288424	101.772	0	1
4-7 phospho	High	KNDAsDDEDEEEEEDEDVINQK	3	1	1	AT3G01160.1	S5(Phospho)	0	90.58	2.32746e-08	2	2675	0.257092	76.7943	1	1
4-7 phospho	High	AEDEEDAsDFEPEENGVEEDIDEGEDDENDNsGGAGK	2	1	1	AT1G47970.1	S8(Phospho); S32(Phospho)	0	90.57	1.59176e-08	3	4117.43	2.51438	140.312	0	1
8-12 phospho	High	YQLDMTAFDsEDGEALDDDSE	6	1	1	AT5G47880.1	S10(Phospho)	0	90.26	1.41024e-08	2	2445.89	3.33167	164.636	0	1
4-7 phospho	High	TGEDTNDAENVVDEDEDGDDDGsDEENKK	3	1	1	AT3G18640.1	S23(Phospho)	0	90.13	2.25158e-08	3	3236.17	-0.329927	70.2026	1	1
4-7 phospho	High	AAAASSWSDNSGTESsPR	4	1	1	AT1G59610.1	S16(Phospho)	0	89.51	2.9889e-08	2	1860.74	-0.32838	59.3244	0	1
4-7 phospho,8-12 phospho	High	ASsPPEGEDEFTDDDGTK	9	1	1	AT5G16260.1	S3(Phospho)	0	89.37	2.06944e-08	2	1976.72	-1.72166	76.3611	0	1
8-12 phospho	High	DNNTPSQsIISSSTSTMQNLK	32	1	1	AT1G20200.1	S8(Phospho)	0	89.27	4.19388e-08	2	2333.04	1.05508	125.772	0	1
4-7 phospho,8-12 phospho	High	NTSETSIASGSSSIsPSGEVNQK	22	2	1	AT3G20020.2	S15(Phospho)	0	88.34	7.34239e-08	2	2347.03	-0.70239	73.1769	0	1
8-12 phospho,4-7 phospho	High	aSDSSLGNTNDGPPsPGENVSSPIENTYSSPAALHR	38	1	1	AT2G16440.1	N-Term(Acetyl); S15(Phospho)	0	88.26	5.38152e-08	3	3747.64	0.804411	122.301	0	1
4-7 phospho	High	VDGsESEEETEEMIFGSSEAAK	15	1	1	AT4G02510.1	S4(Phospho)	0	88.22	4.81361e-08	2	2440.96	-0.656894	138.848	0	1
8-12 phospho,4-7 phospho	High	DAPAEsDAEDEPEDDEGGDDsDSESKAEETK	8	1	1	AT1G09210.1	S6(Phospho); S21(Phospho)	0	87.65	2.57213e-08	3	3429.17	-1.08966	69.2594	1	1
8-12 phospho	High	SEGGIsGGGMSGGSGSK	29	2	1	AT5G07530.1	S6(Phospho)	0	87.27	2.80733e-08	2	1491.58	0.0485184	54.4578	0	1
8-12 phospho	High	SDsQSELSSGNSDALAIEQR	24	1	1	AT1G01960.1	S3(Phospho)	0	87.18	5.35992e-08	2	2173.93	0.798017	100.401	0	1
4-7 phospho,8-12 phospho	High	DNLTLWTSDMtDEAGDEIK	4	1	1	AT5G38480.1	T11(Phospho)	0	86.77	7.42634e-08	2	2233.92	-1.88494	146.456	0	1
4-7 phospho	High	SGSGsSSSSEDDGQGGR	7	1	1	AT5G66400.1	S5(Phospho)	0	86.55	2.83276e-08	2	1636.57	-1.03526	23.0874	0	1
4-7 phospho	High	NTPAPSIISGDDSPSLPFsGK	5	1	1	AT4G22120.1	S19(Phospho)	0	86.27	1.12595e-07	2	2166.99	-1.76534	122.949	0	1
8-12 phospho,4-7 phospho	High	DSDGGYDGAEsPMQK	4	3	1	AT4G25500.2	S11(Phospho)	0	85.9	3.84851e-08	2	1636.58	-0.405173	64.8882	0	1
4-7 phospho	High	KQNLsDDEDEEDDDDEEEDVEFDAFAGGDDEETDKLGK	1	1	1	AT5G66540.1	S5(Phospho)	0	85.89	9.58391e-08	3	4387.67	-0.665369	121.304	2	1
4-7 phospho,8-12 phospho	High	SVSEVNDEDDAEDGsEEEEDDD	3	2	1	AT1G20696.1	S15(Phospho)	0	85.85	1.95012e-08	2	2508.8	-3.31057	80.419	0	1
4-7 phospho,8-12 phospho	High	RREEVVEEDEDsEDDDQEDEENDGDDESNPK	4	1	1	AT1G18950.1	S12(Phospho)	0	85.75	7.42342e-08	3	3747.36	-1.37678	63.008	2	1
8-12 phospho	High	qNLRDGEVsDVEEDEYEAK	2	3	2	AT5G27640.1;AT5G25780.1	N-Term(Gln->pyro-Glu); S9(Phospho)	0	85.38	6.96811e-08	2	2287.93	1.68654	103.812	1	1
4-7 phospho	High	SNsDAASESAEQEESSSSIDVK	20	1	1	AT4G32610.1	S3(Phospho)	0	85.36	9.32885e-08	2	2336.93	0.232103	73.613	0	1
8-12 phospho	High	sYTNLLDLASGNFPVMGR	12	1	1	AT1G06410.1	S1(Phospho)	0	84.68	1.2544e-07	2	2034.94	1.1654	179.602	0	1
4-7 phospho,8-12 phospho	High	HNVPDDDVPDQILsDDEEGDDDDASPVIcPVKPPKK	10	1	1	AT1G47820.1	S14(Phospho); C29(Carbamidomethyl)	0	84.59	2.14604e-07	4	4050.78	-0.684786	120.654	1	1
4-7 phospho	High	sIEYEDDDMAVDDQDIQK	2	3	1	AT5G21160.1	S1(Phospho)	0	84.55	9.45276e-08	2	2208.85	-0.839633	103.501	0	1
8-12 phospho,4-7 phospho	High	mESDEAAAVsPQATTPSGGTGASGPK	33	1	1	AT2G19520.1	N-Term(Acetyl); S10(Phospho)	0	84.4	1.14188e-07	2	2526.07	-1.13888	97.2661	0	1
4-7 phospho	High	AQEVAADSLsNLDVDGQSR	9	1	1	AT1G67230.1	S10(Phospho)	0	84.16	1.66145e-07	2	2054.9	-1.59163	102.806	0	1
4-7 phospho,8-12 phospho	High	TLEDEDNcDNTSLDIDLNPINRsPNR	2	3	1	AT2G45460.2	C8(Carbamidomethyl); S23(Phospho)	0	83.88	2.58039e-07	3	3110.33	-2.54045	114.979	1	1
4-7 phospho	High	GLVQATYQASAPLSGDVLGQTsDGDGDFHEPQTR	6	1	1	AT1G48090.1	S22(Phospho)	0	83.78	2.54836e-07	3	3597.6	-2.36405	124.546	0	1
4-7 phospho,8-12 phospho	High	DGEVsDVEEDEYEAK	3	3	1	AT5G27640.1	S5(Phospho)	0	83.47	7.91613e-08	2	1793.66	-1.58114	90.0389	0	1
4-7 phospho,8-12 phospho	High	GKDsEDEYEEDAEEDEEER	6	2	1	AT5G61150.1	S4(Phospho)	0	83.44	6.15941e-08	2	2382.82	-1.50131	75.8409	1	1
4-7 phospho	High	DNPGLDDDDDsAELESGTFK	3	1	1	AT1G52380.1	S11(Phospho)	0	82.97	1.37268e-07	2	2219.85	-0.750515	110.79	0	1
4-7 phospho	High	KVEEVKDEsSDDAGMMGLFD	8	1	1	AT3G28500.1	S9(Phospho)	0	82.93	1.70881e-07	2	2281.92	-0.874509	130.032	2	1
4-7 phospho	High	SSSsFDGDEPDVSWVQSLVK	4	1	1	AT2G41900.1	S4(Phospho)	0	82.8	2.20157e-07	2	2248.96	-1.96074	157.771	0	1
4-7 phospho	High	LAAPSsPFDDDsDDVDEQPLVR	3	1	1	AT4G11740.1	S6(Phospho); S12(Phospho)	0	82.72	1.97254e-07	2	2548.01	-0.629166	136.649	0	1
4-7 phospho,8-12 phospho	High	HNVPDDDVPDQILsDDEEGDDDDASPVIcPVKPPK	8	1	1	AT1G47820.1	S14(Phospho); C29(Carbamidomethyl)	0	82.49	3.29728e-07	3	3922.68	-1.52856	117.664	0	1
4-7 phospho	High	YLQsGSEDDDDTDTK	14	1	1	AT3G56150.1	S4(Phospho)	0	82.42	9.16474e-08	2	1768.64	-1.17002	52.4436	0	1
4-7 phospho	High	STTLDGDEDDDsPTVDEAELPK	10	2	1	AT1G26110.2	S12(Phospho)	0	82.03	2.54719e-07	2	2428.98	-0.228336	101.728	0	1
4-7 phospho	High	ASENNsDGEGGGEWADAVGADESGNNRPR	2	1	1	AT1G01260.1	S6(Phospho)	0	81.84	2.72329e-07	3	2998.18	-0.149375	86.9679	0	1
4-7 phospho	High	KTGEDTNDAENVVDEDEDGDDDGsDEENKK	3	1	1	AT3G18640.1	S24(Phospho)	0	81.83	2.0767e-07	3	3364.25	-2.13138	64.8691	2	1
8-12 phospho	High	LEEGPKEDEESDKSVSEVNDEDDAEDGsEEEEDDD	12	2	1	AT1G20696.1	S28(Phospho)	0	81.66	1.02163e-07	3	3994.45	0.386649	79.5572	2	1
4-7 phospho,8-12 phospho	High	KDEPAEEsDGDLGFGLFD	12	4	2	AT1G01100.3;AT4G00810.1	S8(Phospho)	0	81.42	2.0191e-07	2	2020.8	-0.591413	161.523	1	1
8-12 phospho	High	MTAIDsDDDGVVR	2	1	1	AT1G70770.1	S6(Phospho)	0	80.95	1.21332e-07	2	1473.59	0.675423	85.5174	0	1
8-12 phospho,4-7 phospho	High	SSsSGNYDGMLGFGDLR	4	1	1	AT1G79090.1	S3(Phospho)	0	80.94	1.56646e-07	2	1842.74	2.71355	145.735	0	1
4-7 phospho,8-12 phospho	High	MMLEEDDEDFQVEDEEDsDDAIDEDDEDDETK	2	1	1	AT4G21800.1	S18(Phospho)	0	80.92	1.6101e-07	3	3890.35	1.23733	135.061	0	1
4-7 phospho	High	yDSFNAQSYDSSSNNNASETPK	6	2	1	AT1G21630.1	Y1(Phospho)	0.1383	80.79	2.69696e-07	2	2505.97	0.174391	82.5145	0	1
4-7 phospho,8-12 phospho	High	IFSDANMGPNYEEIGEEDNDENsDGEDHGEIESGITK	12	3	1	AT5G48240.1	S23(Phospho)	0	80.72	4.0794e-07	3	4136.63	-0.794701	115.384	0	1
8-12 phospho	High	VEEVKDEsSDDAGMMGLFD	2	1	1	AT3G28500.1	S8(Phospho)	0	80.7	1.4597e-07	2	2153.83	0.886786	150.471	1	1
8-12 phospho,4-7 phospho	High	EAsEEEDEDDEDEEEEEDN	2	1	1	AT2G34970.1	S3(Phospho)	0	80.63	1.29507e-07	2	2365.7	0.477192	67.4343	0	1
8-12 phospho	High	DDGLAEIcSLLEQQIsPSSVVDK	4	2	1	AT2G16950.2	C8(Carbamidomethyl); S16(Phospho)	0	80.59	3.40459e-07	3	2583.19	0.919194	194.09	0	1
4-7 phospho	High	DNNTPsQSIISSSTSTMQNLK	28	1	1	AT1G20200.1	S6(Phospho)	0	80.49	4.59159e-07	2	2333.03	-0.933174	119.093	0	1
4-7 phospho	High	DRDsDSDAPEELTQEQAK	9	1	1	AT4G37090.1	S4(Phospho)	0	80.46	2.8604e-07	2	2113.85	-1.07816	67.94	1	1
8-12 phospho,4-7 phospho	High	VDsSGDVcGATFK	4	1	1	AT5G43830.1	S3(Phospho); C8(Carbamidomethyl)	0	80.18	1.56862e-07	2	1422.56	1.25921	77.4982	0	1
8-12 phospho	High	ETGGYEsEsEEDELEEEAEEFVPEK	15	1	1	AT1G13030.1	S7(Phospho); S9(Phospho)	0	80.02	1.49037e-07	2	3050.12	2.53809	174.12	0	1
4-7 phospho	High	NNNENGDDAtSDGEEDLDDLRVDEAK	2	1	1	AT4G37120.1	T10(Phospho)	0	79.94	3.77682e-07	3	2930.14	-1.86718	97.4816	1	1
4-7 phospho	High	HDDsDDEVMDVVR	1	1	1	AT1G73770.1	S4(Phospho)	0	79.88	1.97379e-07	2	1611.6	-1.39539	89.4339	0	1
4-7 phospho	High	TcTTEQDGNEsDGKSDSVTGGAHQR	14	1	1	AT1G67230.1	C2(Carbamidomethyl); S11(Phospho)	0	79.83	3.9205e-07	3	2717.07	-0.675539	38.2242	1	1
8-12 phospho	High	sASDEEEDGTVQR	6	1	1	AT5G04420.1	S1(Phospho)	0	79.8	1.56781e-07	2	1502.56	-0.693668	43.674	0	1
4-7 phospho	High	NSVLMDEDsDDDDEFQIPDSEPEPETSKQDQETDAK	2	1	1	AT5G45560.1	S9(Phospho)	0	79.78	4.3709e-07	3	4178.64	-2.79335	119.893	1	1
8-12 phospho,4-7 phospho	High	EQLNTSSVGYQcPIPIEMVKPLAEIDYEGQDGsPR	7	1	1	AT1G20220.1	C12(Carbamidomethyl); S33(Phospho)	0	79.73	3.79367e-07	3	4000.83	-1.99035	156.735	0	1
4-7 phospho	High	QMsESSLcATEEEEDDDSK	4	1	1	AT3G07880.1	S3(Phospho); C8(Carbamidomethyl)	0	79.66	1.80599e-07	2	2269.8	-0.800573	82.1125	0	1
4-7 phospho,8-12 phospho	High	sSESPNLPAAAGTVPDNHPPPPPVVTAAEAGSDDsPKGVASK	8	1	1	AT3G19420.1	N-Term(Acetyl); S35(Phospho)	0	79.58	5.98136e-07	3	4140.95	2.22765	105.203	1	1
8-12 phospho	High	DtDFSAEsPDLEEDGGGGGGGR	11	1	1	AT5G28040.1	T2(Phospho); S8(Phospho)	0	79.28	1.76723e-07	2	2284.79	1.46016	106.643	0	1
4-7 phospho	High	NMEVNAGSSGEIPsPIR	7	1	1	AT5G47600.1	S14(Phospho)	0	79.27	4.46598e-07	2	1837.81	-2.18714	94.7485	0	1
4-7 phospho	High	NTLGMSPATNSPSsPAGTTR	12	1	1	AT1G52680.1	S14(Phospho)	0	79.26	5.41896e-07	2	2026.89	-1.01893	71.209	0	1
4-7 phospho	High	AAAASSYSDNSGTESsPR	14	1	1	AT1G10290.1	S16(Phospho)	0	78.92	3.45588e-07	2	1837.72	-0.32771	42.0447	0	1
4-7 phospho	High	NSVsDDDEPSFTEEGGDGVHNEANR	10	1	1	AT1G21200.1	S4(Phospho)	0	78.63	3.92072e-07	3	2757.05	-2.84989	76.1066	0	1
4-7 phospho	High	GFsDVsGEENANREEEDETEMGESVAESSSLDR	3	1	1	AT2G04865.1	S3(Phospho); S6(Phospho)	0	78.54	4.79359e-07	3	3751.41	-1.12965	127.278	1	1
4-7 phospho	High	QAPVSPFMEVATPSSESASASTTIANDsDEEMDDEKK	9	1	1	AT1G30880.1	S28(Phospho)	0	78.27	9.47234e-07	3	3981.66	-3.97568	115.209	1	1
4-7 phospho,8-12 phospho	High	VSLLQQPTTEDsDEELEYADSSSGTADHLSGLNLQMESK	16	1	1	AT2G34970.1	S12(Phospho)	0	78.19	9.96702e-07	3	4304.88	-2.93272	133.166	0	1
4-7 phospho,8-12 phospho	High	LANIAGGSsPTIQSNR	4	1	1	AT2G01210.1	S9(Phospho)	0	78.05	5.30345e-07	2	1665.79	-0.855597	71.3001	0	1
8-12 phospho,4-7 phospho	High	NAGDDsEDDDESESK	3	1	1	AT3G61370.1	S6(Phospho)	0	78.05	2.34581e-07	2	1692.54	-0.402048	31.079	0	1
4-7 phospho,8-12 phospho	High	HDDSSDsPAPVTTK	11	1	1	AT3G57150.1	S7(Phospho)	0	77.83	3.65892e-07	2	1536.62	-0.66599	32.82	0	1
4-7 phospho	High	ASAAESNLNLSPsQLSSEVVNR	6	2	1	AT1G72650.1	S13(Phospho)	0	77.72	8.28316e-07	2	2353.1	-1.72267	121.74	0	1
4-7 phospho,8-12 phospho	High	DYNsDDDEEEDDESKKQPEVTIR	6	3	1	AT5G48240.1	S4(Phospho)	0	77.68	6.79021e-07	3	2836.13	0.511458	69.2573	2	1
4-7 phospho,8-12 phospho	High	AEDEEDAsDFEPEENGVEEDIDEGEDDENDNSGGAGK	5	1	1	AT1G47970.1	S8(Phospho)	0	77.6	4.19679e-07	3	4037.45	-0.483947	116.901	0	1
4-7 phospho	High	AQNTPEPASAPANMLSFGGVGGPGsPR	7	1	1	AT4G17950.1	S25(Phospho)	0	77.51	1.07427e-06	3	2647.2	-0.512756	126.045	0	1
4-7 phospho	High	ESGTQGYTSSWSSAsGVANTYQTPHSEPIAMENK	20	1	1	AT1G29350.1	S15(Phospho)	0.1136	77.5	1.16566e-06	3	3682.56	-0.100061	104.993	0	1
4-7 phospho	High	FYmEPETsDSGSMASGSMAR	31	2	1	AT1G48410.1	M3(Oxidation); S8(Phospho)	0	77.49	3.41326e-07	2	2236.82	-0.0391241	88.5554	0	1
8-12 phospho,4-7 phospho	High	KKDEPAEEsDGDLGFGLFD	33	3	1	AT1G01100.3	S9(Phospho)	0	77.49	4.97284e-07	2	2148.9	0.52348	158.384	2	1
8-12 phospho,4-7 phospho	High	RQGSGGVWGWLAGSPQEKDDDsP	6	2	1	AT3G05420.1	S22(Phospho)	0	77.26	6.02321e-07	3	2509.08	0.58215	145.382	2	1
8-12 phospho	High	KVEEVKDEssDDAGMMGLFD	11	1	1	AT3G28500.1	S9(Phospho); S10(Phospho)	0	77.23	2.8333e-07	2	2361.89	1.41968	149.669	2	1
4-7 phospho	High	TKDsPVMGLLTEENTSK	5	1	1	AT4G08310.1	S4(Phospho)	0	77.21	8.821e-07	2	1929.89	-0.934	100.714	1	1
4-7 phospho,8-12 phospho	High	tEEQDLIDQsPPPSAPDPEPNSSTNPNSVIHPR	18	2	1	AT3G57890.1	N-Term(Acetyl); S10(Phospho)	0	77.16	1.24136e-06	3	3687.64	-1.56634	113.03	0	1
8-12 phospho,4-7 phospho	High	DGQIEETVDTAPASLGsPSR	16	1	1	AT5G67220.1	S17(Phospho)	0	76.94	6.9693e-07	2	2109.94	2.40102	105.672	0	1
4-7 phospho	High	LMYAAsDNEEDVMQDVK	2	1	1	AT1G80680.1	S6(Phospho)	0	76.87	5.2014e-07	2	2037.82	0.639559	111.907	0	1
4-7 phospho	High	KGsGLSGDQYAVMVScR	2	1	1	AT3G17900.1	S3(Phospho); C16(Carbamidomethyl)	0	76.73	9.08749e-07	2	1894.82	-1.75163	92.028	1	1
8-12 phospho	High	sVSPTSNSQLPATAVAPSTLTMADYASTLASLR	39	1	1	AT2G47210.1	S1(Phospho)	0	76.45	7.91493e-07	3	3388.64	0.660294	175.818	0	1
8-12 phospho,4-7 phospho	High	VDsEGVLcGANFK	2	1	1	AT4G27450.1	S3(Phospho); C8(Carbamidomethyl)	0	76.36	4.55477e-07	2	1475.62	0.00577743	107.46	0	1
4-7 phospho	High	sGGGGGYSGGGGSYGGGGGR	12	1	1	AT2G21660.1	S1(Phospho)	0	76.13	3.64453e-07	2	1640.61	-1.36014	46.9298	0	1
4-7 phospho	High	KQETSEGDDFAGLSGDEsYED	9	2	1	AT5G48240.1	S18(Phospho)	0	76.07	5.17826e-07	2	2358.87	-1.56587	108.309	1	1
4-7 phospho	High	SFsASDAcFGSEEPGFGGGGYNR	7	1	1	AT3G21100.2	S3(Phospho); C8(Carbamidomethyl)	0	75.99	6.55855e-07	2	2435.92	-0.570445	118.209	0	1
4-7 phospho	High	sSFGSSGSGYGGGGGSGAGSGNR	7	1	1	AT2G37220.1	S1(Phospho)	0.1163	75.91	5.57775e-07	2	1986.76	-0.598521	55.355	0	1
4-7 phospho	High	KRsAPTTPINQNAAAAFAAVSEEER	12	1	1	AT4G37870.1	S3(Phospho)	0	75.85	1.22988e-06	3	2709.3	-1.27736	125.3	2	1
8-12 phospho	High	AKPAEVKPAVDDEEDESDsDGMDEDDSDGEDsEEEEPTPK	16	2	1	AT3G44750.1	S19(Phospho); S32(Phospho)	0	75.78	3.95633e-07	4	4497.65	0.678849	82.1434	0	1
4-7 phospho	High	DKDGDTAsASQETVAR	11	1	1	AT4G38630.1	S8(Phospho)	0	75.76	8.13637e-07	2	1730.72	-0.854646	39.8797	1	1
8-12 phospho	High	IEEEsENEEEEEGEEEDDDEEVKEKK	4	1	1	AT3G01780.1	S5(Phospho)	0	75.64	5.32151e-07	3	3234.24	-0.743777	62.6546	2	1
4-7 phospho,8-12 phospho	High	TESSsADNIQEDDGSSLR	4	1	1	AT5G04420.1	S5(Phospho)	0	75.63	8.64345e-07	2	1990.79	-1.17065	68.8675	0	1
8-12 phospho	High	FFtQVGsESEDEsDYEVEVNEVQNDDVNNR	26	1	1	AT3G56150.1	T3(Phospho); S7(Phospho); S13(Phospho)	0	75.59	4.13326e-07	3	3733.38	0.175923	171.3	0	1
8-12 phospho	High	VEEVKDEssDDAGMMGLFD	6	1	1	AT3G28500.1	S8(Phospho); S9(Phospho)	0	75.56	4.16191e-07	2	2233.8	1.50077	174.782	1	1
4-7 phospho,8-12 phospho	High	GAsPVAAYR	1	3	1	AT4G25500.2	S3(Phospho)	0	75.54	5.97604e-07	2	971.434	-0.359844	51.2943	0	1
4-7 phospho,8-12 phospho	High	SPIDDEAELSRPsPK	5	2	1	AT3G53500.1	S13(Phospho)	0	75.53	1.18817e-06	2	1720.78	-1.01874	72.9356	0	1
8-12 phospho,4-7 phospho	High	NEEEESKDAPAEsDAEDEPEDDEGGDDSDSESK	4	1	1	AT1G09210.1	S13(Phospho)	0	75.37	4.34803e-07	3	3636.28	-0.798165	62.1942	1	1
4-7 phospho	High	RRPTDDDsDPDDDDETEDEDEDDEEEDDLDR	6	1	1	AT4G31160.1	S8(Phospho)	0	75.12	5.70616e-07	3	3792.31	1.31913	74.0275	1	1
4-7 phospho	High	AYGAEGHQEPTPGLGGGSTDAPTPsGDAPAATTTDAK	22	1	1	AT2G23120.1	S25(Phospho)	0	74.95	2.06489e-06	3	3533.53	-1.04757	77.4067	0	1
8-12 phospho	High	NVDsLSTLDDIDDIDFAK	3	1	1	AT4G34860.1	S4(Phospho)	0	74.89	1.05086e-06	2	2075.92	6.26059	159.432	0	1
4-7 phospho	High	TLNSPSAAVAVsDDSESEK	6	1	1	AT4G00238.1	S12(Phospho)	0	74.8	1.27485e-06	2	1986.85	-1.96142	70.9538	0	1
8-12 phospho	High	EIAEGVTQIVQMLEtEEE	9	1	1	AT5G62390.1	T15(Phospho)	0	74.74	1.05589e-06	2	2127.94	1.05372	198.096	0	1
8-12 phospho	High	qGNEsGDDDDHDDGNYTAR	3	1	1	AT2G44730.1	N-Term(Gln->pyro-Glu); S5(Phospho)	0	74.68	5.09674e-07	2	2143.71	0.242607	57.1965	0	1
4-7 phospho	High	EEEESKDAPAEsDAEEEAEDDDNEGDDsDNESK	4	1	1	AT1G56340.1	S12(Phospho); S28(Phospho)	0	74.52	5.36838e-07	3	3789.27	1.96044	73.0514	1	1
4-7 phospho	High	ALYGESINLYEPNDSTENVDDstKASTGETGR	18	1	1	AT1G67230.1	S22(Phospho); T23(Phospho)	0	74.51	2.07973e-06	3	3593.48	-2.39441	120.659	1	1
4-7 phospho	High	IEEEsENEEEEEGEEEDDDEEVKEK	2	1	1	AT3G01780.1	S5(Phospho)	0	74.43	9.2849e-07	3	3106.13	-3.64356	64.9242	1	1
8-12 phospho,4-7 phospho	High	RAPEEDEEDsGDEDDDRPPK	15	1	1	AT1G47970.1	S10(Phospho)	0	74.38	6.21905e-07	3	2380.91	0.764906	45.6469	1	1
8-12 phospho	High	LIELGVDVDKLLEDIGDEsEAQAEsEED	5	1	1	AT3G27530.1	S19(Phospho); S25(Phospho)	0	74.37	1.15894e-06	3	3220.36	1.65757	221.259	1	1
8-12 phospho,4-7 phospho	High	aESQTGGGGGGSHESGGDQsPR	19	1	1	AT3G53340.1	N-Term(Acetyl); S20(Phospho)	0	74.26	5.98082e-07	2	2136.82	-2.48856	35.3524	0	1
4-7 phospho,8-12 phospho	High	DNLTLWTSDMQDEsPEEIKEAAAPKPAEEQK	5	1	1	AT1G35160.1	S14(Phospho)	0	74.09	2.62236e-06	3	3580.6	-1.70666	119.08	1	1
8-12 phospho	High	ssDSNDLDEDELLQMALK	12	1	1	AT1G76850.1	N-Term(Acetyl); S2(Phospho)	0	74.07	1.02049e-06	2	2144.9	1.31146	188.625	0	1
4-7 phospho,8-12 phospho	High	SNNVFQGSSSSAsPR	6	2	1	AT3G48050.1	S13(Phospho)	0	74.04	9.32892e-07	2	1604.67	-0.545438	59.1489	0	1
8-12 phospho	High	tRDSDEEDRDYDVAALANNLSQAFR	12	1	1	AT1G07990.1	T1(Phospho)	0	74	1.33565e-06	3	2951.28	-0.583349	158.559	2	1
4-7 phospho	High	REEVVEEDEDsEDDDQEDEENDGDDESNPK	2	1	1	AT1G18950.1	S11(Phospho)	0	73.95	7.79257e-07	3	3591.26	-3.25939	62.381	1	1
4-7 phospho	High	DYNsDDDEEEDDESK	2	3	1	AT5G48240.1	S4(Phospho)	0	73.92	2.84478e-07	2	1884.58	-0.368334	49.4836	0	1
8-12 phospho,4-7 phospho	High	SNFIDDYAEEDsQEEDDDDEDYGSSR	8	1	1	AT4G08350.1	S12(Phospho)	0	73.83	6.19859e-07	3	3125.08	1.14227	121.862	0	1
4-7 phospho,8-12 phospho	High	LPGDQGGDSVDsDIEIDDVsDSEQEDGEDDEYDQLPPFKPLR	6	1	1	AT4G02510.1	S12(Phospho); S20(Phospho)	0	73.76	2.32872e-06	4	4795.96	3.28928	157.94	0	1
8-12 phospho,4-7 phospho	High	VEEKEEsDEEDYGGDFGLFDEE	16	2	1	AT3G09200.2	S7(Phospho)	0	73.75	6.31383e-07	2	2646.98	0.377223	149.729	1	1
8-12 phospho,4-7 phospho	High	APEEDEEDsGDEDDDRPPK	4	1	1	AT1G47970.1	S9(Phospho)	0	73.74	6.32838e-07	3	2224.8	-0.230771	47.7612	0	1
4-7 phospho,8-12 phospho	High	DSEIEETEEFDTEsPLPK	7	1	1	AT5G55210.1	S14(Phospho)	0	73.57	1.4373e-06	2	2174.89	-0.214385	117.493	0	1
4-7 phospho	High	LcAEMFNTSDEtDEEDENK	3	1	1	AT2G47980.1	C2(Carbamidomethyl); T12(Phospho)	0	73.57	9.34026e-07	2	2356.84	-1.56862	101.36	0	1
8-12 phospho	High	NVTPFIEWLQNAEsEsEEE	5	1	1	AT1G36730.1	S14(Phospho); S16(Phospho)	0	73.56	8.54676e-07	2	2410.94	0.34433	239.518	0	1
4-7 phospho	High	SNsSSSSSSDEEGEEK	12	1	1	AT1G20440.1	S3(Phospho)	0	73.54	5.20041e-07	2	1725.59	-1.29582	23.516	0	1
8-12 phospho	High	YDNDEDGEDsYEDDEEESGGGIDNDKSGVVK	4	2	1	AT1G15280.1	S10(Phospho)	0	73.44	6.78099e-07	3	3461.28	-1.25883	83.9294	1	1
8-12 phospho	High	cMSGGMSGsEGGMSR	14	2	1	AT5G07530.1	C1(Carbamidomethyl); S9(Phospho)	0	73.3	7.00314e-07	2	1570.52	0.177247	64.9368	0	1
4-7 phospho	High	NMGSYMSSSQGFsPPR	6	2	1	AT1G70180.1	S13(Phospho)	0	73.27	1.18922e-06	2	1812.71	-1.61334	102.053	0	1
4-7 phospho	High	EEVVEEDEDsEDDDQEDEENDGDDESNPK	2	1	1	AT1G18950.1	S10(Phospho)	0	73.09	7.60907e-07	3	3435.17	0.123844	72.1371	0	1
8-12 phospho,4-7 phospho	High	SQQVsDDEEDDSK	2	2	1	AT1G53165.1	S5(Phospho)	0	73.01	7.48674e-07	2	1561.55	-0.659809	34.1205	0	1
4-7 phospho,8-12 phospho	High	DQGEDGEDcQDDDLsDADGDADEDESDLDMAWK	4	2	1	AT4G37210.1	C9(Carbamidomethyl); S15(Phospho)	0	72.99	7.4849e-07	3	3756.27	-1.69268	148.008	0	1
4-7 phospho,8-12 phospho	High	NSLLMDEDsDDDDEFQIAESEQEPETSKPETDVK	5	3	1	AT4G19040.1	S9(Phospho)	0	72.85	2.79633e-06	3	3965.62	-0.325465	121.679	0	1
8-12 phospho,4-7 phospho	High	MSQLELQEELSsP	4	3	1	AT3G14120.2	S12(Phospho)	0	72.74	1.14669e-06	2	1570.67	0.699209	136.486	0	1
4-7 phospho	High	SKDNLYEQKPEEPVPVIPAAsPTNDTSAAGSSFASR	16	1	1	AT5G46750.1	S21(Phospho)	0	72.35	3.15209e-06	3	3840.8	0.8398	110.326	1	1
8-12 phospho	High	VDGsEsEEETEEMIFGSSEAAK	21	1	1	AT4G02510.1	S4(Phospho); S6(Phospho)	0	72.28	8.85713e-07	2	2520.93	3.22887	152.917	0	1
4-7 phospho	High	SAsVGNWILDSK	2	1	1	AT4G10730.1	S3(Phospho)	0	72.27	1.64537e-06	2	1356.62	-1.28028	120.952	0	1
4-7 phospho,8-12 phospho	High	KDVAtDDDDAAKE	2	1	1	AT3G48890.1	T5(Phospho)	0	72.09	1.27929e-06	2	1472.58	-1.66965	33.6739	2	1
4-7 phospho	High	VEEVKDEssDDAGMmGLFD	56	1	1	AT3G28500.1	S8(Phospho); S9(Phospho); M15(Oxidation)	0	72.03	6.86142e-07	2	2249.79	-0.590367	172.029	1	1
4-7 phospho,8-12 phospho	High	SLsASSFLIDTK	4	1	1	AT1G07110.1	S3(Phospho)	0	72	1.78245e-06	2	1348.64	-0.503237	124.828	0	1
4-7 phospho	High	DASGDsPTSVLNEEENcEEK	8	1	1	AT5G66750.1	S6(Phospho); C17(Carbamidomethyl)	0	71.69	1.66022e-06	2	2289.87	0.10159	100.09	0	1
4-7 phospho	High	KHDDSSDsPAPVTTK	14	1	1	AT3G57150.1	S8(Phospho)	0	71.69	2.02276e-06	2	1664.71	-1.12762	37.9045	1	1
4-7 phospho	High	sDFSPESGIADYSASPDAK	10	1	1	AT3G16310.1	S1(Phospho)	0	71.56	2.24831e-06	2	2023.82	-0.593371	108.245	0	1
4-7 phospho	High	AEGNEsGEDDDFLR	2	2	1	AT3G24080.2	S6(Phospho)	0	71.55	1.26671e-06	2	1633.6	-1.099	93.4318	0	1
4-7 phospho,8-12 phospho	High	YGGNDsDEDEEK	3	1	1	AT5G39570.1	S6(Phospho)	0	71.48	4.98941e-07	2	1437.47	-1.16841	33.0717	0	1
8-12 phospho,4-7 phospho	High	IGESSEsSDETEATDLK	6	1	1	AT1G01790.1	S7(Phospho)	0	71.47	1.31165e-06	2	1877.75	-0.0994446	78.1539	0	1
8-12 phospho	High	mEsPKsNVDDGYQNIFVMR	4	1	1	AT3G60450.1	N-Term(Acetyl); S3(Phospho); S6(Phospho)	0	71.42	1.6261e-06	2	2431.97	1.79465	172.825	1	1
8-12 phospho,4-7 phospho	High	TSGDETANVSSPsMAEELPEQSVPKK	12	2	1	AT4G31880.1	S13(Phospho)	0	71.27	2.74693e-06	3	2798.25	1.70788	93.9858	1	1
4-7 phospho	High	SVsPPQQYQPNSAGENSVLNMNLPGGESGGMTGTGSEPVKK	15	1	1	AT2G33620.1	S3(Phospho)	0	71.23	4.69717e-06	3	4210.9	-2.38552	113.017	1	1
8-12 phospho,4-7 phospho	High	GKPLEQAPLASSSsAPSLAAAASNATSTATEAPSVK	8	1	1	AT2G40730.1	S14(Phospho)	0	71.18	2.40817e-06	3	3448.69	1.07961	118.2	0	1
4-7 phospho	High	KDSDNFYDNsDsDNDMEGIENNDLGAVGDTASPAR	6	1	1	AT4G02400.1	S10(Phospho); S12(Phospho)	0	71.04	2.7586e-06	3	3908.47	-1.21562	132.314	1	1
4-7 phospho	High	STSSsPPPPPPSSSLPQQEQEQDQQQLPLRR	15	1	1	AT2G27100.1	S5(Phospho)	0	71.03	4.42156e-06	3	3506.65	-1.11451	83.8263	1	1
8-12 phospho	High	SMSGGMSGsEEGMsGSEGGMSGGGGGK	46	2	1	AT5G07530.1	S9(Phospho); S14(Phospho)	0	70.94	1.20585e-06	2	2511.81	-0.849702	89.9533	0	1
4-7 phospho,8-12 phospho	High	sGSAPPNMEGSFLAVDNLLSR	7	3	1	AT4G25880.2	S1(Phospho)	0	70.87	3.93682e-06	2	2242.02	-1.54619	166.952	0	1
4-7 phospho	High	KNSDDDDsDDDFLASR	6	1	1	AT1G19990.1	S8(Phospho)	0	70.86	1.51355e-06	2	1894.69	-1.92487	79.6211	1	1
4-7 phospho	High	sYGDMTEMGGGGGGGGR	3	1	1	AT2G25430.1	S1(Phospho)	0	70.82	1.09702e-06	2	1625.57	-1.52231	79.6049	0	1
4-7 phospho	High	ESYLEGDDHDsDDEDDDDAEEQVVIHK	12	1	1	AT1G23280.1	S11(Phospho)	0	70.77	2.61728e-06	3	3199.2	-1.08177	91.0377	0	1
8-12 phospho	High	TQDVEMKDNNTPSQSIIsSSTSTMQNLK	44	1	1	AT1G20200.1	S18(Phospho)	0	70.7	2.99601e-06	3	3164.41	-0.653769	114.769	1	1
4-7 phospho	High	SKSEVDEAVsEEEAEDDD	2	1	1	AT2G17560.1	S10(Phospho)	0	70.61	1.55978e-06	2	2062.75	-1.02102	84.6895	1	1
8-12 phospho	High	sSSEAFPVMQEIMLEFR	5	1	1	AT2G26590.1	N-Term(Acetyl); S1(Phospho)	0	70.46	2.62204e-06	2	2122.93	1.28279	221.373	0	1
4-7 phospho,8-12 phospho	High	DTEAAVDAEDEsAAEK	1	1	1	AT3G57150.1	S12(Phospho)	0	70.39	1.8008e-06	2	1730.66	-0.92399	60.7918	0	1
4-7 phospho	High	SAsDEEEDGTVQR	2	1	1	AT5G04420.1	S3(Phospho)	0	70.36	1.52795e-06	2	1502.56	-0.693668	40.5688	0	1
8-12 phospho,4-7 phospho	High	EEsDEEDYGGDFGLFDEE	4	2	1	AT3G09200.2	S3(Phospho)	0	70.17	1.43977e-06	2	2161.73	1.84252	181.592	0	1
4-7 phospho,8-12 phospho	High	DAPAEsDAEEEAEDDDNEGDDsDNESKSEETK	17	1	1	AT1G56340.1	S6(Phospho); S22(Phospho)	0	70.11	1.31136e-06	3	3632.22	-1.37054	73.9246	1	1
8-12 phospho	High	SDEtsDDEDELTSFGSMPVK	6	1	1	AT2G39810.1	T4(Phospho); S5(Phospho)	0	70.06	1.4767e-06	2	2348.85	3.40117	151.407	0	1
4-7 phospho	High	qSSEEGDDDAVETVEQAEVssDDDDEAEAIEETEKPSVPVR	6	1	1	AT5G55920.1	N-Term(Gln->pyro-Glu); S20(Phospho); S21(Phospho)	0	69.97	4.81817e-06	3	4578.8	-2.65925	147.066	0	1
8-12 phospho	High	FGDQSGGGSTAGGSTPEAAGAGAGAAAAGAGAAAAAGAAAAAVPGLGAASAGAGPGAGAGtPAPAPTGK	3	1	1	AT5G07600.1	T61(Phospho)	0	69.94	2.05317e-06	4	5422.53	-1.17669	148.192	0	1
4-7 phospho	High	AQEVAADsLsNLDVDGQSR	5	1	1	AT1G67230.1	S8(Phospho); S10(Phospho)	0	69.87	3.52907e-06	3	2134.87	-1.34868	113.667	0	1
4-7 phospho	High	KVESSDDSDSEsEEEEK	20	1	1	AT1G48920.1	S12(Phospho)	0.1026	69.79	2.38771e-06	2	2008.74	0.0254094	29.8864	1	1
4-7 phospho	High	SFtNLTAEAASALTSSSSMK	13	1	1	AT5G21940.1	T3(Phospho)	0	69.74	4.82541e-06	2	2083.93	-0.161173	144.72	0	1
4-7 phospho,8-12 phospho	High	KPVYNLDDsDDDDFVPK	4	1	1	AT2G25170.1	S9(Phospho)	0	69.72	3.95174e-06	2	2061.87	-1.90336	105.947	0	1
4-7 phospho	High	EEEESKDAPAEsDAEEEAEDDDNEGDDSDNESK	4	1	1	AT1G56340.1	S12(Phospho)	0	69.71	2.4909e-06	3	3709.3	1.35056	66.557	1	1
4-7 phospho,8-12 phospho	High	GGsEEPNVEEDSVAR	4	1	1	AT3G20550.1	S3(Phospho)	0	69.64	2.62915e-06	2	1654.66	-1.15194	66.307	0	1
4-7 phospho,8-12 phospho	High	EVEVTNVNsDGDQSDINSK	10	1	1	AT1G67230.1	S9(Phospho)	0	69.63	3.62069e-06	2	2129.89	-0.515696	68.1182	0	1
8-12 phospho	High	NLLALAAAGANSGGSNSLVTQLsGGPLGALLEK	29	2	1	AT3G13300.2	S23(Phospho)	0	69.57	1.73892e-06	3	3144.63	0.355677	190.741	0	1
4-7 phospho,8-12 phospho	High	mESTESYAAGsPEELAK	3	2	1	AT5G04430.1	N-Term(Acetyl); S11(Phospho)	0	69.52	4.28875e-06	2	1921.77	-1.76603	120.77	0	1
4-7 phospho	High	SSssGNYDGMLGFGDLR	10	1	1	AT1G79090.1	S3(Phospho); S4(Phospho)	0	69.5	2.04768e-06	2	1922.7	-0.648887	168.114	0	1
4-7 phospho	High	KAEVVVPATEsDGDDSVVEK	6	1	1	AT2G45520.1	S11(Phospho)	0	69.49	5.03261e-06	2	2153.98	-1.6664	73.9216	1	1
4-7 phospho	High	DNNtPsQSIISSSTSTMQNLK	2	1	1	AT1G20200.1	T4(Phospho); S6(Phospho)	0	69.42	5.05152e-06	2	2413	-1.31624	132.845	0	1
4-7 phospho	High	SIEEENVPTTVDSGAADTTVKsPEK	8	2	1	AT2G30620.2	S22(Phospho)	0	69.4	6.51577e-06	2	2684.22	-1.33999	77.8026	1	1
4-7 phospho	High	AKPAEVKPAVDDEEDESDsDGMDEDDsDGEDSEEEEPTPK	6	2	1	AT3G44750.1	S19(Phospho); S27(Phospho)	0	69.25	3.80321e-06	4	4497.66	1.76448	78.559	0	1
4-7 phospho	High	FFTQVGsEsEDESDYEVEVNEVQNDDVNNR	65	1	1	AT3G56150.1	S7(Phospho); S9(Phospho)	0	69.24	4.39568e-06	3	3653.39	-4.99309	146.399	0	1
8-12 phospho	High	VmAADASVFSFGDEDDFEsD	2	1	1	AT3G19420.1	M2(Oxidation); S19(Phospho)	0	69.24	1.78358e-06	2	2249.81	1.64426	173.658	0	1
8-12 phospho,4-7 phospho	High	VEEKKEEsDEEDYEGGFGLFDEE	14	1	1	AT3G11250.1	S8(Phospho)	0	69.17	2.74806e-06	3	2789.09	1.15416	138.603	2	1
4-7 phospho,8-12 phospho	High	RAPsPGGGSSTIVTLADR	8	3	1	AT1G79280.1	S4(Phospho)	0	69.13	4.58175e-06	3	1821.89	-0.251029	85.681	1	1
4-7 phospho	High	AVITTssQEDDTDVLDDVK	10	1	1	AT3G12810.1	S6(Phospho); S7(Phospho)	0	69.07	4.59594e-06	2	2210.9	-1.45812	131.56	0	1
4-7 phospho	High	EFEPIDsGSELEEDDLK	4	1	1	AT1G02870.1	S7(Phospho)	0	68.88	4.08319e-06	2	2031.83	-1.42493	118.369	0	1
4-7 phospho,8-12 phospho	High	TFDELsDTEVYEDsD	31	1	1	AT1G12920.1	S6(Phospho); S14(Phospho)	0	68.83	9.81886e-07	2	1924.63	-0.225103	181.061	0	1
4-7 phospho,8-12 phospho	High	GKDsEDEYEEDAEEDEEERGK	5	2	1	AT5G61150.1	S4(Phospho)	0	68.75	3.28046e-06	3	2567.94	-0.465492	71.535	2	1
4-7 phospho	High	SGRTsEPNsEDEAAGVGK	14	1	1	AT2G27100.1	S5(Phospho); S9(Phospho)	0	68.72	3.25621e-06	2	1950.75	-1.01812	45.133	1	1
8-12 phospho	High	GLLGLAYDSsDEED	4	3	1	AT1G73350.3	S10(Phospho)	0	68.67	2.20047e-06	2	1563.61	1.66413	162.711	0	1
8-12 phospho,4-7 phospho	High	SAANDTEMDDDsGNEK	6	2	1	AT5G09390.2	S12(Phospho)	0	68.62	2.05728e-06	2	1778.6	-0.931435	43.9891	0	1
4-7 phospho	High	KNEEEESKDAPAEsDAEDEPEDDEGGDDSDSESK	17	1	1	AT1G09210.1	S14(Phospho)	0	68.58	3.18954e-06	3	3764.36	-3.46234	54.7515	2	1
4-7 phospho	High	GEsANDILSALANR	1	1	1	AT1G22620.1	S3(Phospho)	0	68.57	4.13511e-06	2	1510.69	-1.08848	134.988	0	1
4-7 phospho	High	sSDSLSGTNELLNINSETPMK	13	2	1	AT3G19770.2	S1(Phospho)	0	68.52	7.08648e-06	2	2317.03	-0.612085	126.878	0	1
4-7 phospho	High	NPsNLNLYLQDQR	1	1	1	AT1G62740.1	S3(Phospho)	0	68.36	5.40491e-06	2	1654.76	-1.8018	105.485	0	1
4-7 phospho	High	AADEEDEDEDTVEEQADDsDDAEDNEVKETDDDN	3	2	1	AT5G23405.2	S19(Phospho)	0	68.24	2.31701e-06	3	3896.33	-2.75175	89.4072	1	1
4-7 phospho,8-12 phospho	High	ILEISLNNVsSDDLNR	3	1	1	AT2G26890.1	S10(Phospho)	0	68.21	5.5722e-06	2	1881.89	-1.23721	123.456	0	1
4-7 phospho	High	SLEANQVQQQQGAAASVsc	13	2	1	AT1G15340.1	S18(Phospho); C19(Carbamidomethyl)	0	68.2	6.56129e-06	2	2055.88	-0.3717	81.2825	0	1
4-7 phospho	High	DNDNDMsPVLNLGR	1	1	1	AT2G42200.1	S7(Phospho)	0	68.13	4.17609e-06	2	1639.68	-0.96297	122.779	0	1
4-7 phospho	High	SGsGDDEEGSYGR	7	1	1	AT5G39570.1	S3(Phospho)	0	68.02	1.10675e-06	2	1395.47	-0.983887	41.93	0	1
8-12 phospho	High	sssDDLDEDELLQMALK	30	1	1	AT1G21170.1	N-Term(Acetyl); S2(Phospho); S3(Phospho)	0	68	2.80526e-06	2	2110.82	-0.778245	226.043	0	1
4-7 phospho	High	DDFDSGLLsDEDLQDDDLEASASK	5	1	1	AT1G69070.1	S9(Phospho)	0	67.95	6.20456e-06	3	2680.06	-1.68584	147.118	0	1
4-7 phospho	High	FDATEIEDDADVEPDtDLEDTEKEGDDEATK	3	1	1	AT2G18220.1	T16(Phospho)	0	67.95	6.75768e-06	3	3537.39	-0.813773	118.657	1	1
4-7 phospho	High	KNEEEESKDAPAEsDAEDEPEDDEGGDDsDSESK	32	1	1	AT1G09210.1	S14(Phospho); S29(Phospho)	0	67.91	3.12289e-06	3	3844.34	0.0967262	57.8603	2	1
4-7 phospho	High	GMDVDEDDsDDDEEEDsEDEEEEETPK	2	2	1	AT5G22650.2	S9(Phospho); S17(Phospho)	0	67.88	1.14301e-06	3	3292	-1.56926	101.01	0	1
4-7 phospho	High	KIsGDGGFGSDDGGGGGGGGSGESILR	2	1	1	AT5G17690.1	S3(Phospho)	0	67.77	7.15227e-06	3	2433.03	-1.39782	89.1231	1	1
4-7 phospho	High	KMTEAGPIDLIDDDNsDEEGGIDK	5	2	1	AT1G15440.2	S16(Phospho)	0	67.76	8.50034e-06	3	2657.11	-1.41987	119.247	1	1
4-7 phospho	High	FYMEPETsDSGSMASGSMAR	6	2	1	AT1G48410.1	S8(Phospho)	0	67.7	3.8635e-06	2	2220.83	-1.11984	104.904	0	1
4-7 phospho	High	SFSVSDTVGNsDDDDDGEDETK	6	1	1	AT4G33060.1	S11(Phospho)	0	67.68	3.40363e-06	2	2413.87	2.47753	89.5416	0	1
4-7 phospho,8-12 phospho	High	VGVGAEsPAAATDcSK	2	2	1	AT3G54760.2	S7(Phospho); C14(Carbamidomethyl)	0	67.68	4.56377e-06	2	1599.67	-1.41835	55.5139	0	1
4-7 phospho,8-12 phospho	High	aNSESSSsPVNEEENSQR	5	1	1	AT5G46790.1	N-Term(Acetyl); S8(Phospho)	0	67.61	4.48188e-06	2	2072.8	-0.644213	62.9421	0	1
8-12 phospho	High	SEsFDsPKAQELTVDDIDDFEDDDDLDEVGNFR	18	1	1	AT5G06970.1	S3(Phospho); S6(Phospho)	0	67.57	2.99224e-06	3	3937.54	0.528401	172.497	1	1
4-7 phospho	High	SWsPASQTLSTAVSTSTK	4	1	1	AT3G04740.1	S3(Phospho)	0	67.46	7.58275e-06	2	1918.88	-0.127319	110.675	0	1
4-7 phospho	High	MISDAVEETEDtDGDEVEGR	2	1	1	AT5G25580.1	T12(Phospho)	0	67.4	5.43181e-06	2	2276.87	-1.88822	89.4803	0	1
4-7 phospho,8-12 phospho	High	SGQSDEsDGEVAVR	8	2	1	AT1G32490.2	S7(Phospho)	0	67.33	3.85573e-06	2	1515.59	-1.42829	48.3543	0	1
4-7 phospho	High	GEAsLSQQQQSQNQTPR	4	1	1	AT5G67200.1	S4(Phospho)	0	67.31	7.98856e-06	2	1966.86	-2.60896	46.324	0	1
4-7 phospho	High	EVsPDsGEFGSSR	2	1	1	AT2G27285.1	S3(Phospho); S6(Phospho)	0	67.28	1.88004e-06	2	1513.53	0.738008	79.3971	0	1
4-7 phospho,8-12 phospho	High	SEINDEDEAsGEEELLEK	4	1	1	AT3G51880.1	S10(Phospho)	0	67.24	6.29645e-06	2	2115.85	-1.43557	101.856	0	1
8-12 phospho	High	GMNLGSSALNILQVVDSDtDD	8	1	1	AT1G07970.1	T19(Phospho)	0	67.14	5.82488e-06	2	2243.98	1.22452	195.8	0	1
4-7 phospho	High	aEEQEIVDSLsAEVNPDQK	2	1	1	AT5G62440.1	N-Term(Acetyl); S11(Phospho)	0	67.13	9.4691e-06	2	2222.97	-0.277682	151.371	0	1
8-12 phospho	High	SGPDSDsDSDGPQEYYTGGEK	10	1	1	AT4G04210.1	S7(Phospho)	0	67.12	2.90598e-06	2	2270.82	-1.21426	83.5907	0	1
4-7 phospho	High	KTEEEsPsDEEDDEDSAVDWR	6	2	1	AT3G02860.1	S6(Phospho); S8(Phospho)	0	67.02	3.79344e-06	2	2627.92	-0.588928	95.9976	1	1
4-7 phospho	High	sGQGstSSDEDEGKLSADEEEEEELDLIETDVSR	23	1	1	AT1G80270.1	S1(Phospho); S5(Phospho); T6(Phospho)	0	67	5.61666e-06	3	3925.47	-4.36702	175.794	1	1
8-12 phospho,4-7 phospho	High	EASANEASLPQsPEPVsASEANPSPSRR	8	1	1	AT5G40200.1	S12(Phospho); S17(Phospho)	0	66.84	7.54567e-06	3	3025.29	-0.342305	83.8218	1	1
8-12 phospho,4-7 phospho	High	IDsEGVLcGASFK	2	1	1	AT3G15450.1	S3(Phospho); C8(Carbamidomethyl)	0	66.84	5.1236e-06	2	1462.63	1.51544	113.789	0	1
4-7 phospho	High	LEEGPKEDEESDKsVSEVNDEDDAEDGsEEEEDDD	3	2	1	AT1G20696.1	S14(Phospho); S28(Phospho)	0	66.81	3.76251e-06	3	4074.41	-1.9933	82.5114	2	1
4-7 phospho,8-12 phospho	High	SDQEEDDLEDGFsELEGSK	5	1	1	AT1G80270.1	S13(Phospho)	0	66.8	5.0561e-06	2	2208.83	-1.36272	132.337	0	1
8-12 phospho,4-7 phospho	High	RIEEDssEEEEEEEDNQEPQVDVTQLTGR	1	1	1	AT2G16860.1	S6(Phospho); S7(Phospho)	0	66.76	4.82876e-06	3	3579.42	0.972217	118.197	1	1
4-7 phospho	High	HTHILDDPFDDPPQLAEMMPDAsPEGKPK	5	1	1	AT1G53720.1	S23(Phospho)	0	66.7	1.23574e-05	4	3308.46	-0.184562	165.281	0	1
8-12 phospho	High	LLEDIGDESEAQAEsEED	1	1	1	AT3G27530.1	S15(Phospho)	0	66.68	3.38283e-06	2	2058.8	2.55101	121.011	0	1
4-7 phospho,8-12 phospho	High	LNPGTDWARPDSQIVDGEssDDDDTQDGGVDDILR	31	1	1	AT5G14050.1	S19(Phospho); S20(Phospho)	0	66.65	1.15381e-05	4	3933.6	0.669359	148.485	0	1
4-7 phospho	High	IDGQIVTDsDEDVDTEDEGEEK	15	1	1	AT4G02510.1	S9(Phospho)	0	66.64	7.48942e-06	2	2517.98	-2.0901	87.6391	0	1
4-7 phospho,8-12 phospho	High	IIKDEsDDETPISSMFR	4	3	1	AT5G55300.1	S6(Phospho)	0	66.55	9.16221e-06	2	2062.9	-0.534523	118.189	1	1
4-7 phospho	High	sFGDVNEIGAR	1	1	1	AT4G32285.1	S1(Phospho)	0	66.55	4.34873e-06	2	1244.53	-1.93197	90.8576	0	1
8-12 phospho,4-7 phospho	High	VDsSQNWAGHI	4	1	1	AT5G43830.1	S3(Phospho)	0	66.55	3.38603e-06	2	1293.53	0.885106	105.854	0	1
4-7 phospho	High	VQGEVASQScAVsPR	3	1	1	AT4G00930.1	C10(Carbamidomethyl); S13(Phospho)	0	66.5	7.32062e-06	2	1654.72	-1.12157	50.4423	0	1
4-7 phospho	High	SSIEsEDDLEEGDEEDEIGEK	3	1	1	AT3G24660.1	S5(Phospho)	0	66.49	6.14824e-06	2	2433.92	-0.196256	100.501	0	1
4-7 phospho	High	sNSSSSSSSDEEGEDGEK	8	1	1	AT1G20450.1	S1(Phospho)	0.0435	66.47	2.2317e-06	2	1897.65	0.45193	25.6424	0	1
4-7 phospho	High	AKPAEVKPAEEKPESDEEDESDDEDEsEEDDDSEK	26	2	1	AT5G22650.2	S27(Phospho)	0.0149	66.39	9.50606e-06	3	4031.55	-0.959066	58.6373	0	1
4-7 phospho	High	EKPLVQVLSDDDsEVK	11	1	1	AT3G17160.1	S13(Phospho)	0	66.26	1.0138e-05	2	1880.89	-1.23773	100.83	0	1
4-7 phospho	High	sGSFAGTAQSGPGAPMATGR	3	1	1	AT1G16860.1	S1(Phospho)	0	66.22	9.8139e-06	2	1887.81	-0.0766919	77.3979	0	1
4-7 phospho	High	GEDSNQEGMYDQEFEDDGKsLNLR	1	1	1	AT1G42440.1	S20(Phospho)	0	66.2	8.15603e-06	3	2856.12	-2.88077	109	1	1
4-7 phospho	High	SKDDSSSSDDDSsDEEVAVTK	8	1	1	AT1G48920.1	S13(Phospho)	0	66.19	7.04478e-06	2	2282.87	1.44664	48.8155	1	1
8-12 phospho	High	EIAEGVTQIVQmLEtEEE	2	1	1	AT5G62390.1	M12(Oxidation); T15(Phospho)	0	66.18	6.92848e-06	2	2143.94	3.6454	181.253	0	1
4-7 phospho,8-12 phospho	High	SAANDTEMDDDsGNEKAGDDLSQDEIGVR	11	2	1	AT5G09390.2	S12(Phospho)	0	66.09	1.0272e-05	3	3134.23	-3.34509	89.4044	1	1
4-7 phospho,8-12 phospho	High	IDLDKPEVEDDDDNEDDDsDDDDKDDDEADGLDGEAGGK	10	1	1	AT3G12390.1	S19(Phospho)	0	66.08	6.59666e-06	3	4305.57	-0.936904	93.3163	1	1
4-7 phospho,8-12 phospho	High	DFDSIsSEDVDEAEAER	3	1	1	AT2G16070.2	S6(Phospho)	0	66.04	5.57504e-06	2	1993.75	-2.10479	106.303	0	1
8-12 phospho	High	GMSGGSEsEEGMsGSEGGMSGGGGSK	31	2	1	AT5G07530.1	S8(Phospho); S13(Phospho)	0	66.02	3.74363e-06	2	2452.8	-0.935889	75.7827	0	1
4-7 phospho,8-12 phospho	High	RKGDGDDEEsEDESAENVVNVEDFLVQK	4	3	1	AT2G20790.3	S10(Phospho)	0	65.99	1.51564e-05	3	3232.38	-0.70766	143.65	2	1
4-7 phospho	High	NSVVsPVVGAGGDSSK	3	3	1	AT2G37340.3	S5(Phospho)	0	65.96	1.02039e-05	2	1539.7	-0.869875	71.4809	0	1
4-7 phospho	High	TRSsPELTETHGEALLQSR	9	1	1	AT3G61690.1	S4(Phospho)	0	65.96	1.10658e-05	3	2192.03	-0.976986	86.906	1	1
4-7 phospho	High	ANQSETDSASsPVTR	5	2	1	AT3G23540.2	S11(Phospho)	0	65.91	7.33442e-06	2	1629.67	-3.3976	35.781	0	1
4-7 phospho,8-12 phospho	High	FGVPAVSLPsPK	4	1	1	AT5G48650.1	S10(Phospho)	0	65.9	7.1714e-06	2	1278.65	-0.836251	116.077	0	1
4-7 phospho	High	qYEDVEDEEEIGsDDDLTR	4	1	1	AT5G14050.1	N-Term(Gln->pyro-Glu); S13(Phospho)	0	65.9	6.29747e-06	2	2319.87	2.264	137.134	0	1
4-7 phospho	High	sRDEDDELDGDYEALDLEEEEEEDEEEEEER	2	1	1	AT4G08350.1	S1(Phospho)	0	65.84	6.89328e-06	3	3869.41	-3.20521	129.802	1	1
4-7 phospho	High	VAFNDTPTAIFWtDyVATR	8	1	1	AT5G19010.1	T13(Phospho); Y15(Phospho)	0	65.81	1.21895e-05	2	2348	-1.44871	172.208	0	1
4-7 phospho	High	sIEEENVPTTVDSGAADTTVK	8	2	1	AT2G30620.2	S1(Phospho)	0	65.68	1.15324e-05	2	2243	0.119184	89.7827	0	1
8-12 phospho,4-7 phospho	High	GESEPIAAAAAVAGPSsPQSR	9	1	1	AT4G35890.1	S17(Phospho)	0	65.63	8.88962e-06	2	2032.93	-1.08622	97.7741	0	1
8-12 phospho	High	NTLGMSPATNSPsSPAGTTR	16	1	1	AT1G52680.1	S13(Phospho)	0	65.53	8.63486e-06	2	2026.89	0.426485	77.6447	0	1
4-7 phospho	High	FAAPSSLsEDDDDDDDDDPDYVEEEEEPLVSHRPR	9	1	1	AT4G23040.1	S8(Phospho)	0	65.51	1.3469e-05	3	4085.61	-1.43506	113.68	0	1
4-7 phospho	High	SSsSTATTPSSTTATVTTQSESR	10	1	1	AT1G64080.1	S3(Phospho)	0.0571	65.5	1.3486e-05	2	2355.01	-2.07483	58.31	0	1
4-7 phospho	High	sLTLLQGYSsAEEEEAEER	14	1	1	AT5G64160.1	N-Term(Acetyl); S10(Phospho)	0	65.42	1.24448e-05	2	2262.95	-4.708	163.209	0	1
4-7 phospho	High	FAENYNQTNsPYSEDIDDELTK	10	1	1	AT5G60210.1	S10(Phospho)	0	65.4	1.29205e-05	2	2673.09	-0.174517	116.296	0	1
4-7 phospho,8-12 phospho	High	RRPTDDDsDPDDDDEtEDEDEDDEEEDDLDR	6	1	1	AT4G31160.1	S8(Phospho); T16(Phospho)	0	65.4	3.69156e-06	3	3872.27	-1.20431	78.7876	1	1
8-12 phospho	High	DGYDtDEEDDFDYYDDLDDDHELVK	3	1	1	AT5G48420.1	T5(Phospho)	0	65.31	4.40852e-06	3	3136.13	1.0655	142.97	0	1
8-12 phospho,4-7 phospho	High	GLDIETIQQAYtV	2	2	1	AT5G62670.1	T12(Phospho)	0	65.28	7.9161e-06	2	1530.71	0.880837	152.449	0	1
4-7 phospho	High	DKEDDVEsEEEEEEEEGSGSKK	17	2	1	AT5G63550.1	S8(Phospho)	0	65.25	9.13527e-06	3	2592.98	-0.898611	57.7438	2	1
8-12 phospho	High	HQHsQSMDGSMNINEMLMSGNEDDSAIDAKK	4	2	1	AT2G31370.5	S4(Phospho)	0	65.06	7.92198e-06	4	3500.43	3.58096	129.915	1	1
8-12 phospho	High	NMQQLNQsPDIDGELSK	3	1	1	AT2G38770.1	S8(Phospho)	0	64.99	1.00951e-05	2	1996.87	0.83548	102.142	0	1
8-12 phospho	High	YGsGGGGGGGGGGLScYScGESGHFAR	4	1	1	AT2G21060.1	S3(Phospho); C16(Carbamidomethyl); C19(Carbamidomethyl)	0	64.99	4.74562e-06	3	2587.97	-1.10789	86.8881	0	1
4-7 phospho	High	DRDDPLSFTSNPStASSPVTVSDYLDNFLGEPTSR	10	1	1	AT4G26620.1	T14(Phospho)	0.0299	64.97	2.0347e-05	3	3867.73	2.12793	182.235	1	1
8-12 phospho	High	sRScFALSDLIEEEDDDDDQ	3	1	1	AT5G24890.1	S1(Phospho); C4(Carbamidomethyl)	0	64.9	5.14514e-06	2	2438.93	3.96549	155.332	1	1
8-12 phospho	High	AsSEETSSIDTNELITDLK	5	2	1	AT4G01150.2	S2(Phospho)	0	64.84	1.10896e-05	2	2132.95	1.35361	137.593	0	1
4-7 phospho,8-12 phospho	High	TMEESETKPADtPDADKENTGEVQAEGAEDEDDEKEEK	10	2	1	AT4G32720.2	T12(Phospho)	0	64.82	1.75188e-05	4	4276.72	-0.395928	64.8635	2	1
8-12 phospho	High	SWKHEPEQDANQYsDGNEDDYsE	2	1	1	AT1G79730.1	S14(Phospho); S22(Phospho)	0	64.8	4.95784e-06	3	2903	-0.216017	86.6218	1	1
8-12 phospho	High	sGPDSDsDsDGPQEYYTGGEK	18	1	1	AT4G04210.1	S1(Phospho); S7(Phospho); S9(Phospho)	0	64.78	4.98073e-06	2	2430.75	-1.05236	117.168	0	1
4-7 phospho	High	GSSVGGLDQLESAsPEK	4	1	1	AT5G14270.1	S14(Phospho)	0	64.77	1.15532e-05	2	1740.76	-2.66811	91.4542	0	1
4-7 phospho,8-12 phospho	High	EEAASSPVSGAADHQVPAsP	3	2	1	AT5G55230.1	S19(Phospho)	0	64.64	1.33816e-05	2	1986.84	-1.46875	72.0556	0	1
4-7 phospho	High	GGFGSDIEGIGTAPTSGTDPVGTEQVNETQsPGNDYER	7	3	1	AT2G45460.2	S31(Phospho)	0	64.64	2.03386e-05	3	3919.68	1.49214	123.094	0	1
4-7 phospho	High	VALTSLQsLPR	3	1	1	AT1G76850.1	S8(Phospho)	0	64.61	8.59659e-06	2	1264.66	-1.11638	108.377	0	1
4-7 phospho	High	KSEGIALLSVYsDEDDEEMEDAEEEEEEDEK	8	2	1	AT1G29220.1	S12(Phospho)	0	64.59	1.50657e-05	3	3671.43	-2.07773	136.358	1	1
4-7 phospho	High	NPVSYEsEDNGVYQQSGR	3	1	1	AT3G48430.1	S7(Phospho)	0	64.56	1.16357e-05	2	2108.85	-0.685991	76.2478	0	1
4-7 phospho,8-12 phospho	High	QYEDVEDEEEIGsDDDLTR	2	1	1	AT5G14050.1	S13(Phospho)	0	64.33	1.05159e-05	2	2336.89	-1.48682	101.878	0	1
4-7 phospho	High	MNsGSMAsPPVPEGGAGTGVVR	4	1	1	AT2G28070.1	S3(Phospho); S8(Phospho)	0	64.27	1.45529e-05	2	2217.91	-0.794562	103.813	0	1
8-12 phospho	High	LWNLEEILEGSNVNSGNASGAAEDsDsDNDGMDLDNDPSK	79	2	1	AT2G34260.2	S25(Phospho); S27(Phospho)	0	64.26	6.9745e-06	4	4354.72	0.707231	211.431	0	1
8-12 phospho	High	YGVDAVEEEDDDEDEtEGsEEA	3	1	1	AT1G07320.1	T16(Phospho); S19(Phospho)	0	64.21	5.67927e-06	2	2591.83	1.3907	130.373	0	1
8-12 phospho,4-7 phospho	High	NVEGsNEDEEEEIEEDGEEISEVDHAK	2	2	1	AT4G18905.1	S5(Phospho)	0	64.18	7.92534e-06	3	3140.22	0.597426	123.69	0	1
4-7 phospho	High	QGNEsGDDDDHDDGNYTAR	1	1	1	AT2G44730.1	S5(Phospho)	0	64.18	4.96528e-06	2	2160.74	-0.295406	40.5159	0	1
8-12 phospho,4-7 phospho	High	VHDMVVADADQDDGtDDDNDLGEK	3	3	1	AT1G14170.2	T15(Phospho)	0	64.09	6.99946e-06	3	2669.03	2.14209	87.6684	0	1
4-7 phospho	High	TTEGLQTGLALVSYsDEsEDDD	9	1	1	AT3G62140.1	S15(Phospho); S18(Phospho)	0	63.89	1.1045e-05	2	2504.95	-0.885872	205.482	0	1
4-7 phospho,8-12 phospho	High	SNsDDNLNALLQEEEDLVNAHR	8	1	1	AT3G16060.1	S3(Phospho)	0	63.84	2.46176e-05	3	2576.13	1.6509	152.549	0	1
4-7 phospho	High	mESSLYDEFGNYVGPEIEsDRDSDDEVEDEDLQDK	6	1	1	AT1G06220.2	N-Term(Acetyl); S19(Phospho)	0	63.71	2.0982e-05	3	4191.67	4.06203	170.484	1	1
8-12 phospho	High	KGETTDAADGDKsSSDsE	10	1	1	AT1G67360.2	S13(Phospho); S17(Phospho)	0	63.58	6.56588e-06	2	1959.67	-0.303003	31.123	2	1
4-7 phospho,8-12 phospho	High	DIsPTAAGLGLPVTGGK	2	1	1	AT1G67230.1	S3(Phospho)	0	63.57	1.4351e-05	2	1633.82	-1.65753	120.32	0	1
4-7 phospho	High	TVsGGGIETEAR	4	1	1	AT1G16270.1	S3(Phospho)	0	63.56	9.22962e-06	2	1256.55	-0.757137	55.885	0	1
4-7 phospho	High	FRESGDsDDDGEDDR	3	1	1	AT5G44200.1	S7(Phospho)	0	63.47	4.16046e-06	2	1794.61	-1.31586	40.1093	1	1
4-7 phospho,8-12 phospho	High	KREETSEDVQDTDALENNNDNTAATsPPVPQQSQNIVQTPVGIWSTGSR	36	1	1	AT3G61310.1	S26(Phospho)	0	63.45	2.14632e-05	4	5404.47	-2.06371	127.868	2	1
4-7 phospho	High	YQLDMTAFDsEDGEALDDDsE	9	1	1	AT5G47880.1	S10(Phospho); S20(Phospho)	0	63.41	5.31283e-06	2	2525.84	-0.938918	220.654	0	1
4-7 phospho	High	GNsGDLEQALQDGNIFR	1	1	1	AT5G60940.1	S3(Phospho)	0	63.21	2.04383e-05	2	1913.84	-1.19382	146.949	0	1
4-7 phospho	High	SScNsGsEEENDAVMHR	6	1	1	AT4G01000.1	C3(Carbamidomethyl); S5(Phospho); S7(Phospho)	0	63.16	4.25092e-06	2	2068.68	-0.300622	56.1109	0	1
4-7 phospho,8-12 phospho	High	TLNSPSAAVAVsDDsESEK	7	1	1	AT4G00238.1	S12(Phospho); S15(Phospho)	0	62.96	1.60599e-05	2	2066.82	-0.833254	83.9918	0	1
8-12 phospho,4-7 phospho	High	APsPVNNPLLGGIPK	2	1	1	AT1G15750.1	S3(Phospho)	0	62.94	1.09254e-05	2	1553.81	0.839158	126.359	0	1
4-7 phospho	High	KNsDDDDsDDDFLASR	3	1	1	AT1G19990.1	S3(Phospho); S8(Phospho)	0	62.9	5.41069e-06	2	1974.66	-1.54918	94.2289	1	1
8-12 phospho	High	qAHETSEDDTQSSNsPK	6	1	1	AT4G32330.1	N-Term(Gln->pyro-Glu); S15(Phospho)	0	62.79	7.87577e-06	2	1923.73	1.95844	33.992	0	1
4-7 phospho	High	sTSDGYDASGGEDSDQVPSR	17	1	1	AT1G69420.2	S1(Phospho)	0	62.71	1.35021e-05	2	2109.79	-0.119872	64.1173	0	1
4-7 phospho	High	aTTTNATTTATQQQTQTQsPTQQPSAEELATK	13	1	1	AT1G62870.1	N-Term(Acetyl); S19(Phospho)	0	62.61	3.60218e-05	3	3485.58	-2.20617	94.2864	0	1
8-12 phospho	High	GLLGLAYDssDEED	4	3	1	AT1G73350.3	S9(Phospho); S10(Phospho)	0	62.59	8.24694e-06	2	1643.58	1.71807	204.49	0	1
4-7 phospho,8-12 phospho	High	SDsPPPPLGFNNPLLPLANTYDDDDEEEENEQK	8	1	1	AT4G22285.1	S3(Phospho)	0	62.59	3.45356e-05	3	3779.61	-0.292411	170.474	0	1
8-12 phospho,4-7 phospho	High	LLEDIGDEsEAQAEsEED	1	1	1	AT3G27530.1	S9(Phospho); S15(Phospho)	0	62.54	8.34243e-06	2	2138.76	1.30365	144.781	0	1
4-7 phospho	High	TDDDsDTSPK	3	1	1	AT4G26630.1	S5(Phospho)	0	62.51	4.29202e-06	2	1160.4	-1.50451	23.272	0	1
4-7 phospho	High	TDPIGLDNLSMsDGESDPVYK	7	1	1	AT4G30890.1	S12(Phospho)	0	62.51	2.58363e-05	2	2332.99	-0.780122	132.609	0	1
4-7 phospho	High	EKPLVQVLSDDDsEVKEAK	8	1	1	AT3G17160.1	S13(Phospho)	0	62.5	2.39276e-05	3	2209.06	-0.593579	99.5744	1	1
8-12 phospho	High	TDPIGLDNLsMSDGESDPVYK	7	1	1	AT4G30890.1	S10(Phospho)	0	62.5	1.72639e-05	2	2332.99	1.41747	138.56	0	1
4-7 phospho,8-12 phospho	High	KYEDDLDLVLDDDsEIDEPTGR	5	2	1	AT5G42920.1	S14(Phospho)	0	62.42	2.8783e-05	2	2632.12	-0.828088	133.871	1	1
4-7 phospho	High	NSYGYTTGSSsPEAGSSDVYR	6	2	1	AT3G27320.2	S11(Phospho)	0	62.42	1.93891e-05	2	2264.9	0.217581	81.5224	0	1
8-12 phospho	High	sSDsNDLDEDELLQMALK	11	1	1	AT1G76850.1	N-Term(Acetyl); S1(Phospho); S4(Phospho)	0	62.34	1.04728e-05	2	2224.86	0.595859	223.17	0	1
4-7 phospho	High	aETAETINTTISSPPPEsESSTTISAMTDPTSQEAASK	74	1	1	AT1G47200.1	N-Term(Acetyl); S18(Phospho)	0	62.27	4.09711e-05	3	3989.75	-1.27586	140.94	0	1
8-12 phospho	High	cIGGGGGDDNADsDsDIEVVADFFGVNLR	2	4	1	AT5G60410.3	C1(Carbamidomethyl); S13(Phospho); S15(Phospho)	0	62.27	1.18585e-05	3	3131.24	1.0502	221.275	0	1
4-7 phospho	High	qLsLDQFQNESR	1	1	1	AT4G03080.1	N-Term(Gln->pyro-Glu); S3(Phospho)	0	62.11	1.75633e-05	2	1527.65	-0.608292	141.35	0	1
4-7 phospho	High	NDEQVDEGsLDGR	1	1	1	AT1G70320.1	S9(Phospho)	0	62.05	1.22564e-05	2	1513.58	-0.849119	57.623	0	1
4-7 phospho	High	EVsQQWEDDWDDDDVNDDFSR	1	2	1	AT1G64750.1	S3(Phospho)	0	62.02	1.27182e-05	2	2694.98	1.09689	140.661	0	1
8-12 phospho,4-7 phospho	High	TLSGNDKDQsGGEEETTSR	12	1	1	AT5G51300.1	S10(Phospho)	0	61.98	1.46424e-05	3	2090.85	-2.00175	35.5603	1	1
4-7 phospho	High	TSEPNsEDEAAGVGK	7	1	1	AT2G27100.1	S6(Phospho)	0	61.96	1.4901e-05	2	1570.63	-0.811364	46.2938	0	1
4-7 phospho	High	SDDDsDDEsDDDDEDDTEALMAELDQIKK	5	1	1	AT3G13200.1	S5(Phospho); S9(Phospho)	0	61.91	1.2368e-05	3	3434.2	-0.769451	161.407	1	1
8-12 phospho	High	TLESLGFGDGsPSSQPMR	5	1	1	AT5G46640.1	S11(Phospho)	0	61.91	1.65229e-05	2	1945.84	2.19412	122.497	0	1
8-12 phospho,4-7 phospho	High	VIADKPsDEEDDRQR	6	1	1	AT1G80930.1	S7(Phospho)	0	61.87	1.76835e-05	3	1852.81	-0.277642	39.0925	1	1
4-7 phospho	High	ESQEQQANNNADAVDEAAGsEPTEEESPIDVK	6	1	1	AT2G25670.1	S20(Phospho)	0	61.86	3.4797e-05	3	3481.43	-2.34226	97.1419	0	1
4-7 phospho,8-12 phospho	High	ETLESALLKsPsPDNNNVSEK	11	1	1	AT1G19870.1	S10(Phospho); S12(Phospho)	0	61.75	3.4687e-05	3	2432.06	-1.67726	109.095	1	1
4-7 phospho	High	DNPGLDDDDDsAELESGTFKK	7	1	1	AT1G52380.1	S11(Phospho)	0	61.67	2.4814e-05	2	2347.94	-1.54112	89.8999	1	1
4-7 phospho	High	NGAFAsDDEDDNDGDNNDMVDNDGEsEDEFYK	4	1	1	AT2G43650.1	S6(Phospho); S26(Phospho)	0	61.64	6.54641e-06	3	3718.21	-0.603908	142.065	0	1
4-7 phospho	High	MDPDcEsEDEDEKEEK	2	1	1	AT2G16485.1	C5(Carbamidomethyl); S7(Phospho)	0	61.62	8.0228e-06	2	2064.69	-0.0287337	42.9119	1	1
4-7 phospho	High	LcAEMFNTSDEtDEEDENKEYIEETNR	3	1	1	AT2G47980.1	C2(Carbamidomethyl); T12(Phospho)	0	61.57	2.90493e-05	3	3391.31	-1.83231	109.12	1	1
8-12 phospho,4-7 phospho	High	DHQETQALDEtDLEELEDMGEK	10	1	1	AT4G27585.1	T11(Phospho)	0	61.56	1.67576e-05	3	2655.07	0.233059	139.738	0	1
4-7 phospho	High	VSYDDDDIEsVDsDAEENGFTGGDEDGRR	14	1	1	AT4G05410.1	S10(Phospho); S13(Phospho)	0	61.56	1.45581e-05	3	3324.19	-1.89398	115.257	1	1
4-7 phospho	High	NEYWDsDEYEDDGDIGYVR	3	1	1	AT1G73450.1	S6(Phospho)	0	61.55	1.59214e-05	2	2419.88	-1.8216	130.192	0	1
4-7 phospho	High	TANLPSSDDPSAPNKPEsVNGDQVDQEIQNFK	5	1	1	AT5G46570.1	S18(Phospho)	0	61.55	4.28653e-05	3	3521.56	-1.91574	109.521	0	1
4-7 phospho	High	sFSGDFFER	2	2	1	AT3G06868.1	S1(Phospho)	0	61.5	8.53075e-06	2	1171.44	-0.857593	120.959	0	1
4-7 phospho	High	sLTMPAAVSPGTPTTPTTPttPRK	4	4	1	AT1G28330.1	S1(Phospho); T20(Phospho); T21(Phospho)	0	61.49	3.82817e-05	3	2650.16	-0.327659	110.731	1	1
8-12 phospho	High	SRDPDQDQDDDSGEAGKADGsGGENQER	3	1	1	AT2G47980.1	S21(Phospho)	0	61.39	1.08716e-05	3	3015.14	-1.13577	35.3878	2	1
4-7 phospho,8-12 phospho	High	GMDVDEDDsDDDEEEDsEDEEEEETPKKPEPINK	15	2	1	AT5G22650.2	S9(Phospho); S17(Phospho)	0	61.32	1.97389e-05	3	4098.47	-0.662858	77.2758	1	1
4-7 phospho	High	ESQSEVKSNsDAASESAEQEESSSSIDVK	6	1	1	AT4G32610.1	S10(Phospho)	0	61.31	3.94579e-05	3	3124.3	1.31737	70.6649	1	1
4-7 phospho,8-12 phospho	High	HDDDDDDIMEsDVELDNSDVVEPDNEPPQPMGDPTAEVTDENRDDAQSEK	4	2	1	AT3G17880.2	S11(Phospho)	0	61.27	3.16867e-05	4	5664.22	-2.14355	122.829	1	1
8-12 phospho	High	TSGDETANVsSPSMAEELPEQSVPK	24	2	1	AT4G31880.1	S10(Phospho)	0	61.27	2.64243e-05	2	2670.15	2.02317	108.566	0	1
4-7 phospho	High	AETPGsGAGISSEHYAILEK	4	1	1	AT4G11560.1	S6(Phospho)	0	61.25	3.66698e-05	2	2096.95	-0.713542	92.1836	0	1
4-7 phospho	High	sADNISSFTSTDDK	3	1	1	AT5G53620.1	S1(Phospho)	0	61.24	1.49197e-05	2	1567.61	-1.32246	86.183	0	1
4-7 phospho	High	LNMVSATSFDSSsPsVSPSSDK	12	1	1	AT4G02800.1	S13(Phospho); S15(Phospho)	0	61.21	3.06139e-05	2	2389.95	-1.33306	124.563	0	1
4-7 phospho	High	LVTDTTVDsTNNK	8	2	1	AT2G17410.2	S9(Phospho)	0	61.19	2.20495e-05	2	1487.66	-1.25712	50.8079	0	1
8-12 phospho,4-7 phospho	High	MAsIDAQLR	2	3	1	AT3G14940.1	S3(Phospho)	0	61.16	1.67666e-05	2	1084.49	1.94402	91.5024	0	1
4-7 phospho	High	RGsEANWALANSR	1	1	1	AT3G15450.1	S3(Phospho)	0	61.16	2.28148e-05	2	1511.67	-1.08673	75.6181	1	1
8-12 phospho	High	mEsNRGQGSIQQLLAAEVEAQHIVNAAR	6	1	1	AT3G01390.1	N-Term(Acetyl); S3(Phospho)	0	61.12	2.90528e-05	3	3142.49	-7.64688	167.183	1	1
4-7 phospho	High	NLsDLSLTDDSK	4	2	1	AT1G72410.1	S3(Phospho)	0	61.1	1.70774e-05	2	1387.6	0.455898	107.73	0	1
4-7 phospho	High	ANLQTEDPGSPVsPK	7	1	1	AT3G09670.1	S13(Phospho)	0	61.06	2.93786e-05	2	1619.73	-2.46324	66.0856	0	1
8-12 phospho	High	YVEDLESGFSsDVESK	4	1	1	AT3G18480.1	S11(Phospho)	0	61.05	1.61759e-05	2	1870.77	1.44987	115.826	0	1
4-7 phospho	High	ADKDEDEEENETsDDEAEPK	6	1	1	AT5G10950.1	S13(Phospho)	0	61.01	1.55727e-05	2	2374.86	0.524433	41.8486	1	1
4-7 phospho	High	QAHETSEDDTQSSNsPK	7	1	1	AT4G32330.1	S15(Phospho)	0	61	1.66412e-05	2	1940.75	-1.36025	22.4986	0	1
4-7 phospho	High	VEEVKDEssDDAGMMGLFD	12	1	1	AT3G28500.1	S8(Phospho); S9(Phospho)	0	60.99	1.39726e-05	2	2233.79	-0.575813	176.974	1	1
8-12 phospho	High	AAAASSYSDNSGTEsSPR	14	1	1	AT1G10290.1	S15(Phospho)	0	60.98	1.42841e-05	2	1837.72	-0.659834	46.4359	0	1
4-7 phospho	High	sTGsSLDDDDDDDDDDEEDDDDAGDWGFVVR	12	1	1	AT3G11100.1	S1(Phospho); S4(Phospho)	0	60.85	7.85242e-06	3	3567.16	1.49985	195.745	0	1
4-7 phospho	High	EGEEANTELEsDDEDGLIYNPLK	5	1	1	AT5G06160.1	S11(Phospho)	0	60.84	3.89405e-05	3	2660.11	-0.562984	138.717	0	1
4-7 phospho	High	KADsDEEAEFDVEGR	2	1	1	AT2G34357.1	S4(Phospho)	0	60.83	2.189e-05	2	1776.69	-0.824353	78.5389	1	1
4-7 phospho	High	sADEDDDNDsEDGNGGFMHPNMSSASSALQGLLR	2	2	1	AT4G38600.1	S1(Phospho); S10(Phospho)	0	60.81	2.85469e-05	3	3699.39	0.269843	165.345	0	1
8-12 phospho	High	AVVAsPSQENPR	2	1	1	AT2G17700.1	S5(Phospho)	0	60.74	2.13364e-05	2	1334.61	0.969139	52.0866	0	1
4-7 phospho,8-12 phospho	High	SVVSGDLSGLAQsPQK	2	1	1	AT1G22060.1	S13(Phospho)	0	60.69	3.01144e-05	2	1652.79	-1.2254	94.4042	0	1
8-12 phospho,4-7 phospho	High	KRAPEEDEEDsGDEDDDRPPK	11	1	1	AT1G47970.1	S11(Phospho)	0	60.68	2.15477e-05	3	2509	0.701808	46.4969	2	1
4-7 phospho	High	MHASESsPQEDEK	6	1	1	AT3G12480.1	S7(Phospho)	0	60.64	1.09167e-05	2	1554.58	-0.664152	31.3758	0	1
4-7 phospho	High	tTSEPSLADMTNPFGGER	4	1	1	AT5G61210.1	T1(Phospho)	0	60.62	3.04304e-05	2	1989.82	-1.51604	135.612	0	1
8-12 phospho	High	LAAPSsPFDDDSDDVDEQPLVR	33	1	1	AT4G11740.1	S6(Phospho)	0	60.58	2.60745e-05	2	2468.05	1.6347	124.089	0	1
4-7 phospho	High	stESERIESVSEANASSLEVGNDQMSEALAGQAQELK	10	1	1	AT3G09670.1	N-Term(Acetyl); S1(Phospho); T2(Phospho)	0.1286	60.52	5.32294e-05	3	4096.76	-0.667885	168.005	1	1
4-7 phospho,8-12 phospho	High	TLNSPSAAVAVsDDsEsEKQSFVLTR	6	1	1	AT4G00238.1	S12(Phospho); S15(Phospho); S17(Phospho)	0	60.41	4.6906e-05	3	2978.25	-0.669868	129.034	1	1
4-7 phospho	High	DNADMTSDLTGTIESADSAIPNsPTEDAAPGNIQDLK	4	1	1	AT3G54760.2	S23(Phospho)	0	60.35	5.71533e-05	3	3854.68	-0.677364	150.436	0	1
4-7 phospho	High	PSSFFFEDAsDDELELIR	1	1	1	AT4G16630.1	S10(Phospho)	0	60.34	3.8976e-05	2	2196.93	-2.04074	168.4	0	1
4-7 phospho	High	sPcGSSYVSAGTGDVVDDIGR	17	2	1	AT3G11000.1	S1(Phospho); C3(Carbamidomethyl)	0.1176	60.31	3.68253e-05	2	2178.9	-2.17012	112.64	0	1
4-7 phospho,8-12 phospho	High	AFGDYDNsDEDGDNDVR	2	1	1	AT5G64160.1	S8(Phospho)	0	60.26	1.40812e-05	2	1983.69	-0.877969	84.633	0	1
4-7 phospho	High	SNsSITATAAVAATQQQQPR	10	1	1	AT5G20540.1	S3(Phospho)	0	60.26	4.0878e-05	2	2109.99	-0.256561	86.5422	0	1
4-7 phospho	High	aDTPSsPAGDGGESGGSVR	5	5	1	AT2G38880.7	N-Term(Acetyl); S6(Phospho)	0	60.25	2.51592e-05	2	1825.72	-1.28509	65.3909	0	1
4-7 phospho,8-12 phospho	High	aSATSNNPASSSMsPR	8	1	1	AT4G35890.1	N-Term(Acetyl); S14(Phospho)	0	60.25	2.49704e-05	2	1686.68	-1.2153	71.0103	0	1
4-7 phospho	High	EDDKPNSDVNPSsPASILPAVSSVTAAQEDGEEVHNFVTR	12	1	1	AT4G25180.1	S13(Phospho)	0	60.23	6.33069e-05	3	4288.94	-3.09598	143.309	0	1
4-7 phospho	High	NEAAPAIGDAAQFPsLGGK	2	3	1	AT4G16830.2	S15(Phospho)	0	60.2	4.23062e-05	2	1893.87	-1.69016	114.44	0	1
4-7 phospho	High	KSPTVVTVQPSsPR	5	1	1	AT1G11360.1	S12(Phospho)	0	60.19	2.91944e-05	2	1562.79	0.708457	54.6921	1	1
4-7 phospho,8-12 phospho	High	DSKPSVAEAAAPLKtPENsPSAEDA	6	1	1	AT3G15970.1	T15(Phospho); S19(Phospho)	0	60.09	4.72114e-05	3	2642.12	-1.33717	87.7241	1	1
4-7 phospho	High	DGsVDGFTPMGVDER	2	2	1	AT2G43410.2	S3(Phospho)	0	60.02	2.44372e-05	2	1661.65	0.454312	116.162	0	1
8-12 phospho	High	GMSGGSEsEEGMSGSEGGMSGGGGSK	49	2	1	AT5G07530.1	S8(Phospho)	0	59.99	1.5007e-05	3	2372.83	-0.269145	67.5346	0	1
4-7 phospho	High	sLPTSELNLAESSDAATK	3	2	1	AT1G02080.2	S1(Phospho)	0	59.97	4.02269e-05	2	1913.87	-0.686585	108.951	0	1
4-7 phospho,8-12 phospho	High	TGGNTETETEEVPEAsEEEIEAPVQEEKPQK	10	1	1	AT4G27500.1	S16(Phospho)	0	59.97	6.74644e-05	3	3494.51	-3.7396	88.4207	0	1
8-12 phospho,4-7 phospho	High	TIEKEIsDDEEEEEK	2	4	1	AT5G56000.1	S7(Phospho)	0	59.97	2.22028e-05	2	1902.78	1.87788	78.4223	1	1
4-7 phospho	High	EVsNEQNQscEsPVAVNDDMGIEVLSER	1	2	1	AT1G09730.2	S3(Phospho); S9(Phospho); C10(Carbamidomethyl); S12(Phospho)	0	59.91	3.16491e-05	3	3375.27	-5.0514	192.982	0	1
8-12 phospho,4-7 phospho	High	STTNHPFGEDEEDVSFsDLEEEDDNEGDVK	5	1	1	AT5G65910.1	S17(Phospho)	0	59.91	1.67945e-05	3	3465.32	-1.44827	125.556	0	1
4-7 phospho	High	VSDLLGDDDsPSR	2	1	1	AT1G04780.1	S10(Phospho)	0	59.91	2.56766e-05	2	1455.6	-0.475088	85.1576	0	1
4-7 phospho	High	DGDsDsDGYLDELVNETDSDIMK	6	1	1	AT3G55510.1	S4(Phospho); S6(Phospho)	0	59.88	2.16397e-05	2	2692.97	-1.53267	205.213	0	1
8-12 phospho,4-7 phospho	High	DVAtDDDDAAKE	2	1	1	AT3G48890.1	T4(Phospho)	0	59.85	1.54986e-05	2	1344.48	0.0774184	50.7431	1	1
4-7 phospho,8-12 phospho	High	SEVDEAVsEEEAEDDD	3	1	1	AT2G17560.1	S8(Phospho)	0	59.83	1.02952e-05	2	1847.62	0.00863965	94.6181	0	1
4-7 phospho,8-12 phospho	High	NNsLLSGIIDGGR	2	2	1	AT1G24300.2	S3(Phospho)	0	59.74	3.17447e-05	2	1395.66	-1.28538	134.362	0	1
4-7 phospho,8-12 phospho	High	DSSVLVSVSsPMREYEWAEAR	10	1	1	AT3G22520.1	S10(Phospho)	0	59.68	5.39847e-05	3	2478.1	1.5807	134.781	1	1
4-7 phospho	High	DTDFsAEsPDLEEDGGGGGGGR	6	1	1	AT5G28040.1	S5(Phospho); S8(Phospho)	0	59.65	1.32781e-05	2	2284.79	-1.10435	109.224	0	1
4-7 phospho	High	IHHGGDSSSSSSSsDDEDEK	50	1	1	AT4G23630.1	S14(Phospho)	0	59.62	1.95914e-05	3	2142.77	-0.93288	30.4959	0	1
8-12 phospho	High	YLQSGsEDDDDTDTK	8	1	1	AT3G56150.1	S6(Phospho)	0	59.62	1.63415e-05	2	1768.64	0.0723243	55.6794	0	1
8-12 phospho	High	YLQSGsEDDDDTDTKR	13	1	1	AT3G56150.1	S6(Phospho)	0	59.59	1.80786e-05	2	1924.74	-3.63579	48.1192	1	1
8-12 phospho	High	YGSAPGSFLNsVVDEVIGGGSSNAR	9	1	1	AT1G05805.1	S11(Phospho)	0	59.57	3.97468e-05	3	2520.15	2.71318	197.979	0	1
4-7 phospho	High	sGGYVGGPNEGGGGGGGWATAVR	5	1	1	AT1G30440.1	S1(Phospho)	0	59.5	4.32538e-05	3	2099.89	0.537628	99.1476	0	1
4-7 phospho	High	aNIESEAVDFEPEEDDLMDEEGTAIDGADVsPR	3	1	1	AT1G51510.1	N-Term(Acetyl); S31(Phospho)	0	59.46	5.5431e-05	3	3687.51	0.393695	186.285	0	1
4-7 phospho,8-12 phospho	High	TLEAPLPGsLsAVNNATTR	7	2	1	AT3G05420.1	S9(Phospho); S11(Phospho)	0	59.45	5.01675e-05	2	2071.94	-0.868635	131.778	0	1
4-7 phospho,8-12 phospho	High	VIEDLPKPDPEWDVDsFDGLEYEsDPELR	3	1	1	AT5G17090.1	S16(Phospho); S24(Phospho)	0	59.43	6.27137e-05	3	3564.49	-2.68102	160.47	0	1
8-12 phospho,4-7 phospho	High	KKEEsEEEEGDFGFDLFG	135	3	1	AT4G25890.1	S5(Phospho)	0	59.42	2.28576e-05	2	2171.87	1.48438	174.841	2	1
4-7 phospho	High	ETKsGDESIETAR	3	1	1	AT4G24680.1	S4(Phospho)	0	59.4	2.91057e-05	2	1502.64	-1.27301	39.5367	1	1
8-12 phospho	High	LPGDQGGDSVDsDIEIDDVsDsEQEDGEDDEYDQLPPFKPLRK	4	1	1	AT4G02510.1	S12(Phospho); S20(Phospho); S22(Phospho)	0	59.3	2.3263e-05	4	5004.03	4.7582	157.124	1	1
4-7 phospho	High	SIsDAAVGGVNFVK	4	1	1	AT5G15970.1	S3(Phospho)	0	59.3	3.74792e-05	2	1443.69	-0.744658	108.958	0	1
4-7 phospho	High	KmTEAGPIDLIDDDNsDEEGGIDK	2	2	1	AT1G15440.2	M2(Oxidation); S16(Phospho)	0	59.26	5.84584e-05	3	2673.11	-2.0664	112.677	1	1
4-7 phospho	High	AKPAEVKPAVDDEEDEsDsDGMDEDDsDGEDsEEEEPTPK	9	2	1	AT3G44750.1	S17(Phospho); S19(Phospho); S27(Phospho); S32(Phospho)	0	59.22	1.82503e-05	4	4657.57	-3.33785	103.794	0	1
4-7 phospho,8-12 phospho	High	SSGDEsMEDEPETK	4	1	1	AT4G39680.1	S6(Phospho)	0	59.2	9.49789e-06	2	1620.56	-1.66646	46.756	0	1
8-12 phospho,4-7 phospho	High	QVLQGPSATVNsPR	3	3	1	AT3G60240.2	S12(Phospho)	0	59.15	3.36275e-05	2	1533.74	1.16172	71.2482	0	1
4-7 phospho	High	SESALKPAAPIGNTEPGTLPSGAGVSSPsSSTPASTTR	20	2	1	AT4G38600.1	S29(Phospho)	0	59.13	6.91539e-05	3	3647.73	-3.25835	92.2575	0	1
4-7 phospho	High	SSGsGADEEEEEDVEAEVEEEEDDEDEYEK	9	1	1	AT5G08590.1	S4(Phospho)	0	59.1	2.17758e-05	3	3487.21	-3.42887	129.917	0	1
4-7 phospho,8-12 phospho	High	EASDGSTLsPDSASK	8	1	1	AT4G27060.1	S9(Phospho)	0	59.04	3.24943e-05	2	1531.61	-1.75857	46.3686	0	1
8-12 phospho,4-7 phospho	High	SAVSSSsPSSSDPEAPKQPFIIGVSGGTASGK	9	1	1	AT5G40870.1	S7(Phospho)	0	59.03	4.66972e-05	3	3099.46	1.75136	106.812	1	1
4-7 phospho	High	SKDTEAAVDAEDEsAAEK	2	1	1	AT3G57150.1	S14(Phospho)	0	59.02	3.47747e-05	2	1945.79	-2.728	50.5614	1	1
8-12 phospho	High	GVDQTTHLIEPVAPVPESAPEsDsDsDDDDDDESDYLSR	8	2	1	AT3G23900.2	S22(Phospho); S24(Phospho); S26(Phospho)	0	58.95	1.92299e-05	3	4457.69	0.506504	158.553	0	1
8-12 phospho,4-7 phospho	High	GASDIDsEDEFYDVER	2	1	1	AT3G55020.1	S7(Phospho)	0	58.94	1.91114e-05	2	1926.73	2.75468	117.122	0	1
8-12 phospho,4-7 phospho	High	RSFLLDDASDGNEsGTEEDQSAFMK	9	2	1	AT2G17410.2	S14(Phospho)	0	58.91	3.30319e-05	3	2829.16	0.375449	125.599	1	1
4-7 phospho	High	sQEELDNINYTK	1	1	1	AT1G68790.1	S1(Phospho)	0	58.9	3.4203e-05	2	1533.65	-0.241468	84.1158	0	1
4-7 phospho,8-12 phospho	High	FRESGDsDDDGEDDRK	14	1	1	AT5G44200.1	S7(Phospho)	0	58.87	2.36735e-05	3	1922.7	-0.663425	38.5848	2	1
4-7 phospho,8-12 phospho	High	KYGGNDsDEDEEK	8	1	1	AT5G39570.1	S7(Phospho)	0	58.85	2.19584e-05	2	1565.56	-0.916413	29.2359	1	1
4-7 phospho,8-12 phospho	High	TSEEGSQsPEQVK	8	1	1	AT4G13350.1	S8(Phospho)	0	58.83	3.46279e-05	2	1485.61	-1.23998	32.8984	0	1
8-12 phospho	High	sGSGDDEEGSYGR	8	1	1	AT5G39570.1	S1(Phospho)	0	58.82	1.96468e-05	2	1395.47	-0.109124	44.1583	0	1
4-7 phospho	High	KQIVAIEGAHVPVLEsEDEDEDGLPIPK	5	2	1	AT4G25340.2	S16(Phospho)	0	58.77	5.75425e-05	3	3107.52	-1.11744	134.774	1	1
4-7 phospho	High	NNLSPSASQGIGAPSPYSYAAVLGSSLsR	9	1	1	AT2G29190.1	S28(Phospho)	0	58.71	7.20708e-05	3	2931.38	-1.55797	142.302	0	1
8-12 phospho,4-7 phospho	High	VFTYDNtASETDEVVETSTGK	4	1	1	AT3G02830.1	T7(Phospho)	0	58.7	3.73663e-05	2	2373	-0.439224	119.182	0	1
4-7 phospho	High	FYMEPEtSDsGSMASGSMAR	20	2	1	AT1G48410.1	T7(Phospho); S10(Phospho)	0	58.65	1.93771e-05	2	2300.79	-0.241764	123.176	0	1
8-12 phospho	High	qKAEsDsEEEEIIDELPR	4	2	1	AT4G37090.2	N-Term(Gln->pyro-Glu); S5(Phospho); S7(Phospho)	0	58.65	2.62682e-05	2	2259.89	-0.30179	160.748	1	1
4-7 phospho	High	DFSTDTDSEIGSPLsPQLR	4	1	1	AT1G20770.1	S15(Phospho)	0	58.62	6.29311e-05	2	2144.93	-2.23827	128.614	0	1
8-12 phospho	High	aTSEAEYEsDPEELNR	8	2	1	AT1G15280.1	N-Term(Acetyl); S9(Phospho)	0	58.57	2.19613e-05	2	1961.77	2.76993	102.324	0	1
8-12 phospho	High	AsSATNIVDDLSSIFGAPASQSGGFQDVDGETEER	10	1	1	AT4G12770.1	S2(Phospho)	0	58.55	4.83842e-05	3	3637.58	-1.78579	197.513	0	1
4-7 phospho	High	DGEATtPPKTDIESQILAAMQSR	9	1	1	AT4G08310.1	T6(Phospho)	0	58.55	7.06562e-05	3	2539.17	-0.835611	149.012	1	1
8-12 phospho	High	SEGGIsGGGmSGGSGSK	13	2	1	AT5G07530.1	S6(Phospho); M10(Oxidation)	0	58.55	2.09071e-05	2	1507.57	-1.43731	34.6021	0	1
4-7 phospho,8-12 phospho	High	SGtPGDASGNKPQTDATGVSATDTASQK	8	2	1	AT1G48610.2	T3(Phospho)	0	58.49	8.02047e-05	3	2729.19	-0.528589	50.1406	0	1
8-12 phospho,4-7 phospho	High	mDTELNsPPHDDGGDTTTAFR	4	3	1	AT3G56720.1	N-Term(Acetyl); S7(Phospho)	0	58.47	2.65264e-05	3	2398.95	-0.585715	117.007	0	1
4-7 phospho	High	QSSETDsEDEEDDDADEL	8	2	1	AT1G42480.1	S7(Phospho)	0	58.47	1.20187e-05	2	2108.68	-0.690715	102.48	0	1
4-7 phospho	High	SSSGHsPYK	4	3	2	AT5G47690.1;AT5G47690.3	S6(Phospho)	0	58.44	1.25316e-05	2	1029.4	-1.30265	22.0737	0	1
8-12 phospho	High	VLRDHELALMDAIAKLEEIsDGEsGNI	6	1	1	AT5G13020.1	S20(Phospho); S24(Phospho)	0	58.42	5.12932e-05	3	3098.41	-0.339358	198.629	2	1
4-7 phospho	High	AFQFSISPSSNsPPVsPR	12	1	1	AT2G19810.1	S12(Phospho); S16(Phospho)	0	58.4	5.4999e-05	2	2064.88	-0.701273	137.72	0	1
4-7 phospho	High	LKTESSsADNIQEDDGSSLR	12	1	1	AT5G04420.1	S7(Phospho)	0	58.4	6.64902e-05	2	2231.97	-0.0430596	64.9367	1	1
4-7 phospho	High	NVNMSPYMGETDDELsSPKK	3	1	1	AT2G37080.1	S16(Phospho)	0	58.36	5.82067e-05	2	2321.96	-1.70899	94.1695	1	1
4-7 phospho	High	LREEEENHHGGGDDDEsEDEEMENDsDVNLSDE	2	1	1	AT3G24490.1	S17(Phospho); S26(Phospho)	0	58.34	2.11772e-05	3	3935.35	-1.05625	88.396	1	1
4-7 phospho,8-12 phospho	High	AFsESDIQTLGTGNTGLVQSQLDR	7	1	1	AT4G27900.1	S3(Phospho)	0	58.33	8.1452e-05	3	2617.21	-0.9465	133.017	0	1
4-7 phospho	High	NLsDLsLTDDSK	2	2	1	AT1G72410.1	S3(Phospho); S6(Phospho)	0	58.33	2.26949e-05	2	1467.56	-1.41415	120.448	0	1
8-12 phospho	High	sDDEHHFEASESGASK	13	2	1	AT1G26630.2	N-Term(Acetyl); S1(Phospho)	0	58.33	2.19934e-05	2	1854.68	1.62752	60.3037	0	1
4-7 phospho	High	GNWGTTEDDIPPTSEEPTtEVEKSPVAEK	14	3	1	AT5G47210.1	T19(Phospho)	0	58.32	9.20931e-05	3	3223.42	-1.09482	93.1376	1	1
4-7 phospho	High	DGDSDsDGYLDELVNETDSDIMK	3	1	1	AT3G55510.1	S6(Phospho)	0	58.3	4.70356e-05	2	2613.01	-0.730097	177.752	0	1
8-12 phospho	High	LPGDQGGDSVDsDIEIDDVsDSEQEDGEDDEYDQLPPFKPLRK	18	1	1	AT4G02510.1	S12(Phospho); S20(Phospho)	0	58.27	3.51489e-05	4	4924.06	3.05511	143.709	1	1
4-7 phospho	High	ASEsLDDAMGDsDDGESHHTSR	19	1	1	AT3G42660.1	S4(Phospho); S12(Phospho)	0	58.26	1.73911e-05	3	2478.84	-1.48176	60.3231	0	1
4-7 phospho	High	TNEVSVLETTsPSR	9	1	1	AT4G14920.1	S11(Phospho)	0	58.22	5.22793e-05	2	1599.72	-0.832134	82.4761	0	1
4-7 phospho	High	TFADLNRsPADGEGsDSDEANEYYTGGQK	9	1	1	AT4G15410.1	S8(Phospho); S15(Phospho)	0.0645	58.15	5.87938e-05	3	3254.25	-0.505406	103.275	1	1
8-12 phospho	High	DGEVsDVEEDEYEAKEVEFEDLIDVTEEIVQES	2	2	1	AT5G27640.1	S5(Phospho)	0	58.12	4.70219e-05	4	3897.64	1.22646	220.694	1	1
8-12 phospho	High	FEDQSEtSSSHGGITAPGPISVAQLPR	26	1	1	AT2G27040.1	T7(Phospho)	0	58.08	5.32918e-05	3	2848.32	0.387221	117.917	0	1
4-7 phospho	High	DMVAQDANEEVVENEsEsDGDDTGGSDAR	12	1	1	AT5G19900.1	S16(Phospho); S18(Phospho)	0	58.02	3.04479e-05	3	3201.13	-2.12979	107.532	0	1
4-7 phospho	High	ASsSPSSNAPPTISLEcFR	10	1	1	AT1G02065.1	S3(Phospho); C17(Carbamidomethyl)	0	57.99	6.95783e-05	2	2087.91	-1.87008	122.357	0	1
4-7 phospho,8-12 phospho	High	KPVYNLDDsDDDDFVPKK	16	1	1	AT2G25170.1	S9(Phospho)	0	57.99	7.18817e-05	3	2189.96	-0.933861	96.1532	1	1
4-7 phospho	High	SVASSTQVSsPSSK	10	1	1	AT5G65460.1	S10(Phospho)	0	57.99	3.89988e-05	2	1431.63	-1.4944	36.5381	0	1
8-12 phospho,4-7 phospho	High	VAEEEssEDDEDSVDR	2	1	1	AT1G30960.1	S6(Phospho); S7(Phospho)	0	57.97	2.38942e-05	2	1970.64	0.449014	63.3181	0	1
4-7 phospho	High	VPTVVESSSSSTVEASNsAEKTEPTTEK	21	1	1	AT3G53110.1	S18(Phospho)	0.0333	57.9	9.10646e-05	3	2961.34	-0.951065	67.0086	1	1
8-12 phospho	High	TNsSSQQPQLEGMVEFIGLLK	16	1	1	AT4G21160.1	S3(Phospho)	0	57.88	5.73512e-05	3	2386.13	-0.984907	195.361	0	1
8-12 phospho	High	QKAEsDsEEEEIIDELPR	4	2	1	AT4G37090.2	S5(Phospho); S7(Phospho)	0	57.87	3.33143e-05	2	2276.92	0.907304	139.285	1	1
8-12 phospho	High	DIEsEVEVSQEGR	2	2	1	AT3G05420.1	S4(Phospho)	0	57.86	3.57644e-05	2	1556.65	2.64587	104.472	0	1
8-12 phospho	High	DRDDPLSFTSNPSTASSPVTVsDYLDNFLGEPTSR	73	1	1	AT4G26620.1	S22(Phospho)	0	57.86	5.81888e-05	3	3867.72	-1.56474	186.404	1	1
4-7 phospho,8-12 phospho	High	DLTAVGsPENAPAK	4	1	1	AT1G12000.1	S7(Phospho)	0	57.83	5.20819e-05	2	1449.66	-1.20325	70.7725	0	1
4-7 phospho,8-12 phospho	High	ENSRDDDELADAsDSETK	14	1	1	AT5G63420.1	S13(Phospho)	0	57.82	4.04731e-05	2	2076.79	-1.14326	50.382	1	1
4-7 phospho,8-12 phospho	High	LHVPDEIDEsP	1	1	1	AT2G20000.1	S10(Phospho)	0	57.8	3.78386e-05	2	1330.55	-1.27712	98.6121	0	1
4-7 phospho	High	DLEsPTVSTAHTGAAGGGAASGVTHLGVVGR	4	1	1	AT4G37210.1	S4(Phospho)	0	57.72	8.58744e-05	3	2912.38	-1.72726	93.4043	0	1
8-12 phospho	High	GATSGDDKLsSDGK	6	1	1	AT3G14100.1	S10(Phospho)	0	57.71	2.53684e-05	2	1417.58	-0.470192	33.5917	1	1
4-7 phospho	High	KDLsEDENMEEAEEK	3	1	1	AT5G53440.1	S4(Phospho)	0	57.71	4.28667e-05	2	1875.72	-1.17135	63.3575	1	1
4-7 phospho,8-12 phospho	High	NKPGGFSSMGsMGSGR	10	1	1	AT5G05010.1	S11(Phospho)	0	57.7	4.13522e-05	2	1636.66	-0.619959	70.3132	0	1
4-7 phospho	High	SGGMLETQNVGPEEIsDDEIELPEGK	2	1	1	AT1G74690.1	S16(Phospho)	0	57.7	9.89227e-05	2	2853.23	-1.26222	128.164	0	1
4-7 phospho	High	DLsEDENMEEAEEK	2	1	1	AT5G53440.1	S3(Phospho)	0	57.69	2.366e-05	2	1747.62	-1.39731	83.8028	0	1
4-7 phospho	High	TASNDESSsFDGHDEEDSVEHDESTADTAR	6	1	1	AT3G10380.1	S9(Phospho)	0	57.67	4.54864e-05	3	3320.23	0.492659	73.2415	0	1
8-12 phospho,4-7 phospho	High	NSDDDDsDDDFLASR	2	1	1	AT1G19990.1	S7(Phospho)	0	57.65	2.57213e-05	2	1766.6	1.11371	101.022	0	1
4-7 phospho	High	VGEIssDEGEDEVEEESVLEPLRPMFNIK	2	1	1	AT2G15270.1	S5(Phospho); S6(Phospho)	0	57.58	0.000113915	3	3436.48	-1.00397	176.318	0	1
4-7 phospho	High	ESGTQGYTSSWsSASGVANTYQTPHSEPVATENK	15	1	1	AT1G29370.1	S12(Phospho)	0	57.55	0.000111101	3	3638.55	-1.76577	95.4742	0	1
4-7 phospho,8-12 phospho	High	DNLTLWTSDIsEEGGDDAHK	4	2	1	AT2G42590.1	S11(Phospho)	0	57.53	7.11713e-05	2	2282.94	-0.48054	119.418	0	1
8-12 phospho,4-7 phospho	High	RAPEEDEEDsGDEDDDRPPKR	13	1	1	AT1G47970.1	S10(Phospho)	0	57.52	4.0624e-05	4	2537.01	-0.339996	40.7271	2	1
8-12 phospho,4-7 phospho	High	FENVFSSISSsPTK	18	4	2	AT4G12780.2;AT4G12770.1	S11(Phospho)	0	57.5	5.20147e-05	2	1609.72	0.558732	125.206	0	1
4-7 phospho	High	aEAAYTVAsDSENTGEEK	5	1	1	AT2G32120.1	N-Term(Acetyl); S9(Phospho)	0	57.49	5.88185e-05	2	1993.79	0.533936	99.8642	0	1
4-7 phospho	High	sLAQSSLLScsVLEGAGR	7	1	1	AT3G15040.1	S1(Phospho); C10(Carbamidomethyl); S11(Phospho)	0	57.49	7.92267e-05	2	1994.86	-0.837235	146.914	0	1
4-7 phospho	High	KAELVELLGSDsS	3	1	1	AT1G06190.1	S12(Phospho)	0	57.48	5.3148e-05	2	1427.67	-1.06162	129.548	1	1
4-7 phospho	High	ASESLDDAMGDsDDGESHHTSR	12	1	1	AT3G42660.1	S12(Phospho)	0	57.47	3.6976e-05	3	2398.87	-0.936616	60.9098	0	1
4-7 phospho	High	AQNtPEPASAPANMLSFGGVGGPGsPR	8	1	1	AT4G17950.1	T4(Phospho); S25(Phospho)	0	57.45	0.000102356	3	2727.16	0.120716	145.952	0	1
4-7 phospho	High	ASVNSPtASQMDELDDFSIGR	12	4	2	AT4G12780.2;AT4G12770.1	T7(Phospho)	0	57.44	7.69889e-05	3	2319.98	-1.44597	134.08	0	1
4-7 phospho	High	SSDTDSSsPVDLLLSR	4	1	1	AT5G13240.1	S8(Phospho)	0	57.42	6.18573e-05	2	1758.78	-0.726942	127.76	0	1
8-12 phospho	High	QNEISLSDAGVSAEATPGsPDLEGAWEK	6	2	1	AT2G02570.3	S19(Phospho)	0	57.26	6.91589e-05	3	2938.3	0.738993	138.779	0	1
8-12 phospho	High	QNLRDGEVsDVEEDEYEAK	4	3	2	AT5G27640.1;AT5G25780.1	S9(Phospho)	0	57.2	4.66838e-05	3	2304.95	0.318327	85.2392	1	1
8-12 phospho,4-7 phospho	High	sIsDEEAEIsESEIEDYSETPYR	30	1	1	AT1G15910.1	N-Term(Acetyl); S3(Phospho); S10(Phospho)	0	57.19	3.2945e-05	2	2880.1	4.41127	184.148	0	1
8-12 phospho	High	DLWNWASNNPYGYDsSSEDNSH	10	1	1	AT4G10960.1	S15(Phospho)	0	57.14	2.89263e-05	3	2637.98	2.05419	168.124	0	1
4-7 phospho	High	aDQTSDSTSPVAPLSVSsPTATKK	5	1	1	AT4G15790.1	N-Term(Acetyl); S18(Phospho)	0	57.12	9.78206e-05	2	2497.17	-1.83171	91.7971	1	1
8-12 phospho,4-7 phospho	High	SNEKDDDVFsDsDGEEEGNSQSYSTNEK	4	1	1	AT3G50110.1	S10(Phospho); S12(Phospho)	0	57.12	2.90598e-05	3	3272.16	1.19964	88.9917	1	1
4-7 phospho	High	STSAETIGDGDKDsPK	6	3	1	AT5G21160.1	S14(Phospho)	0	57.08	5.05382e-05	2	1687.7	-0.610721	39.7648	1	1
8-12 phospho	High	AQNTPEPASAPANMLSFGGVGGPGsPR	8	1	1	AT4G17950.1	S25(Phospho)	0	57.07	7.72582e-05	3	2647.2	0.663126	133.714	0	1
4-7 phospho,8-12 phospho	High	DGQQNANDGSIGsPMQSSSSK	7	3	1	AT2G32700.6	S13(Phospho)	0	57	6.30503e-05	2	2174.86	-0.525434	59.9853	0	1
8-12 phospho,4-7 phospho	High	SGGAPGGAGGESSTEEEDEsHDEL	10	1	1	AT5G28540.1	S20(Phospho)	0	56.99	2.99428e-05	2	2383.87	0.58485	76.0876	0	1
4-7 phospho,8-12 phospho	High	KKTDDDsDTSPK	5	1	1	AT4G26630.1	S7(Phospho)	0	56.98	4.72053e-05	2	1416.59	-0.542053	20.3279	2	1
4-7 phospho	High	TEYSGEAGEEKsESEGK	3	2	1	AT5G47690.1	S12(Phospho)	0	56.95	5.05601e-05	2	1896.74	2.25071	38.2444	1	1
4-7 phospho	High	SMFSGFTETPKsPK	6	2	1	AT5G64680.1	S12(Phospho)	0	56.94	6.18032e-05	2	1623.71	-1.1661	96.0107	1	1
4-7 phospho	High	TSVGGGDDsNAANADMIK	4	1	1	AT4G39680.1	S9(Phospho)	0	56.84	5.30991e-05	2	1802.72	-2.02386	72.3459	0	1
4-7 phospho	High	aASVETPsPNHTNNEGTR	4	1	1	AT4G02800.1	N-Term(Acetyl); S8(Phospho)	0	56.83	7.64606e-05	2	2003.85	0.0505795	57.4688	0	1
8-12 phospho,4-7 phospho	High	QGsGIIGTFGQSEELR	1	4	1	AT3G01310.2	S3(Phospho)	0	56.81	6.72248e-05	2	1758.81	0.724471	129.961	0	1
8-12 phospho	High	KPKPGNQsDEDDDDEDEDDDDEEDERER	3	1	1	AT4G19100.1	S8(Phospho)	0	56.8	3.12819e-05	4	3416.23	-0.346848	41.4024	1	1
8-12 phospho	High	RGMSGSEGGMSGSEGGMsESGMSGSGGGK	16	1	1	AT5G07530.1	S18(Phospho)	0	56.75	3.16441e-05	3	2674.98	-0.350266	69.4692	1	1
8-12 phospho	High	SGLYHSGDNVDFDILssDDEDIKAEEEEVIR	6	1	1	AT2G43650.1	S16(Phospho); S17(Phospho)	0	56.72	6.78876e-05	3	3656.53	2.70234	157.295	1	1
8-12 phospho	High	KGIVEDEEDLssDEDDFYDR	7	1	1	AT5G38840.1	S11(Phospho); S12(Phospho)	0	56.7	3.20105e-05	2	2535.94	2.07751	128.41	1	1
8-12 phospho,4-7 phospho	High	APsPVNNPLLGSLPK	2	2	1	AT1G80490.1	S3(Phospho)	0	56.68	4.98297e-05	2	1583.82	-0.449032	130.908	0	1
8-12 phospho	High	sVSADDFAGIALLTLIGAEMK	3	1	1	AT4G25970.1	S1(Phospho)	0	56.67	7.34099e-05	3	2202.08	1.0064	220.428	0	1
4-7 phospho	High	qGNEsGDDDDHDDGNYTAR	1	1	1	AT2G44730.1	N-Term(Gln->pyro-Glu); S5(Phospho)	0	56.66	1.86645e-05	2	2143.71	-1.12404	54.5876	0	1
4-7 phospho	High	LSLDEDLVSSSsPK	4	1	1	AT1G26190.1	S12(Phospho)	0	56.62	6.8489e-05	2	1556.71	-1.43606	105.973	0	1
4-7 phospho,8-12 phospho	High	AANTPAEYDsDDEYLAPR	3	1	1	AT1G32400.1	S10(Phospho)	0	56.54	7.14259e-05	2	2077.84	-1.54752	96.0007	0	1
4-7 phospho	High	GSsFNHTDFYSMMASGGGR	6	1	1	AT1G73590.1	S3(Phospho)	0	56.51	5.78495e-05	2	2088.79	-0.608051	116.97	0	1
4-7 phospho	High	mTEEQDLIDQsPPPSAPDPEPNSSTNPNSVIHPR	6	2	1	AT3G57890.1	N-Term(Acetyl); S11(Phospho)	0	56.51	0.000146411	3	3818.68	-0.354631	122.033	0	1
8-12 phospho,4-7 phospho	High	SRsQDNEGVQGK	2	1	1	AT5G08450.1	S3(Phospho)	0	56.48	3.84588e-05	2	1384.58	-1.02009	26.0627	1	1
4-7 phospho	High	LEEGPKEDEESDKsVSEVNDEDDAEDGSEEEEDDD	4	2	1	AT1G20696.1	S14(Phospho)	0	56.46	5.54691e-05	3	3994.44	-2.91384	75.1975	2	1
8-12 phospho	High	KMTEAGPIDLIDDDNsDEEGGIDK	2	2	1	AT1G15440.2	S16(Phospho)	0	56.43	6.93905e-05	3	2657.12	-0.799667	125.275	1	1
4-7 phospho	High	AIAPPELsPR	1	1	1	AT2G16485.1	S8(Phospho)	0	56.42	5.15357e-05	2	1130.56	-1.0955	80.5356	0	1
8-12 phospho	High	EASGDAFIEDADDQLFLSSLISQLEsPNPK	11	1	1	AT1G27300.1	S26(Phospho)	0	56.42	8.26624e-05	3	3316.52	2.32161	213.083	0	1
4-7 phospho	High	DNLTLWTSDmQDEsPEEIK	1	1	1	AT1G35160.1	M10(Oxidation); S14(Phospho)	0	56.38	9.2518e-05	2	2346.97	-0.262579	130.678	0	1
4-7 phospho,8-12 phospho	High	KSDGAANTSLASLFQNYGsDEDED	10	2	1	AT1G17130.1	S19(Phospho)	0	56.32	9.07715e-05	3	2614.04	-1.59513	148.713	1	1
8-12 phospho	High	SDETsDDEDELTSFGSMPVK	8	1	1	AT2G39810.1	S5(Phospho)	0	56.31	4.37363e-05	2	2268.87	0.0875925	132.53	0	1
4-7 phospho,8-12 phospho	High	SFGSNADLsPPGR	6	1	1	AT1G31870.1	S9(Phospho)	0	56.27	5.33468e-05	2	1384.59	-0.139661	80.4944	0	1
4-7 phospho	High	KQETSEGDDFAGLsGDEsYED	13	2	1	AT5G48240.1	S14(Phospho); S18(Phospho)	0	56.25	2.96422e-05	2	2438.84	-0.622765	125.466	1	1
4-7 phospho	High	RsPDASPIITPPVSHPPLR	7	1	1	AT2G38410.1	S2(Phospho)	0	56.22	6.57842e-05	3	2117.09	-1.60742	92.6696	1	1
4-7 phospho	High	GPVIEEIDsDDEKEGEGDK	1	1	1	AT4G22740.1	S9(Phospho)	0	56.17	9.26329e-05	2	2140.88	-1.37754	76.5072	1	1
4-7 phospho	High	DLGSVANsPPR	2	2	1	AT3G18630.1	S8(Phospho)	0	56.15	6.16359e-05	2	1192.54	0.0704135	66.605	0	1
4-7 phospho	High	RREAsDDDsDDDDAVR	3	2	1	AT1G15280.1	S5(Phospho); S9(Phospho)	0	56.13	3.21791e-05	2	1996.69	-0.128904	38.4245	2	1
4-7 phospho	High	sPESVSAVSVVSNR	3	1	1	AT2G34680.1	S1(Phospho)	0	56.09	7.59023e-05	2	1497.69	-0.839555	81.6468	0	1
4-7 phospho	High	EEEDYFNEDsDEEDSASASNTQK	2	2	1	AT3G06670.1	S10(Phospho)	0	56.08	4.36489e-05	2	2718.97	0.372149	89.5552	0	1
4-7 phospho	High	sPSNNTTVDIFSIVK	4	1	1	AT4G10930.1	S1(Phospho)	0	56.07	9.78803e-05	2	1701.81	-1.9099	143.054	0	1
4-7 phospho	High	VTSESDFMtEyVVTR	5	1	1	AT2G43790.1	T9(Phospho); Y11(Phospho)	0	56.07	6.79724e-05	2	1923.75	-0.525666	126.339	0	1
4-7 phospho,8-12 phospho	High	GIVEDEEDLssDEDDFYDR	4	1	1	AT5G38840.1	S10(Phospho); S11(Phospho)	0	56.06	3.43123e-05	2	2407.83	-3.18615	146.48	0	1
4-7 phospho	High	DANKDEDDQsYAEDESYLSGER	5	1	1	AT1G73450.1	S10(Phospho)	0	56.03	7.48378e-05	2	2615.98	-2.56832	93.7543	1	1
4-7 phospho	High	SNsFPSSILR	9	1	1	AT4G26450.1	S3(Phospho)	0	56.03	6.23649e-05	2	1187.54	-1.10579	111.337	0	1
4-7 phospho	High	ENGTVDDGSGPPDsPTHVEDNYGPFSETSDR	8	1	1	AT1G20760.1	S14(Phospho)	0	56.02	0.000113766	3	3358.33	-0.543287	102.345	0	1
8-12 phospho,4-7 phospho	High	QVDPEEDENEDDsAEETPLVDEDIEVK	2	1	1	AT1G31870.1	S13(Phospho)	0	55.96	6.23642e-05	3	3168.28	-0.429663	124.65	0	1
4-7 phospho	High	ESSTEEVKPSASIATEEVSEEPNTsEPQVTK	50	2	1	AT4G31880.1	S25(Phospho)	0	55.91	0.000146432	3	3399.52	-0.35583	86.7273	0	1
8-12 phospho	High	ITESEQAAGDsDEGVDSITTGGR	20	1	1	AT1G68790.1	S11(Phospho)	0	55.88	6.99793e-05	2	2374.99	0.409733	86.9734	0	1
4-7 phospho,8-12 phospho	High	mESDEAAAVsPQAtTPSGGTGASGPK	15	1	1	AT2G19520.1	N-Term(Acetyl); S10(Phospho); T14(Phospho)	0	55.82	9.32073e-05	3	2606.03	-1.75005	122.297	0	1
8-12 phospho	High	SYtNLLDLASGNFPVmGR	10	1	1	AT1G06410.1	T3(Phospho); M16(Oxidation)	0	55.81	9.1454e-05	2	2050.93	2.14768	166.648	0	1
4-7 phospho	High	SNGYGDDGYDFDGsDDEIATLK	2	1	1	AT1G70770.1	S14(Phospho)	0	55.8	7.33845e-05	2	2433.92	-2.18552	127.001	0	1
8-12 phospho	High	DIEFPAPAPSIAPIVEPLPAIVPSPsPsSPPPPPPPPVAAPVLENR	26	1	1	AT1G17790.1	S26(Phospho); S28(Phospho)	0	55.79	3.94723e-05	4	4781.47	8.8451	203.712	0	1
8-12 phospho	High	tSSLLSSSVASDTLR	3	1	1	AT5G35430.1	T1(Phospho)	0	55.75	8.15512e-05	2	1603.76	0.813315	113.543	0	1
8-12 phospho	High	AtQtVEDSSR	3	1	1	ATCG00710.1	T2(Phospho); T4(Phospho)	0	55.7	4.02989e-05	2	1253.44	-0.944802	39.0087	0	1
8-12 phospho,4-7 phospho	High	APEEDEEDsGDEDDDRPPKR	3	1	1	AT1G47970.1	S9(Phospho)	0	55.69	4.5322e-05	3	2380.9	-0.23487	41.5988	1	1
4-7 phospho,8-12 phospho	High	LAPAEAVVEDNQKAsDIEEGDEVDSK	3	1	1	AT1G52380.1	S15(Phospho)	0	55.66	0.000157146	3	2838.25	-1.51849	89.8643	1	1
4-7 phospho	High	DQVGVTAtPETQQQIELGK	3	1	1	AT2G04865.1	T8(Phospho)	0	55.65	0.000132187	2	2122	-2.44769	93.6289	0	1
4-7 phospho	High	aSDSsLGNtNDGPPsPGENVSSPIENTYSSPAALHR	3	1	1	AT2G16440.1	N-Term(Acetyl); S5(Phospho); T9(Phospho); S15(Phospho)	0	55.63	0.000142371	3	3907.59	3.88395	165.341	0	1
8-12 phospho	High	TPYHPMMDDDGSLsPR	4	2	1	AT5G52200.1	S14(Phospho)	0	55.6	4.66842e-05	3	1898.75	1.61037	88.5325	0	1
4-7 phospho	High	VVYVAPPRPPsPVREGSEEGssPR	7	1	1	AT2G45140.1	S11(Phospho); S21(Phospho); S22(Phospho)	0	55.53	0.000148206	3	2789.21	-1.54733	89.4588	1	1
4-7 phospho	High	VGsTEEIEDESMKSDTNPHDSGETNLK	5	1	1	AT3G04820.1	S3(Phospho)	0	55.52	0.000135783	3	3029.25	-2.75221	76.5174	1	1
8-12 phospho	High	DRsPVLDDEGsPK	5	3	1	AT2G37340.3	S3(Phospho); S11(Phospho)	0	55.51	4.2101e-05	2	1574.61	0.523418	60.4531	1	1
4-7 phospho	High	SGPDsDSDSDGPQEYYTGGEK	9	1	1	AT4G04210.1	S5(Phospho)	0.1406	55.49	6.44073e-05	2	2270.82	-0.676695	79.3422	0	1
4-7 phospho	High	SGTLASGSNAGsPGNNFAQAGTcR	8	2	1	AT5G22220.3	S12(Phospho); C23(Carbamidomethyl)	0	55.49	0.00012373	2	2361.97	-7.15142	75.8469	0	1
4-7 phospho,8-12 phospho	High	AHGTAVGLPSEDDMGNsEVGHNALGAGR	7	2	1	AT1G09780.1	S17(Phospho)	0	55.48	0.000144543	3	2799.21	-1.85199	93.3192	0	1
4-7 phospho	High	SYtNLLDLASGNFPVMGR	3	1	1	AT1G06410.1	T3(Phospho)	0	55.42	0.00014397	2	2034.93	-0.934159	172.562	0	1
4-7 phospho	High	GSDSVFsGGDGGGADDDGGEcSSEATKVELPEELAK	3	1	1	AT1G05270.1	S7(Phospho); C21(Carbamidomethyl)	0	55.34	0.00016039	3	3609.46	-1.77488	116.785	1	1
4-7 phospho,8-12 phospho	High	LEEQKIDLDKPEVEDDDDNEDDDsDDDDKDDDEADGLDGEAGGK	2	1	1	AT3G12390.1	S24(Phospho)	0	55.33	0.000113426	4	4932.9	-0.673031	96.3346	2	1
4-7 phospho	High	GtSSDPIQDGSDEQQK	3	1	1	AT1G12910.1	T2(Phospho)	0	55.28	6.90806e-05	2	1771.7	-0.99422	52.7445	0	1
8-12 phospho	High	LFLFPSSPIsGGFGSEGSTK	6	1	1	AT5G09620.1	S10(Phospho)	0	55.24	0.000101288	2	2094.98	1.91275	167.76	0	1
4-7 phospho	High	SLESNDADEEEEDEEKQsDDVDDAEEK	2	1	1	AT5G23420.1	S18(Phospho)	0	55.21	7.78862e-05	3	3179.17	-0.45666	68.8122	1	1
4-7 phospho	High	VVSRDDELDLQNGVSTVsNSEDGYNSSMER	7	3	1	AT5G65770.1	S18(Phospho)	0	55.21	0.000174302	3	3382.43	-3.27912	102.06	1	1
4-7 phospho	High	IIQGEDsDsDYSEPKNDDDPSLDEDDEEFMK	12	2	1	AT1G20920.1	S7(Phospho); S9(Phospho)	0	55.18	7.81227e-05	3	3737.37	-0.695265	121.919	1	1
8-12 phospho	High	QTVEEsPNSNTK	3	2	1	AT4G31880.1	S6(Phospho)	0	55.18	5.18795e-05	2	1413.59	-0.683222	33.7551	0	1
8-12 phospho,4-7 phospho	High	DEPAEEsDGDLGFGLFD	6	4	1	AT1G01100.3	S7(Phospho)	0	55.16	4.56345e-05	2	1892.71	1.04506	203.974	0	1
4-7 phospho	High	LSGVLGEPSAPVTGDsDPAtPAPtSESPLQDK	3	2	1	AT2G01060.2	S16(Phospho); T20(Phospho); T24(Phospho)	0	55.12	0.000159034	3	3360.42	-1.5104	156.763	0	1
8-12 phospho	High	TGIWEYGDIQsDDEDNVPVRKPGRG	11	1	1	AT5G61780.1	S11(Phospho)	0	55.12	0.000111355	3	2883.29	-0.399237	110.714	2	1
4-7 phospho	High	DSPADSASPsPR	9	1	1	AT5G46070.1	S10(Phospho)	0	55.07	5.4455e-05	2	1266.5	-0.431996	37.6854	0	1
4-7 phospho	High	EKPSGSGKDsGEEK	4	1	1	AT5G53800.1	S10(Phospho)	0	55.07	8.63501e-05	2	1514.64	-0.78596	20.3095	1	1
4-7 phospho	High	AEQLITDVLQEAEAGNTAGsGGGGGR	4	1	1	AT2G25970.1	S20(Phospho)	0	55.05	0.000166307	3	2538.15	-0.110987	147.84	0	1
4-7 phospho	High	NDASISsPTFNLSR	4	3	1	AT3G19330.3	S7(Phospho)	0	55.01	0.000100329	2	1588.7	-0.376201	101.094	0	1
8-12 phospho	High	SGQGstsSDEDEGKLSADEEEEEELDLIETDVSR	20	1	1	AT1G80270.1	S5(Phospho); T6(Phospho); S7(Phospho)	0	55.01	4.72381e-05	3	3925.49	2.62979	177.232	1	1
4-7 phospho,8-12 phospho	High	KIsGDGGFGsDDGGGGGGGGSGESILR	2	1	1	AT5G17690.1	S3(Phospho); S10(Phospho)	0	55	0.000113368	3	2513	-0.973653	99.4141	1	1
8-12 phospho	High	KDNADMTSDLTGTIESADSAIPNsPTEDAAPGNIQDLK	18	1	1	AT3G54760.2	S24(Phospho)	0	54.98	0.000107696	3	3982.78	1.03032	140.452	1	1
8-12 phospho,4-7 phospho	High	TNDLSTSAVQLDEFHssDEEEGNLQPSPK	5	3	1	AT2G28290.2	S16(Phospho); S17(Phospho)	0	54.98	8.62521e-05	3	3334.37	0.567577	121.192	0	1
4-7 phospho	High	VDGsEsEEETEEmIFGSSEAAK	6	1	1	AT4G02510.1	S4(Phospho); S6(Phospho); M13(Oxidation)	0	54.95	6.14188e-05	2	2536.92	-1.90847	133.902	0	1
4-7 phospho	High	aDTPSsPAGDGGEsGGSVR	5	5	1	AT2G38880.7	N-Term(Acetyl); S6(Phospho); S14(Phospho)	0	54.94	5.627e-05	2	1905.69	-0.922648	89.9404	0	1
8-12 phospho	High	LKTESsSADNIQEDDGSSLR	4	1	1	AT5G04420.1	S6(Phospho)	0	54.94	9.9234e-05	2	2231.97	3.12906	70.0203	1	1
4-7 phospho	High	SETDFMtEyVVTR	3	3	1	AT1G01560.1	T7(Phospho); Y9(Phospho)	0	54.94	5.6751e-05	2	1737.65	-1.43295	129.531	0	1
8-12 phospho,4-7 phospho	High	SDEVRDDNEDEVFEEAIGsENDEQEEEEDPKR	5	1	1	AT2G16640.1	S19(Phospho)	0	54.93	6.13809e-05	4	3862.53	1.20675	109.194	2	1
4-7 phospho	High	NEYWDsDEYEDDDDIGYVR	6	1	1	AT1G73460.1	S6(Phospho)	0	54.92	5.78182e-05	3	2477.89	-0.941586	132.207	0	1
8-12 phospho	High	EVEVTNVNsDGDQsDINSK	4	1	1	AT1G67230.1	S9(Phospho); S14(Phospho)	0	54.88	5.49398e-05	2	2209.86	1.03952	81.7581	0	1
8-12 phospho,4-7 phospho	High	EAEENAETsDNETLGAWK	9	3	1	AT5G47690.1	S9(Phospho)	0	54.83	6.84011e-05	2	2073.83	0.636158	102.701	0	1
8-12 phospho	High	sFGDLEDDEDDIFGSTTVAPGVR	1	1	1	AT3G54170.1	S1(Phospho)	0	54.83	0.00010441	2	2522.08	7.66963	163.483	0	1
4-7 phospho,8-12 phospho	High	YQSTYEGYGsPIREEPPPPYSYSEPQSR	9	2	1	AT2G07360.1	S10(Phospho)	0	54.82	0.000194635	3	3344.44	-1.58221	101.893	1	1
4-7 phospho,8-12 phospho	High	APSVSKsDDEDsEDDKPLSAR	11	1	1	AT5G55310.1	S7(Phospho); S12(Phospho)	0	54.74	0.000111465	3	2407.95	-1.15796	54.7485	1	1
4-7 phospho	High	VDDGNEsEGDESPEFSLFK	2	1	1	AT5G64070.1	S7(Phospho)	0	54.69	0.000103416	2	2180.85	-3.43026	138.923	0	1
4-7 phospho	High	TRDsDEEDRDYDVAALANNLSQAFR	6	1	1	AT1G07990.1	S4(Phospho)	0	54.63	0.000194041	3	2951.28	-0.83152	160.23	2	1
4-7 phospho	High	TDDGQEQVLVKDDsPTAVEEASVEEK	6	1	1	AT4G17330.1	S14(Phospho)	0	54.59	0.000213735	3	2898.27	-1.63509	96.2839	1	1
4-7 phospho,8-12 phospho	High	SQVDGSTEQsPKLESASSTEPEELKK	15	3	1	AT1G04080.2	S10(Phospho)	0	54.57	0.000197788	3	2871.31	-1.23153	70.837	2	1
4-7 phospho	High	ISLASPAETsPDKGDASASEAVPDVTDSK	4	2	1	AT5G43500.2	S10(Phospho)	0.0179	54.56	0.000200519	3	2925.32	-0.0718147	94.8605	1	1
4-7 phospho	High	ADSDGEDDEsDAEHPGK	2	1	1	AT1G67230.1	S10(Phospho)	0	54.54	3.49803e-05	2	1853.63	-0.747716	36.0873	0	1
4-7 phospho	High	EQAVWALGNVAGDsPR	1	2	1	AT3G06720.1	S14(Phospho)	0	54.42	0.000146552	2	1749.79	-0.616665	120.636	0	1
8-12 phospho,4-7 phospho	High	TSGLPSQTSGAGSAYATLPQLPLsPR	6	2	1	AT3G13300.2	S24(Phospho)	0	54.41	0.0001228	3	2637.29	0.738712	138.496	0	1
4-7 phospho	High	RGsDDEDDEDDIFSSK	1	1	1	AT5G58760.1	S3(Phospho)	0	54.39	4.94924e-05	2	1909.7	-0.522444	84.866	1	1
4-7 phospho,8-12 phospho	High	SQVDGSTEQsPK	5	3	1	AT1G04080.2	S10(Phospho)	0	54.37	7.11082e-05	2	1342.55	-0.264287	27.7952	0	1
4-7 phospho	High	NVFGssDDEDAEEYVR	3	2	1	AT5G61150.1	S5(Phospho); S6(Phospho)	0	54.36	5.03852e-05	2	1991.69	-1.7411	134.722	0	1
8-12 phospho	High	EEsEEEEGDFGFDLFG	3	3	1	AT4G25890.1	S3(Phospho)	0	54.35	5.49912e-05	2	1915.68	1.68216	211.836	0	1
4-7 phospho	High	IFGLPDDDNTEDSAQDs	5	2	1	AT1G04510.1	S17(Phospho)	0	54.32	7.50751e-05	2	1918.72	-0.757429	160.582	0	1
8-12 phospho	High	RATDEVNALNVIELGDDDLNMsPDQLGFSR	2	1	1	AT4G32200.1	S22(Phospho)	0	54.3	0.000144713	3	3384.54	0.452539	170.757	1	1
4-7 phospho	High	HcETLENQQAEEVsDGFGDEVVPVEVRPGHIR	7	1	1	AT1G13030.1	C2(Carbamidomethyl); S14(Phospho)	0	54.28	0.000231228	4	3712.67	1.02634	130.278	0	1
8-12 phospho	High	GQsSREGDVELGEQQGGDQGLEDFFK	6	3	1	AT5G08080.2	S3(Phospho)	0	54.25	0.000113691	3	2892.23	-1.69603	136.274	1	1
8-12 phospho	High	AYGAEGHQEPTPGLGGGSTDAPtPSGDAPAATTTDAK	13	1	1	AT2G23120.1	T23(Phospho)	0	54.23	0.000131961	3	3533.52	-2.80943	81.3526	0	1
4-7 phospho	High	STssSPPPPPPSSSLPQQEQEQDQQQLPLRR	13	1	1	AT2G27100.1	S3(Phospho); S4(Phospho)	0	54.23	0.000244289	3	3586.62	-1.23205	93.429	1	1
4-7 phospho	High	VYNLVEEEGsLEsDDDKVK	2	4	1	AT3G17712.3	S10(Phospho); S13(Phospho)	0	54.23	0.000141967	2	2327.95	-0.960439	110.853	1	1
4-7 phospho,8-12 phospho	High	LPsPSIEQR	4	1	1	AT2G29210.1	S3(Phospho)	0	54.22	8.13652e-05	2	1106.52	-0.988151	67.6477	0	1
4-7 phospho	High	sGSAPPTVDGSVSAAGGLFSGGGGAPFLEFGGGNK	10	1	1	AT2G29190.1	S1(Phospho)	0	54.2	0.000230015	3	3189.44	-2.53935	163.917	0	1
8-12 phospho	High	SIsEANIAGSSR	2	1	1	AT4G23640.1	S3(Phospho)	0	54.18	9.51041e-05	2	1271.56	-0.000440894	70.7103	0	1
4-7 phospho	High	YMHNNsESEDFMEEDGVTTASR	9	1	1	AT1G14440.1	S6(Phospho)	0	54.18	0.000113246	2	2628.98	-1.45503	94.5832	0	1
8-12 phospho	High	IDGQIVtDsDEDVDtEDEGEEK	5	1	1	AT4G02510.1	T7(Phospho); S9(Phospho); T15(Phospho)	0	54.17	5.73182e-05	2	2677.92	0.0236956	109.692	0	1
4-7 phospho	High	NVNQPSsQGSEGNK	3	1	1	AT2G23350.1	S7(Phospho)	0	54.17	9.74289e-05	2	1525.63	-0.757536	24.3657	0	1
4-7 phospho	High	SNASVGNGSVEDANTDASEVSKDDAGPAsEEEKSEA	11	1	1	AT1G47200.1	S29(Phospho)	0	54.11	0.000209601	3	3633.48	-0.297064	76.8249	2	1
4-7 phospho,8-12 phospho	High	AsSVKIPVVSQEDAPSGETTSQLSEK	6	1	1	AT1G15500.1	S2(Phospho)	0	54.1	0.000191994	3	2754.31	-1.09006	93.5631	1	1
4-7 phospho,8-12 phospho	High	DGRRsPDYQDYQDVITGSR	5	1	1	AT5G53440.1	S5(Phospho)	0	54.08	0.000161417	3	2308	-1.30218	99.3402	2	1
4-7 phospho,8-12 phospho	High	IGIWQYGDIEsDDEDTGPAR	8	2	1	AT5G07350.1	S11(Phospho)	0	54.08	0.000179591	3	2316.97	0.843007	135.275	0	1
8-12 phospho	High	FAVASVAAVSADAGGGAPAAAKVEEKEEsDEEDYGGDFGLFDEE	160	2	1	AT3G09200.2	S29(Phospho)	0	54.05	0.000111965	3	4486.92	-1.57179	179.586	2	1
4-7 phospho	High	sDSSSSSSSEEEGSDGEK	11	1	1	AT1G76180.1	S1(Phospho)	0	54.04	4.47709e-05	2	1870.63	-0.174998	25.7179	0	1
4-7 phospho	High	GGNSFAASAFDALGsDDDDTEEVHEDEEEESPITFSGK	11	1	1	AT1G76810.1	S15(Phospho)	0	54.02	0.000184666	3	4084.62	-2.18236	140.096	0	1
4-7 phospho	High	ItESEQAAGDsDEGVDSITTGGR	8	1	1	AT1G68790.1	T2(Phospho); S11(Phospho)	0.0182	53.98	0.000124183	2	2454.95	-1.20391	101.189	0	1
4-7 phospho	High	REAsDDDsDDDDAVR	2	2	1	AT1G15280.1	S4(Phospho); S8(Phospho)	0	53.96	2.8187e-05	2	1840.59	-3.03311	39.5004	1	1
4-7 phospho	High	KLSELsDDEDFDEQK	2	2	1	AT3G48500.1	S6(Phospho)	0	53.92	0.000121044	2	1877.77	-0.165097	83.8855	1	1
4-7 phospho	High	KLSELsDDEDFDEQKDIEYGEAYYK	4	2	1	AT3G48500.1	S6(Phospho)	0	53.88	0.000234916	3	3109.3	-2.18676	121.07	2	1
4-7 phospho	High	KTGGNTETETEEVPEAsEEEIEAPVQEEKPQK	9	1	1	AT4G27500.1	S17(Phospho)	0	53.87	0.000237303	3	3622.61	-1.24839	86.0475	1	1
4-7 phospho	High	DAAADEEDDDDVDLFGEEtEEEK	1	2	1	AT1G30230.1	T19(Phospho)	0	53.85	0.000116005	2	2665.96	-1.40349	132.017	0	1
4-7 phospho	High	KLTDsGDEKETISEAVEESGLVSK	6	1	1	AT5G46840.1	S5(Phospho)	0	53.81	0.000209827	3	2631.22	-1.84108	124.604	2	1
4-7 phospho	High	qAHETSEDDTQSSNsPK	12	1	1	AT4G32330.1	N-Term(Gln->pyro-Glu); S15(Phospho)	0	53.81	8.42219e-05	2	1923.72	-0.643222	30.1755	0	1
8-12 phospho	High	sYSNLLDLASGNFHSFSR	8	1	1	AT4G17770.1	S1(Phospho)	0	53.81	0.000114375	2	2094.93	1.11947	154.035	0	1
4-7 phospho,8-12 phospho	High	SHsVSGDLHGVQPDPIAADILR	11	1	1	AT2G38280.1	S3(Phospho)	0	53.8	0.000193636	3	2364.13	-1.59123	121.593	0	1
8-12 phospho	High	KTsPTAGSSSSKR	7	1	1	AT4G26630.1	S3(Phospho)	0	53.76	0.0001157	3	1373.64	0.326826	28.4675	2	1
4-7 phospho	High	AMAEETVLPSLSSVATSQPVESSENGFTsESPKESSLK	9	1	1	AT5G46750.1	S29(Phospho)	0	53.75	0.000251542	3	4020.85	-1.62606	128.514	1	1
4-7 phospho	High	sFGNLGEIGSVK	1	1	1	AT5G24890.1	S1(Phospho)	0	53.75	0.000111539	2	1287.6	-2.03147	112.143	0	1
4-7 phospho	High	stSSSPPPPPPSSSLPQQEQEQDQQQLPLR	18	1	1	AT2G27100.1	S1(Phospho); T2(Phospho)	0.1148	53.74	0.000274312	3	3430.52	-1.06127	112.37	0	1
4-7 phospho,8-12 phospho	High	ALLEGGsDDEGASTEAQGR	2	2	1	AT1G64790.1	S7(Phospho)	0	53.73	0.000151029	2	1942.8	-0.896325	75.5587	0	1
8-12 phospho	High	IEGFsDEEsEEQQGLADLESMNPVNPR	2	1	1	AT1G09800.1	S5(Phospho); S9(Phospho)	0	53.73	0.000107605	3	3180.28	0.109001	190.39	0	1
8-12 phospho,4-7 phospho	High	DSSSIAGSSsPIPATVSTGK	26	1	1	AT2G38410.1	S10(Phospho)	0	53.67	0.000145183	2	1928.89	0.565936	88.7488	0	1
4-7 phospho	High	DRSPVLDDEGsPK	6	3	1	AT2G37340.3	S11(Phospho)	0	53.65	0.000119099	2	1494.65	-0.822006	54.5764	1	1
4-7 phospho,8-12 phospho	High	aNIESEAVDFEPEEDDLmDEEGTAIDGADVsPR	3	1	1	AT1G51510.1	N-Term(Acetyl); M18(Oxidation); S31(Phospho)	0	53.64	0.000205012	3	3703.5	-0.278549	172.724	0	1
4-7 phospho	High	SNALGDEDsLDATEPGLTK	5	1	1	AT5G23150.1	S9(Phospho)	0	53.59	0.00017129	2	2012.87	-1.04378	97.1124	0	1
4-7 phospho	High	NFSEEPKsPGIWEPDEGDSSASASASASASESASAPR	4	1	1	AT1G14570.2	S8(Phospho)	0	53.58	0.000287895	3	3775.58	-1.22447	104.8	1	1
4-7 phospho	High	SNVAsPPPKDGDGIESAVDSK	6	1	1	AT5G43070.1	S5(Phospho)	0	53.47	0.000211397	3	2149.96	-0.573512	70.3763	1	1
8-12 phospho	High	GANSDTNsDTESIASDR	15	1	1	AT5G47910.1	S8(Phospho)	0	53.35	7.23626e-05	2	1819.7	1.64366	59.2608	0	1
4-7 phospho	High	DHEDKDNDDGGYNsD	6	1	1	AT5G14240.1	S14(Phospho)	0	53.29	3.28889e-05	2	1775.56	-1.67729	33.3789	1	1
4-7 phospho	High	DKEDDVEsEEEEEEEEGSGSK	12	2	1	AT5G63550.1	S8(Phospho)	0	53.29	9.30595e-05	3	2464.89	-1.14369	63.2983	1	1
4-7 phospho	High	sFSDAVSSSSR	2	2	1	AT3G04630.2	S1(Phospho)	0	53.28	6.78997e-05	2	1209.48	-0.960621	60.9188	0	1
8-12 phospho,4-7 phospho	High	VEDEKEGsEDENDNEKVESK	2	1	1	AT4G26630.1	S8(Phospho)	0	53.25	0.000112847	3	2388.96	0.37096	33.3804	2	1
8-12 phospho	High	GGFHGGGGsGDDMMDDLDEMIFGKK	2	1	1	AT5G16880.1	S9(Phospho)	0	53.24	0.000106704	3	2653.04	1.28087	179.326	1	1
4-7 phospho	High	GTETVSKPVMDNGSGDsDDDKPLAFK	3	3	1	AT5G55300.1	S17(Phospho)	0	53.21	0.000261925	3	2790.22	-0.731463	85.9132	0	1
4-7 phospho	High	QPLDLPVSTSSTLLGGGPVQNQNAVSSVcDGsKSPSEGR	5	3	1	AT2G28290.2	C29(Carbamidomethyl); S32(Phospho)	0	53.2	0.000258939	3	4005.89	-0.163543	123.411	1	1
4-7 phospho	High	SIsGEDTSDWSNLVK	3	3	1	AT2G21230.2	S3(Phospho)	0	53.2	0.000165845	2	1717.73	-0.844191	122.549	0	1
8-12 phospho,4-7 phospho	High	EIGEVNPSEGPMGSESQDDYDNYERDsPQR	4	1	1	AT4G31200.2	S27(Phospho)	0	53.18	0.000112516	3	3480.38	-0.173036	101.047	1	1
8-12 phospho,4-7 phospho	High	AAAAVTTTTTDSLAsDDDR	16	1	1	AT1G66680.1	S15(Phospho)	0	53.16	0.000117383	2	1961.83	-0.174708	76.5565	0	1
4-7 phospho,8-12 phospho	High	TFDELsDGEVYEDsD	14	1	1	AT3G26618.1	S6(Phospho); S14(Phospho)	0	53.15	3.39663e-05	2	1880.6	-0.0543158	177.033	0	1
4-7 phospho	High	SDAALFTLEEGSsPVQNPSTAAEDSR	8	1	1	AT5G65460.1	S13(Phospho)	0	53.08	0.000263979	3	2759.2	-0.568022	124.824	0	1
8-12 phospho,4-7 phospho	High	NVSLDSHDENsDQEK	5	3	1	AT5G47690.1	S11(Phospho)	0	53.06	7.93369e-05	2	1796.7	1.39715	48.2991	0	1
8-12 phospho	High	GMSGGSEsEEGMSGSEGGmSGGGGSK	48	2	1	AT5G07530.1	S8(Phospho); M19(Oxidation)	0	53.05	7.4181e-05	3	2388.82	-2.45668	54.5191	0	1
4-7 phospho,8-12 phospho	High	SPVNANQsPK	2	2	1	AT5G22650.2	S8(Phospho)	0	53.04	0.000115209	2	1121.5	-0.450965	27.7899	0	1
4-7 phospho	High	TVGsSNNISVQSSPSHGYTPTIAK	18	1	1	AT3G05090.1	S4(Phospho)	0	53.02	0.000282868	3	2512.17	0.0209825	80.1783	0	1
4-7 phospho	High	ELsEEEEEEEEtEDEDTFEEEEALEK	5	1	1	AT2G33810.1	S3(Phospho); T12(Phospho)	0	53	8.64548e-05	3	3335.18	-0.165397	140.7	0	1
8-12 phospho	High	INsAESMELWASQQK	6	1	1	AT5G20280.1	S3(Phospho)	0	52.96	0.00013025	2	1801.78	0.699776	119.903	0	1
4-7 phospho	High	SDEtsDDEDELTSFGSMPVK	3	1	1	AT2G39810.1	T4(Phospho); S5(Phospho)	0	52.9	0.000100521	2	2348.84	-2.10769	150.315	0	1
4-7 phospho	High	KDSDNFYDNsDsDNDMEGIENNDLGAVGDTAsPAR	10	1	1	AT4G02400.1	S10(Phospho); S12(Phospho); S32(Phospho)	0	52.89	0.000133908	3	3988.43	-1.68656	150.38	1	1
4-7 phospho	High	NVSIEADQESLAsPR	2	1	1	AT2G36350.1	S13(Phospho)	0	52.86	0.000188409	2	1695.76	-1.81131	84.3797	0	1
4-7 phospho	High	GsLGSLNMITGK	2	1	1	AT2G35530.1	S2(Phospho)	0	52.85	0.000135666	2	1257.59	-1.31307	111.241	0	1
4-7 phospho	High	qRVDKsEEEEEEGEEENDGK	2	1	1	AT3G06010.1	N-Term(Gln->pyro-Glu); S6(Phospho)	0	52.83	0.000144371	3	2427.93	-1.96164	54.3165	2	1
4-7 phospho	High	GLEsDEEGDDDDEEYmHR	1	2	1	AT1G15440.2	S4(Phospho); M16(Oxidation)	0	52.81	5.44544e-05	2	2236.75	-0.293401	67.6158	0	1
4-7 phospho	High	SEPEETKEETEDDDEEsK	15	1	1	AT5G57120.1	S17(Phospho)	0.1587	52.76	0.000111759	2	2205.81	-0.90511	36.4269	1	1
8-12 phospho	High	ESQSEVKSNsDAAsEsAEQEESSSSIDVK	4	1	1	AT4G32610.1	S10(Phospho); S14(Phospho); S16(Phospho)	0	52.75	8.49415e-05	3	3284.24	3.39534	86.3514	1	1
4-7 phospho	High	LDHDFTTNNSGsPNTQTQSQEEQNSRDEQPAVEPGSGSGSTGR	7	1	1	AT3G55560.1	S12(Phospho)	0	52.75	0.000295437	4	4626.94	-0.756842	69.9637	1	1
4-7 phospho,8-12 phospho	High	TFADLNRsPADGEGsDsDEANEYYTGGQK	7	1	1	AT4G15410.1	S8(Phospho); S15(Phospho); S17(Phospho)	0	52.73	0.000141867	3	3334.21	-1.30546	122.065	1	1
4-7 phospho	High	EcsQGGGGYSGGGGGGR	3	1	1	AT2G21060.1	C2(Carbamidomethyl); S3(Phospho)	0	52.7	6.65919e-05	2	1579.56	-1.0532	31.4058	0	1
4-7 phospho	High	ATDILQGsPVESGPTTPLPDKK	2	1	1	AT1G20670.1	S8(Phospho)	0	52.69	0.000220421	3	2331.14	-2.18082	89.2705	1	1
8-12 phospho	High	KKGmSGGsEsEEGMSGSEGGMSGGGGSK	23	2	1	AT5G07530.1	M4(Oxidation); S8(Phospho); S10(Phospho)	0	52.63	8.17133e-05	3	2724.98	0.705664	49.8862	2	1
8-12 phospho	High	QGSGGVWGWLAGSPQEKDDDsP	8	2	1	AT3G05420.1	S21(Phospho)	0	52.63	0.000129617	2	2352.98	0.983156	159.142	1	1
4-7 phospho	High	sIDSDDEGAFGSVGGSFGR	2	1	1	AT4G11400.1	S1(Phospho)	0	52.62	0.000153985	2	1939.77	-0.306825	121.422	0	1
4-7 phospho	High	DNLYEQKPEEPVPVIPAAsPTNDTSAAGSSFASR	7	1	1	AT5G46750.1	S19(Phospho)	0	52.6	0.000325053	3	3625.67	-1.11754	114.381	0	1
4-7 phospho,8-12 phospho	High	NLsGKAETMSTNVER	4	1	1	AT5G41950.1	S3(Phospho)	0	52.6	0.000196736	2	1716.76	-0.963783	64.8096	1	1
8-12 phospho	High	NVNMSPYMGETDDELsSPK	4	1	1	AT2G37080.1	S16(Phospho)	0	52.58	0.000120629	2	2193.88	2.86478	114.092	0	1
4-7 phospho	High	TAsAEGLSTNTGEEASAITHDETSR	3	1	1	AT3G48890.1	S3(Phospho)	0	52.5	0.000271892	2	2615.1	-3.32991	89.1463	0	1
4-7 phospho	High	GGGSVSFALLDDEDEKEDNEsDGDKDDEPVISFTGK	4	1	1	AT1G76810.1	S21(Phospho)	0	52.48	0.000352803	3	3896.64	-0.731511	136.745	2	1
8-12 phospho	High	VKNEDGPVIsDtDsEPPFLLSELYDESFLK	1	1	1	AT1G03060.1	S10(Phospho); T12(Phospho); S14(Phospho)	0	52.48	0.000161007	3	3623.54	-0.125819	220.277	1	1
8-12 phospho	High	KSVLEDDFEEEEEKEENEGIADGsEDEMDQR	6	1	1	AT2G40650.1	S24(Phospho)	0	52.47	0.000133066	3	3710.48	2.27201	123.797	2	1
8-12 phospho,4-7 phospho	High	AVEANNKPEGQcPGsPK	2	2	1	AT3G12280.2	C12(Carbamidomethyl); S15(Phospho)	0	52.44	0.000153374	2	1862.81	-2.55352	33.7386	0	1
4-7 phospho,8-12 phospho	High	VYSTATsPSPSEISVK	9	1	1	AT5G41970.1	S7(Phospho)	0	52.4	0.000215502	2	1732.8	-1.34862	78.3594	0	1
4-7 phospho,8-12 phospho	High	EGDSMQVDsPAAVEK	2	1	1	AT2G32730.1	S9(Phospho)	0	52.34	0.000151696	2	1642.66	-1.2808	69.9665	0	1
8-12 phospho,4-7 phospho	High	EKPLVQVLsDDDsEVKEAK	6	1	1	AT3G17160.1	S9(Phospho); S13(Phospho)	0	52.33	0.000207893	2	2289.04	3.87615	98.5233	1	1
8-12 phospho	High	qVDPEEDENEDDsAEETPLVDEDIEVKR	2	1	1	AT1G31870.1	N-Term(Gln->pyro-Glu); S13(Phospho)	0	52.29	0.000161125	3	3307.35	-1.3301	129.602	1	1
4-7 phospho	High	KQYEDVEDEEEIGsDDDLTR	6	1	1	AT5G14050.1	S14(Phospho)	0	52.24	0.000217619	3	2464.98	-1.36521	89.7561	1	1
8-12 phospho	High	sLSDTFASPVGSTFGSGGSGYTR	8	1	1	AT2G32235.1	S1(Phospho)	0	52.22	0.000188334	2	2318	1.68939	135.107	0	1
4-7 phospho	High	SPETQPIEETALEVYNDTEMVsPETQPIK	3	1	1	AT3G42170.1	S22(Phospho)	0	52.21	0.000374231	3	3355.52	-0.460705	154.496	0	1
4-7 phospho	High	sFTSSAFTPVTK	3	1	1	AT5G67530.1	S1(Phospho)	0	52.2	0.000191011	2	1352.61	-1.42281	98.3128	0	1
4-7 phospho	High	SGPEESNsDGVDASK	3	1	1	AT4G29000.1	S8(Phospho)	0	52.17	0.00011983	2	1558.59	-1.20086	36.5478	0	1
8-12 phospho	High	EtENVESEDDDIMEVENPMMVSK	10	3	1	AT2G21470.1	T2(Phospho)	0	52.16	0.000123755	2	2750.08	-0.0307428	143.496	0	1
4-7 phospho	High	GNtSGDETSEPSNNK	10	3	1	AT5G65770.1	T3(Phospho)	0	52.16	0.000106728	2	1616.61	-0.992129	24.5083	0	1
4-7 phospho	High	LQEIWDEVGEsDDERDK	2	2	1	AT5G55230.1	S11(Phospho)	0	52.13	0.000228713	2	2142.88	-1.77627	104.002	1	1
4-7 phospho	High	STEGSSHASSEISGSsPQEK	12	3	1	AT3G60240.2	S16(Phospho)	0	52.12	0.000188732	2	2071.85	0.24057	37.596	0	1
8-12 phospho	High	RGSSGSGtVGSSGSGTGGSR	14	1	1	AT4G23650.1	T8(Phospho)	0	52.05	0.000150632	3	1777.74	-1.18667	27.3495	1	1
4-7 phospho	High	MVSELNPQFFESsDSD	3	2	1	AT4G37190.2	S13(Phospho)	0	52.04	0.000135662	2	1911.73	-1.01175	155.381	0	1
4-7 phospho,8-12 phospho	High	KGGNSFAASAFDALGsDDDDTEEVHEDEEEESPITFSGK	17	1	1	AT1G76810.1	S16(Phospho)	0	51.99	0.000352253	3	4212.72	-1.0437	137.548	1	1
4-7 phospho	High	AGGEEEtDDGHSTK	3	1	1	AT1G56110.1	T7(Phospho)	0	51.95	8.39316e-05	2	1512.55	-1.07609	22.0906	0	1
8-12 phospho	High	NRFPFLSLsQR	14	2	1	AT5G07530.1	S9(Phospho)	0	51.92	0.000140106	3	1444.71	1.13246	128.723	1	1
4-7 phospho	High	SVEAGSNLTsPAK	3	1	1	AT5G53440.1	S10(Phospho)	0	51.92	0.000189272	2	1340.61	-1.08499	52.0489	0	1
8-12 phospho	High	ATGAFILTAsHNPGGPTEDFGIK	33	4	1	AT1G23190.1	S10(Phospho)	0	51.88	0.000244535	3	2381.12	0.834321	127.257	0	1
4-7 phospho,8-12 phospho	High	GKLEASPSFsLLNAQQSQQVSGSPSWWSQSK	7	1	1	AT3G16310.1	S10(Phospho)	0	51.84	0.000356122	3	3429.61	-0.546471	134.421	1	1
4-7 phospho	High	NPQPMNVDSGNDSDsN	4	1	1	AT3G28730.1	S15(Phospho)	0	51.82	8.22072e-05	2	1770.63	-0.46868	72.2516	0	1
4-7 phospho	High	TPNSDAEVIALsPK	2	1	1	AT2G02070.1	S12(Phospho)	0	51.82	0.000209135	2	1521.72	-1.3165	89.6135	0	1
4-7 phospho,8-12 phospho	High	aDNNsPPGSVEQK	4	1	1	AT5G57020.1	N-Term(Acetyl); S5(Phospho)	0	51.8	0.000163191	2	1464.6	-0.694072	59.0871	0	1
4-7 phospho	High	ESGDsDDDGEDDRK	2	1	1	AT5G44200.1	S5(Phospho)	0	51.8	5.02127e-05	2	1619.53	-0.864359	22.5594	1	1
4-7 phospho	High	NETEVAVNNsPVDAVTR	2	2	1	AT3G10770.2	S10(Phospho)	0	51.79	0.000293031	2	1894.85	0.248899	81.3032	0	1
4-7 phospho	High	sIEEENVPTTVDSGAADTTVK	9	2	1	AT2G30620.2	N-Term(Acetyl); S1(Phospho)	0	51.78	0.000294038	3	2285	-0.933217	114.148	0	1
4-7 phospho	High	mESSLYDEFGNYVGPEIEsDRDsDDEVEDEDLQDK	3	1	1	AT1G06220.2	N-Term(Acetyl); S19(Phospho); S23(Phospho)	0	51.77	0.000221869	3	4271.62	-0.848768	198.71	1	1
4-7 phospho	High	AFQFSISPSSNsPPVsPRGDSDSScSLLSR	15	1	1	AT2G19810.1	S12(Phospho); S16(Phospho); C25(Carbamidomethyl)	0	51.74	0.00037882	3	3329.42	0.485878	134.483	1	1
4-7 phospho	High	AQETFQQQYMEYEPTGAtPTKNEPEIPTK	8	2	1	AT2G36200.1	T18(Phospho)	0	51.72	0.000400421	3	3436.53	-1.04013	108.988	1	1
4-7 phospho	High	VDKsEEEEEEGEEENDGK	2	1	1	AT3G06010.1	S4(Phospho)	0	51.72	0.000132576	2	2160.8	-0.148751	43.4786	1	1
4-7 phospho	High	DSGcDTASSGSsDSEGK	7	2	1	AT4G20400.1	C4(Carbamidomethyl); S12(Phospho)	0	51.7	6.69322e-05	2	1726.57	-0.00216632	25.597	0	1
8-12 phospho,4-7 phospho	High	EFEPIDsGsELEEDDLK	4	1	1	AT1G02870.1	S7(Phospho); S9(Phospho)	0	51.68	0.000101693	2	2111.8	1.10399	138.108	0	1
4-7 phospho	High	SSsPPGNVDGFSIGK	7	1	1	AT1G30480.1	S3(Phospho)	0	51.68	0.000191875	2	1528.67	-0.709497	100.084	0	1
8-12 phospho	High	GGKsEGEEGMSSGDEGMSGSEGGMSGGEGGK	12	2	1	AT5G07530.1	S4(Phospho)	0	51.67	0.000101928	3	2901.05	-0.392734	67.3195	1	1
4-7 phospho	High	SPAsLPDATPFTDGGGGGGGDTGR	4	1	1	AT2G38280.1	S4(Phospho)	0	51.66	0.000249736	2	2226.93	-1.78242	107.357	0	1
4-7 phospho	High	ENIFcSQASNLStEMAR	6	1	1	AT3G13290.1	C5(Carbamidomethyl); T13(Phospho)	0	51.65	0.000226375	2	2037.84	-2.17243	114.748	0	1
8-12 phospho	High	ASPFFPFYtPsPAR	3	2	1	AT3G19100.1	T9(Phospho); S11(Phospho)	0	51.64	0.000150807	2	1744.72	2.2787	189.821	0	1
8-12 phospho	High	IWSGTATYEsDsDDDDKPLHGYScR	30	1	1	AT5G63110.1	S10(Phospho); S12(Phospho); C24(Carbamidomethyl)	0	51.61	0.000103346	3	3035.15	0.736379	102.039	0	1
4-7 phospho	High	SRsSSSTATTPSSTTATVTTQSESR	10	1	1	AT1G64080.1	S3(Phospho)	0	51.58	0.00036732	3	2598.15	-1.0056	50.7245	1	1
4-7 phospho	High	sINFSSFTSPDK	2	1	1	AT2G26110.1	S1(Phospho)	0	51.57	0.000175202	2	1409.6	-1.86543	122.125	0	1
8-12 phospho,4-7 phospho	High	DAAAAAGASAQQAGKsISDAAVGGVNFVK	6	1	1	AT5G15970.1	S16(Phospho)	0	51.56	0.000258695	3	2712.3	-0.486558	119.825	1	1
8-12 phospho	High	QGPTATPISVLPQNsGDFYTELVQAFK	6	1	1	AT2G41410.1	S15(Phospho)	0	51.56	0.000238446	3	2988.44	1.12993	194.745	0	1
8-12 phospho,4-7 phospho	High	YGVDAVEEEDDDEDEtEGSEEA	8	1	1	AT1G07320.1	T16(Phospho)	0	51.56	0.000104542	2	2511.86	2.51304	109.062	0	1
8-12 phospho	High	KEEsEEEEGDFGFDLFG	6	3	1	AT4G25890.1	S4(Phospho)	0	51.54	0.000106972	2	2043.78	1.39789	178.076	1	1
8-12 phospho	High	TTsEPSLADMTNPFGGER	4	1	1	AT5G61210.1	S3(Phospho)	0	51.53	0.000170495	2	1989.83	1.98075	142.172	0	1
4-7 phospho	High	LSKSDNsLSSQFVTSESPANTAQQDSGK	12	1	1	AT1G79570.1	S7(Phospho)	0	51.49	0.000400557	3	2993.33	-1.88223	89.7087	1	1
4-7 phospho	High	RDPSENLNFLTAPPISsPsGtESPPSR	13	1	1	AT1G69600.1	S17(Phospho); S19(Phospho); T21(Phospho)	0	51.44	0.000404118	3	3093.3	-1.60313	162.735	1	1
4-7 phospho	High	SPADGEGSDsDEANEYYTGGQK	14	1	1	AT4G15410.1	S10(Phospho)	0	51.41	0.000178163	3	2356.87	-0.470194	74.0801	0	1
8-12 phospho	High	TGIWEYGDIQsDDEDNVPVRKPGR	4	1	1	AT5G61780.1	S11(Phospho)	0	51.41	0.000279712	3	2826.27	-0.64993	110.826	1	1
8-12 phospho	High	RGMSGSGGGMSGSEGGVSGSEGsMSGGGMSGGSGSK	18	1	1	AT5G07530.1	S23(Phospho)	0	51.39	0.000150304	3	3134.21	6.31376	69.8104	1	1
8-12 phospho,4-7 phospho	High	VDsSGEVcGVTFK	2	1	1	AT3G22850.1	S3(Phospho); C8(Carbamidomethyl)	0	51.39	0.000133603	2	1464.61	3.00547	97.3182	0	1
4-7 phospho	High	KAsGNYEVLGPEYK	2	1	1	AT1G17210.1	S3(Phospho)	0	51.35	0.000300824	2	1634.74	-1.10105	80.4628	1	1
4-7 phospho	High	SKDDSSSSDDDssDEEVAVTK	5	1	1	AT1G48920.1	S12(Phospho); S13(Phospho)	0	51.35	0.00014913	2	2362.84	0.768245	55.9472	1	1
4-7 phospho	High	VPEAQITNSATPTTtPR	9	1	1	AT4G39680.1	T15(Phospho)	0	51.35	0.000272244	2	1863.88	-0.42465	67.8301	0	1
4-7 phospho	High	TSVSTSTsSGGLDSLPR	6	1	1	AT2G35630.1	S8(Phospho)	0	51.33	0.000287489	2	1731.78	-1.21079	86.9617	0	1
4-7 phospho,8-12 phospho	High	DIQGSDNAIPLsPQWLLSKPGENK	4	1	1	AT5G42950.1	S12(Phospho)	0	51.29	0.000336588	3	2687.3	-1.3359	137.183	0	1
4-7 phospho	High	VPTVVESSSSSTVEAsNSAEK	15	1	1	AT3G53110.1	S16(Phospho)	0	51.26	0.000332935	2	2174.97	-1.06267	67.8533	0	1
4-7 phospho	High	sMPLLPVNEDEDDDDEDDDEEDLK	2	1	1	AT5G24890.1	S1(Phospho)	0	51.25	0.00024559	2	2872.08	0.134208	134.31	0	1
4-7 phospho,8-12 phospho	High	LMMVHGNLDDGGDDssEEsVNDDEEYDDGGVGPPSSLK	4	2	1	AT3G22380.1	S15(Phospho); S16(Phospho); S19(Phospho)	0	51.23	0.000214706	3	4221.53	-2.1305	147.359	0	1
4-7 phospho	High	QLSMTEEEIADVDDDsGGEGEK	2	1	1	AT1G71080.1	S16(Phospho)	0	51.18	0.000239674	2	2433.95	-0.632338	107.836	0	1
4-7 phospho	High	SSsSPGSFTGGPR	4	1	1	AT1G56020.1	S3(Phospho)	0	51.16	0.000125175	2	1303.53	-0.430302	58.2035	0	1
4-7 phospho	High	ILQSSSAQGLTsSGGGSLEGGNSSGVSR	21	3	1	AT5G03540.2	S12(Phospho)	0	51.15	0.000433559	3	2660.21	-0.735976	84.0009	0	1
8-12 phospho	High	IDGQIVtDsDEDVDTEDEGEEK	11	1	1	AT4G02510.1	T7(Phospho); S9(Phospho)	0	51.11	0.000115956	2	2597.96	1.06676	99.6664	0	1
4-7 phospho	High	SEDPMETsSAEAGGGIR	3	1	1	AT5G65410.1	S8(Phospho)	0	51.08	0.000191838	2	1773.7	-0.852746	74.8591	0	1
4-7 phospho	High	NDPNYDsGEDAYDGLVDSPVSDPLNDYKK	6	1	1	AT5G63190.1	S7(Phospho)	0	51.07	0.000450608	3	3282.36	0.24394	128.641	1	1
4-7 phospho	High	gTETVSKPVMDNGSGDsDDDKPLAFK	6	3	1	AT5G55300.1	N-Term(Acetyl); S17(Phospho)	0	51.05	0.000422849	3	2832.22	-1.92952	96.4695	0	1
8-12 phospho	High	VQPYVVSLAEEDAAVcPsS	4	2	1	AT3G54760.2	C16(Carbamidomethyl); S18(Phospho)	0	51.05	0.000252846	3	2100.93	3.44453	156.262	0	1
8-12 phospho,4-7 phospho	High	SSGGDEEEGNVsDRGDEDEEEEASRK	16	2	1	AT4G12610.1	S12(Phospho)	0	51.01	0.000127989	3	2892.09	-0.826839	50.4228	2	1
4-7 phospho	High	REVSSDEAYssEEEEQVNDQANVEEDDDELEAVAR	10	2	1	AT5G18620.1	S10(Phospho); S11(Phospho)	0.0727	51	0.000318923	3	4145.59	-4.64095	121.775	1	1
4-7 phospho	High	AFLDEDDPNQLPQsPK	1	1	1	AT2G30530.1	S14(Phospho)	0	50.94	0.000287117	2	1893.82	-1.54409	100.848	0	1
8-12 phospho,4-7 phospho	High	GAsDIDsEDEFYDVER	1	1	1	AT3G55020.1	S3(Phospho); S7(Phospho)	0	50.93	0.000120863	2	2006.7	2.7554	136.368	0	1
4-7 phospho,8-12 phospho	High	SGNNEGATEsPAVK	3	1	1	AT4G00238.1	S10(Phospho)	0	50.91	0.000187737	2	1440.6	-1.38699	33.6682	0	1
4-7 phospho	High	SSKPNPFDsDDESDNKHTLNPSK	5	1	1	AT5G61210.1	S9(Phospho)	0	50.91	0.000402642	3	2639.12	-0.688011	72.7897	1	1
4-7 phospho	High	IEEEEDVYQIssGDEDcTR	10	1	1	AT5G38720.1	S11(Phospho); S12(Phospho); C17(Carbamidomethyl)	0	50.88	0.000122079	2	2433.87	-0.73254	109.692	0	1
4-7 phospho	High	KVSYDDDDIEsVDsDAEENGFTGGDEDGRR	7	1	1	AT4G05410.1	S11(Phospho); S14(Phospho)	0	50.84	0.000285976	3	3452.31	3.30357	104.294	2	1
8-12 phospho	High	qGSGGVWGWLAGSPQEKDDDsP	10	2	1	AT3G05420.1	N-Term(Gln->pyro-Glu); S21(Phospho)	0	50.74	0.000186377	3	2335.95	-1.10628	190.077	1	1
8-12 phospho	High	aDTPsSPAGDGGESGGSVR	3	5	1	AT2G38880.4	N-Term(Acetyl); S5(Phospho)	0	50.72	0.000144029	3	1825.72	0.011338	67.4255	0	1
4-7 phospho	High	REVSsDEAYssEEEEQVNDQANVEEDDDELEAVAR	10	2	1	AT5G18620.1	S5(Phospho); S10(Phospho); S11(Phospho)	0	50.7	0.000264278	3	4225.58	-0.774019	138.494	1	1
4-7 phospho,8-12 phospho	High	RVDAGGASSVAPPPPPPTNVEsGGEEVAVK	3	1	1	AT1G48620.1	S22(Phospho)	0	50.7	0.000419611	3	2951.41	-0.31842	86.0348	1	1
4-7 phospho	High	ARGGDEEssDEEDEEEDDDDDDGDYGTFVVK	2	2	1	AT1G69220.1	S8(Phospho); S9(Phospho)	0	50.69	0.000110476	3	3599.21	-1.89618	115.683	1	1
8-12 phospho,4-7 phospho	High	AVDAGMLDYDsDDNPIVVDKR	4	1	1	AT2G47330.1	S11(Phospho)	0	50.67	0.00027768	2	2388.04	0.165009	119.975	1	1
4-7 phospho	High	SDALQLFNAsPSDGSK	6	1	1	AT2G43800.1	S10(Phospho)	0	50.67	0.000325246	2	1716.75	-0.488441	119.64	0	1
4-7 phospho	High	NDGVEQGDEKFsGEEEEEEEDEELGGEEGFR	1	1	1	AT5G23680.1	S12(Phospho)	0	50.66	0.000301943	3	3583.37	0.428334	108.869	1	1
8-12 phospho,4-7 phospho	High	GRsPAQSVSGGSLEDPAPVNSR	8	2	1	AT3G48060.1	S3(Phospho)	0	50.63	0.000318741	3	2248.03	-0.840206	74.1904	1	1
4-7 phospho	High	NcATAGVEsPSNPVDScLK	2	2	1	AT5G36740.1	C2(Carbamidomethyl); S9(Phospho); C17(Carbamidomethyl)	0	50.62	0.000319475	2	2085.86	-2.30558	85.3703	0	1
4-7 phospho,8-12 phospho	High	GVDQTTHLIEPVAPVPESAPEsDsDSDDDDDDESDYLSR	5	2	1	AT3G23900.1	S22(Phospho); S24(Phospho)	0	50.59	0.000407241	3	4377.72	-1.54257	138.312	0	1
4-7 phospho	High	LGSDVTPDNAsEEEGHPDAEK	3	1	1	AT3G55020.1	S11(Phospho)	0	50.58	0.000311057	2	2276.92	0.345719	55.6709	0	1
4-7 phospho	High	ASSDSEQDsDEDNsDKEK	4	1	1	AT1G19880.1	S9(Phospho); S14(Phospho)	0	50.57	8.94541e-05	2	2145.7	-1.73727	23.2885	1	1
4-7 phospho	High	sTSSVENPDGFDDSGIDALSEVEDGDKETR	4	1	1	AT3G57660.1	S1(Phospho)	0	50.57	0.000449024	3	3251.34	-0.309032	128.634	1	1
8-12 phospho,4-7 phospho	High	NNPLFGFGsPR	1	1	1	AT4G29190.1	S9(Phospho)	0	50.56	0.000205691	2	1285.58	2.26727	130.839	0	1
4-7 phospho	High	NNTFSSStSPINSLLAEGK	12	1	1	AT3G50370.1	T8(Phospho)	0.1356	50.55	0.000381935	2	2046.94	-0.534971	126.529	0	1
8-12 phospho	High	sPDYQDYQDVITGSR	2	1	1	AT5G53440.1	S1(Phospho)	0	50.55	0.000183258	2	1823.75	1.49907	120.026	0	1
4-7 phospho	High	TEDEDYVEGSETGYPEASGNPVDGAAsPSATTGYVTK	7	1	1	AT4G23460.1	S27(Phospho)	0	50.52	0.000454224	3	3831.59	-0.486316	111.024	0	1
4-7 phospho	High	FDsFNSNNNDAFSLSR	2	2	1	AT1G21630.1	S3(Phospho)	0	50.51	0.000245864	2	1914.76	-1.87693	116.855	0	1
4-7 phospho	High	AVTDTEsPHLGEITcGTLLEK	11	2	1	AT5G55230.1	S7(Phospho); C15(Carbamidomethyl)	0	50.5	0.000479047	3	2351.09	0.613289	113.326	0	1
8-12 phospho,4-7 phospho	High	INsAEsMELWASQQK	4	1	1	AT5G20280.1	S3(Phospho); S6(Phospho)	0	50.46	0.000156962	2	1881.75	0.852743	133.762	0	1
4-7 phospho	High	NASSVSsPGLDSDK	4	2	1	AT5G49110.1	S7(Phospho)	0	50.46	0.000213181	2	1443.6	-0.894909	49.9313	0	1
4-7 phospho	High	sLTLLQGYssAEEEEAEER	48	1	1	AT5G64160.1	N-Term(Acetyl); S9(Phospho); S10(Phospho)	0.0196	50.43	0.000319724	3	2342.93	-0.889439	213.836	0	1
8-12 phospho	High	DtSGDYEDMLVALLGHGDA	4	2	1	AT5G65020.2	T2(Phospho)	0	50.42	0.000226501	2	2058.84	1.7481	197.722	0	1
4-7 phospho	High	SSALPIETEYsGEAGEEK	3	1	1	AT5G47690.3	S11(Phospho)	0	50.42	0.000327269	2	1976.83	-1.29394	97.4942	0	1
4-7 phospho	High	SLNASFAATSANSAsR	4	1	1	AT2G17980.1	S15(Phospho)	0.2063	50.4	0.000297316	2	1634.71	-1.33415	76.6171	0	1
4-7 phospho	High	QNsNFMFLLER	1	1	1	AT1G17580.1	S3(Phospho)	0	50.33	0.000289634	2	1478.65	-2.07364	151.17	0	1
4-7 phospho	High	TGVNDDDDKNFKEEPEIQVLSDDDsDEEQVK	4	1	1	AT1G47970.1	S25(Phospho)	0	50.33	0.00056722	3	3632.53	-0.0575	105.95	2	1
4-7 phospho	High	REETSEDVQDTDALENNNDNTAAtSPPVPQQSQNIVQTPVGIWSTGSR	9	1	1	AT3G61310.1	T24(Phospho)	0	50.31	0.000475796	4	5276.38	-1.97513	129.215	1	1
4-7 phospho	High	LIPSLQVVEGVAsPNK	2	1	1	AT3G04740.1	S13(Phospho)	0	50.28	0.000230171	2	1730.91	-1.08745	124.766	0	1
4-7 phospho	High	MQSEIGAVDDGsVSDGSINTHPESQDASDPTcDQGGK	13	1	1	AT1G20970.1	S12(Phospho); C32(Carbamidomethyl)	0	50.27	0.000452007	3	3871.54	-3.28167	89.0929	0	1
4-7 phospho	High	THLADVVPsSSPTTMEK	5	3	1	AT2G28290.2	S9(Phospho)	0	50.25	0.000388953	2	1879.85	-1.19369	80.0386	0	1
4-7 phospho	High	FEDQSETSSsHGGITAPGPISVAQLPR	18	1	1	AT2G27040.1	S10(Phospho)	0	50.21	0.000465917	3	2848.31	-0.448492	111.611	0	1
4-7 phospho	High	QLsLNDGVYTEEEEDER	1	3	1	AT3G15095.3	S3(Phospho)	0	50.21	0.000327285	2	2105.85	-2.88809	103.893	0	1
4-7 phospho,8-12 phospho	High	SFDRESPsNLDSTSGISQPHNR	13	3	1	AT2G28290.2	S8(Phospho)	0	50.21	0.000452578	3	2511.09	-1.60322	73.2382	1	1
4-7 phospho	High	NSNsEDDDDERR	2	3	1	AT1G76380.1	S4(Phospho)	0	50.17	9.95269e-05	2	1531.53	-1.34704	22.3962	1	1
8-12 phospho	High	VLYDVLTHEIVDEDsSsGGEETGSNNAEARPR	10	2	1	AT3G62010.2	S15(Phospho); S17(Phospho)	0	50.17	0.000315409	3	3606.53	0.580786	127.38	0	1
4-7 phospho	High	VFcSQVSNLsTEMAR	3	2	1	AT3G13300.2	C3(Carbamidomethyl); S10(Phospho)	0	50.14	0.000379565	2	1808.77	-1.06695	98.7421	0	1
4-7 phospho	High	DIITDAINEMsDDDDEKEEDTEDEGEK	4	1	1	AT3G48710.1	S11(Phospho)	0	50.12	0.000306415	3	3180.2	-1.75451	134.369	1	1
4-7 phospho	High	GsLGSLNMIIGK	2	1	1	AT1G32150.1	S2(Phospho)	0	50.08	0.000284216	2	1269.63	-1.3109	128.243	0	1
4-7 phospho	High	TSGPEKPVNESGsGK	2	1	1	AT2G32730.1	S13(Phospho)	0	50.07	0.000276015	2	1553.68	-0.94831	28.5929	0	1
4-7 phospho	High	LSQEGETTPAsDGETcHLAEETASSLSYVR	7	3	1	AT2G28290.2	S11(Phospho); C16(Carbamidomethyl)	0	50.05	0.000607466	3	3305.41	-1.37247	121.551	0	1
4-7 phospho,8-12 phospho	High	YLQsGsEDDDDTDTK	5	1	1	AT3G56150.1	S4(Phospho); S6(Phospho)	0	50.02	8.85911e-05	2	1848.61	-0.867396	67.5316	0	1
4-7 phospho	High	qKAEsDsEEEEIIDELPR	7	2	1	AT4G37090.1	N-Term(Gln->pyro-Glu); S5(Phospho); S7(Phospho)	0	50.01	0.000344207	3	2259.89	-0.820892	157.41	1	1
4-7 phospho	High	sRGNSYQPAQEVNSNQSALNDK	3	1	1	AT3G61690.1	S1(Phospho)	0	49.99	0.000518192	3	2487.08	-2.57177	65.0435	1	1
8-12 phospho	High	SREVGNEEsDDDVKR	1	1	1	AT1G20920.1	S9(Phospho)	0	49.98	0.000223025	3	1814.75	-0.195233	34.9271	2	1
4-7 phospho	High	SMVDtPLsVR	3	2	1	AT4G09510.2	T5(Phospho); S8(Phospho)	0	49.97	0.000169165	2	1264.5	-1.39197	102.577	0	1
4-7 phospho	High	DKEDDVEsEEEEEEEEGsGSK	10	2	1	AT5G63550.1	S8(Phospho); S18(Phospho)	0	49.91	0.000116387	3	2544.85	-0.876719	66.4864	1	1
4-7 phospho	High	NSVsDDDEPsFTEEGGDGVHNEANR	8	1	1	AT1G21200.1	S4(Phospho); S10(Phospho)	0	49.88	0.000208173	3	2837.01	-2.62686	82.9563	0	1
4-7 phospho	High	WSPLDESELsQDEEAADQTGQEEDASTVPLTK	8	2	1	AT4G31880.1	S10(Phospho)	0	49.87	0.000596078	3	3585.52	-1.55414	137.12	0	1
4-7 phospho	High	NVETNTPEHVsQTETSAK	7	1	1	AT2G35050.1	S11(Phospho)	0	49.86	0.000441506	2	2051.89	-0.788533	47.9429	0	1
4-7 phospho	High	qSMASFNYPFYAVsAPASPtHR	8	1	1	AT1G75080.1	N-Term(Gln->pyro-Glu); S14(Phospho); T20(Phospho)	0	49.85	0.000440971	3	2572.03	-3.31596	170.976	0	1
4-7 phospho	High	SKsEVDEAVsEEEAEDDD	2	1	1	AT2G17560.1	S3(Phospho); S10(Phospho)	0	49.8	0.000110472	2	2142.71	-2.24671	90.8365	1	1
8-12 phospho	High	ssDDERDEKELSLTSPEVVTK	10	3	1	AT3G51800.3	N-Term(Acetyl); S2(Phospho)	0	49.8	0.000409951	3	2486.12	1.26936	101.866	2	1
4-7 phospho	High	KEEKEEsDDDmGFSLFE	22	6	2	AT2G27720.1;AT2G27710.1	S7(Phospho); M11(Oxidation)	0	49.78	0.000236691	2	2130.81	-1.01019	122.592	2	1
4-7 phospho	High	QLsLDQFQNESR	1	1	1	AT4G03080.1	S3(Phospho)	0	49.77	0.000278885	2	1544.67	-1.50956	102.756	0	1
8-12 phospho	High	GKEVARDsDDsEAEYENR	4	1	1	AT3G49601.1	S8(Phospho); S11(Phospho)	0	49.76	0.000158231	3	2229.83	0.44014	50.9488	2	1
8-12 phospho,4-7 phospho	High	LEQLsEGEDDVEVNPGLTR	2	2	1	AT1G03910.1	S5(Phospho)	0	49.73	0.000362873	2	2179.98	0.700044	112.881	0	1
8-12 phospho	High	IKsPSATTAAAPPAK	8	1	1	AT1G61730.1	S3(Phospho)	0	49.72	0.000262383	2	1490.76	0.907375	43.7341	1	1
4-7 phospho,8-12 phospho	High	ISHSTGSETLDQNMVLGEVsPKDEESR	13	1	1	AT3G12640.1	S20(Phospho)	0	49.72	0.000689554	3	3025.34	-1.13474	98.2926	1	1
8-12 phospho,4-7 phospho	High	ESRDEEsEDsEsEAEQMVDGILTSASK	2	1	1	AT4G02400.1	S7(Phospho); S10(Phospho); S12(Phospho)	0	49.64	0.000162665	3	3198.16	-0.535357	182.59	1	1
8-12 phospho,4-7 phospho	High	SLTELTGsPQLR	5	1	1	AT4G34860.1	S8(Phospho)	0	49.64	0.000318866	2	1381.67	1.37488	103.964	0	1
4-7 phospho	High	QQLYLPDsDDsDDNATTQNAPAADENcPYFGK	11	1	1	AT5G60250.1	S8(Phospho); S11(Phospho); C27(Carbamidomethyl)	0	49.62	0.000411473	3	3720.44	0.767791	139.852	0	1
8-12 phospho,4-7 phospho	High	QNsGPIPILPTTGLITSGPITSGPLNSSGAPR	14	1	1	AT1G78880.1	S3(Phospho)	0	49.6	0.000228616	3	3180.63	1.39418	164.473	0	1
8-12 phospho	High	cMSGGMsGsEGGMSR	13	2	1	AT5G07530.1	N-Term(Ammonia-loss); C1(Carbamidomethyl); S7(Phospho); S9(Phospho)	0	49.57	0.000165308	2	1633.46	0.865856	126.862	0	1
4-7 phospho	High	DGAQGTDDSDGTtDPQLDTGAADESEAGDTQPDLQAQFR	5	1	1	AT1G14650.1	T13(Phospho)	0	49.57	0.000499596	3	4075.63	-2.94665	122.068	0	1
4-7 phospho	High	ETWDGTsPISSSNAGAR	3	2	1	AT2G46020.1	S7(Phospho)	0	49.52	0.000386435	2	1815.75	-0.822217	83.3287	0	1
4-7 phospho	High	TPsADYSVDR	3	2	1	AT3G13300.2	S3(Phospho)	0	49.51	0.000150564	2	1190.47	0.221441	57.0414	0	1
4-7 phospho,8-12 phospho	High	MGLVNEsDSEDSSEHDKDVDDEK	4	1	1	AT4G10750.1	S7(Phospho)	0	49.44	0.000367454	3	2660.02	-0.88554	64.8068	1	1
4-7 phospho	High	QIDLPLDVANsPNTDVPSK	3	2	1	AT1G02080.2	S11(Phospho)	0	49.43	0.000518244	2	2103	-1.33237	121.081	0	1
4-7 phospho	High	SsDDLDFcNDK	2	1	1	AT3G63500.2	S2(Phospho); C8(Carbamidomethyl)	0	49.43	7.99924e-05	2	1395.47	-2.0836	84.5976	0	1
8-12 phospho	High	GDEDEsDDDDWEGVESTELDEAFSAATAFVAAAASDR	5	1	1	AT5G53470.1	S6(Phospho)	0	49.42	0.000241719	3	3973.56	1.60695	221.088	0	1
4-7 phospho	High	VNSDsDsDDDEQDNQNK	5	2	1	AT4G21660.1	S5(Phospho); S7(Phospho)	0	49.4	9.18523e-05	2	2084.66	-0.599693	33.1894	0	1
4-7 phospho	High	GsPSSSSATTTSAASNR	4	1	1	AT1G32360.1	S2(Phospho)	0	49.38	0.000335655	2	1648.68	-0.514909	31.1288	0	1
4-7 phospho	High	DKKEEVIEEVAsPK	10	1	1	AT3G57150.1	S12(Phospho)	0	49.33	0.000396715	2	1680.81	-1.24095	80.7036	2	1
8-12 phospho	High	sNSMDGEMSSASFNIESILASVSGK	24	1	1	AT1G43700.1	S1(Phospho)	0	49.31	0.000394444	2	2628.12	1.59093	199.182	0	1
4-7 phospho	High	YEEMNKPSAPLTSHEPAMIPVAEEPDDsPIHGR	2	1	1	AT5G16880.1	S28(Phospho)	0	49.31	0.000749033	4	3724.67	0.28262	109.344	0	1
8-12 phospho	High	IQEGPEGsLQSEMK	4	1	1	AT1G68790.1	S8(Phospho)	0	49.21	0.00026269	2	1612.69	0.78185	86.9598	0	1
8-12 phospho	High	SEMSQSQNsPIDTGR	8	1	1	AT5G01400.1	S9(Phospho)	0	49.2	0.000245262	2	1716.69	0.615753	58.467	0	1
8-12 phospho	High	TPsPQLAAPLAPIQQSNSSTYVSDYGAEAEDGSGFEDFEFK	20	2	1	AT5G43960.2	S3(Phospho)	0	49.12	0.000410246	3	4430.96	1.88875	168.751	0	1
8-12 phospho	High	TIQFVDWcPtGFK	2	4	1	AT1G04820.1	C8(Carbamidomethyl); T10(Phospho)	0	49.08	0.00032011	2	1678.74	1.08585	154.18	0	1
4-7 phospho,8-12 phospho	High	VRADtssDEEDDLK	2	1	1	AT1G80930.1	T5(Phospho); S6(Phospho); S7(Phospho)	0	49.08	0.000101966	2	1819.61	-0.89903	66.8915	1	1
8-12 phospho,4-7 phospho	High	TDQAILSNsSDLGR	3	3	1	AT1G22280.2	S9(Phospho)	0	49.02	0.000311406	2	1556.69	-0.57093	88.3634	0	1
8-12 phospho	High	ASGSAPIAGLSDTSSDSEESETEQKDGFDLsNLESVYVTGVLDELK	20	2	1	AT4G17140.2	S31(Phospho)	0	49.01	0.000391881	4	4857.21	5.30879	196.097	1	1
8-12 phospho	High	SADPAAVSSVDDQFALssSE	6	1	1	AT1G71770.1	S17(Phospho); S18(Phospho)	0	48.91	0.00022364	2	2142.82	0.769468	154.509	0	1
8-12 phospho,4-7 phospho	High	FAQVssDEEDDVPITR	11	1	1	AT4G11560.1	S5(Phospho); S6(Phospho)	0	48.85	0.000217629	3	1967.77	-0.0764008	116.21	0	1
8-12 phospho	High	NEEEESKDAPAEsDAEDEPEDDEGGDDSDSESKAEETK	32	1	1	AT1G09210.1	S13(Phospho)	0	48.84	0.000195566	4	4194.55	0.581449	62.0647	2	1
4-7 phospho	High	GATFGEDKHsSDGK	4	2	1	AT1G54080.1	S10(Phospho)	0	48.82	0.000341172	2	1515.61	-0.294883	37.4992	1	1
4-7 phospho	High	QANEsPSSLLK	4	2	1	AT5G18620.1	S5(Phospho)	0	48.79	0.000394407	2	1253.58	-0.724875	81.5628	0	1
8-12 phospho	High	sGTPGDASGNKPQTDATGVSATDTASQKR	9	2	1	AT1G48610.2	S1(Phospho)	0	48.79	0.000474345	3	2885.29	0.753375	52.158	1	1
4-7 phospho,8-12 phospho	High	EEDLSLTTAAMGGLDLLDAsDDDDVDNcK	1	2	1	AT3G07300.1	S20(Phospho); C28(Carbamidomethyl)	0	48.76	0.000665227	3	3178.29	-1.4319	173.675	0	1
8-12 phospho,4-7 phospho	High	KEEKEEsDDDMGFSLFE	24	6	1	AT2G27710.4	S7(Phospho)	0	48.76	0.000202229	2	2114.82	0.733656	239.741	2	1
4-7 phospho	High	sLSDENDQADsEEDDDDVQWQTDTSR	3	1	1	AT1G36730.1	S1(Phospho); S11(Phospho)	0	48.72	0.000211485	3	3160.1	-1.09776	121.245	0	1
4-7 phospho	High	NNNEKGDDANsDGEEDEDDLRVDEAK	2	1	1	AT1G65660.1	S11(Phospho)	0	48.71	0.000512773	3	2973.15	-0.0614494	64.0694	2	1
4-7 phospho	High	KVESSQKPESDsEGEsESESSSGPEPESEPAK	7	1	1	AT4G25210.1	S12(Phospho); S16(Phospho)	0	48.69	0.00067874	3	3510.39	0.395949	47.8938	1	1
4-7 phospho	High	SGsWDMSPEVMALAAR	5	1	1	AT3G26935.1	S3(Phospho)	0	48.66	0.000453361	2	1787.75	-0.424861	146.08	0	1
4-7 phospho	High	SRsQEWSAEK	3	2	1	AT1G64650.2	S3(Phospho)	0	48.64	0.000291326	2	1287.54	-0.968036	46.7496	1	1
4-7 phospho	High	EGGGYGGGDGGsYGGGGGGW	6	2	1	AT4G39260.4	S12(Phospho)	0	48.63	0.000152853	2	1740.59	-2.08071	119.046	0	1
4-7 phospho	High	RPLNsDEDDDEIDsDDENVDLYEYEEGVPEEESKK	4	1	1	AT4G02400.1	S5(Phospho); S14(Phospho)	0	48.62	0.000619006	3	4276.65	-2.41613	117.667	1	1
8-12 phospho	High	KTsSVTNIVDDLSSIFGASASQSGGFQDVDGETEER	18	2	1	AT4G12780.2	S3(Phospho)	0	48.61	0.000531603	3	3813.7	1.24115	187.536	1	1
4-7 phospho	High	SPADGEGsDsDEANEYYTGGQK	15	1	1	AT4G15410.1	S8(Phospho); S10(Phospho)	0	48.59	0.000204768	2	2436.84	-1.20985	90.525	0	1
8-12 phospho	High	AQNtPEPASAPANMLSFGGVGGPGsPR	5	1	1	AT4G17950.1	T4(Phospho); S25(Phospho)	0	48.57	0.00044687	3	2727.16	-1.42354	150.132	0	1
8-12 phospho,4-7 phospho	High	DGELGELsPDIR	1	1	1	AT3G26935.1	S8(Phospho)	0	48.54	0.000296013	2	1380.61	1.55773	116.2	0	1
8-12 phospho	High	NSSQGSGGGGWsssDEEEEEADPMDQDEEGSGSGKNER	4	2	1	AT5G52200.1	S12(Phospho); S13(Phospho); S14(Phospho)	0	48.54	0.000209552	3	4157.4	0.367395	106.661	1	1
4-7 phospho	High	IGsSEMLIEGEDVR	2	2	1	AT4G01290.2	S3(Phospho)	0	48.53	0.000486075	2	1614.71	-1.65997	110.867	0	1
4-7 phospho,8-12 phospho	High	TQVTSSGGGFsPGK	2	1	1	AT2G02170.1	S11(Phospho)	0	48.52	0.000363463	2	1389.6	-0.790928	55.5196	0	1
4-7 phospho	High	SGITDVEDVDDAERDEDsEsDVGEDPEVDVNLKK	7	2	1	AT5G44180.2	S18(Phospho); S20(Phospho)	0	48.47	0.000755257	3	3880.56	-2.15251	111.146	2	1
4-7 phospho,8-12 phospho	High	DGHFLKTscGSPNYAAPEVISGK	11	4	1	AT3G29160.3	S8(Phospho); C9(Carbamidomethyl)	0	48.44	0.000765504	3	2515.13	-0.55691	96.9639	1	1
4-7 phospho	High	qNEISLSDAGVSAEATPGsPDLEGAWEK	2	2	1	AT2G02570.3	N-Term(Gln->pyro-Glu); S19(Phospho)	0	48.41	0.000832101	3	2921.27	0.0324842	157.594	0	1
4-7 phospho	High	sLVDYDDSssDDDVLAAEEKPLPQTQK	6	1	1	AT5G13470.1	N-Term(Acetyl); S9(Phospho); S10(Phospho)	0	48.41	0.000747737	3	3167.32	-1.78775	152.25	0	1
4-7 phospho	High	LREEEENHHGGGDDDEsEDEEMENDsDVNLsDE	1	1	1	AT3G24490.1	S17(Phospho); S26(Phospho); S31(Phospho)	0	48.39	0.000134736	3	4015.31	-2.25684	93.835	1	1
8-12 phospho	High	SVDADDSDVDIKsDDDsDDEsDDDDEDDTEALMAELDQIKK	10	1	1	AT3G13200.1	S13(Phospho); S17(Phospho); S21(Phospho)	0	48.35	0.000218924	3	4773.72	-0.82488	165.362	2	1
4-7 phospho,8-12 phospho	High	GGPPSTSsPPR	9	2	1	AT5G14610.2	S8(Phospho)	0	48.33	0.000307006	2	1119.48	-0.111252	38.2839	0	1
4-7 phospho	High	YQLDMTAFDSEDGEALDDDsE	4	1	1	AT5G47880.1	S20(Phospho)	0	48.31	0.000274481	2	2445.88	-1.25991	168.415	0	1
4-7 phospho	High	DLsEDEEAEIENKGNEK	1	1	1	AT5G66540.1	S3(Phospho)	0	48.29	0.000490713	2	2028.83	0.752756	78.7464	1	1
8-12 phospho,4-7 phospho	High	SQTSEPFSVSANPPPVVQQHLsPEALSGQK	8	1	1	AT5G47790.1	S22(Phospho)	0	48.29	0.00050035	3	3226.54	-1.14155	120.652	0	1
8-12 phospho	High	LEEGPKEDEEsDKsVSEVNDEDDAEDGsEEEEDDD	9	2	1	AT1G20696.1	S11(Phospho); S14(Phospho); S28(Phospho)	0	48.28	0.000222481	3	4154.39	0.831112	90.8982	2	1
4-7 phospho,8-12 phospho	High	SLNRsPPSYGSHPR	13	1	1	AT3G13224.2	S5(Phospho)	0	48.26	0.000570994	3	1634.74	-0.621182	52.7327	1	1
4-7 phospho,8-12 phospho	High	EEsDDDMGFSLFE	5	6	2	AT2G27720.1;AT2G27710.1	S3(Phospho)	0	48.2	0.000145302	2	1600.54	-0.712562	199.16	0	1
8-12 phospho	High	ssNSQNISFQAGQAK	8	1	1	AT5G38760.1	N-Term(Acetyl); S2(Phospho)	0	48.18	0.000324637	2	1688.73	1.49393	93.1691	0	1
8-12 phospho	High	DIEFPAPAPSIAPIVEPLPAIVPsPsPSsPPPPPPPPVAAPVLENR	10	1	1	AT1G17790.1	S24(Phospho); S26(Phospho); S29(Phospho)	0	48.13	0.000263024	4	4861.42	4.47655	223.828	0	1
8-12 phospho,4-7 phospho	High	TGVNDDDDKNFKEEPEIQVLsDDDsDEEQVK	4	1	1	AT1G47970.1	S21(Phospho); S25(Phospho)	0	48.11	0.000373179	3	3712.5	0.89125	110.611	2	1
4-7 phospho	High	VYNLVEEEGsLEsDDDK	1	4	1	AT3G17712.3	S10(Phospho); S13(Phospho)	0	48.09	0.000394306	2	2100.79	-0.454701	126.499	0	1
8-12 phospho	High	mDIALFSPASLFAADGDsSDGETTETSQNFVER	8	3	1	AT5G01470.3	N-Term(Acetyl); S18(Phospho)	0	48.06	0.000460347	3	3630.55	1.40907	221.601	0	1
4-7 phospho,8-12 phospho	High	KTGGKPGsPGK	3	3	1	AT5G55850.3	S8(Phospho)	0	48.05	0.000401088	2	1093.54	-1.45444	19.6507	1	1
4-7 phospho	High	GSSGSGTVGSsGSGTGGSR	10	1	1	AT4G23650.1	S11(Phospho)	0	48.04	0.000393376	2	1621.65	0.542241	24.6162	0	1
8-12 phospho	High	NEEEESKDAPAEsDAEDEPEDDEGGDDsDSESKAEETK	14	1	1	AT1G09210.1	S13(Phospho); S28(Phospho)	0	48.04	0.000235122	4	4274.51	0.908022	64.825	2	1
4-7 phospho	High	RKsSSDATGGEAAPR	4	1	1	AT2G35880.1	S3(Phospho)	0	48.02	0.000489848	3	1569.7	-1.25507	34.8837	2	1
4-7 phospho	High	ETSSVAEASSPtESQATR	7	2	1	AT1G75190.2	T12(Phospho)	0	48.01	0.000563715	2	1917.81	-0.12295	48.5838	0	1
8-12 phospho	High	FGsPQAGSEDQVScALWDLIQFVGER	3	2	1	AT2G05120.2	S3(Phospho); C14(Carbamidomethyl)	0	48.01	0.000559762	3	2976.33	1.9119	220.374	0	1
8-12 phospho	High	sEIEEEEEEGSASAITGSR	5	1	1	AT4G15545.1	N-Term(Acetyl); S1(Phospho)	0	47.99	0.000329623	2	2131.86	1.30424	127.004	0	1
4-7 phospho	High	RAEATSAAPSSSSSsPPPPPSASGPTTR	34	1	1	AT4G38600.1	S15(Phospho)	0	47.97	0.000778789	3	2718.24	-0.15452	50.9116	1	1
4-7 phospho	High	RSEPEETKEEtEDDDEESK	4	1	1	AT5G57120.1	T11(Phospho)	0	47.95	0.000439289	2	2361.91	-0.864674	38.7913	2	1
8-12 phospho	High	FYMEPETsDSGSmASGSMAR	44	2	1	AT1G48410.1	S8(Phospho); M13(Oxidation)	0	47.91	0.000242266	2	2236.83	1.27063	100.277	0	1
4-7 phospho	High	mDLIQSYEEEDEAVASSPESsPPR	8	1	1	AT1G10580.1	N-Term(Acetyl); S21(Phospho)	0	47.91	0.000793668	3	2788.15	-1.43196	184.747	0	1
4-7 phospho	High	KVESSDDSDsEsEEEEK	24	1	1	AT1G48920.1	S10(Phospho); S12(Phospho)	0	47.88	0.000210179	2	2088.71	0.656582	29.9003	1	1
4-7 phospho	High	IFSDVYADsEDsDGDDMDAESHGR	15	1	1	AT2G34357.1	S9(Phospho); S12(Phospho)	0	47.86	0.000198055	3	2792.95	-3.15885	108.532	0	1
4-7 phospho	High	KVEEVKDEssDDAGMmGLFD	39	1	1	AT3G28500.1	S9(Phospho); S10(Phospho); M16(Oxidation)	0	47.86	0.000360918	2	2377.88	-0.866283	123.762	2	1
4-7 phospho	High	DGNNsEDDEFK	1	1	1	AT3G29075.1	S5(Phospho)	0	47.81	0.000127494	2	1349.45	-1.02754	58.6142	0	1
8-12 phospho	High	AEsDsEEEEIIDELPR	2	2	1	AT4G37090.2	S3(Phospho); S5(Phospho)	0	47.8	0.000256406	3	2020.76	-2.25352	162.996	0	1
8-12 phospho	High	mDLIQSYEEEDEAVASSPEsSPPR	4	1	1	AT1G10580.1	N-Term(Acetyl); S20(Phospho)	0	47.8	0.000499536	3	2788.17	4.28154	186.828	0	1
8-12 phospho	High	SGQGStssDEDEGKLsADEEEEEELDLIETDVSR	36	1	1	AT1G80270.1	T6(Phospho); S7(Phospho); S8(Phospho); S16(Phospho)	0	47.79	0.000249054	3	4005.45	0.529806	200.978	1	1
4-7 phospho,8-12 phospho	High	sNDKDSFNVSDLTAALKDEDR	5	2	1	AT4G26110.2	N-Term(Acetyl); S1(Phospho)	0	47.78	0.000851963	3	2462.07	-1.33977	137.088	2	1
4-7 phospho	High	SGITDVEDVDDAERDEDsEsDVGEDPEVDVNLK	5	2	1	AT5G44180.2	S18(Phospho); S20(Phospho)	0	47.77	0.000889856	3	3752.48	1.54738	129.036	1	1
4-7 phospho	High	KLDAAEEDsDENESSK	3	1	1	AT1G32810.2	S9(Phospho)	0	47.75	0.000448241	2	1846.72	0.0723547	38.2339	1	1
4-7 phospho	High	SRPGDLEAAQATNQDsEDEDNDER	2	1	1	AT1G68070.1	S16(Phospho)	0	47.72	0.000617856	3	2742.07	-1.07951	59.1035	0	1
8-12 phospho	High	NLsDLSLTDDSK	2	2	1	AT1G72410.1	S3(Phospho)	0	47.67	0.000304383	2	1387.6	0.807787	113.602	0	1
4-7 phospho	High	sPSSSLDDVEAK	8	1	1	AT4G33400.1	S1(Phospho)	0.04	47.67	0.000347133	2	1314.54	-1.07791	65.9594	0	1
4-7 phospho	High	VAsPENGAVR	1	4	1	AT5G52040.3	S3(Phospho)	0	47.64	0.000397752	2	1079.49	-0.759633	36.9676	0	1
4-7 phospho	High	YDNDEDGEDsYEDDEEESGGGIDNDK	3	2	1	AT1G15280.1	S10(Phospho)	0	47.64	0.00026689	3	2991	0.67609	82.7846	0	1
8-12 phospho	High	DKEDDVEsEEEEEEEEGSGSK	2	2	1	AT5G63550.1	S8(Phospho)	0	47.63	0.0002584	3	2464.89	1.23345	66.65	1	1
4-7 phospho	High	GEPNISyIcSR	8	6	1	AT5G26751.1	Y7(Phospho); C9(Carbamidomethyl)	0	47.62	0.000354612	2	1375.57	-0.370748	85.3949	0	1
4-7 phospho	High	AtQTVEDSSR	2	1	1	ATCG00710.1	T2(Phospho)	0	47.61	0.000306016	2	1173.48	-1.30217	27.6311	0	1
4-7 phospho	High	ESDSEDGLEMFDQIKDSDIPESEGIDKDGSsPNK	3	1	1	AT2G33610.1	S31(Phospho)	0	47.61	0.00103421	3	3793.57	-2.1584	131.736	2	1
4-7 phospho	High	HDSSSSYKsDADDDVDFSETTSNPTWLEK	16	1	1	AT5G56360.1	S9(Phospho)	0.0769	47.6	0.000786355	3	3343.34	-0.858704	116.427	1	1
4-7 phospho	High	KPEDQNISGFMSAGsPVLNR	3	1	1	AT4G17330.1	S15(Phospho)	0	47.6	0.000854998	2	2227.02	-1.81441	107.772	0	1
8-12 phospho	High	GLVQATYQASAPLSGDVLGQtSDGDGDFHEPQTR	23	1	1	AT1G48090.1	T21(Phospho)	0	47.59	0.000605278	3	3597.62	0.689735	131.819	0	1
4-7 phospho	High	HAsDYEEEDEEDDEAEEEEEEVSEK	2	1	1	AT5G55040.1	S3(Phospho)	0	47.59	0.000335298	3	3080.07	-1.15487	88.5056	0	1
8-12 phospho	High	SLsDGEDNVNNTR	2	1	1	AT3G01490.1	S3(Phospho)	0	47.59	0.000304816	2	1500.6	0.215192	57.4808	0	1
4-7 phospho	High	sNDKDSMNMSDLSTALNEEDR	4	3	1	AT2G19480.3	N-Term(Acetyl); S1(Phospho)	0	47.57	0.000580949	2	2493.97	-2.06389	129.52	1	1
4-7 phospho,8-12 phospho	High	KVTSIIDSVPEsPQRP	4	1	1	AT3G08710.1	S12(Phospho)	0	47.56	0.000591058	2	1832.91	-0.932075	89.9277	1	1
8-12 phospho	High	SLSENsSPSKADFQTVFELLSNALR	16	1	1	AT4G28200.1	S6(Phospho)	0	47.55	0.000608242	3	2820.35	2.35415	202.857	1	1
8-12 phospho,4-7 phospho	High	SVLEDDFEEEEEKEENEGIADGsEDEMDQR	4	1	1	AT2G40650.1	S23(Phospho)	0	47.55	0.000290057	3	3582.38	1.80785	126.136	1	1
4-7 phospho,8-12 phospho	High	GPVSEGAGsPK	2	1	1	AT4G16340.1	S9(Phospho)	0	47.52	0.00032924	2	1065.46	-1.09032	30.3961	0	1
8-12 phospho,4-7 phospho	High	KWDHDLFDEANKsPAK	4	1	1	AT3G19650.1	S13(Phospho)	0	47.52	0.000591216	4	1980.88	-0.713081	111.693	2	1
8-12 phospho	High	sASTVSITAsPR	12	1	1	AT3G10730.1	N-Term(Acetyl); S1(Phospho); S10(Phospho)	0	47.52	0.00032216	2	1378.56	-1.01555	110.151	0	1
4-7 phospho	High	DSSVLVSVSsPMR	3	1	1	AT3G22520.1	S10(Phospho)	0	47.5	0.00060995	2	1443.65	-1.63253	103.922	0	1
4-7 phospho,8-12 phospho	High	LcQTESPDsPQGK	3	3	1	AT2G28290.2	C2(Carbamidomethyl); S9(Phospho)	0	47.49	0.000409056	2	1526.62	-0.730136	38.0706	0	1
4-7 phospho,8-12 phospho	High	EASANEASLPQsPEPVSASEANPSPSR	8	1	1	AT5G40200.1	S12(Phospho)	0	47.48	0.000939692	3	2789.22	-0.696949	82.0277	0	1
8-12 phospho	High	REDQEPGLQtPDLILsEVEDEKPKDVDLLPASER	6	1	1	AT5G14120.1	T10(Phospho); S16(Phospho)	0	47.47	0.000637456	4	4020.88	1.59912	150.797	2	1
4-7 phospho	High	FFtQVGSEsEDEsDYEVEVNEVQNDDVNNR	53	1	1	AT3G56150.1	T3(Phospho); S9(Phospho); S13(Phospho)	0	47.45	0.000528868	3	3733.37	-0.804988	183.593	0	1
4-7 phospho	High	ANQATVKEDNsDGDDHVPIASR	3	1	1	AT5G55310.1	S11(Phospho)	0	47.43	0.00084395	3	2419.05	-1.35506	56.1388	1	1
8-12 phospho,4-7 phospho	High	TSQSIASLAMGPPsPSLHPSMQPSSSALR	7	1	1	AT5G13020.1	S14(Phospho)	0	47.4	0.000705134	3	3002.41	-0.421329	122.315	0	1
8-12 phospho	High	AELVELLGSDsS	3	1	1	AT1G06190.1	S11(Phospho)	0	47.39	0.000377546	2	1299.57	0.711822	158.429	0	1
4-7 phospho,8-12 phospho	High	EAEHDDsDTEGKQENNEMER	6	3	2	AT5G47690.1;AT5G47690.3	S7(Phospho)	0	47.39	0.000378458	2	2442.9	-1.35368	41.0982	1	1
4-7 phospho	High	NTPAPSIIsGDDSPSLPFsGK	7	1	1	AT4G22120.1	S9(Phospho); S19(Phospho)	0	47.34	0.000821954	2	2246.96	0.351934	138.671	0	1
8-12 phospho	High	NMFQQLAIANAVQEGLDGNSsPR	4	1	1	AT5G58160.1	S21(Phospho)	0	47.33	0.000687003	3	2540.16	1.52008	165.021	0	1
8-12 phospho	High	DGEVsDVEEDEYEAKEVEFEDLIDVTEEIVQELM	2	1	1	AT5G25780.1	S5(Phospho)	0	47.3	0.000622868	3	4054.76	6.40292	222.972	1	1
4-7 phospho	High	NSNSDEAFSsEEEEER	2	3	1	AT3G06400.1	S10(Phospho)	0	47.3	0.000260692	2	1938.69	0.284476	65.9277	0	1
4-7 phospho	High	SVGsPAPVTPSK	4	1	1	AT5G12080.1	S4(Phospho)	0	47.27	0.000424686	2	1206.58	-1.26926	45.0379	0	1
4-7 phospho	High	DKPSGsDDEDNR	2	1	1	AT1G48050.1	S6(Phospho)	0	47.26	0.000254647	2	1414.51	-1.55612	22.339	0	1
4-7 phospho	High	ANSESSSsPVNEEENSQR	4	1	1	AT5G46790.1	S8(Phospho)	0	47.21	0.000501885	2	2030.79	0.156855	42.093	0	1
4-7 phospho	High	NFKEEPEIQVLsDDDsDEEQVK	6	1	1	AT1G47970.1	S12(Phospho); S16(Phospho)	0	47.21	0.00081081	3	2753.11	-1.13715	111.905	1	1
4-7 phospho	High	EFVLINEDESEYDtEMsGDDEVAKPLVSK	9	1	1	AT4G02220.1	T14(Phospho); S17(Phospho)	0.0208	47.19	0.00114018	3	3448.43	-0.672449	141.011	0	1
4-7 phospho	High	DVVLVEssGEEEA	2	2	1	AT1G31360.2	S7(Phospho); S8(Phospho)	0	47.16	0.000322118	2	1522.56	-1.42426	163.01	0	1
4-7 phospho,8-12 phospho	High	AVVDsDLsDEEVGTVK	2	2	1	AT1G15280.1	S5(Phospho); S8(Phospho)	0	47.15	0.000531997	2	1822.74	-0.2304	105.023	0	1
4-7 phospho	High	IGGDEsDENDELDGNNNVSADAEEGNAAGR	1	1	1	AT5G57160.1	S6(Phospho)	0	47.15	0.000746916	3	3114.21	0.879838	87.8953	0	1
4-7 phospho	High	QSSEEGDDDAVETVEQAEVssDDDDEAEAIEETEKPSVPVR	6	1	1	AT5G55920.1	S20(Phospho); S21(Phospho)	0	47.14	0.000987236	4	4595.83	-0.208421	128.394	0	1
4-7 phospho	High	SAAASGQPAGQVLHsTSGGMSPQVQTR	29	2	1	AT4G32551.1	S15(Phospho)	0	47.14	0.00103843	3	2690.23	-1.16362	73.3339	0	1
4-7 phospho	High	SEDsDEDEEsDDEEQTcESNEEGNLNEIK	9	2	1	AT3G51270.2	S4(Phospho); S10(Phospho); C17(Carbamidomethyl)	0	47.12	0.000266872	3	3535.2	2.52439	107.002	0	1
4-7 phospho,8-12 phospho	High	KGANDGEEAEADDGDGDGSVVVGDVsPK	6	1	1	AT5G53440.1	S26(Phospho)	0	47.1	0.000846233	3	2769.14	-0.239245	75.4917	1	1
4-7 phospho,8-12 phospho	High	AMGTsYTETELNR	4	1	1	AT1G18210.1	S5(Phospho)	0	47.09	0.000495425	2	1552.63	-0.574184	85.0582	0	1
8-12 phospho	High	sQPGFESHPMVGEAWDALRR	5	1	1	AT4G34860.1	S1(Phospho)	0	47.09	0.000661544	3	2350.05	1.91763	123.652	1	1
4-7 phospho	High	VPsPcLTPIGSGR	2	3	2	AT2G29140.1;AT2G29190.1	S3(Phospho); C5(Carbamidomethyl)	0	47.07	0.000598825	2	1420.66	-1.06167	88.5336	0	1
4-7 phospho,8-12 phospho	High	IEEDssEEEEEEEDNQEPQVDVTQLTGR	1	1	1	AT2G16860.1	S5(Phospho); S6(Phospho)	0	47.06	0.00068876	3	3423.31	-1.21656	133.948	0	1
4-7 phospho,8-12 phospho	High	SRSEINDEDEAsGEEELLEK	8	1	1	AT3G51880.1	S12(Phospho)	0	47.06	0.000779283	3	2358.98	-2.18671	90.7617	1	1
4-7 phospho	High	EsDRSSPVTcPEASADGPGVLPITIDDHVR	21	2	1	AT3G13990.2	S2(Phospho); C10(Carbamidomethyl)	0.1132	47.05	0.00121501	3	3257.47	-1.48106	113.49	1	1
4-7 phospho	High	DRDsDsDAPEELTQEQAK	2	1	1	AT4G37090.1	S4(Phospho); S6(Phospho)	0	47.04	0.000416152	2	2193.82	-1.82808	77.5189	1	1
8-12 phospho	High	DIITDAINEMsDDDDEKEEDtEDEGEK	4	1	1	AT3G48710.1	S11(Phospho); T21(Phospho)	0	47.03	0.000296683	3	3260.17	-2.65442	150.571	1	1
4-7 phospho,8-12 phospho	High	TYNANTSSsDDDEVVVGEEDDDLTGNPK	6	1	1	AT1G07990.1	S9(Phospho)	0.0208	47.03	0.000775768	3	3066.21	-2.79439	102.829	0	1
4-7 phospho,8-12 phospho	High	EEKEEsDDDMGFSLFE	2	6	2	AT2G27720.1;AT2G27710.1	S6(Phospho)	0	47	0.000360145	2	1986.72	-1.49279	158.146	1	1
4-7 phospho	High	sYSNLLELASGDSPTFGR	6	2	1	AT1G68020.1	S1(Phospho)	0	46.99	0.000834942	2	1993.89	0.221862	152.876	0	1
4-7 phospho	High	NADDIYSEFFGVSsPSGPR	6	1	1	AT2G20550.1	S14(Phospho)	0	46.91	0.000823984	2	2124.89	-2.03585	160.181	0	1
4-7 phospho	High	DIDTEtQNEsEMVDDEDLTEEQIKDEIKK	10	1	1	AT1G42440.1	T6(Phospho); S10(Phospho)	0.0208	46.9	0.00104639	3	3599.47	-0.64218	132.003	2	1
8-12 phospho	High	DFIGWANPEAADDSMWEDADDILLQsPGGGSATPAR	7	1	1	AT4G33400.1	S26(Phospho)	0	46.89	0.000604724	3	3855.65	0.745364	198.332	0	1
4-7 phospho	High	KVsNPSFIAAQSK	2	1	1	AT1G19870.1	S3(Phospho)	0	46.88	0.000560993	2	1456.72	-1.32719	63.0049	1	1
8-12 phospho,4-7 phospho	High	TGIWEYGDIQsDDEDNVPVR	10	1	1	AT5G61780.1	S11(Phospho)	0	46.87	0.000553035	3	2388	0.4854	139.083	0	1
4-7 phospho	High	VSEGKPNEASTSMPTSNVNQGDsPVADGGK	5	1	1	AT3G13530.1	S23(Phospho)	0	46.87	0.00119858	3	3040.32	-1.24358	63.4234	0	1
4-7 phospho	High	TESSAsHHsDEEAR	11	1	1	AT2G26280.1	S6(Phospho); S9(Phospho)	0	46.86	0.000204002	2	1702.57	-1.27115	22.2524	0	1
4-7 phospho	High	NsFTSNSTSVLK	2	1	1	AT1G68060.1	S2(Phospho)	0	46.85	0.000587601	2	1364.61	-0.425069	78.3525	0	1
4-7 phospho	High	GFSDVsGEENANREEEDETEMGESVAESSSLDR	4	1	1	AT2G04865.1	S6(Phospho)	0.1455	46.82	0.000908827	3	3671.43	-4.30678	114.617	1	1
8-12 phospho,4-7 phospho	High	DNLTLWTSDMQDEsPEEIK	10	1	1	AT1G35160.1	S14(Phospho)	0	46.81	0.000590953	2	2330.98	1.01047	148.957	0	1
8-12 phospho	High	SPADGEGSDsDEANEYYTGGQK	13	1	1	AT4G15410.1	S10(Phospho)	0	46.8	0.000312819	3	2356.87	-1.63555	77.2779	0	1
4-7 phospho	High	DIESEVEVsQEGR	3	2	1	AT3G05420.1	S9(Phospho)	0	46.77	0.000597473	2	1556.64	-2.05925	86.1796	0	1
4-7 phospho	High	VGEIssDEGEDEVEEESVLEPLRPmFNIK	2	1	1	AT2G15270.1	S5(Phospho); S6(Phospho); M25(Oxidation)	0	46.71	0.00136195	3	3452.47	0.0846123	154.885	0	1
8-12 phospho,4-7 phospho	High	VMTVPGNVSEFDEDQAYSVSsDNPSSVSSDR	22	1	1	AT1G06410.1	S21(Phospho)	0	46.69	0.000693225	3	3385.41	2.70497	128.788	0	1
8-12 phospho	High	SIsAEGLDLLK	2	1	1	AT3G51470.1	S3(Phospho)	0	46.67	0.000543577	2	1225.61	-1.61869	135.698	0	1
8-12 phospho	High	TSNsQLTLEDIADAAQPSGAFK	12	1	1	AT4G15210.1	S4(Phospho)	0	46.67	0.000726564	3	2344.07	1.82158	148.992	0	1
4-7 phospho	High	GIEsDEEESPPR	1	2	1	AT5G61150.1	S4(Phospho)	0	46.66	0.000345239	2	1424.56	-1.11077	62.8533	0	1
4-7 phospho	High	RKHDDSSDsPAPVTTK	21	1	1	AT3G57150.1	S9(Phospho)	0	46.66	0.000968827	3	1820.82	-0.4601	53.0286	2	1
4-7 phospho	High	SLGTEGNTEAGVsPPLDDSR	3	2	1	AT2G23740.1	S13(Phospho)	0	46.66	0.00104327	2	2081.9	-1.06067	86.424	0	1
4-7 phospho	High	YMHNNsEsEDFMEEDGVTTASR	10	1	1	AT1G14440.1	S6(Phospho); S8(Phospho)	0.0208	46.66	0.000436943	2	2708.95	-1.6006	101.806	0	1
4-7 phospho	High	DVITEAINAMtDDEEEDEEEEAEAGsDKEK	1	2	1	AT5G63550.1	T11(Phospho); S26(Phospho)	0	46.65	0.000667199	3	3501.31	-1.23988	152.542	1	1
4-7 phospho	High	DQAVDGLsSDLNGIR	4	3	1	AT3G63460.3	S8(Phospho)	0	46.6	0.000783219	2	1639.73	-0.554596	115.115	0	1
4-7 phospho	High	ASsGDLDNTAIIDQILK	4	2	1	AT5G10540.1	S3(Phospho)	0	46.59	0.000788313	2	1853.89	-2.02637	154.288	0	1
4-7 phospho	High	SEsDLAAAIEELDK	2	1	1	AT1G80950.1	S3(Phospho)	0	46.57	0.000732473	2	1570.69	-1.59906	150.999	0	1
4-7 phospho	High	SPEKEEVQPETLATPTQsPSR	23	3	1	AT1G79280.1	S18(Phospho)	0	46.57	0.00126558	3	2391.11	-0.613946	68.8707	1	1
4-7 phospho	High	EATGDDDQKDDDEDDQSsDGHED	5	1	1	AT3G52230.1	S18(Phospho)	0	46.56	0.000197616	3	2617.85	0.521017	32.0222	1	1
4-7 phospho	High	EVEVTNVNsDGDQsDINsK	1	1	1	AT1G67230.1	S9(Phospho); S14(Phospho); S18(Phospho)	0	46.55	0.000340817	2	2289.82	-0.819108	103.639	0	1
4-7 phospho	High	sDGNMDVDESPVSWK	1	1	1	AT5G35910.1	N-Term(Acetyl); S1(Phospho)	0	46.54	0.000450294	2	1787.68	-0.777027	137.186	0	1
4-7 phospho	High	LNNLDIQGDDAGsQGASGVK	2	2	1	AT5G03415.2	S13(Phospho)	0	46.52	0.00110308	2	2038.91	1.58714	82.4726	0	1
4-7 phospho,8-12 phospho	High	RRPsLsPPPPYR	5	1	1	AT2G27100.1	S4(Phospho); S6(Phospho)	0	46.52	0.000742069	3	1582.73	-0.31051	68.2854	1	1
4-7 phospho	High	FGENNEDDDDDEEtEYED	4	3	1	AT4G06634.2	T14(Phospho)	0	46.51	0.000156693	2	2259.68	-1.91921	101.019	0	1
8-12 phospho	High	LIEEVSHSSGsPNPVSD	10	1	1	AT3G02880.1	S11(Phospho)	0	46.5	0.000604455	2	1833.79	-0.383861	81.6649	0	1
4-7 phospho	High	VGDGGsPKDSDR	2	2	1	AT3G48050.1	S6(Phospho)	0	46.49	0.000454386	2	1269.51	-1.42856	22.4488	1	1
8-12 phospho	High	AARDsDDsEIEYQNKK	3	1	1	AT3G49601.1	S5(Phospho); S8(Phospho)	0	46.48	0.000383464	3	2028.79	-0.260578	49.6728	2	1
8-12 phospho,4-7 phospho	High	AVDAGMLDYDsDDNPIVVDK	1	1	1	AT2G47330.1	S11(Phospho)	0	46.46	0.000606659	2	2231.95	2.60352	134.554	0	1
4-7 phospho,8-12 phospho	High	AEVDESKVEDEKEGsEDENDNEK	2	1	1	AT4G26630.1	S15(Phospho)	0	46.44	0.000904541	3	2704.06	-1.53852	47.3788	2	1
8-12 phospho,4-7 phospho	High	ATsPQPDGPTAGGSLK	6	1	1	AT1G10290.1	S3(Phospho)	0	46.44	0.000646911	2	1563.71	0.158319	59.7199	0	1
4-7 phospho	High	FDsFNTSEAGAGFSSQPER	4	1	1	AT1G20760.1	S3(Phospho)	0	46.43	0.000738269	2	2113.85	-0.0289451	104.707	0	1
4-7 phospho	High	GLSLEEEDssDDDENR	3	1	1	AT5G08610.1	S9(Phospho); S10(Phospho)	0	46.43	0.000192246	2	1969.66	-0.970505	102.47	0	1
4-7 phospho	High	qsSMEEHDSSEEQFQNLK	3	1	1	AT3G05130.1	N-Term(Gln->pyro-Glu); S2(Phospho)	0	46.43	0.000594938	2	2215.84	-2.07215	93.5032	0	1
4-7 phospho	High	DSNVTPDDDVSGMRsPSAFFK	10	2	1	AT3G13300.2	S15(Phospho)	0	46.42	0.00101247	2	2351.98	-1.11941	118.392	1	1
4-7 phospho	High	SSsMAGGGSGSGDYGGPIK	3	1	1	AT5G19050.1	S3(Phospho)	0	46.41	0.000557686	2	1751.69	-1.00464	68.355	0	1
4-7 phospho	High	AWEEDTFSELEGDDHTAGSEsPKAEAEPDAK	3	1	1	AT3G46960.1	S21(Phospho)	0	46.4	0.00124394	3	3428.4	1.20275	110.741	1	1
4-7 phospho	High	DVDMLLDGVQEDTEEIVTtPTNK	10	1	1	AT1G67630.1	T19(Phospho)	0	46.38	0.00134174	3	2642.18	-0.165473	157.957	0	1
4-7 phospho	High	ISGDGGFGsDDGGGGGGGGSGESILR	5	1	1	AT5G17690.1	S9(Phospho)	0	46.36	0.000815003	2	2304.93	-1.92014	102.494	0	1
8-12 phospho	High	cmSGGMSGsEGGMSR	5	2	1	AT5G07530.1	N-Term(Ammonia-loss); C1(Carbamidomethyl); M2(Oxidation); S9(Phospho)	0	46.33	0.000348572	2	1569.49	1.74424	81.0757	0	1
8-12 phospho	High	SEQVsDEEDDSIWESLPASLSVLLIPSLK	5	1	1	AT3G15220.1	S5(Phospho)	0	46.33	0.000796207	3	3266.56	0.681131	220.478	0	1
4-7 phospho	High	sDGDsTTTSAMEISGDKIDLK	7	1	1	AT4G08310.1	N-Term(Acetyl); S1(Phospho); S5(Phospho)	0	46.31	0.000808068	2	2372.94	-1.63698	138.723	1	1
4-7 phospho	High	TLNSPSAAVAVsDDsESEKQSFVLTR	6	1	1	AT4G00238.1	S12(Phospho); S15(Phospho)	0	46.3	0.00140068	3	2898.28	0.309158	112.14	1	1
8-12 phospho	High	qLsLDQFQNESR	2	1	1	AT4G03080.1	N-Term(Gln->pyro-Glu); S3(Phospho)	0	46.28	0.000483963	2	1527.65	0.750133	143.965	0	1
4-7 phospho	High	AKETSSVAEAsSPTESQATR	13	2	1	AT1G75190.2	S11(Phospho)	0	46.24	0.00117772	2	2116.94	0.114583	43.6592	1	1
4-7 phospho	High	GRHGsssDEEERVR	3	1	1	AT1G80930.1	S5(Phospho); S6(Phospho); S7(Phospho)	0	46.24	0.000304236	2	1840.64	-1.60327	36.4172	2	1
4-7 phospho,8-12 phospho	High	sKSFTNLTAEAASALTSSSsMK	2	1	1	AT5G21940.1	S1(Phospho); S20(Phospho)	0	46.24	0.001129	2	2379.02	-1.29915	134.659	1	1
8-12 phospho,4-7 phospho	High	AHGTDPsPPMsPILGATR	14	1	1	AT3G23920.1	S7(Phospho); S11(Phospho)	0	46.19	0.000587867	2	1964.83	-0.939786	106.151	0	1
4-7 phospho	High	SSALPIETEYSGEAGEEKsESEGK	7	1	1	AT5G47690.3	S19(Phospho)	0	46.12	0.00121561	2	2594.1	-1.2973	87.045	1	1
4-7 phospho	High	qPASVPGSSsPVENVDR	6	1	1	AT3G19670.1	N-Term(Gln->pyro-Glu); S10(Phospho)	0	46.1	0.000845647	2	1788.78	-1.30018	95.0981	0	1
8-12 phospho	High	TTFGsQILR	2	1	1	AT5G49890.1	S5(Phospho)	0	46.09	0.000473621	2	1102.53	0.268759	114.36	0	1
4-7 phospho	High	ETsPSSSSSTASAAVSMPVSTNR	8	1	1	AT1G77580.2	S3(Phospho)	0	46.06	0.00107644	2	2320.99	-1.8877	81.0826	0	1
4-7 phospho	High	QDESALsPER	2	1	1	AT5G14720.1	S7(Phospho)	0	46.06	0.000474426	2	1211.49	-0.685632	48.8888	0	1
4-7 phospho	High	DIITDAINEmsDDDDEKEEDtEDEGEK	1	1	1	AT3G48710.1	M10(Oxidation); S11(Phospho); T21(Phospho)	0	46.05	0.000533874	3	3276.16	-3.73482	124.409	1	1
4-7 phospho	High	EDKEPsEDFLNDEENENGETGEQENWR	1	1	1	AT5G17510.1	S6(Phospho)	0	46.05	0.000963456	3	3319.27	-3.9612	105.122	1	1
8-12 phospho	High	cMSGGMSGsEGGMSR	8	2	1	AT5G07530.1	N-Term(Ammonia-loss); C1(Carbamidomethyl); S9(Phospho)	0	46.03	0.000373502	2	1553.49	0.531959	110.384	0	1
8-12 phospho	High	GADtDsDPDESEDIVVDDDEDEFAPEQDQDSSIR	3	1	1	AT3G54610.1	T4(Phospho); S6(Phospho)	0	46	0.000376091	3	3915.44	3.11786	148.74	0	1
8-12 phospho	High	aDSDNDsGGHKDGGNASTR	6	1	1	AT4G14540.1	N-Term(Acetyl); S7(Phospho)	0	45.99	0.000376958	3	1982.74	-1.47746	28.1144	1	1
4-7 phospho	High	LLEDIGDESEAQAEsEED	1	1	1	AT3G27530.1	S15(Phospho)	0	45.96	0.000643923	2	2058.79	-2.42953	122.36	0	1
4-7 phospho	High	mTAIDsDDDGVVR	1	1	1	AT1G70770.1	M1(Oxidation); S6(Phospho)	0	45.96	0.000517166	2	1489.59	-1.57262	67.127	0	1
8-12 phospho	High	SDANNVTYGDLPsSPAATDSSEPSSYAEQLER	14	1	1	AT1G54240.1	S13(Phospho)	0	45.95	0.000745775	3	3438.45	1.56896	124.678	0	1
8-12 phospho	High	VTSESDFMtEYVVtR	17	1	1	AT2G43790.1	T9(Phospho); T14(Phospho)	0	45.95	0.000456105	2	1923.75	-0.271848	131.058	0	1
4-7 phospho	High	AsSISsLLDSSVNR	6	1	1	AT4G05150.1	S2(Phospho); S6(Phospho)	0	45.92	0.00067035	2	1595.67	0.306641	144.013	0	1
8-12 phospho,4-7 phospho	High	DTDFSAEsPDLEEDGGGGGGGR	3	1	1	AT5G28040.1	S8(Phospho)	0	45.88	0.000386628	3	2204.83	0.160743	96.7633	0	1
8-12 phospho,4-7 phospho	High	AYtSDDELDELSSPLAVVVLQQAGSK	4	1	1	AT3G01810.1	T3(Phospho)	0	45.86	0.000978006	3	2815.34	2.65738	181.606	0	1
4-7 phospho	High	SRsDLGSDLYGK	3	1	1	AT1G20110.1	S3(Phospho)	0	45.86	0.000712102	2	1377.6	-1.23361	70.7291	1	1
4-7 phospho	High	SSPVASSPsKPK	9	1	1	AT3G48430.1	S9(Phospho)	0	45.85	0.000665641	2	1251.6	-1.30166	26.8616	0	1
8-12 phospho,4-7 phospho	High	EGSSsDHEEGNTNTDSK	6	1	1	AT5G35430.1	S5(Phospho)	0	45.83	0.000391105	3	1873.67	-0.554353	25.964	0	1
4-7 phospho,8-12 phospho	High	ERTsPDYGR	8	7	2	AT4G25500.2;AT5G52040.3	S4(Phospho)	0	45.83	0.000383988	2	1160.47	-0.560566	32.485	1	1
4-7 phospho	High	sWGTVDLNLK	1	1	1	AT1G76810.1	S1(Phospho)	0	45.83	0.000670019	2	1212.57	-0.297611	120.918	0	1
4-7 phospho	High	VPLPSSAPASELsPEAYSR	2	2	1	AT3G01540.1	S13(Phospho)	0	45.82	0.00111666	2	2037.95	-0.196301	104.825	0	1
4-7 phospho	High	EETSEDVQDTDALENNNDNTAATsPPVPQQSQNIVQTPVGIWSTGSR	8	1	1	AT3G61310.1	S24(Phospho)	0	45.67	0.00151229	4	5120.29	0.0715612	141.005	0	1
4-7 phospho,8-12 phospho	High	sGGGGAYPSSSTFDRY	1	1	1	AT5G04280.1	S1(Phospho)	0	45.67	0.000628764	2	1688.66	-1.5247	95.2386	1	1
4-7 phospho	High	KDGNNsEDDEFK	1	1	1	AT3G29075.1	S6(Phospho)	0	45.65	0.00033217	2	1477.55	-1.59892	44.5177	1	1
4-7 phospho	High	TPNSENKEDGSsPK	4	3	1	AT5G23720.2	S12(Phospho)	0	45.65	0.000711986	2	1569.64	-0.0984338	21.9428	1	1
4-7 phospho	High	KTSEEGsQSPEQVK	5	1	1	AT4G13350.1	S7(Phospho)	0	45.56	0.000810286	2	1613.71	-0.233361	29.8115	1	1
4-7 phospho	High	SSEVSSGSSQsPPAK	6	1	1	AT4G31820.1	S11(Phospho)	0	45.56	0.000768591	2	1514.64	0.355558	31.4769	0	1
4-7 phospho	High	DFFGDIGDsEEEEEQDVK	1	1	1	AT3G62900.1	S9(Phospho)	0	45.55	0.00073275	2	2167.82	-0.797935	136.251	0	1
4-7 phospho,8-12 phospho	High	SSsDSGLTELSK	5	1	1	AT3G07330.1	S3(Phospho)	0	45.55	0.000629663	2	1290.55	-0.238918	73.2808	0	1
4-7 phospho	High	GsADLVDDR	1	1	1	AT3G12640.1	S2(Phospho)	0	45.53	0.000351272	2	1027.41	-0.737229	55.0201	0	1
8-12 phospho	High	QVDPEEDENEDDsAEETPLVDEDIEVKR	8	1	1	AT1G31870.1	S13(Phospho)	0	45.52	0.000771494	3	3324.38	-1.41469	109.576	1	1
8-12 phospho	High	sVSADDFAGIALLTLIGAEmK	12	1	1	AT4G25970.1	S1(Phospho); M20(Oxidation)	0	45.5	0.00101744	2	2218.07	0.628566	215.501	0	1
4-7 phospho	High	TNsNSEDSKTESEK	6	1	1	AT1G18450.1	S3(Phospho)	0	45.5	0.000589042	2	1635.64	-0.654021	21.8025	1	1
4-7 phospho	High	GtNSETEQESLNVVNSR	3	1	1	AT1G32750.1	T2(Phospho)	0	45.49	0.00112289	2	1943.83	-1.1387	84.7078	0	1
4-7 phospho,8-12 phospho	High	SGVQsPPDLLNL	4	1	1	AT5G65700.1	S5(Phospho)	0	45.47	0.000787523	2	1319.62	-0.567999	165.214	0	1
8-12 phospho	High	FFTQVGsESEDESDYEVEVNEVQNDDVNNR	4	1	1	AT3G56150.1	S7(Phospho)	0	45.44	0.000742974	3	3573.45	0.982025	139.553	0	1
8-12 phospho	High	LPEQQYGDEEDEDDLEEssDsDEESEYDQLPPFK	8	1	1	AT2G16640.1	S18(Phospho); S19(Phospho); S21(Phospho)	0	45.43	0.000428838	3	4246.55	8.3314	186.517	0	1
8-12 phospho,4-7 phospho	High	QIVAIEGAHVPVLEsEDEDEDGLPIPK	2	2	1	AT4G25340.2	S15(Phospho)	0	45.43	0.00113421	3	2979.42	0.452641	143.039	0	1
8-12 phospho	High	EKPLVQVLsDDDsEVK	5	1	1	AT3G17160.1	S9(Phospho); S13(Phospho)	0	45.41	0.000870413	2	1960.86	-0.0781099	109.954	0	1
4-7 phospho,8-12 phospho	High	EATGDDDQKDDDEDDQssDGHED	2	1	1	AT3G52230.1	S17(Phospho); S18(Phospho)	0	45.38	0.000203259	3	2697.81	-0.362442	37.3812	1	1
8-12 phospho	High	SGGAPGAGGESSTEEEDEsHDEL	8	2	1	AT5G42020.1	S19(Phospho)	0	45.38	0.000433803	2	2326.84	-1.19069	76.1626	0	1
8-12 phospho	High	ATDEVNALNVIELGDDDLNMsPDQLGFSR	2	1	1	AT4G32200.1	S21(Phospho)	0	45.36	0.00113518	3	3228.45	2.07666	181.322	0	1
8-12 phospho	High	sSSPPGNVDGFSIGK	6	1	1	AT1G30480.1	S1(Phospho)	0	45.34	0.000669631	2	1528.67	-0.150518	106.406	0	1
4-7 phospho	High	RAFsESDIQTLGTGNTGLVQSQLDR	7	1	1	AT4G27900.1	S4(Phospho)	0.0217	45.33	0.00142148	3	2773.31	-1.50395	119.899	1	1
4-7 phospho,8-12 phospho	High	SDDsDGDDDGEGQTSLDREEAR	5	1	1	AT3G53630.1	S4(Phospho)	0	45.33	0.000660916	2	2448.89	-1.25338	56.4218	1	1
8-12 phospho	High	SVsDLSPAPSSK	3	1	1	AT2G32235.1	S3(Phospho)	0	45.33	0.000674105	2	1254.56	-0.538639	69.0361	0	1
8-12 phospho,4-7 phospho	High	EEEESKDAPAEsDAEEEAEDDDNEGDDsDNESKSEETK	8	1	1	AT1G56340.1	S12(Phospho); S28(Phospho)	0	45.32	0.000439838	4	4363.52	-0.466952	69.7824	2	1
4-7 phospho	High	HDGIHDsPR	4	2	1	AT1G35580.1	S7(Phospho)	0	45.32	0.000439179	2	1113.45	-1.02179	36.854	0	1
4-7 phospho,8-12 phospho	High	EIsDDEEEEEK	1	4	1	AT5G56000.1	S3(Phospho)	0	45.29	0.000421517	2	1431.5	-0.0391402	44.8445	0	1
8-12 phospho	High	LVNEPETEPSsPQR	6	2	1	AT2G46020.1	S11(Phospho)	0	45.29	0.000832681	2	1662.74	-0.0939563	59.2843	0	1
4-7 phospho	High	FNQPGDLEPPSLIADEDsPVQK	3	1	1	AT5G09850.1	S18(Phospho)	0	45.27	0.00156161	2	2476.12	-1.8091	123.358	0	1
4-7 phospho	High	KDGtSPTVKPAASVSGGVETVK	6	1	1	AT1G48620.1	T4(Phospho)	0	45.27	0.00104454	3	2195.09	-0.758529	65.0954	1	1
4-7 phospho	High	QTNVDNGGEIsPTVDR	2	1	1	AT3G19510.1	S11(Phospho)	0	45.27	0.00110249	2	1781.77	-1.19448	65.0088	0	1
8-12 phospho	High	sFsDSESSSHGGGGGDYK	6	2	1	AT1G02010.2	N-Term(Acetyl); S3(Phospho)	0	45.27	0.000444931	2	1882.68	2.42659	69.624	0	1
4-7 phospho	High	TTEGLQTGLALVSYSDEsEDDD	4	1	1	AT3G62140.1	S18(Phospho)	0	45.26	0.00113481	2	2424.98	-1.61059	159.302	0	1
8-12 phospho	High	TAESSsDKEEDsNEEDDSNTTS	22	1	1	AT5G08540.1	S6(Phospho); S12(Phospho)	0	45.23	0.000449048	2	2536.82	-0.177818	39.3965	1	1
4-7 phospho	High	SIMIIKPPGyQGSSAPASPAGSTPPLSPFsPPLsPFSGGK	4	1	1	AT1G56220.1	Y10(Phospho); S30(Phospho); S34(Phospho)	0	45.21	0.0018771	3	4149.92	1.80933	175.014	0	1
4-7 phospho	High	GFsDSDTNVNR	5	1	1	AT2G01190.1	S3(Phospho)	0	45.19	0.000388958	2	1291.49	-1.46392	56.751	0	1
4-7 phospho	High	DIDAFELLEESPsPNK	2	1	1	AT1G09450.1	S13(Phospho)	0	45.18	0.00118473	2	1883.83	-2.73219	156.491	0	1
4-7 phospho	High	SISLEsQSSEPETINQDGDLDPETDEKVESER	6	1	1	AT5G44800.1	S6(Phospho)	0.0625	45.18	0.00181275	3	3643.56	-1.83041	102.875	1	1
8-12 phospho	High	KASsATNIVDDLSSIFGAPASQSGGFQDVDGETEER	5	1	1	AT4G12770.1	S4(Phospho)	0	45.09	0.00105777	3	3765.69	4.53152	178.42	1	1
4-7 phospho	High	SYsEEESGAWNDEDTINR	4	1	1	AT3G21810.1	S3(Phospho)	0	45.09	0.000709309	2	2181.82	-0.117311	99.4962	0	1
4-7 phospho	High	GGDLDMDDDDIEKGDDWEHEEIFtDDDEAVGNDPEER	2	2	1	AT4G12610.1	T24(Phospho)	0	45.07	0.00101286	3	4317.62	-3.71827	128.417	1	1
4-7 phospho	High	sNSGDNNNRDGDDGSVK	2	1	1	AT2G01190.1	S1(Phospho)	0	45.04	0.000574958	2	1830.69	-1.36423	22.6897	1	1
4-7 phospho	High	EGSLPTVIEEEAEDsET	4	1	1	AT2G23520.1	S15(Phospho)	0	45.03	0.000868351	2	1914.77	-0.747709	135.629	0	1
4-7 phospho	High	SIQELDLsDcER	1	2	1	AT5G15020.2	S8(Phospho); C10(Carbamidomethyl)	0	45.02	0.000738147	2	1544.63	-1.5585	97.5075	0	1
4-7 phospho	High	RIEVDsDGDGER	2	1	1	AT1G80930.1	S6(Phospho)	0	44.97	0.000686195	2	1427.58	-1.05463	46.3458	1	1
4-7 phospho	High	SDsFKEETATNFPAK	7	1	1	AT4G14200.1	S3(Phospho)	0	44.97	0.0011479	2	1751.75	-1.1694	75.1382	1	1
4-7 phospho	High	DADADTTPNWETsPAPK	2	1	1	AT2G40030.1	S13(Phospho)	0	44.96	0.000984589	2	1895.77	-1.67599	88.3147	0	1
8-12 phospho	High	TVGSsNNISVQSSPSHGYTPTIAK	5	1	1	AT3G05090.1	S5(Phospho)	0	44.95	0.00135153	3	2512.17	-0.343454	85.1877	0	1
4-7 phospho	High	AWTLEGEsDDEEGHPEEK	4	1	1	AT1G20920.1	S8(Phospho)	0	44.93	0.000854834	2	2137.82	-0.775255	85.0475	0	1
4-7 phospho,8-12 phospho	High	QGssDEDDMLIDDVPGLVLNK	1	1	1	AT3G17205.1	S3(Phospho); S4(Phospho)	0	44.93	0.00138348	2	2419.99	-2.36874	190.925	0	1
4-7 phospho	High	sSPADFFTYLASDK	2	1	1	AT1G05805.1	S1(Phospho)	0	44.9	0.00093195	2	1628.69	-1.13433	160.178	0	1
4-7 phospho	High	sENQSEEVQQIEK	2	2	1	AT2G34040.2	N-Term(Acetyl); S1(Phospho)	0	44.86	0.00102549	2	1669.69	-1.58876	90.06	0	1
8-12 phospho	High	atSEAEYEsDPEELNR	4	2	1	AT1G15280.1	N-Term(Acetyl); T2(Phospho); S9(Phospho)	0	44.76	0.000500372	2	2041.73	0.438335	119.116	0	1
8-12 phospho	High	aNIESEAVDFEPEEDDLMDEEGTAIDGADVsPRAGHPR	4	1	1	AT1G51510.1	N-Term(Acetyl); S31(Phospho)	0	44.74	0.000948459	3	4205.77	-1.86726	153.944	1	1
8-12 phospho	High	sFGNLLDLASGDLLDIPQTPR	2	1	1	AT1G60140.1	S1(Phospho)	0	44.74	0.00108779	3	2322.14	-0.307125	201.67	0	1
4-7 phospho	High	LEDcQMDsDEDDYGK	1	1	1	AT1G27750.1	C4(Carbamidomethyl); S8(Phospho)	0	44.73	0.000324734	2	1899.63	-1.23675	72.1304	0	1
4-7 phospho	High	sDGDSTTTSAMEISGDKIDLK	17	1	1	AT4G08310.1	N-Term(Acetyl); S1(Phospho)	0	44.69	0.00159114	2	2292.98	-1.04545	117.432	1	1
8-12 phospho	High	RRPAASGASSSTSNVQENGsGsEDEDEDEAGGTQAR	3	1	1	AT4G27120.1	S20(Phospho); S22(Phospho)	0	44.68	0.000662094	4	3769.48	-1.40513	55.8544	1	1
4-7 phospho	High	HVEsMSQLPSGAGK	5	2	1	AT5G36880.1	S4(Phospho)	0	44.67	0.00101846	2	1507.66	-1.10826	64.0596	0	1
4-7 phospho	High	RsPDYQDYQDVITGSR	2	1	1	AT5G53440.1	S2(Phospho)	0	44.64	0.00113889	2	1979.85	-2.21832	100.89	1	1
4-7 phospho	High	APDHADYVISPsFGR	2	1	1	AT4G34860.1	S12(Phospho)	0	44.62	0.00117867	2	1711.75	-0.876854	98.8973	0	1
8-12 phospho	High	SGQGSTssDEDEGKLSADEEEEEELDLIETDVSR	15	1	1	AT1G80270.1	S7(Phospho); S8(Phospho)	0	44.6	0.000686539	3	3845.53	2.15067	159.562	1	1
8-12 phospho	High	sSDSSREENVYLAK	9	1	1	AT5G16050.1	N-Term(Acetyl); S1(Phospho)	0	44.55	0.000838297	2	1706.73	-0.131908	83.255	1	1
4-7 phospho	High	STsGVDGNSPVSVcISPGER	6	2	1	AT2G44970.2	S3(Phospho); C14(Carbamidomethyl)	0	44.55	0.00152577	2	2084.89	-1.63023	94.3081	0	1
4-7 phospho	High	sIEEENVPTTVDSGAADTTVKsPEKKPAAK	6	2	1	AT2G30620.2	N-Term(Acetyl); S22(Phospho)	0	44.54	0.00150468	3	3221.55	-0.00295956	82.153	2	1
4-7 phospho	High	DDDVHTGsPSK	3	1	1	AT4G24200.1	S8(Phospho)	0	44.53	0.000482748	2	1237.47	-0.878187	23.1455	0	1
8-12 phospho,4-7 phospho	High	SGPDsDsDSDGPQEYYTGGEK	25	1	1	AT4G04210.1	S5(Phospho); S7(Phospho)	0	44.53	0.000527585	2	2350.79	-0.559352	97.8639	0	1
8-12 phospho	High	GMSGGmSGSEEGMSGsEGGMSSGGGSK	10	2	1	AT5G07530.1	M6(Oxidation); S16(Phospho)	0	44.5	0.000531243	2	2477.86	1.2734	64.0822	0	1
8-12 phospho	High	DGSAsGVsGTSGPTTPVSSETMLQSVSASLASLTR	20	1	1	AT5G65690.1	S5(Phospho); S8(Phospho)	0	44.48	0.00120302	3	3485.54	1.17766	220.072	0	1
4-7 phospho	High	SDETsDDEDELTSFGSMPVK	14	1	1	AT2G39810.1	S5(Phospho)	0	44.46	0.00105817	3	2268.87	-0.779169	127.531	0	1
4-7 phospho	High	GRNsAsPEESLGK	5	1	1	AT4G11560.1	S4(Phospho); S6(Phospho)	0	44.4	0.000620863	2	1491.59	-0.42208	46.4561	1	1
4-7 phospho	High	TSsADYFYVR	3	1	1	AT3G13290.1	S3(Phospho)	0	44.4	0.000724341	2	1288.52	-1.04099	102.795	0	1
4-7 phospho	High	DNLTLWTsDMQDDVADDIK	4	1	1	AT4G09000.1	S8(Phospho)	0	44.39	0.00151935	2	2274.94	-1.82399	158.907	0	1
8-12 phospho	High	STSAETIGDGDKDsPKsITSGDNFGNPSK	7	3	1	AT5G21160.1	S14(Phospho); S17(Phospho)	0	44.39	0.00100986	3	3072.27	-0.929327	85.2477	2	1
4-7 phospho	High	DRsPVLDDEGsPK	1	3	1	AT2G37340.3	S3(Phospho); S11(Phospho)	0	44.37	0.000786029	2	1574.61	-0.174298	55.6855	1	1
4-7 phospho	High	VTYVAPPRPPsPVHEGsEEGSSPR	7	3	1	AT3G60600.2	S11(Phospho); S17(Phospho)	0	44.35	0.00201454	3	2692.18	-0.90618	77.1067	0	1
4-7 phospho	High	qKDDDssPDDDDDYNIDRK	4	1	1	AT3G01160.1	N-Term(Gln->pyro-Glu); S6(Phospho); S7(Phospho)	0	44.34	0.000425189	2	2398.82	-1.01963	73.4359	2	1
4-7 phospho	High	AtQtVEDSSR	2	1	1	ATCG00710.1	T2(Phospho); T4(Phospho)	0	44.33	0.000365288	2	1253.44	-0.944802	38.969	0	1
8-12 phospho	High	DNDsEPEELLR	1	1	1	AT4G27430.1	S4(Phospho)	0	44.28	0.000602799	2	1396.57	1.61022	109.872	0	1
8-12 phospho,4-7 phospho	High	VMYDMDsDDEQcLLR	1	2	1	AT4G32620.1	S7(Phospho); C12(Carbamidomethyl)	0	44.28	0.000558847	2	1969.73	-1.919	126.614	0	1
4-7 phospho,8-12 phospho	High	ALEKEEEDYFNEDsDEEDSASASNTQK	14	2	1	AT3G06670.1	S14(Phospho)	0	44.27	0.00145342	3	3160.23	-0.466727	87.4321	1	1
8-12 phospho,4-7 phospho	High	STSYTDGIDLPPsDEEDDGEsDEEERQK	11	1	1	AT3G54540.1	S13(Phospho); S21(Phospho)	0	44.26	0.000561426	3	3303.22	-0.988106	105.57	1	1
4-7 phospho	High	VNSRPDVELssEDsGPEKPDADVSPEIK	12	1	1	AT1G78650.1	S10(Phospho); S11(Phospho); S14(Phospho)	0	44.24	0.00191177	3	3236.33	-1.31886	95.5228	0	1
4-7 phospho	High	LSVDSSENQsPQK	2	1	1	AT1G04950.1	S10(Phospho)	0	44.23	0.00102888	2	1498.64	-0.912581	46.521	0	1
4-7 phospho	High	NSVEESLPSGNVDQVTEVANQDEESPtsMDLDDSK	6	1	1	AT5G44800.1	T27(Phospho); S28(Phospho)	0	44.22	0.00185058	3	3925.56	-2.69213	135.893	0	1
4-7 phospho	High	DLSVGGPSHsLDAENER	4	1	1	AT1G17210.1	S10(Phospho)	0	44.18	0.00131198	2	1862.79	-0.479505	73.0545	0	1
4-7 phospho	High	LSFAEDFENGsDEDDGENK	2	1	1	AT2G21150.1	S11(Phospho)	0	44.18	0.00075434	2	2197.81	-0.369302	115.621	0	1
8-12 phospho	High	SLsDIEQLLSDSIPcK	4	1	1	AT1G51140.1	S3(Phospho); C15(Carbamidomethyl)	0	44.16	0.00121251	3	1884.87	3.27411	189.124	0	1
8-12 phospho	High	tEESPEEDHGSPGVAETNPGsPSSK	8	1	1	AT2G13570.1	N-Term(Acetyl); S21(Phospho)	0	44.15	0.000844179	3	2647.07	-0.0729445	71.1119	0	1
8-12 phospho	High	YQSAPSSYFSSFGESIEEFLDRPtSPETER	4	1	1	AT1G51140.1	T24(Phospho)	0	44.14	0.00131834	3	3523.52	0.347918	184.853	0	1
4-7 phospho,8-12 phospho	High	YSLDNNPSSVLsPR	4	1	1	AT4G00752.1	S12(Phospho)	0	44.13	0.00126922	2	1628.73	-1.74058	99.5395	0	1
4-7 phospho	High	NmQQLNQsPDIDGELSK	2	1	1	AT2G38770.1	M2(Oxidation); S8(Phospho)	0	44.12	0.00153548	2	2012.86	-1.072	84.6387	0	1
4-7 phospho	High	sFSVADFPR	4	1	1	AT5G21940.1	S1(Phospho)	0	44.11	0.00102472	2	1105.47	-1.07634	118.102	0	1
4-7 phospho	High	AASQMAGsPSVLK	2	2	1	AT3G54760.2	S8(Phospho)	0	44.1	0.00121771	2	1326.61	-0.957867	67.6504	0	1
4-7 phospho	High	GYDASGDNDEEIPDELEFsDDEK	2	1	1	AT1G03530.1	S19(Phospho)	0	44.1	0.000970668	2	2668.99	-0.764192	128.407	0	1
4-7 phospho,8-12 phospho	High	SSIDGAEDSYDGRYDsDGEEK	1	1	1	AT1G26170.1	S16(Phospho)	0	44.1	0.000830611	2	2374.88	-0.953869	70.5284	1	1
4-7 phospho	High	AQNTPEPASAPANmLSFGGVGGPGsPR	2	1	1	AT4G17950.1	M14(Oxidation); S25(Phospho)	0	44.09	0.00214858	3	2663.19	-0.685856	105.729	0	1
4-7 phospho,8-12 phospho	High	FDWDHPLHLQPMsPTTVK	6	3	1	AT5G39320.1	S13(Phospho)	0	44.09	0.00191656	3	2229.02	-0.579818	133.037	0	1
4-7 phospho	High	NPNPEEVNSsTPGGDDSENR	6	1	1	AT1G49480.1	S10(Phospho)	0	44.09	0.00117762	2	2194.85	0.1979	52.1084	0	1
4-7 phospho	High	LNPGTDWARPDSQIVDGEsSDDDDTQDGGVDDILR	7	1	1	AT5G14050.1	S19(Phospho)	0	44.07	0.00244447	3	3853.63	0.391624	133.689	0	1
8-12 phospho,4-7 phospho	High	NMGSYMSSSQGFsPPRNPR	7	2	1	AT1G70180.1	S13(Phospho)	0	44.05	0.000974036	3	2179.91	1.93657	95.3046	1	1
4-7 phospho,8-12 phospho	High	sSESPNLPAAAGTVPDNHPPPPPVVTAAEAGSDDsPK	7	1	1	AT3G19420.1	N-Term(Acetyl); S35(Phospho)	0	44.02	0.00240343	3	3698.68	-2.92356	114.372	0	1
4-7 phospho	High	AsDDDEEGEIR	1	1	1	AT1G80930.1	S2(Phospho)	0	43.99	0.000422966	2	1315.47	-1.26628	50.2144	0	1
4-7 phospho,8-12 phospho	High	VFEQQGIEAPsDDDDFIEVR	2	1	1	AT3G50370.1	S11(Phospho)	0	43.96	0.00181007	3	2389.02	-0.653266	129.69	0	1
4-7 phospho	High	NIDsGNEEEGDIRQFDDDELTGALGDHQTNK	1	2	1	AT2G46020.1	S4(Phospho)	0	43.95	0.00238811	3	3512.46	-2.82902	119.015	1	1
4-7 phospho	High	VAVAGAAASAVsPSSFSySSR	32	1	1	AT5G38640.1	S12(Phospho); Y18(Phospho)	0.1852	43.95	0.00181625	2	2131.91	0.0780559	112.163	0	1
4-7 phospho	High	sLGSNLGNDVVASLR	4	1	1	AT2G19810.1	S1(Phospho)	0	43.92	0.00133615	2	1581.76	-0.662344	131.175	0	1
4-7 phospho	High	IIQLPQSSPDEsPNASTK	3	1	1	AT4G29860.1	S12(Phospho)	0	43.89	0.0018109	2	1991.93	-1.12607	85.5874	0	1
4-7 phospho	High	IVLDASPIVETGDDSVIGsPSENLETQK	4	1	1	AT1G08060.1	S19(Phospho)	0	43.88	0.00194808	3	2993.42	-0.0230464	133.796	0	1
4-7 phospho	High	VDGsEsEEETEEMIFGSSEAAK	14	1	1	AT4G02510.1	S4(Phospho); S6(Phospho)	0	43.87	0.0009045	3	2520.92	-1.01345	152.707	0	1
4-7 phospho	High	HDLTSSAEDDsVDGDEETLVMSR	5	1	1	AT3G29310.1	S11(Phospho)	0	43.86	0.00169599	2	2588.03	-0.311988	103.549	0	1
8-12 phospho	High	mDSLVAsYASSDEEEDLQPR	3	1	1	AT2G19270.1	N-Term(Acetyl); S7(Phospho)	0	43.85	0.00097255	3	2363.96	-0.777118	166.689	0	1
8-12 phospho	High	DGDAsPsPIAsPKPIPQLSLLANSVVSR	7	1	1	AT5G23390.1	S5(Phospho); S7(Phospho); S11(Phospho)	0	43.83	0.00162288	3	3056.41	-2.2708	187.457	0	1
8-12 phospho	High	ASGESSDSsTDLDVVSTIQNVWDK	14	1	1	AT1G52220.1	S9(Phospho)	0	43.81	0.0013122	3	2620.14	3.15037	169.922	0	1
4-7 phospho	High	SHTLFADLNIKsPTGGK	8	1	1	AT5G63190.1	S12(Phospho)	0	43.81	0.00164909	3	1865.92	-0.314599	117.094	1	1
4-7 phospho	High	sLSGIPGcEAEISEQGAPATSAPTNLLDDYPAASGR	3	2	1	AT5G10020.2	S1(Phospho); C8(Carbamidomethyl)	0	43.81	0.00255993	3	3682.65	-1.14987	141.241	0	1
4-7 phospho	High	YLDLNDsDDEEVGSEDEGVVR	4	1	1	AT4G28310.1	S7(Phospho)	0	43.8	0.00169249	2	2434.98	-0.799616	116.922	0	1
8-12 phospho	High	FEELEAIEDEFVtPPsSPTSSVK	15	1	1	AT1G04780.1	T13(Phospho); S16(Phospho)	0	43.79	0.00141018	2	2698.15	1.04519	171.187	0	1
4-7 phospho	High	LESHADASVIPQTsENEVMIDGEsDGNEIPLGK	9	3	2	AT5G47690.1;AT5G47690.3	S14(Phospho); S24(Phospho)	0	43.78	0.00288339	3	3641.56	-0.557611	131.095	0	1
4-7 phospho	High	qPPsPPQPtNPSSPPPHTTVVALAASTSAVAR	6	1	1	AT3G24860.1	N-Term(Gln->pyro-Glu); S4(Phospho); T9(Phospho)	0	43.77	0.0022646	3	3303.55	0.360015	134.887	0	1
4-7 phospho	High	EAEYEEDVEEEsEEEsEEEsEDEADVK	1	1	1	AT5G46020.1	S12(Phospho); S16(Phospho); S20(Phospho)	0	43.74	0.000336022	3	3432.1	-1.38664	133.363	0	1
4-7 phospho	High	MHASESsPQEDEKK	10	1	1	AT3G12480.1	S7(Phospho)	0	43.73	0.00110571	2	1682.67	0.257372	33.035	1	1
4-7 phospho	High	TSGDETANVSsPSMAEELPEQSVPK	21	2	1	AT4G31880.1	S11(Phospho)	0	43.73	0.00230038	3	2670.15	-1.41061	102.461	0	1
8-12 phospho	High	MKLPLDIDSPTQSENSSSSQQtPK	7	1	1	AT1G50570.1	T22(Phospho)	0	43.72	0.00154986	3	2698.23	0.75985	111.977	1	1
4-7 phospho	High	sDSQVFLFLNSK	2	2	1	AT3G53020.1	S1(Phospho)	0	43.7	0.00133733	2	1464.68	-0.029186	142.454	0	1
4-7 phospho	High	SGsWAHDRDEGDEEQVLQPTIK	4	2	1	AT2G46020.1	S3(Phospho)	0	43.7	0.00219262	3	2577.12	-1.5755	93.497	1	1
8-12 phospho	High	FGssFLSSGLIR	3	1	1	AT2G39130.1	S3(Phospho); S4(Phospho)	0	43.69	0.000914985	2	1430.61	0.944636	182.653	0	1
4-7 phospho	High	FFTQVGSESEDEsDYEVEVNEVQNDDVNNR	5	1	1	AT3G56150.1	S13(Phospho)	0	43.67	0.00206177	3	3573.44	-2.50234	133.366	0	1
4-7 phospho	High	sISSAQFFGNQNR	6	1	1	AT5G46750.1	S1(Phospho)	0	43.66	0.00131311	2	1535.66	-1.29551	102.739	0	1
8-12 phospho	High	KGMSGGsESEEGMSGSEGGMSGGGGSK	16	2	1	AT5G07530.1	S7(Phospho)	0	43.65	0.000677485	3	2500.93	1.62411	57.576	1	1
4-7 phospho	High	VEASGsDDDEPEDALQATIDK	8	1	1	AT3G01180.1	S6(Phospho)	0	43.63	0.00154113	2	2284.93	-1.30085	116.299	0	1
4-7 phospho,8-12 phospho	High	ssDDEGGEEYLFK	1	1	1	AT2G31680.1	N-Term(Acetyl); S1(Phospho); S2(Phospho)	0	43.62	0.000343263	2	1677.56	-0.190775	197.526	0	1
4-7 phospho	High	QSSEGNNsDSEQEAK	2	1	1	AT1G50570.1	S8(Phospho)	0	43.61	0.0006598	2	1689.62	-0.818123	22.929	0	1
4-7 phospho	High	SLGsFKEETNK	3	1	1	AT4G09160.1	S4(Phospho)	0	43.61	0.00139582	2	1319.59	-0.558128	58.1446	1	1
8-12 phospho	High	DRsPVLDDEGSPK	6	3	1	AT2G37340.3	S3(Phospho)	0	43.59	0.00104568	2	1494.65	1.54647	54.6439	1	1
8-12 phospho,4-7 phospho	High	mEsPKSNVDDGYQNIFVMR	4	1	1	AT3G60450.1	N-Term(Acetyl); S3(Phospho)	0	43.59	0.00139788	3	2352.01	0.821463	150.403	1	1
4-7 phospho	High	VTPDDTVVDssGDVHEAIDDDVEASSPMELDSAVTNDAR	5	1	1	AT5G27650.1	S10(Phospho); S11(Phospho)	0	43.58	0.00222993	3	4233.72	-0.749772	145.876	0	1
8-12 phospho	High	ATQtVEDSSR	6	1	1	ATCG00710.1	T4(Phospho)	0	43.57	0.000658101	2	1173.48	-0.990091	32.2518	0	1
8-12 phospho,4-7 phospho	High	KSsGPQsGGVTR	4	2	2	AT1G16860.1;AT1G78880.1	S3(Phospho); S7(Phospho)	0	43.57	0.000676894	2	1320.53	-0.886389	30.9331	1	1
8-12 phospho	High	aETAETINTTISsPPPESESSTTISAMTDPTSQEAASK	70	1	1	AT1G47200.1	N-Term(Acetyl); S13(Phospho)	0	43.56	0.00155075	4	3989.76	-0.131879	143.542	0	1
8-12 phospho	High	QQDAAASFLsDG	2	2	1	AT3G51490.1	S10(Phospho)	0	43.55	0.000661139	2	1289.51	1.09867	122.253	0	1
8-12 phospho,4-7 phospho	High	FYDFQDDPPsPTSEYGSAR	12	1	1	AT3G09560.2	S10(Phospho)	0	43.52	0.000904825	2	2258.9	1.91565	119.337	0	1
8-12 phospho	High	DGDASPsPIAsPKPIPQLSLLANSVVSR	7	1	1	AT5G23390.1	S7(Phospho); S11(Phospho)	0	43.51	0.00155311	3	2976.46	3.49943	168.1	0	1
4-7 phospho	High	SVSPTSNsQLPATAVAPSTLTMADYASTLASLR	14	1	1	AT2G47210.1	S8(Phospho)	0	43.51	0.00232633	3	3388.63	-1.9334	167.416	0	1
4-7 phospho	High	EVTDcDsQKEDEANAGGESK	6	1	1	AT1G33680.1	C5(Carbamidomethyl); S7(Phospho)	0	43.4	0.00130499	2	2248.86	0.506182	36.8857	1	1
4-7 phospho	High	sQGMYTMEQLMR	2	1	1	AT5G67200.1	S1(Phospho)	0	43.4	0.000841042	2	1554.61	-0.682503	127.322	0	1
4-7 phospho	High	aTSEAEYEsDPEELNR	4	2	1	AT1G15280.1	N-Term(Acetyl); S9(Phospho)	0	43.39	0.00114994	2	1961.76	-1.02577	101.119	0	1
8-12 phospho	High	QLsLDQFQNESR	1	1	1	AT4G03080.1	S3(Phospho)	0	43.39	0.000998749	2	1544.68	0.782215	109.863	0	1
4-7 phospho	High	LSDsDEEESEK	3	1	1	AT5G62190.1	S4(Phospho)	0	43.37	0.000503981	2	1347.48	-1.56543	37.2594	0	1
4-7 phospho	High	qKDDDsSPDDDDDYNIDRK	6	1	1	AT3G01160.1	N-Term(Gln->pyro-Glu); S6(Phospho)	0	43.35	0.000876212	2	2318.86	-0.834564	63.0252	2	1
4-7 phospho	High	sASTVSITANTAAATR	4	1	1	AT5G04990.1	N-Term(Acetyl); S1(Phospho)	0	43.35	0.00159753	2	1643.76	0.0938359	103.484	0	1
4-7 phospho	High	mESDEAAAVsPQATTPSGGTGASGPK	8	1	1	AT2G19520.1	N-Term(Acetyl); M1(Oxidation); S10(Phospho)	0	43.31	0.00212563	3	2542.06	-1.41762	79.0145	0	1
8-12 phospho	High	GLSGGDYNVDLLPIDQDDsPPSSWR	7	2	1	AT1G79520.1	S19(Phospho)	0	43.3	0.0015903	3	2783.22	1.8523	158.484	0	1
8-12 phospho	High	QQQENTNDLDSFFSSISRPNsAPR	4	2	1	AT4G12780.2	S21(Phospho)	0	43.27	0.00175204	3	2818.25	1.03271	139.975	0	1
4-7 phospho,8-12 phospho	High	ASLsTGNIPEMFDGRPSFTEGSGLEASPR	3	1	1	AT5G54440.1	S4(Phospho)	0	43.26	0.00311326	3	3090.39	-0.52513	133.204	0	1
4-7 phospho	High	FDGLLSSsPPNSSVVSSLR	7	1	1	AT5G40870.1	S8(Phospho)	0	43.26	0.00201571	2	2028.96	-2.14004	130.349	0	1
8-12 phospho,4-7 phospho	High	SGGmLETQNVGPEEIsDDEIELPEGK	3	1	1	AT1G74690.1	M4(Oxidation); S16(Phospho)	0	43.23	0.00161852	2	2869.23	-0.674184	125.151	0	1
8-12 phospho,4-7 phospho	High	VVADDARsEDsPEGEK	3	1	1	AT5G15270.2	S8(Phospho); S11(Phospho)	0	43.22	0.000713334	2	1863.7	-0.385404	43.9956	1	1
4-7 phospho	High	MNTVANYDSDtAAAAAEVPGVASSGK	4	1	1	AT5G64420.1	T11(Phospho)	0.0652	43.2	0.00235247	2	2577.12	0.149477	109.806	0	1
4-7 phospho	High	VLLDAIFDEADAQStEK	2	1	1	AT1G04050.1	T15(Phospho)	0.0227	43.19	0.00200529	2	1944.88	-0.844551	149.87	0	1
4-7 phospho	High	NMQQLNQsPDIDGELSK	3	1	1	AT2G38770.1	S8(Phospho)	0	43.16	0.00194914	2	1996.86	-1.79315	95.5651	0	1
8-12 phospho,4-7 phospho	High	VEEEEEEDEIVEsDVELEGDTVEPDNDPPQK	10	1	1	AT4G22670.1	S13(Phospho)	0	43.16	0.00122455	4	3622.49	0.926398	127.032	0	1
8-12 phospho	High	VSLLQQPTTEDsDEELEYADSSSGTADHLSGLNLQmESK	4	1	1	AT2G34970.1	S12(Phospho); M36(Oxidation)	0	43.16	0.00161583	4	4320.88	-0.434443	132.795	0	1
4-7 phospho	High	FMNDNFAISGsPEAPLVIATPMK	6	1	1	AT4G33400.1	S11(Phospho)	0	43.14	0.00255019	2	2530.18	2.47974	150.935	0	1
4-7 phospho	High	EIsDEEGEEDGTKNDAVTSQEEPQHSEK	2	3	1	AT4G30480.3	S3(Phospho)	0	43.13	0.00229584	3	3197.29	0.173608	56.4116	1	1
4-7 phospho	High	DDNEDEVFEEAIGsENDEQEEEEDPKR	1	1	1	AT2G16640.1	S14(Phospho)	0	43.12	0.00176242	3	3276.25	-1.23667	114.968	1	1
4-7 phospho	High	LDHDFTTNNSGsPNTQTQSQEEQNSR	20	1	1	AT3G55560.1	S12(Phospho)	0.1042	43.08	0.00250694	3	3015.23	-0.0656572	58.5817	0	1
4-7 phospho,8-12 phospho	High	LAsIDSFDSR	1	3	1	AT5G04510.2	S3(Phospho)	0	43.07	0.00106772	2	1190.51	-1.84865	95.3286	0	1
8-12 phospho	High	sGRTSEPNSEDEAAGVGKR	8	1	1	AT2G27100.1	S1(Phospho)	0	43.04	0.00150716	3	2026.88	-0.817365	41.3962	2	1
4-7 phospho,8-12 phospho	High	TPGVPGDETTEKLPDESGVEPTENsPK	3	3	1	AT1G30470.3	S25(Phospho)	0	43.04	0.00300438	3	2890.29	-0.0478918	85.1127	1	1
8-12 phospho	High	VTSIIDSVPEsPQRP	3	1	1	AT3G08710.1	S11(Phospho)	0	43.03	0.00158529	2	1704.82	0.286335	104.966	0	1
4-7 phospho,8-12 phospho	High	EATNADREHGVEsDsEEERK	6	1	1	AT4G10710.1	S13(Phospho); S15(Phospho)	0	43.01	0.0014251	3	2447.93	-1.62625	38.9716	2	1
8-12 phospho	High	sGDEAVAAPVVPPVAEAAVIPEDMDVSTALELTVR	7	1	1	AT2G32060.1	N-Term(Acetyl); S1(Phospho)	0	42.99	0.00136888	4	3640.77	1.02874	220.329	0	1
4-7 phospho	High	sTSAETIGDGDKDsPK	4	3	1	AT5G21160.1	S1(Phospho); S14(Phospho)	0	42.98	0.000886161	2	1767.67	-0.733883	44.6362	1	1
4-7 phospho	High	GNFsPGSsPSGMDSR	4	2	1	AT3G21100.2	S4(Phospho); S8(Phospho)	0	42.97	0.000484475	2	1642.56	-0.17962	84.1289	0	1
4-7 phospho	High	StSDGYDAsGGEDSDQVPSR	20	1	1	AT1G69420.2	T2(Phospho); S9(Phospho)	0	42.97	0.000714096	2	2189.75	-1.35214	76.9919	0	1
8-12 phospho	High	NEDGPVIsDtDSEPPFLLSELYDESFLK	12	1	1	AT1G03060.1	S8(Phospho); T10(Phospho)	0	42.96	0.00163634	3	3316.41	-0.149454	220.7	0	1
4-7 phospho,8-12 phospho	High	DHRAsDDDEEGEIR	5	1	1	AT1G80930.1	S5(Phospho)	0	42.95	0.00117875	3	1723.65	-1.69943	48.51	1	1
4-7 phospho	High	NTEEGEMVNNNVsPMMHSR	2	2	1	AT5G45190.1	S13(Phospho)	0	42.94	0.00162865	2	2255.89	1.05775	82.6251	0	1
8-12 phospho	High	sGQFNNsPRGEDKDVEAGTSSFTEYEDSPFDIASTK	5	1	1	AT4G29900.1	N-Term(Acetyl); S7(Phospho)	0	42.94	0.00158038	3	4034.71	0.342767	139.004	2	1
4-7 phospho	High	EVEVTNVNsDGDQsDINSK	10	1	1	AT1G67230.1	S9(Phospho); S14(Phospho)	0	42.92	0.00120224	2	2209.85	-1.391	80.5252	0	1
4-7 phospho	High	INADAETLEVANKFDQIGDDDsGEFEPVSDK	4	1	1	AT4G02510.1	S22(Phospho)	0	42.92	0.00314471	3	3448.49	-1.5273	136.787	1	1
4-7 phospho	High	DADDQsYAEEASYISGEQYLQSK	2	1	1	AT1G73460.1	S6(Phospho)	0	42.91	0.001993	2	2677.08	0.267923	132.925	0	1
8-12 phospho	High	tQSFVPSELSEIFGGQLK	2	1	1	AT4G30890.1	T1(Phospho)	0	42.83	0.00185024	2	2046.99	3.45334	179.654	0	1
8-12 phospho,4-7 phospho	High	NKsEAKDDLDGNDDDDDDDDEDK	1	2	1	AT3G08510.3	S3(Phospho)	0	42.79	0.000787577	3	2677.94	-0.237912	49.0834	2	1
4-7 phospho	High	VLIAEGNcGsPR	1	1	1	AT4G24620.1	C8(Carbamidomethyl); S10(Phospho)	0	42.79	0.00162276	2	1352.6	-1.22166	63.1047	0	1
4-7 phospho	High	IWSGTATyESDsDDDDKPLHGYScR	19	1	1	AT5G63110.1	Y8(Phospho); S12(Phospho); C24(Carbamidomethyl)	0	42.76	0.00156251	3	3035.14	-1.85775	96.1657	0	1
8-12 phospho	High	SFIDRENQDsDDEDEETSLDLVNQPLK	5	1	1	AT4G22600.1	S10(Phospho)	0	42.76	0.00174524	3	3231.39	1.53045	129.583	1	1
4-7 phospho	High	ATLWYPSSQQSSAANsPPR	10	1	1	AT1G16520.1	S16(Phospho)	0	42.74	0.00242641	2	2127.95	-1.07102	101.884	0	1
4-7 phospho	High	LDASRPAsSDKNNDSDAK	9	1	1	AT4G30890.1	S8(Phospho)	0	42.73	0.00194134	3	1970.85	0.111527	31.8858	1	1
4-7 phospho	High	KITSsPKQEIGTGEATEQEEGK	6	1	1	AT1G19870.1	S5(Phospho)	0	42.72	0.00268351	3	2427.13	-0.337213	63.8186	2	1
4-7 phospho	High	KTDDDsDTSPK	4	1	1	AT4G26630.1	S6(Phospho)	0	42.69	0.000729356	2	1288.49	-0.217531	21.1637	1	1
4-7 phospho	High	mESSLYDEFGNYVGPEIEsDRDsDDEVEDEDLQDK	4	1	1	AT1G06220.2	M1(Oxidation); N-Term(Acetyl); S19(Phospho); S23(Phospho)	0	42.69	0.00170093	3	4287.61	-0.399859	181.384	1	1
4-7 phospho,8-12 phospho	High	VQETsEGSQLSEFQSSR	4	1	1	AT1G13220.2	S5(Phospho)	0	42.69	0.00198891	2	1978.84	-0.989757	87.5609	0	1
4-7 phospho	High	GTQQDDDDDFsDKVSAAGVKDDVPEIAFVGK	6	1	1	AT1G76810.1	S11(Phospho)	0	42.67	0.00352572	3	3348.47	-1.52189	126.241	2	1
8-12 phospho	High	IADFGLASFFDPRQTQPLtsR	9	1	1	AT1G53050.1	T19(Phospho); S20(Phospho)	0	42.67	0.00191157	3	2527.15	1.39985	178.462	1	1
4-7 phospho	High	FGQVISQNsE	2	1	1	AT2G26330.1	S9(Phospho)	0	42.66	0.000915982	2	1188.49	-1.4115	87.2722	0	1
4-7 phospho	High	AtTEVGEAPATTTEAETTELPEIVK	2	1	1	AT2G46820.1	T2(Phospho)	0	42.63	0.00297165	2	2668.25	0.951988	118.427	0	1
4-7 phospho	High	AVMGVIEScKsP	2	1	1	AT1G11060.1	C9(Carbamidomethyl); S11(Phospho)	0	42.63	0.00145444	2	1357.59	-0.768963	84.8132	1	1
8-12 phospho,4-7 phospho	High	EAEYEEDVEEESEEEsEEEsEDEADVK	14	1	1	AT5G46020.1	S16(Phospho); S20(Phospho)	0	42.63	0.000817133	3	3352.13	-1.48586	112.654	0	1
8-12 phospho	High	EATESTAPGsPTGQGPESPK	2	1	1	AT5G16210.1	S10(Phospho)	0	42.57	0.00148298	2	2007.86	0.807991	53.5878	0	1
4-7 phospho	High	HNVPDDDVPDQILsDDEEGDDDDAsPVIcPVKPPK	1	1	1	AT1G47820.1	S14(Phospho); S25(Phospho); C29(Carbamidomethyl)	0	42.56	0.00300884	3	4002.65	0.844683	120.283	0	1
8-12 phospho	High	MHASEsSPQEDEK	3	1	1	AT3G12480.1	S6(Phospho)	0	42.55	0.000832325	2	1554.58	-0.350059	33.2288	0	1
8-12 phospho	High	NAPSASstPESYSK	10	1	1	AT4G01410.1	S7(Phospho); T8(Phospho)	0	42.55	0.000832325	2	1585.58	0.938659	57.9594	0	1
8-12 phospho,4-7 phospho	High	SLSDENDQADsEEDDDDVQWQTDTSR	6	1	1	AT1G36730.1	S11(Phospho)	0	42.52	0.000838094	3	3080.14	0.585161	103.803	0	1
4-7 phospho	High	SSLNAWGTSSLsPR	4	1	1	AT4G24680.1	S12(Phospho)	0	42.51	0.00178413	2	1542.69	-1.74113	101.59	0	1
4-7 phospho	High	NLDVSsVEEISR	2	2	1	AT3G13300.2	S6(Phospho)	0	42.5	0.00150989	2	1427.64	-0.624647	96.3184	0	1
4-7 phospho	High	sSVGSASGFSFR	3	1	1	AT2G35880.1	S1(Phospho)	0	42.5	0.00109657	2	1268.53	-0.636544	97.6324	0	1
4-7 phospho,8-12 phospho	High	KITSDGGQEETTLGESNPLKGDPSsPHVPEESVK	10	2	1	AT1G76510.1	S25(Phospho)	0	42.49	0.00344946	3	3629.68	-2.37686	99.05	2	1
4-7 phospho	High	sISSAQYFGDQNK	3	2	1	AT4G17890.2	S1(Phospho)	0.0233	42.48	0.00163832	2	1524.64	-1.05923	85.6931	0	1
4-7 phospho	High	IAsEEsSEEEEEEEEENSEGDEFVDWEDK	3	2	1	AT1G45230.1	S3(Phospho); S6(Phospho)	0.0667	42.44	0.00128857	3	3594.25	-0.18559	156.583	0	1
4-7 phospho,8-12 phospho	High	SFSVSDTVGNsDDDDDGEDETKFDAK	5	1	1	AT4G33060.1	S11(Phospho)	0	42.44	0.00180457	3	2875.09	-1.69707	94.9714	1	1
4-7 phospho	High	VAGSEPETASVsEPTENVEQDAHVTTTPGK	10	1	1	AT5G52240.1	S12(Phospho)	0	42.43	0.00334601	3	3147.4	-1.17962	84.732	0	1
4-7 phospho	High	DFGsMNMDELLK	1	10	1	AT4G34000.3	S4(Phospho)	0	42.41	0.00118555	2	1479.59	-1.14496	154.402	0	1
4-7 phospho	High	NIDDSSSSsLVDLYAFEQSR	5	1	1	AT1G73460.1	S9(Phospho)	0	42.41	0.00268687	2	2312.99	-2.08136	142.274	0	1
4-7 phospho	High	GNSVPATAPTPIPLVSINHDDDDDEsDDDFLQLAHR	3	1	1	AT1G21380.1	S26(Phospho)	0	42.39	0.00386722	3	3966.77	-0.344947	140.194	0	1
4-7 phospho	High	sTSEDKPEIISR	3	1	1	AT2G44060.1	N-Term(Acetyl); S1(Phospho)	0	42.37	0.00168614	2	1483.67	-0.909865	71.3342	0	1
4-7 phospho	High	TsSLLSSSVASDTLR	4	1	1	AT5G35430.1	S2(Phospho)	0	42.37	0.00208594	2	1603.75	-2.00295	105.726	0	1
8-12 phospho	High	mLAIFHEAFAHPPEELNsPASEK	5	1	1	AT4G27450.1	N-Term(Acetyl); S18(Phospho)	0	42.35	0.00196169	3	2687.22	1.35097	173.341	0	1
4-7 phospho	High	FGPLASGLENETTLPSyGSSPPRDK	4	2	1	AT4G29440.2	Y17(Phospho)	0	42.34	0.00306892	3	2700.25	-1.00866	116.117	1	1
4-7 phospho	High	VsYNENLSDDDVDLVNDNGEGSGK	12	1	1	AT3G06340.1	S2(Phospho)	0	42.33	0.00264618	3	2635.06	-1.18319	106.594	0	1
8-12 phospho	High	sGDEAAPVVVPPPVAEPAAIPEDMDLMTALELTLR	2	1	1	AT1G15930.2	N-Term(Acetyl); S1(Phospho)	0	42.32	0.00178772	3	3736.82	2.59691	221.487	0	1
4-7 phospho	High	GGEQADEGKsEPEQPASAEAMETENPAEGST	3	2	1	AT1G79920.1	S10(Phospho)	0	42.29	0.00253491	3	3213.26	-1.80805	85.2378	1	1
[truncated: 2,657 more rows]
