# Supplementary material for: Abundant protein phosphorylation potentially regulates Arabidopsis anther development
Source: J Exp Bot. 2016 Aug 16;67(17):4993–5008. doi: 10.1093/jxb/erw293 (PMC5014169; doi:10.1093/jxb/erw293)
Supplement: Supplementary Data [file supp_erw293_supplementary_table_S2.xlsx]

## Sheet: Identified total proteins
Supplementary Table 2. Identified total proteins (including phosphoproteins)
Samples	AT_ID	Description	Primary Gene Symbol	All Gene Symbols	detected sequences
4-7proteome,4-7phos,8-12phos,8-12proteome	AT1G59610.1	A high molecular weight GTPase whose GTP-binding domain shows a low homology to those of other plant dynamin-like proteins.Contains a pleckstrin homologous domain. DRP2B and DRP1A participate together in clathrin-coated vesicle formation during endocytosis.	DYNAMIN-LIKE 3 (DL3)	DYNAMIN-LIKE 3 (DL3);DYNAMIN-LIKE 3 (ADL3);DYNAMIN RELATED PROTEIN 2B (DRP2B)	AAAASSWSDNSGTESSPR,APIIIDLSR,ATSPQPDGPSSTGGSLK,EVVAIASAALDGFK,GYVEAVLNSLAANVPK,IALVDTLASQIR,LGEQLVSSAEGTR,MEAIDELSQLSDSMR,QAASLLADEDPDETSSSR,RPATSLNVVALGNVGAGK,SLAAVQALLSNQGPPK,TAGPEGEITAGYLMK
4-7proteome,4-7phos,8-12phos,8-12proteome	AT1G10290.1	involved in trafficking from the trans-Golgi Network to the central vacuole.	DYNAMIN-LIKE PROTEIN 6 (ADL6)	DYNAMIN-LIKE PROTEIN 6 (ADL6);DYNAMIN-RELATED PROTEIN 2A (DRP2A)	AAAASSYSDNSGTESSPR,AESVVDKNEWINK,DKPSPQDKETPEVSGLK,EVVAIASAALDGFK,GYVEAVLNSLAANVPK,IALVDTLASQIR,LGEQLVNSAEGTR,MEAIDELSQLSDSMK,QAASLLADEDPDETSSSK,RVVLEADGYQPYLISPEK,TAGPEGEITAGYLMK
4-7proteome,8-12proteome	AT3G11200.1	Encodes a member of the Alfin1-like family of nuclear-localized PHD (plant homeodomain) domain containing proteins. All AL proteins except AL3 bind to di- or trimethylated histone H3 (H3K4me3/2). Members of this family include: AT5G05610 (AL1), AT3G11200 (AL2), AT3G42790 (AL3), AT5G26210 (AL4), AT5G20510 (AL5), AT2G02470 (AL6), AT1G14510 (AL7).	ALFIN-LIKE 2 (AL2)	ALFIN-LIKE 2 (AL2)	AAAAVSSNPR
4-7proteome,8-12proteome	AT5G17020.2	Encodes a member of the exportin protein family (XPO1A) which functions as receptors for nuclear export. Binds to a variety of proteins having leucine rich export signals.Along with XPO1B involved with development of the male and female gametophytes.	EXPORTIN 1A (XPO1A)	EXPORTIN 1A (XPO1A)	AAADQILR,DLLNLCEITK,FFALQVLEGVIK,LLSEEVFDFSR,NFQQSEFCNQFYR,NIAETGLNLLLEMLK,WTSFIPDLVAAAK
4-7phos	AT1G18560.1	BED zinc finger ;hAT family dimerisation domain; FUNCTIONS IN: protein dimerization activity, DNA binding; INVOLVED IN: biological_process unknown; LOCATED IN: cellular_component unknown; EXPRESSED IN: 16 plant structures; EXPRESSED DURING: 6 growth stages; CONTAINS InterPro DOMAIN/s: HAT dimerisation (InterPro:IPR008906), Zinc finger, BED-type predicted (InterPro:IPR003656); BEST Arabidopsis tha…			AAADVVTSSSVPQtPPAVVKPSQSQSK
4-7proteome,8-12proteome	AT2G20360.1	NAD(P)-binding Rossmann-fold superfamily protein; FUNCTIONS IN: coenzyme binding, binding, catalytic activity; INVOLVED IN: response to salt stress; LOCATED IN: mitochondrion, respiratory chain complex I, membrane; EXPRESSED IN: 27 plant structures; EXPRESSED DURING: 16 growth stages; CONTAINS InterPro DOMAIN/s: NAD-dependent epimerase/dehydratase (InterPro:IPR001509), NAD(P)-binding domain (Inte…			AAAEEAVLNALPEATIMRPATMIGTEDR,FQPVYVVDVAAAIVAALK,GGPNFGSTVSEK,KYGFLPLIGGGTTK,LMGDLGQVVPMK,NFSFEDANHHIAEK,VPFPLPSPQIFNLDQINALTTDTLVSDNALK,YGFLPLIGGGTTK
4-7proteome,4-7phos,8-12proteome	AT4G24620.1	The PGI1 gene encodes the plastid phospho-glucose (Glc) isomerase. While pgi1-1 mutant has a deficiency in leaf starch synthesis, it accumulates starch in root cap cells. Flowering time of the pgi1-1 mutant is significantly delayed under short-day conditions.	PHOSPHOGLUCOSE ISOMERASE 1 (PGI1)	PHOSPHOGLUCOSE ISOMERASE 1 (PGI1); (PGI)	AAAEVLALQK,DSLLLFSR,EFDLDGNTVNQGLTVYGNK,FPMYDWVGGR,QGVAITQENSLLDNTAR,TSIMSAVGLLPAALQGINVR,VLIAEGNCGSPR
4-7proteome,8-12proteome	AT1G28200.1	VirF-interacting protein FIP1	FH INTERACTING PROTEIN 1 (FIP1)	FH INTERACTING PROTEIN 1 (FIP1)	AAAHSSDYAPYPK,ISSTPAAASEPSK,TGPSVADAAVSR
4-7proteome,4-7phos,8-12phos,8-12proteome	AT3G57410.1	Encodes a protein with high homology to animal villin. VLN3 is a Ca2+-regulated villin involved in actin filament bundling.	VILLIN 3 (VLN3)	VILLIN 3 (VLN3); (ATVLN3)	AAALAALTSAFNSSSGR,AAAVAALSQVLTAEK,KPEEEEFETR,VIQGYEPHSFK
4-7proteome,4-7phos,8-12phos	AT1G20920.1	P-loop containing nucleoside triphosphate hydrolases superfamily protein; FUNCTIONS IN: helicase activity, nucleic acid binding, ATP-dependent helicase activity, ATP binding; EXPRESSED IN: 25 plant structures; EXPRESSED DURING: 14 growth stages; CONTAINS InterPro DOMAIN/s: DNA/RNA helicase, DEAD/DEAH box type, N-terminal (InterPro:IPR011545), RNA helicase, DEAD-box type, Q motif (InterPro:IPR0140…	REGULATOR OF CBF GENE EXPRESSION 1 (RCF1)	REGULATOR OF CBF GENE EXPRESSION 1 (RCF1)	AAAMVAAMNLQHNLAK,FNEEEEEVRK,TREEELEDEQK
4-7proteome,8-12proteome	AT1G04810.1	26S proteasome regulatory complex, non-ATPase subcomplex, Rpn2/Psmd1 subunit; FUNCTIONS IN: enzyme regulator activity, binding; INVOLVED IN: protein catabolic process, ubiquitin-dependent protein catabolic process; LOCATED IN: proteasome regulatory particle, base subcomplex, proteasome complex, nucleus, plasma membrane; EXPRESSED IN: 23 plant structures; EXPRESSED DURING: 13 growth stages; CONTAI…			AAAMVSSAGGLLAMLNEPHPSLK,ASEMLAYAHETQHEK,FSATAGLGVIHR,IVSLLSESYNPHVR,MGAILASGILDAGGR,RLDKLEEAIIK,SDLLILK,SLMAPYLPQGGAGGGGSPYSEGGALYALGLIHANHGEGIK
4-7proteome	AT4G31480.1	Coatomer, beta subunit; FUNCTIONS IN: clathrin binding, structural molecule activity, binding; INVOLVED IN: intracellular protein transport, vesicle-mediated transport; LOCATED IN: membrane coat, COPI vesicle coat; EXPRESSED IN: male gametophyte, guard cell; EXPRESSED DURING: M germinated pollen stage; CONTAINS InterPro DOMAIN/s: Coatomer, beta subunit, C-terminal (InterPro:IPR011710), Armadillo-…			AAANTYCQLLLSQSDNNVK,AVNYLLSNVDK,KIQPTSSAMVSSR,LLDTFYQIR,NAILAIMSIYK,TQTTHAQPDDLIDFFHLK,VAVNTTIQNER
4-7proteome,4-7phos,8-12phos,8-12proteome	AT5G05010.1	clathrin adaptor complexes medium subunit family protein; INVOLVED IN: intracellular protein transport, transport, vesicle-mediated transport; LOCATED IN: membrane; EXPRESSED IN: 24 plant structures; EXPRESSED DURING: 14 growth stages; CONTAINS InterPro DOMAIN/s: Clathrin adaptor, mu subunit, C-terminal (InterPro:IPR008968), Longin-like (InterPro:IPR011012); Has 30201 Blast hits to 17322 proteins…			AAAPPPTDPFTLTVEEK,AEGEDVIEDVKPTGQSK,LVPEYSMSLDEEGISR,NKPGGFSSMGSMGSGR,NQLMESLKAEGEDVIEDVKPTGQSK,QSNILEDLATLTLLSK,RPDQPFPTGQGGDGVGLLR,TQLIAQNYQVI
4-7proteome,8-12proteome	AT3G56910.1	plastid-specific 50S ribosomal protein 5 (PSRP5); FUNCTIONS IN: molecular_function unknown; INVOLVED IN: biological_process unknown; LOCATED IN: thylakoid, chloroplast thylakoid membrane, chloroplast, chloroplast envelope; EXPRESSED IN: 22 plant structures; EXPRESSED DURING: 13 growth stages; Has 42 Blast hits to 42 proteins in 16 species: Archae - 0; Bacteria - 0; Metazoa - 2; Fungi - 0; Plants …	PLASTID-SPECIFIC 50S RIBOSOMAL PROTEIN 5 (PSRP5)	PLASTID-SPECIFIC 50S RIBOSOMAL PROTEIN 5 (PSRP5)	AAASGVDGAEPESKEEPK
4-7proteome,8-12proteome	AT5G56590.1	O-Glycosyl hydrolases family 17 protein; FUNCTIONS IN: cation binding, hydrolase activity, hydrolyzing O-glycosyl compounds, catalytic activity; INVOLVED IN: carbohydrate metabolic process; LOCATED IN: anchored to plasma membrane, plasma membrane, anchored to membrane, plant-type cell wall; EXPRESSED IN: 23 plant structures; EXPRESSED DURING: 13 growth stages; CONTAINS InterPro DOMAIN/s: X8 (Inte…			AAASSDNAETYNSNIIR
4-7proteome	AT3G01800.1	Ribosome recycling factor; INVOLVED IN: translational termination, translation; LOCATED IN: mitochondrion; EXPRESSED IN: 19 plant structures; EXPRESSED DURING: 13 growth stages; CONTAINS InterPro DOMAIN/s: Ribosome recycling factor, bacterial-like (InterPro:IPR015998), Ribosome recycling factor (InterPro:IPR002661); BEST Arabidopsis thaliana protein match is: ribosome recycling factor, chloroplas…			AAASSQMEAAIDALSR,SKDDSGTGMVDAAPDIGPTVK
4-7proteome,8-12proteome	AT5G25940.1	early nodulin-related; FUNCTIONS IN: molecular_function unknown; LOCATED IN: mitochondrion; EXPRESSED IN: 24 plant structures; EXPRESSED DURING: 16 growth stages; CONTAINS InterPro DOMAIN/s: Early nodulin 93 ENOD93 protein (InterPro:IPR005050); Has 1807 Blast hits to 1807 proteins in 277 species: Archae - 0; Bacteria - 0; Metazoa - 736; Fungi - 347; Plants - 385; Viruses - 0; Other Eukaryotes - 3…			AAAVAAVASAIPTVAAVR
4-7proteome,8-12proteome	AT5G05000.2	Outer membrane GTPase protein that may function in import of nuclear encoded proteins into the chloroplast. Phosphorylation of the G-domains regulate translocon assembly.	TRANSLOCON AT THE OUTER ENVELOPE MEMBRANE OF CHLOROPLASTS 34 (TOC34)	ARABIDOPSIS THALIANA TRANSLOCON AT THE OUTER ENVELOPE MEMBRANE OF CHLOROPLASTS 34 (ATTOC34); (OEP34);TRANSLOCON AT THE OUTER ENVELOPE MEMBRANE OF CHLOROPLASTS 34 (TOC34)	AAAVSTFQSEGLRPTLVSR,SALVLTHAQFSPPDGLNYNHFVSK
4-7proteome,4-7phos,8-12phos,8-12proteome	AT5G46070.1	Guanylate-binding family protein; FUNCTIONS IN: GTP binding, GTPase activity; INVOLVED IN: immune response; LOCATED IN: nucleolus, chloroplast; EXPRESSED IN: 24 plant structures; EXPRESSED DURING: 14 growth stages; CONTAINS InterPro DOMAIN/s: Guanylate-binding protein, N-terminal (InterPro:IPR015894), Guanylate-binding protein, C-terminal (InterPro:IPR003191); BEST Arabidopsis thaliana protein ma…			AACHASNANMDNVVK,AEALSLELQAAQAHVDNLQQELAQAR,AEQSLTVLR,APEEGALREEHEEAVR,APEEGALREEHEEAVRK,AVQEQLSSEMEVLR,DSPADSASPSPR,EILALYEAHVLPK,GLWLWSSPIK,KYDYAVGEAR,LAEYEASCHGPGK,LESFEVELASLR,LQGENSSLNER,LRPEFGAGLDAFTK,QKTDLEDELDR,RAEALSLELQAAQAHVDNLQQELAQAR,SFILNQLLGR
4-7proteome,8-12proteome	AT2G46280.1	Encodes a homolog of mammalian TGF-beta receptor interacting protein. Co-immunoprecipitates with BRI1 and can be phosphorylated in vitro by BRI1 at specific sites (Thr-14, Thr-89, and either Thr-197 or Ser-198). May therefore be a cytoplasmic BRI1 substrate and involved in brassinosteroid regulated plant growth and development.The encoded protein has two DWD motifs. It can bind to DDB1a in Y2H as…	TGF-BETA RECEPTOR INTERACTING PROTEIN 1 (TRIP-1)	TGF-BETA RECEPTOR INTERACTING PROTEIN 1 (TRIP-1); (TIF3I1); (TRIP1)	AADDSHFLTGSLDK,AVWGPLNQTIVSGGEDK,DHTPTLWFADNGER,EGDLLFSCAK,ILQEEIGGVK,LITGSADQTAK,RIAEDPEEQDAESVLVLHCPDGK,SFSSGGEDGYVR,TYTTVVPVNAVSLSPLLNHVVLGGGQDASAVTTTDHR
4-7phos	AT5G23405.2	HMG-box (high mobility group) DNA-binding family protein; FUNCTIONS IN: DNA binding; INVOLVED IN: regulation of transcription, DNA-dependent; LOCATED IN: nucleus; EXPRESSED IN: 21 plant structures; EXPRESSED DURING: 13 growth stages; CONTAINS InterPro DOMAIN/s: High mobility group, superfamily (InterPro:IPR009071), High mobility group, HMG1/HMG2 (InterPro:IPR000910); BEST Arabidopsis thaliana pro…			AADEEDEDEDTVEEQADDsDDAEDNEVKETDDDN
4-7proteome,4-7phos,8-12phos,8-12proteome	AT3G12390.1	Nascent polypeptide-associated complex (NAC), alpha subunit family protein; INVOLVED IN: response to salt stress; LOCATED IN: cytosolic ribosome; EXPRESSED IN: 24 plant structures; EXPRESSED DURING: 13 growth stages; CONTAINS InterPro DOMAIN/s: Ubiquitin-associated/translation elongation factor EF1B, N-terminal (InterPro:IPR000449), Nascent polypeptide-associated complex, alpha subunit (InterPro:…			AADGDIVSAIMELTT,APDLSNVISK,GESSSAAVVQDDEEVDEEGVEPK,IEDLSSQIQSQAAEQFK,LGMKPITGVSR,NILFVISKPDVFK,SPASDTYVIFGEAK
4-7proteome,8-12proteome	AT3G55410.1	2-oxoglutarate dehydrogenase, E1 component; FUNCTIONS IN: oxoglutarate dehydrogenase (succinyl-transferring) activity, cobalt ion binding, zinc ion binding; INVOLVED IN: glycolysis, metabolic process; LOCATED IN: mitochondrion; EXPRESSED IN: 25 plant structures; EXPRESSED DURING: 15 growth stages; CONTAINS InterPro DOMAIN/s: 2-oxoglutarate dehydrogenase, E1 component (InterPro:IPR011603), Dehydro…			AADLGVESIVIGMSHR,AWEADPNSVDESWDNFFR,DQNDHSDLEEGIR,DQNDHSDLEEGIRR,FGHNEIDEPSFTQPK,LLECGEVSQQDIDR,LLLLVR,LTDSFLDGTSSVYLEELQR,NFVGQAATSPGISGQTIQESMR,QTGLVMLLPHGYDGQGPEHSSAR,SNLSEFDDVQGHPGFDK,YLQMSDDNPYVIPDMEPTMR
4-7proteome,8-12proteome	AT1G01910.3	P-loop containing nucleoside triphosphate hydrolases superfamily protein; FUNCTIONS IN: ATP binding; INVOLVED IN: cellular metal ion homeostasis, anion transport; LOCATED IN: membrane; EXPRESSED IN: 24 plant structures; EXPRESSED DURING: 15 growth stages; CONTAINS InterPro DOMAIN/s: ATPase, anion-transporting (InterPro:IPR003348); BEST Arabidopsis thaliana protein match is: P-loop containing nucl…			AADLPEATVQNILDQESLK,FGGLMTQMSR,MFGMEDEFGEDALLGR
4-7proteome,4-7phos,8-12phos,8-12proteome	AT5G39320.1	UDP-glucose 6-dehydrogenase family protein; FUNCTIONS IN: in 6 functions; INVOLVED IN: oxidation reduction, metabolic process; LOCATED IN: cytosol, nucleus; EXPRESSED IN: 24 plant structures; EXPRESSED DURING: 15 growth stages; CONTAINS InterPro DOMAIN/s: UDP-glucose/GDP-mannose dehydrogenase, N-terminal (InterPro:IPR001732), 6-phosphogluconate dehydrogenase, C-terminal-like (InterPro:IPR008927),…	UDP-GLUCOSE DEHYDROGENASE 4 (UDG4)	UDP-GLUCOSE DEHYDROGENASE 4 (UDG4)	AADLTYWESAAR,AQISIYDPQVTEEQIQR,ICCIGAGYVGGPTMAVIALK,LAANAFLAQR,VAILGFAFK
4-7proteome,8-12proteome	AT3G29360.1	Encodes one of four UDP-glucose dehydrogenase UGD) genes. Mutation of this gene in combination with UGD3 leads to swollen plant cell walls and severe developmental defects associated with changes in pectic polysaccharides.	UDP-GLUCOSE DEHYDROGENASE 2 (UGD2)	UDP-GLUCOSE DEHYDROGENASE 2 (UGD2)	AADLTYWESAAR,FLNSSVGFGGSCFQK,FQILSNPEFLAEGTAIK,IAVLGFAFK,ICCIGAGYVGGPTMAVIALK,INAWNSDTLPIYEPGLDDVVK,LAANAFLAQR,LSIYDPQVTEDQIQR,VVSSMFNSVSNK
4-7proteome,8-12proteome	AT5G15490.1	Encodes one of four UDP-glucose dehydrogenase UGD) genes. Mutation of this gene in combination with UGD2 leads to swollen plant cell walls and severe developmental defects associated with changes in pectic polysaccharides.	UDP-GLUCOSE DEHYDROGENASE 3 (UGD3)	UDP-GLUCOSE DEHYDROGENASE 3 (UGD3)	AADLTYWESAAR,FLNSSVGFGGSCFQK,IAVLGFAFK,ICCIGAGYVGGPTMAVIALK,LAANAFLAQR
4-7proteome,4-7phos,8-12phos,8-12proteome	AT2G15860.1	unknown protein; FUNCTIONS IN: molecular_function unknown; INVOLVED IN: biological_process unknown; LOCATED IN: cellular_component unknown; EXPRESSED IN: 24 plant structures; EXPRESSED DURING: 13 growth stages; Has 30201 Blast hits to 17322 proteins in 780 species: Archae - 12; Bacteria - 1396; Metazoa - 17338; Fungi - 3422; Plants - 5037; Viruses - 0; Other Eukaryotes - 2996 (source: NCBI BLink).			AADMATGFTNALAGLHVNDMIQR
4-7proteome	AT2G44040.1	Dihydrodipicolinate reductase, bacterial/plant; FUNCTIONS IN: dihydrodipicolinate reductase activity; INVOLVED IN: oxidation reduction, lysine biosynthetic process via diaminopimelate, metabolic process, diaminopimelate biosynthetic process; LOCATED IN: chloroplast; EXPRESSED IN: cotyledon; CONTAINS InterPro DOMAIN/s: Dihydrodipicolinate reductase, C-terminal (InterPro:IPR022663), NAD(P)-binding …			AADSAGVNIVPISFGSAGEDGQR,IYAVISPQMGK,IYNMIDVLR
4-7proteome,4-7phos,8-12proteome	AT5G65770.1	Encodes a protein that localizes to the nuclear periphery and affects nuclear morphology.	LITTLE NUCLEI4 (LINC4)	LITTLE NUCLEI4 (LINC4);CROWDED NUCLEI 4 (CRWN4)	AAEALQAEANR,ASVDESDLTHMR,FPITPSTAATNR,MVEEHSEWLSK,STLMHHYEEEGGVPSEK
4-7proteome,8-12proteome	AT1G47420.1	predicted to encode subunit 5 of mitochondrial complex II and to participate in the respiratory chain	SUCCINATE DEHYDROGENASE 5 (SDH5)	SUCCINATE DEHYDROGENASE 5 (SDH5)	AAEAVEEFGGILTSIK,DLMAADWAELPSAVVK,VTVLGTSGLSGSYVEQR,YAEYLDSFEPEEVYLK
4-7proteome,8-12proteome	ATCG00270.1	PSII D2 protein	PHOTOSYSTEM II REACTION CENTER PROTEIN D (PSBD)	PHOTOSYSTEM II REACTION CENTER PROTEIN D (PSBD)	AAEDPEFETFYTK,AFNPTQAEETYSMVTANR,AWMAAQDQPHENLIFPEEVLPR,AYDFVSQEIR
4-7proteome,8-12proteome	AT2G20260.1	Encodes subunit E of photosystem I.	PHOTOSYSTEM I SUBUNIT E-2 (PSAE-2)	PHOTOSYSTEM I SUBUNIT E-2 (PSAE-2)	AAEDTPPATASSDSSSTTAAAAPAK
4-7proteome,8-12proteome	AT1G02140.1	Encodes a homologue of the exon junction complex (EJC) component MAGO that participates in intron-mediated enhancement of gene expression.	MAGO NASHI (MAGO)	HAPLESS 1 (HAP1);MATERNAL EFFECT EMBRYO ARREST 63 (MEE63);MAGO NASHI (MAGO)	AAEEATEFYLR,IFYYLVQDLK,IGSLVDCQSSNDPEGLR
4-7proteome,8-12proteome	AT4G35050.1	Encodes a WD-40 repeat protein similar to yeast MSI1. The predicted protein has a DWD motif. It can bind to DDB1a in Y2H assays, and DDB1b in co-IP assays, and may be involved in the formation of a CUL4-based E3 ubiquitin ligase	MULTICOPY SUPPRESSOR OF IRA1 3 (MSI3)	NUCLEOSOME/CHROMATIN ASSEMBLY FACTOR GROUP C 3 (NFC3)	AAEEGKDEAGLDQVEEEFSIWK,IRVDGEVNR,LMGHEQEGYGLAWSSFK,LSGKPQTSECDPDLR,TSGSEVFLFDYAR
4-7proteome,8-12proteome	AT5G42980.1	encodes a cytosolic thioredoxin that reduces disulfide bridges of target proteins by the reversible formation of a disulfide bridge between two neighboring Cys residues present in the active site. Thioredoxins have been found to regulate a variety of biological reactions in prokaryotic and eukaryotic cells.	THIOREDOXIN 3 (TRX3)	THIOREDOXIN 3 (TRX3);THIOREDOXIN H3 (TRXH3);THIOREDOXIN 3 (ATTRX3);THIOREDOXIN H-TYPE 3 (ATH3); (ATTRXH3)	AAEGEVIACHTVEDWTEK,EEIIANLEK,ETVVGAAKEEIIANLEK,VDVDELNTVAEEFK
4-7proteome,8-12proteome	AT3G52880.1	Encodes a peroxisomal monodehydroascorbate reductase, involved in the ascorbate-glutathione cycle which removes toxic H2O2	MONODEHYDROASCORBATE REDUCTASE 1 (MDAR1)	MONODEHYDROASCORBATE REDUCTASE 1 (ATMDAR1);MONODEHYDROASCORBATE REDUCTASE 1 (MDAR1)	AAEGGAAVEEYDYLPFFYSR,ARPSAESLDELVK,EFANQGVQPGELAVISK,EIDDADKLVEAIK,GYLFPEGAAR,TSVPDVYAVGDVATFPLK,VVGAFMEGGSGDENK
4-7proteome,8-12proteome	AT2G40660.1	Nucleic acid-binding, OB-fold-like protein; FUNCTIONS IN: tRNA binding; INVOLVED IN: tRNA aminoacylation for protein translation; EXPRESSED IN: 22 plant structures; EXPRESSED DURING: 14 growth stages; CONTAINS InterPro DOMAIN/s: Nucleic acid-binding, OB-fold-like (InterPro:IPR016027), Nucleic acid-binding, OB-fold (InterPro:IPR012340), tRNA-binding domain (InterPro:IPR002547); BEST Arabidopsis th…			AAEGVKPVDKPDVQPQLGTK,EELSTLFAPIPVK,EVSAQNNDVLK,HFSLDPEPFVGGAGESDIK,KAAEGVKPVDKPDVQPQLGTK,LPEFSFEVPKPAIK,LVALITNVKPGK,WVNYIQNK
4-7proteome	AT5G37850.2	Encodes a pyridoxal kinase required for root hair development. Mutants are hypersensitive to Na+, K+ and Li+.	SALT OVERLY SENSITIVE 4 (SOS4)	SALT OVERLY SENSITIVE 4 (SOS4)	AAELAVSTLQALLR,LIQSQEDIRNPK,VVPLASMLTPNQFEAEK
4-7proteome,8-12proteome	ATMG01190.1	ATPase subunit 1	ATP SYNTHASE SUBUNIT 1 (ATP1)	ATP SYNTHASE SUBUNIT 1 (ATP1)	AAELTNLFESR,APGILER,DNGMHALIIYDDLSK,EAFPGDVFYLHSR,EVAAFAQFGSDLDAATQALLNR,NFYANFQVDEIGR,QPQYAPLPIEK,RTGSIVDVPAGK,TTIAIDTILNQK,VVDAMGVPIDGK
4-7proteome	AT5G48600.1	member of SMC subfamily	STRUCTURAL MAINTENANCE OF CHROMOSOME 3 (SMC3)	STRUCTURAL MAINTENANCE OF CHROMOSOME 3 (SMC3);ARABIDOPSIS THALIANA STRUCTURAL MAINTENANCE OF CHROMOSOME 4 (ATSMC4);STRUCTURAL MAINTENANCE OF CHROMOSOME 3 (ATSMC3);STRUCTURAL MAINTENANCE OF CHROMOSOMES 3 (SMC3);ARABIDOPSIS THALIANA CHROMOSOME ASSOCIATED PROTEIN-C (ATCAP-C)	AAENEVSGLEMELAK,EIESLNSEHNYLEK,IVDMLNNIR,VDELNSVTQER
4-7proteome,8-12proteome	AT2G27730.1	copper ion binding; FUNCTIONS IN: copper ion binding; INVOLVED IN: photorespiration; LOCATED IN: in 6 components; EXPRESSED IN: 25 plant structures; EXPRESSED DURING: 15 growth stages; Has 74 Blast hits to 74 proteins in 14 species: Archae - 0; Bacteria - 0; Metazoa - 0; Fungi - 0; Plants - 74; Viruses - 0; Other Eukaryotes - 0 (source: NCBI BLink).			AAENVFIK,QGPGEQAAGSASEAK,VAGATASASAESGPK
4-7proteome,8-12proteome	AT1G79500.1	Encodes a protein with 3-deoxy-8-phosphooctulonate synthase (KDOP synthase) activity which is involved in the biosynthesis of KDO, a component of cell wall rhamnogalacturonan II.	(AtkdsA1)	(ATKDO8PS); (AtkdsA1);3-DEOXY-D-MANNO-OCTULOSONATE 8-PHOSPHATE SYNTHASE (KDO8PS)	AAEPFFLLAGPNVIESEEHILR,KLDGGGVASGGLR
4-7proteome,4-7phos	AT5G55670.2	RNA-binding (RRM/RBD/RNP motifs) family protein; FUNCTIONS IN: RNA binding, nucleotide binding, nucleic acid binding; INVOLVED IN: biological_process unknown; LOCATED IN: cellular_component unknown; EXPRESSED IN: 23 plant structures; EXPRESSED DURING: 14 growth stages; CONTAINS InterPro DOMAIN/s: RNA recognition motif, glycine rich protein (InterPro:IPR015465), RNA recognition motif, RNP-1 (Inter…			AAESSYGEEAASDHQYGEVNHER,DVGHGYDMPER
4-7proteome,8-12proteome	AT2G04700.1	ferredoxin thioredoxin reductase catalytic beta chain family protein; FUNCTIONS IN: ferredoxin:thioredoxin reductase activity, ferredoxin reductase activity; INVOLVED IN: oxidation reduction; LOCATED IN: chloroplast; EXPRESSED IN: 22 plant structures; EXPRESSED DURING: 13 growth stages; CONTAINS InterPro DOMAIN/s: Ferredoxin thioredoxin reductase, beta subunit (InterPro:IPR004209); Has 267 Blast …			AAEVGQGFWNCPCVPMR
4-7proteome	AT5G53120.1	encodes a novel spermine synthase and is a paralog of previously characterized spermidine synthases, SPDS1 and SPDS2. SPDS3 forms heterodimers with SDPS2, which in turn forms heterodimers with SDPS1 in vivo. The gene does not complement speDelta3 deficiency of spermidine synthase in yeast but DOES complement speDelta4 deficiency.	SPERMIDINE SYNTHASE 3 (SPDS3)	SPERMIDINE SYNTHASE 3 (ATSPDS3);SPERMIDINE SYNTHASE 3 (SPDS3); (SPMS)	AAFALPTFLR
4-7proteome,8-12proteome	AT3G02110.1	serine carboxypeptidase-like 25 (scpl25); FUNCTIONS IN: serine-type carboxypeptidase activity; INVOLVED IN: proteolysis; LOCATED IN: endomembrane system; EXPRESSED IN: 22 plant structures; EXPRESSED DURING: 13 growth stages; CONTAINS InterPro DOMAIN/s: Peptidase S10, serine carboxypeptidase (InterPro:IPR001563), Peptidase S10, serine carboxypeptidase, active site (InterPro:IPR018202); BEST Arabid…	SERINE CARBOXYPEPTIDASE-LIKE 25 (scpl25)	SERINE CARBOXYPEPTIDASE-LIKE 25 (scpl25)	AAFELFK,DSLQFLIQWLHR,EIYITGESYAGHYVPQLAK,GAGHEVPLFKPR,TYHQLISTCDFSR,VWVFSGDVDSVVPVTATR,YAEIYYNRPDVQK
4-7proteome,8-12proteome	AT5G40770.1	prohibitin 3	PROHIBITIN 3 (PHB3)	PROHIBITIN 3 (PHB3);PROHIBITIN 3 (ATPHB3); (EER3)	AAFGLGTAATVLNTSLFTVDGGER,AEGESEAAQLISDATAK,AGMGLIELR,AVVAQFNADQLLTERPHVSALVR,DLQMVNLTLR,GSQQAAVSFLSNLAK,GVMDQTVGEGTHFLIPILQRPHIFDIR,LPYIFQTLGLEYDEK,SPNVAYLPGGQSMLFALNR
4-7proteome,8-12proteome	AT1G69740.1	Encodes a putative 5-aminolevulinate dehydratase involved in chlorophyll biosynthesis.	(HEMB1)	(HEMB1)	AAFQETDISPANFVYPLFIHEGEEDTPIGAMPGCYR,AVGVNSIVLFPK,EDEAEGADILLVKPGLPYLDIIR,SPLPIAAYQVSGEYSMIK,VMMESLMCLR
4-7proteome	AT4G37640.1	Encodes a calmodulin-regulated Ca(2+)-pump located in the endoplasmic reticulum. Belongs to plant 2B ATPase's with an N-terminal autoinhibitor.	CALCIUM ATPASE 2 (ACA2)	CALCIUM ATPASE 2 (ACA2)	AAFQFISGVSPSDYTVPEDVK
4-7proteome,8-12proteome	AT5G17920.1	Encodes a cytosolic cobalamin-independent methionine synthase, involved in methionine regeneration via the activated methyl cycle (SAM cycle). The protein undergoes thiolation following treatment with the oxidant tert-butylhydroperoxide.	METHIONINE SYNTHESIS 1 (ATMS1)	METHIONINE SYNTHESIS 1 (ATMS1);COBALAMIN-INDEPENDENT METHIONINE SYNTHASE (ATCIMS); (ATMETS)	AAGATWIQLDEPVLVMDLEGQK,ALAGQKDEALFSANAAALASR,ALGVDTVPVLVGPVSYLLLSK,ASHIVGYPR,CVKPPVIYGDVSRPK,DEALFSANAAALASR,FALESFWDGK,FIPSNTFAHYDQVLDTTAMLGAVPPR,GGIGVIQIDEAALR,GMLTGPVTILNWSFVR,GVTAFGFDLVR,HETCYQIALAIKDEVEDLEK,IPSSEEIADR,KLNLPILPTTTIGSFPQTVELR,LNLPILPTTTIGSFPQTVELR,LVVSTSCSLLHTAVDLINETK,LVVSTSCSLLHTAVDLINETKLDDEIK,MLAVLEQNILWVNPDCGLK,NIWANDFAASLSTLQALEGIVGK,SEHAFYLDWAVHSFR,SFELLSLLPK,SWLAFAAQK,…
4-7proteome	AT2G07690.1	Member of the minichromosome maintenance complex, involved in DNA replication initiation. Abundant in proliferating and endocycling tissues. Localized in the nucleus during G1, S and G2 phases of the cell cycle, and are released into the cytoplasmic compartment during mitosis. Binds chromatin.	MINICHROMOSOME MAINTENANCE 5 (MCM5)	MINICHROMOSOME MAINTENANCE 5 (MCM5)	AAGEVLTGLK,AGITTVLNSR,AHETGEAAPIPITVR,EANEGGVMEEPLTR,FSDENTDSKEDNWLK,GPANFTPDEEEEFKK,GSSAAGLTASVIR,LFDTSTMDAAR,LQENPEDVPTGELPR,NFEIEQNCFPYR,SQYVDQQTLK,VVGLEDTNEASSR
4-7proteome	AT4G03430.1	Encodes a nuclear protein similar to the human U5 small ribonucleoprotein-associated 102-kD protein and to the yeast pre-mRNA splicing factors Prp1p and Prp6p. STA1 expression is upregulated by cold stress, and the sta1-1 mutant is defective in the splicing of the cold-induced COR15A gene. Luciferase imaging was used to isolate a recessive mutant, sta1-1, with enhanced stability of the normally u…	STABILIZED 1 (STA1)	EMBRYO DEFECTIVE 2770 (EMB2770);STABILIZED 1 (STA1)	AAGGSETPWGQTPVTDLTAVGEGR,AVVELANEEDAR,RTTDEEIYDR
4-7proteome,8-12proteome	AT5G67360.1	Encodes a subtilisin-like serine protease essential for mucilage release from seed coats.	(ARA12)	(ARA12);SUBTILISIN-LIKE SERINE PROTEASE 1.7 (SBT1.7)	AAGGVGMILANTAANGEELVADAHLLPATTVGEK,DDDGHGTHTSSTAAGSVVEGASLLGYASGTAR,SYSDEGFGPIPSSWK,TVTSVGGAGTYSVK
4-7proteome	AT3G48140.1	B12D protein; CONTAINS InterPro DOMAIN/s: B12D (InterPro:IPR010530); BEST Arabidopsis thaliana protein match is: B12D protein (TAIR:AT3G29970.1); Has 143 Blast hits to 143 proteins in 25 species: Archae - 0; Bacteria - 0; Metazoa - 0; Fungi - 0; Plants - 143; Viruses - 0; Other Eukaryotes - 0 (source: NCBI BLink).			AAGILDNHAEGEK
4-7proteome,4-7phos,8-12phos,8-12proteome	AT5G64270.1	splicing factor, putative; FUNCTIONS IN: binding; INVOLVED IN: mRNA processing; LOCATED IN: chloroplast; EXPRESSED IN: 26 plant structures; EXPRESSED DURING: 15 growth stages; CONTAINS InterPro DOMAIN/s: HEAT (InterPro:IPR000357), Armadillo-like helical (InterPro:IPR011989), Splicing factor 3B subunit 1 (InterPro:IPR015016), HEAT, type 2 (InterPro:IPR021133), Armadillo-type fold (InterPro:IPR0160…			AAGLASMIAAMRPDIDNIDEYVR,AIGPQDVLATLLNNLK,LQQTPTPMATPGYVIPEENR,VGVADIVGR,VVTNLGASDIDAR
4-7proteome,4-7phos,8-12proteome	AT2G32240.1	FUNCTIONS IN: molecular_function unknown; INVOLVED IN: response to cadmium ion; LOCATED IN: plasma membrane; EXPRESSED IN: 25 plant structures; EXPRESSED DURING: 13 growth stages; CONTAINS InterPro DOMAIN/s: Prefoldin (InterPro:IPR009053); BEST Arabidopsis thaliana protein match is: unknown protein (TAIR:AT1G05320.3); Has 470429 Blast hits to 168274 proteins in 4282 species: Archae - 6896; Bacter…			AAGLQESEVMEK,SLQSSSESELLAETNNQLK,VSSTEALIDELTQELEQK
4-7proteome,8-12proteome	AT3G25860.1	Nuclear encoded dihydrolipoamide S-acetyltransferase (LTA2) that encodes teh Pyruvate Decarboxylase E2 subunit. Mutant has embryo defect.	(LTA2)	(LTA2);PLASTID E2 SUBUNIT OF PYRUVATE DECARBOXYLASE (PLE2)	AAGMALAQHPVVNASCK,ATTTNLPPLLPDSSIVPFTAMQSAVSK,DGFFSVK,EIFMPALSSTMTEGK,GVTMTALLAK,ITASDVETAAGIAPSK,IVYGADLAAFLQTFAK,NTMLVNVTADHR,VDIESVAGTGPFGR,VGYPVNTDALDALYEK
4-7proteome,4-7phos,8-12proteome	AT4G00810.1	60S acidic ribosomal protein family; FUNCTIONS IN: structural constituent of ribosome; INVOLVED IN: translational elongation; LOCATED IN: cytosol, cytosolic ribosome, ribosome, nucleus; EXPRESSED IN: 24 plant structures; EXPRESSED DURING: 15 growth stages; CONTAINS InterPro DOMAIN/s: Ribosomal protein 60S (InterPro:IPR001813); BEST Arabidopsis thaliana protein match is: 60S acidic ribosomal prote…			AAGVEIESYWPMLFAK,NVTDLIMNVGAGGGGGGAPVSAAAPAAAGGAAAAAPAKEEK,RNVTDLIMNVGAGGGGGGAPVSAAAPAAAGGAAAAAPAK,RNVTDLIMNVGAGGGGGGAPVSAAAPAAAGGAAAAAPAKEEK
4-7proteome,8-12proteome	AT5G67630.1	P-loop containing nucleoside triphosphate hydrolases superfamily protein; FUNCTIONS IN: DNA helicase activity, nucleoside-triphosphatase activity, nucleotide binding, ATP binding; LOCATED IN: nucleolus, chloroplast; EXPRESSED IN: 21 plant structures; EXPRESSED DURING: 13 growth stages; CONTAINS InterPro DOMAIN/s: TIP49, C-terminal (InterPro:IPR010339), ATPase, AAA+ type, core (InterPro:IPR003593)…			AAGVILQMIR,ALENEMSPILVVATNR,GLGLDSALEPR,LLIITTQPYTDDDIRK,TQGFLALFTGDTGEIR,TTDMETVYDMGAK
4-7proteome,8-12proteome	AT5G52920.1	encodes a dominant chloroplast pyruvate kinase beta subunit. Important for seed oil biosynthesis. Ubiquitously expressed, with significantly increased expression in maturing seeds. The mutant plant has wrinkled seeds, with a 50-70% reduction in seed fatty acid content.	PLASTIDIC PYRUVATE KINASE BETA SUBUNIT 1 (PKP-BETA1)	PLASTIDIAL PYRUVATE KINASE 2 (PKP2);PLASTIDIAL PYRUVATE KINASE 1 (PKP1);PLASTIDIC PYRUVATE KINASE BETA SUBUNIT 1 (PKP-BETA1)	AAGVMHTVALR,AVIVATNMLESMIVHPTPTR,EGADAVMLSGETAHGK,GDLGAELPIEEVPILQEEIINLCR,IESADSIPNLHSIITASDGAMVAR,IVCTVGPSTNTR,KGEEIAIVQSGTQPIWR,SGDLPQPIMLDPGQEFTFTIER,TEATITSGEMPPNLGQAFK,VDFYAVSFVK
4-7proteome,8-12proteome	AT1G01100.1	60S acidic ribosomal protein family; FUNCTIONS IN: structural constituent of ribosome; INVOLVED IN: translational elongation; LOCATED IN: cytosol, cytosolic ribosome, ribosome, nucleus, plasma membrane; EXPRESSED IN: 25 plant structures; EXPRESSED DURING: 14 growth stages; CONTAINS InterPro DOMAIN/s: Ribosomal protein 60S (InterPro:IPR001813); BEST Arabidopsis thaliana protein match is: 60S acidi…			AAGVSIESYWPMLFAK,KKDEPAEESDGDLGFGLFD,NVTDLIMNVGAGGGGGAPVAAAAPAAGGGAAAAPAAEEK,RNVTDLIMNVGAGGGGGAPVAAAAPAAGGGAAAAPAAEEK
4-7proteome,8-12proteome	AT5G47700.1	60S acidic ribosomal protein family; FUNCTIONS IN: structural constituent of ribosome; INVOLVED IN: translational elongation; LOCATED IN: cytosol, cytosolic ribosome, ribosome, nucleus, plasma membrane; EXPRESSED IN: 24 plant structures; EXPRESSED DURING: 13 growth stages; CONTAINS InterPro DOMAIN/s: Ribosomal protein 60S (InterPro:IPR001813); BEST Arabidopsis thaliana protein match is: 60S acidi…			AAGVTIESYWPMLFAK,KKDEPAEESDGDLGFGLFD,RNVTDLIMNVGAGGGGGAPVAAAAPAAGGGAAAAAPAAEEK
4-7proteome,8-12proteome	AT3G09840.1	Encodes a cell division cycle protein, a member of AAA-type ATPases gene family. Expressed throughout the plant in regions of cell division. Within the cell, sub-cellular localization varies depending on the stage of the cell cycle.Mutants in which the expression of CDC48A is altered show defects in cytokinesis, cell expansion and cell differentiation.	CELL DIVISION CYCLE 48 (CDC48)	(CDC48A);CELL DIVISION CYCLE 48 (CDC48); (ATCDC48)	AAHFEESMK,AHVIVMGATNRPNSIDPALR,AIANECQANFISVK,DFSTAILER,EDEERLDDVGYDDVGGVR,EDEERLDDVGYDDVGGVRK,ELQETVQYPVEHPEK,ELQETVQYPVEHPEKFEK,ETVVEVPNVSWNDIGGLENVK,ETVVEVPNVSWNDIGGLENVKR,GDLFLVR,GVLFYGPPGCGK,IVSQLLTLMDGLK,KGDLFLVR,KYQAFAQTLQQSR,LAEDVDLER,LAGESESNLR,LDQLIYIPLPDEDSR,LGDVISVHQCPDVK,LVVDEAINDDNSVVSLHPATMEK,NAPSIIFIDEIDSIAPK,QSAPCVLFFDELDSIATQR,RIVSQLLTLMDGLK,RSENPEAMEEDGVDEVSEIK,SENPEAMEEDGVDEVS…
4-7proteome	AT5G03340.1	ATPase, AAA-type, CDC48 protein; FUNCTIONS IN: protein binding, ATPase activity; LOCATED IN: cell wall; EXPRESSED IN: 24 plant structures; EXPRESSED DURING: 13 growth stages; CONTAINS InterPro DOMAIN/s: ATPase, AAA+ type, core (InterPro:IPR003593), ATPase, AAA-type, core (InterPro:IPR003959), ATPase, AAA-type, conserved site (InterPro:IPR003960), Aspartate decarboxylase-like fold (InterPro:IPR009…	CELL DIVISION CYCLE 48C (ATCDC48C)	CELL DIVISION CYCLE 48C (ATCDC48C)	AAHFEESMK,AHVIVMGATNRPNSIDPALR,AIANECQANFISVK,DFSTAILER,ELQETVQYPVEHPEK,ELQETVQYPVEHPEKFEK,GDLFLVR,GVLFYGPPGCGK,IVSQLLTLMDGLK,KGDLFLVR,KYQAFAQTLQQSR,LAEDVDLER,LAGESESNLR,LDQLIYIPLPDEDSR,LGDVISVHQCPDVK,MDVIDLEDDSIDAEILNSMAVSNEHFHTALGNSNPSALR,NAPSIIFIDEIDSIAPK,QSAPCVLFFDELDSIATQR,RIVSQLLTLMDGLK,VIETDPAEYCVVAPDTEIFCEGEPVKR,VLNQLLTEMDGMNAK,YQAFAQTLQQSR,YTQGFSGADITEICQR
4-7proteome,8-12phos,8-12proteome	AT2G18960.1	Encodes a plasma membrane proton ATPase. Mutants have a reduced ability to close their stomata in response to drought and are affected in stomatal but not seed responsiveness to ABA.	H(+)-ATPASE 1 (HA1)	H(+)-ATPASE 1 (HA1);H(+)-ATPASE 1 (AHA1);PLASMA MEMBRANE PROTON ATPASE (PMA);OPEN STOMATA 2 (OST2)	AAHLVDSTNQVGHFQK,EGLTTQEGEDR,IPIEEVFQQLK,SGLEDIKNETVDLEK,VDQSALTGESLPVTK
4-7proteome,8-12proteome	AT5G65620.1	Zincin-like metalloproteases family protein; FUNCTIONS IN: metalloendopeptidase activity; INVOLVED IN: proteolysis; LOCATED IN: cytosol, chloroplast, chloroplast stroma; EXPRESSED IN: 26 plant structures; EXPRESSED DURING: 15 growth stages; CONTAINS InterPro DOMAIN/s: Peptidase M3A/M3B, thimet/oligopeptidase F (InterPro:IPR001567); BEST Arabidopsis thaliana protein match is: Zincin-like metallopr…	ORGANELLAR OLIGOPEPTIDASE (OOP)	ORGANELLAR OLIGOPEPTIDASE (OOP);THIMET METALLOENDOPEPTIDASE 1 (TOP1)	AAIEDVQPEK,ALLQHLEAELEELEK,ASSGDLDNTAIIDQILK,EVETVFHEFGHALQHMLTK,FSENVLDATK,GREPSPEPLLR,HYETGETLPEEVYK,LPVAHMVCNQTPPVGDKPSLMTFR,NQGAAESDSMTHWDTTFWSER,TLFGIDIEPADGLAPVWNNDVR,YVPGGPESIYDVDQR
4-7proteome,8-12proteome	AT5G66760.1	One of two genes in Arabidopsis that encode a flavoprotein subunit of the mitochondrial succinate dehydrogenase complex.	SUCCINATE DEHYDROGENASE 1-1 (SDH1-1)	SUCCINATE DEHYDROGENASE 1-1 (SDH1-1)	AAIGLSEHGFNTACITK,AYFSATSAHTCTGDGNAMVAR,GSDWLGDQDAIQYMCR,LGANSLLDIVVFGR,TGHALLHTLYGQAMK,TQETLEEGCQLIDK
4-7proteome,8-12proteome	AT1G09760.1	U2 small nuclear ribonucleoprotein A (U2A'); INVOLVED IN: nuclear mRNA splicing, via spliceosome, response to cold; LOCATED IN: in 6 components; EXPRESSED IN: 22 plant structures; EXPRESSED DURING: 13 growth stages; CONTAINS InterPro DOMAIN/s: U2A&apos;/phosphoprotein 32 family A, C-terminal (InterPro:IPR003603); Has 8109 Blast hits to 6297 proteins in 450 species: Archae - 0; Bacteria - 3635; Me…	U2 SMALL NUCLEAR RIBONUCLEOPROTEIN A (U2A')	U2 SMALL NUCLEAR RIBONUCLEOPROTEIN A (U2A')	AAIINSQTIEEIAR,ERAEAASLFSSK,IPVIENLGATEDQFDTIDLSDNEIVK,LGTLLINNNR,LQYLSLLDNNITK,LVNLVEIDPLASIPK,VSETAENPETPK
4-7proteome,4-7phos	AT4G31810.1	ATP-dependent caseinolytic (Clp) protease/crotonase family protein; FUNCTIONS IN: 3-hydroxyisobutyryl-CoA hydrolase activity, catalytic activity; INVOLVED IN: fatty acid beta-oxidation, metabolic process; LOCATED IN: mitochondrion; EXPRESSED IN: 22 plant structures; EXPRESSED DURING: 12 growth stages; CONTAINS InterPro DOMAIN/s: Crotonase, core (InterPro:IPR001753); BEST Arabidopsis thaliana prot…			AAILNNPSSLNALSAPMVGR,FQTLDQCLTHEYR,LLTDDPAVIEDSLAQYGDLVYPDSSSVLHK
4-7proteome	AT4G29830.1	The protein is composed of repeats of WD motif which is involved in protein complex formation. The gene is involved in flower timing and flower development. This gene is predicted to encode a protein with a DWD motif. It can bind to DDB1a in Y2H assays, and DDB1b in co-IP assays, and may be involved in the formation of a CUL4-based E3 ubiquitin ligase. Loss of gene function leads to a redistribut…	VERNALIZATION INDEPENDENCE 3 (VIP3)	A. THALIANA HOMOLOG OF YEAST SKI8 (SKI8);VERNALIZATION INDEPENDENCE 3 (VIP3)	AAIQTMSNHNDQVWSVAFRPPGGTGVR,LLHQLEGHNMPVR
4-7proteome,8-12proteome	AT1G18070.1	Translation elongation factor EF1A/initiation factor IF2gamma family protein; FUNCTIONS IN: translation factor activity, nucleic acid binding, GTP binding, translation release factor activity, GTPase activity; INVOLVED IN: translational termination; LOCATED IN: vacuole; EXPRESSED IN: 25 plant structures; EXPRESSED DURING: 15 growth stages; CONTAINS InterPro DOMAIN/s: Translation elongation factor…			AAKEEAEDVAEANK,AAKEEAEDVAEANKK,KGEFETGYER,LIVVVNK
4-7proteome,8-12proteome	AT1G29880.1	glycyl-tRNA synthetase / glycine--tRNA ligase; FUNCTIONS IN: glycine-tRNA ligase activity, nucleotide binding, aminoacyl-tRNA ligase activity, ATP binding; INVOLVED IN: response to cadmium ion, glycyl-tRNA aminoacylation; LOCATED IN: mitochondrion; EXPRESSED IN: 24 plant structures; EXPRESSED DURING: 14 growth stages; CONTAINS InterPro DOMAIN/s: Aminoacyl-tRNA synthetase, class II (G/ H/ P/ S), c…		CELLULOSE SYNTHASE LIKE C12 (CLSC12)	AAKPEIDAAIEQLNK,AGDEQLNLFR,CTVFPLVQNQQFEEVAK,EAASVVSSVSEGK,ELASVGISHK,IDITGTSIGK,IYSGVAGLFDYGPPGCAIK,LEFLMFPR,MTWQDVWATFPHHSSAAADE,NVVESLEAMNEEEAMEMK,VFTPSVIEPSFGIGR,VYLFLTR
4-7proteome,8-12proteome	AT4G35450.3	Involved in targeting of chloroplast outer membrane proteins to the chloroplast. Double mutants of AKR2A and the highly homologous AKR2B have yellow leaves, significantly reduced chloroplast proteins, and no thylakoid membranes.	ANKYRIN REPEAT-CONTAINING PROTEIN 2 (AKR2)	(AFT);ANKYRIN REPEAT-CONTAINING PROTEIN 2 (AKR2); (AKR2A)	AALASGGNKDEEDSEGR,DPAFNQLAEQLQR,LGTALVQDPQMSPFLDAFSNPETAEHFTER,NPLLSDEKPK,NTPLHYAAGYGR,TALHFACGYGELK
4-7proteome,8-12phos	AT2G17390.1	Highly homologous to AKR2A. Involved in chloroplast biogenesis. Double mutants of AKR2A and AKR2B have yellow leaves, significantly reduced chloroplast proteins, and no thylakoid membranes.	ANKYRIN REPEAT-CONTAINING 2B (AKR2B)	ANKYRIN REPEAT-CONTAINING 2B (AKR2B)	AALASGGNKDEEDSEGR,DPSFNQLAEQLQR,EDPELKPILAEIDAGGPSAMMK,LGNALVQDPQMSPFLEALGNPAASEQFAER,NTPLHYAAGYGR,STTKPESGSGAPPSPSPTDPGLDFNAFDFSGMAGILNDPSIK,SVPTGSHEGGLPNFDPQQYMQTMQQVMENPEFR
4-7proteome,4-7phos,8-12phos,8-12proteome	AT5G06140.1	Homolog of yeast retromer subunit VPS5. Part of a retromer-like protein complex involved in endosome to lysosome protein transport. In roots it co-localizes with the PIN2 auxin efflux carrier. Involved in endocytic sorting of membrane proteins including PIN2, BOR1 and BRI1.	SORTING NEXIN 1 (SNX1)	SORTING NEXIN 1 (SNX1);ARABIDOPSIS THALIANA SORTING NEXIN 1 (ATSNX1)	AALDIFVNR,EAQQVLMNFEEPLK,EKPVEETTADYEK
4-7proteome,4-7phos,8-12phos,8-12proteome	AT5G60210.1	Encodes RIP5 (ROP interactive partner 5), a putative Rho protein effector, interacting specifically with the active form of ROPs (Rho proteins of plants).	ROP INTERACTIVE PARTNER 5 (RIP5)	ROP INTERACTIVE PARTNER 5 (RIP5)	AALEASDKKDQEGNVEASSR,GNLMDTLFHVENFR,IGVLWK,LMDKETELQFISEER,LQNNPADLENHEILLK,QAELYNSEVQLLR,RGESNEMDEEVSSLR,SETDVQDAFLK
4-7proteome,8-12proteome	AT5G49650.2	Encodes a cytosolic protein capable of phosphorylating xylulose and deoxy-xylulose. It most likely plays a role in producing precursors for isoprenoid biosynthesis.	XYLULOSE KINASE-2 (XK-2)	XYLULOSE KINASE 2 (XK2);XYLULOSE KINASE-2 (XK-2)	AALEATATGLEEK
4-7proteome,8-12proteome	AT2G45060.1	Uncharacterised conserved protein UCP022280; FUNCTIONS IN: molecular_function unknown; INVOLVED IN: biological_process unknown; LOCATED IN: mitochondrion; EXPRESSED IN: 24 plant structures; EXPRESSED DURING: 15 growth stages; CONTAINS InterPro DOMAIN/s: Uncharacterised conserved protein UCP022280 (InterPro:IPR016803); BEST Arabidopsis thaliana protein match is: Uncharacterised conserved protein U…			AALGESSSSEMDNAK,DTSVAHTSQTIDSLR,SPEIQQSSPVHPPEYQK
4-7proteome,4-7phos,8-12phos,8-12proteome	AT5G63420.1	Encodes a member of the metallo-beta-lactamase protein family that plays a vital role in embryo morphogenesis and apical-basal pattern formation by regulating chloroplast development. In bacteria, RNase J plays an important role in rRNA maturation and in the 5&#8242; stability of mRNA.	EMBRYO DEFECTIVE 2746 (emb2746)	EMBRYO DEFECTIVE 2746 (emb2746);RIBONUCLEASE J (ATRNJ)	AALNLASYGSSHAFK,SFINPSSSPSPSETENMNK
4-7proteome,8-12proteome	AT1G09620.1	ATP binding;leucine-tRNA ligases;aminoacyl-tRNA ligases;nucleotide binding;ATP binding;aminoacyl-tRNA ligases; FUNCTIONS IN: nucleotide binding, aminoacyl-tRNA ligase activity, leucine-tRNA ligase activity, ATP binding; INVOLVED IN: leucyl-tRNA aminoacylation, translation, tRNA aminoacylation for protein translation; LOCATED IN: chloroplast; EXPRESSED IN: 25 plant structures; EXPRESSED DURING: 13…			AALNLAYQNFSK,AESCENLPKPGEK,AGGQVYQWEIMR,ATGEGVQPQEYTLIK,GFTEGTMLIGEFFGR,GTGIVTSVPSDAPDDYMALQDLIK,LIETGEAIIYSEPEKPVMSR,LPFGEIEVLQSNK,LSCGTGGMHHDLLLK,MEVVKPFPLK,NPQEPSCLVELTGYDLIGLPLR,QEFDYWYPLDLR,QSIEEFSATGTR,SFGLTDSEIANFR,SFVTTDVNPFFDAFVR,VQEIKPIIK,YTIFSPLDGQPCADHDR
4-7proteome,8-12proteome	AT2G28000.1	Encodes chaperonin-60 alpha, a molecular chaperone involved in Rubisco folding. Mutants display aberrant chloroplast and embryo development.	CHAPERONIN-60ALPHA (CPN60A)	CHAPERONIN-60ALPHA1 (CPN60ALPHA1);CHAPERONIN-60ALPHA (CPN60A);CHLOROPLAST CHAPERONIN 60ALPHA (CH-CPN60A);SCHLEPPERLESS (SLP)	AALQAGIDK,AIELPNAMENAGAALIR,APLLIIAEDVTGEALATLVVNK,AVASISAGNDDLIGSMIADAIDK,DSTTLIADAASKDELQAR,ELFETDSVYDSEK,ETFEDADER,GYISPQFVTNPEK,LADCVGLTLGPR,LLAEFENAR,NATFAAIEEGIVPGGGAALVHLSTVIPAIK,TNDSAGDGTTTASILAR,TVQGLIEELQK,VGAATETELEDR,VGAATETELEDRK,VVNDGVTIAR
4-7proteome,8-12proteome	AT5G45620.1	Proteasome component (PCI) domain protein; CONTAINS InterPro DOMAIN/s: Proteasome component (PCI) domain (InterPro:IPR000717); BEST Arabidopsis thaliana protein match is: Proteasome component (PCI) domain protein (TAIR:AT4G19006.1); Has 30201 Blast hits to 17322 proteins in 780 species: Archae - 12; Bacteria - 1396; Metazoa - 17338; Fungi - 3422; Plants - 5037; Viruses - 0; Other Eukaryotes - 299…			AALQYLESLK,EAAVSYLESVIEK,VHNASLIAQPALVENEK,VLGIPQIK
4-7proteome,8-12proteome	AT4G19006.1	Proteasome component (PCI) domain protein; CONTAINS InterPro DOMAIN/s: Proteasome component (PCI) domain (InterPro:IPR000717); BEST Arabidopsis thaliana protein match is: Proteasome component (PCI) domain protein (TAIR:AT5G45620.1); Has 1087 Blast hits to 1083 proteins in 229 species: Archae - 0; Bacteria - 0; Metazoa - 564; Fungi - 232; Plants - 168; Viruses - 0; Other Eukaryotes - 123 (source: …			AALQYLESQK,VLGIPQIK
4-7proteome,4-7phos,8-12phos,8-12proteome	AT5G57110.1	Arabidopsis-autoinhibited Ca2+ -ATPase, isoform 8, contains all of the characteristic motifs of Ca2+ -transporting P-type Ca2+ -ATPases and is localized to the plasma membrane.	AUTOINHIBITED CA2+ -ATPASE, ISOFORM 8 (ACA8)	AUTOINHIBITED CA2+ -ATPASE, ISOFORM 8 (ACA8);"AUTOINHIBITED CA2+ -ATPASE, ISOFORM 8" (AT-ACA8)	AALVLNASR,LGMNFETAR,MVTGDNVQTAR,SEHADSDSDTFYIPSK,SYIDEDGNVAPMTDDK,TTGPATPAGDFGITPEQLVIMSK,TYEAEKVPTGEELSK
4-7proteome,4-7phos,8-12phos,8-12proteome	AT4G27585.1	SPFH/Band 7/PHB domain-containing membrane-associated protein family; FUNCTIONS IN: zinc ion binding; INVOLVED IN: biological_process unknown; LOCATED IN: mitochondrion, membrane; EXPRESSED IN: callus, leaf; CONTAINS InterPro DOMAIN/s: Band 7 protein (InterPro:IPR001107); BEST Arabidopsis thaliana protein match is: SPFH/Band 7/PHB domain-containing membrane-associated protein family (TAIR:AT5G541…	STOMATIN-LIKE PROTEIN 1 (SLP1)	STOMATIN-LIKE PROTEIN 1 (SLP1); (ATSLP1)	AAMEMQAEAER,DHQETQALDETDLEELEDMGEK,DWGLQCLR,EGTIMLLPSGASNPASMIAQALTMYK,ETGGVEAASLR,LASYGVESPIYAVVQLAQTTMR,SGSISFDTEKPGHTGEPR,YATTLPSGIHFLIPFVDR
4-7proteome,8-12proteome	AT1G13690.1	AtE1 - stimulates the ATPase activity of DnaK/DnaJ	ATPASE E1 (ATE1)	ATPASE E1 (ATE1)	AAMETAEELHR,AAVQQQQAMQK,EDASAAMDNMDGAELYGR,QGEMEEDTDTKNDPMAR,SFGFVTFLER
4-7proteome,8-12proteome	AT3G19170.1	Zinc metalloprotease pitrilysin subfamily A. Signal peptide degrading enzyme targeted to mitochondria and chloroplasts. Expressed only in siliques and flowers	PRESEQUENCE PROTEASE 1 (PREP1)	PRESEQUENCE PROTEASE 1 (PREP1);PRESEQUENCE PROTEASE 1 (ATPREP1); (ATZNMP)	AAMTEEDLAELAR,AIIGTIGDVDSYQLPDAK,DLTFVQLNQLIGR,FLDLLPENPSGGLVTWDGR,GLSLMLQSISK,GVSEENVQKVEELIMDTLK,HLLGVTDEER,IAQQALSPENTYGVDSGGDPK,KTGCEVMSVSNEDENK,VLSEYLDMFEASPSPNSSK,VTIEMQPDPEK,WIYDMDPFEPLK
4-7proteome,4-7phos,8-12phos,8-12proteome	AT4G12610.1	RAP74; FUNCTIONS IN: RNA polymerase II transcription factor activity, transcription initiation factor activity, transcription activator activity, DNA binding, catalytic activity; INVOLVED IN: transcription initiation from RNA polymerase II promoter, positive regulation of transcription; LOCATED IN: nucleus, chloroplast; EXPRESSED IN: shoot, root, guard cell; CONTAINS InterPro DOMAIN/s: Transcript…	(RAP74)	(RAP74); (ATRAP74)	AANNGPALFGEVDNEK
4-7phos,8-12phos,8-12proteome	AT1G32400.1	TOM2A encodes a 280 amino acid putative four-pass transmembrane protein with a C-terminal farnesylation signal, essential for efficient multiplication of tobacco mosaic viruses.	TOBAMOVIRUS MULTIPLICATION 2A (TOM2A)	TOBAMOVIRUS MULTIPLICATION 2A (TOM2A)	AANTPAEYDsDDEYLAPR YGLDTSEFTYNPSEsHR
4-7proteome,8-12proteome	AT1G57720.1	Translation elongation factor EF1B, gamma chain; FUNCTIONS IN: copper ion binding, translation elongation factor activity; INVOLVED IN: response to cadmium ion, response to zinc ion; LOCATED IN: cell wall, plasma membrane, vacuole, membrane; EXPRESSED IN: 6 plant structures; EXPRESSED DURING: seedling growth, seed development stages; CONTAINS InterPro DOMAIN/s: Thioredoxin fold (InterPro:IPR01233…			AAPVAEAPKPAEEEEAPKPK,AKNPLDLLPPSPMVLDDWK,ALIAAEYAGVK,ALVMHTYK,IEESADFQMGVTNK,KAAPVAEAPKPAEEEEAPKPK,KFTSAFPHVER,MGYAPFSAPAEEAAISALK,NPLDLLPPSPMVLDDWK,QTEAVPPVPTK,VGGFLQR,VPVLETPEGPIFESNAIAR,VSQMIEDAEPFEGEALLDAK,YNDENMVSFVTLNK
4-7proteome	AT1G49410.1	translocase of the outer mitochondrial membrane 6 (TOM6); Has 30 Blast hits to 30 proteins in 12 species: Archae - 0; Bacteria - 0; Metazoa - 0; Fungi - 0; Plants - 30; Viruses - 0; Other Eukaryotes - 0 (source: NCBI BLink).	TRANSLOCASE OF THE OUTER MITOCHONDRIAL MEMBRANE 6 (TOM6)	TRANSLOCASE OF THE OUTER MITOCHONDRIAL MEMBRANE 6 (TOM6)	AAPYVLSYFSDSKDELK
4-7proteome	AT5G10450.2	Encodes a member of the 14-3-3 gene family that is a lambda isoform (14-3-3&#955;). Interacts with APX3 (ascorbate peroxidase) and AKR2 , suggesting a role in mediating oxidative metabolism in stress response. This protein was shown to colocalize and interact with SERK1 by which it is phosphorylated. This protein is also reported to interact with the phosphorylated form of the BZR1 transcription …	G-BOX REGULATING FACTOR 6 (GRF6)	14-3-3 PROTEIN G-BOX FACTOR14 LAMBDA (14-3-3lambda); (AFT1);G-BOX REGULATING FACTOR 6 (GRF6)	AAQDIAAADMAPTHPIR,DSTLIMQLLR,IVSSIEQKEESR,LLDSHLIPSAGASESK,NLLSVAYK,QAFEEAIAELDTLGEESYK,SKVESELSSVCSGILK,TAAEDTMLAYK,VESELSSVCSGILK
4-7proteome,4-7phos,8-12phos,8-12proteome	AT1G35160.1	GF14 protein phi chain member of 14-3-3 protein family. This protein is reported to interact with the BZR1 transcription factor involved in brassinosteroid signaling and may affect the nucleocytoplasmic shuttling of BZR1	GF14 PROTEIN PHI CHAIN (GF14 PHI)	14-3-3 PROTEIN G-BOX FACTOR14 PHI (14-3-3PHI);GF14 PROTEIN PHI CHAIN (GF14 PHI);GENERAL REGULATORY FACTOR 4 (GRF4)	AAQDIANAELAPTHPIR,DAAEHTLTAYK,DNLTLWTSDMQDESPEEIK,DSTLIMQLLR,IISSIEQKEESR,KDAAEHTLTAYK,LAEQAERYEEMVEFMEK,NLLSVAYK,QAFDEAIAELDTLGEESYK,VAEAVDKDELTVEER,YEEMVEFMEK
4-7proteome,4-7phos,8-12phos,8-12proteome	AT4G09000.1	Encodes a 14-3-3 gene, designated GRF1 chi (for general regulatory factor1-G-box factor 14-3-3 homolog isoform chi). The major native forms of 14-3-3s are homo- and hetero-dimers, the biological functions of which are to interact physically with specific client proteins and thereby effect a change in the client. As a result, 14-3-3s are involved in a vast array of processes such as the response t…	GENERAL REGULATORY FACTOR 1 (GRF1)	GENERAL REGULATORY FACTOR1-G-BOX FACTOR 14-3-3 HOMOLOG ISOFORM CHI (GF14 CHI);GENERAL REGULATORY FACTOR 1 (GRF1)	AAQDIANSELAPTHPIR,AVDKDELTVEER,DAAEHTLTAYK,DNLTLWTSDMQDDVADDIK,DSTLIMQLLR,EAAPAAAKPADEQQS,EESRGNDDHVSLIR,GNDDHVSLIR,IETELSDICDGILK,IISSIEQKEESR,KDAAEHTLTAYK,LAEQAERYEEMVEFMEK,NLLSVAYK,QAFDEAIAELDTLGEESYK,SKIETELSDICDGILK,YEEMVEFMEK
4-7proteome,8-12proteome	AT2G21330.3	fructose-bisphosphate aldolase 1 (FBA1); FUNCTIONS IN: fructose-bisphosphate aldolase activity, catalytic activity; INVOLVED IN: response to cadmium ion, pentose-phosphate shunt; LOCATED IN: in 6 components; EXPRESSED IN: 24 plant structures; EXPRESSED DURING: 15 growth stages; CONTAINS InterPro DOMAIN/s: Aldolase-type TIM barrel (InterPro:IPR013785), Fructose-bisphosphate aldolase, class-I (Inte…	FRUCTOSE-BISPHOSPHATE ALDOLASE 1 (FBA1)	(ATFBA1);FRUCTOSE-BISPHOSPHATE ALDOLASE 1 (FBA1)	AAQDILLAR,ANSLAQLGK,GLVPLVGSYDESWCQGLDGLASR,LASIGLENTEANR,TAAYYQQGAR
4-7proteome,8-12proteome	AT1G03475.1	Encodes coproporphyrinogen III oxidase, a key enzyme in the biosynthetic pathway of chlorophyll and heme, a tetrapyrrole pathway. Mutants express cytological and molecular markers associated with the defense responses, usually activated by pathogen infection.	LESION INITIATION 2 (LIN2)	LESION INITIATION 2 (LIN2); (HEMF1); (ATCPO-I)	AAQDSVCDAIEAIEGGPK,DSDDVTPSSSSSSVR,IESILVSLPLSAR,QWWFGGGTDFTPAYIFEEDVK,VLQDGNVFEK,WEYDHKPEEGTEEWK
4-7proteome	AT5G65430.2	member of 14-3-3 proteins. This protein is reported to interact with the BZR1 transcription factor involved in brassinosteroid signaling and may affect the nucleocytoplasmic shuttling of BZR1	GENERAL REGULATORY FACTOR 8 (GRF8)	GENERAL REGULATORY FACTOR 8 (GRF8); (GF14 KAPPA)	AAQDVAVADLAPTHPIR,DSTLIMQLLR,IVSSIEQKEESR,NLLSVAYK,QAFEEAIAELDTLGEESYK,VETELSSICSGILR
4-7proteome,4-7phos,8-12proteome	AT3G52930.1	Aldolase superfamily protein; FUNCTIONS IN: copper ion binding; INVOLVED IN: response to cadmium ion, response to karrikin, response to salt stress, pentose-phosphate shunt; LOCATED IN: in 8 components; EXPRESSED IN: 29 plant structures; EXPRESSED DURING: 15 growth stages; CONTAINS InterPro DOMAIN/s: Aldolase-type TIM barrel (InterPro:IPR013785), Fructose-bisphosphate aldolase, class-I (InterPro:…	FRUCTOSE-BISPHOSPHATE ALDOLASE 8 (FBA8)	FRUCTOSE-BISPHOSPHATE ALDOLASE 8 (FBA8); (ATFBA8)	AAQEALYVR,ALSDHHVLLEGTLLKPNMVTPGSDSPK,ANSEATLGTYK,EGGVLPGIK,FADELIANAAYIGTPGK,GILAADESTGTIGK,GTVELAGTDGETTTQGLDGLGDR,IGENEPSEHSIHENAYGLAR,KPWSLSFSFGR,LASINVENVETNR,LFVDILK,LGDGAAESLHVK,NLNAMNQLK,RLASINVENVETNR,RLASINVENVETNRR,TVPAAVPAIVFLSGGQSEEEATR,TWAGKEENVK,VDKGTVELAGTDGETTTQGLDGLGDR,VSPEVIAEHTVR
4-7proteome,4-7phos,8-12phos,8-12proteome	AT3G05070.1	CONTAINS InterPro DOMAIN/s: mRNA splicing factor, Cwf18 (InterPro:IPR013169); Has 292 Blast hits to 292 proteins in 153 species: Archae - 0; Bacteria - 0; Metazoa - 118; Fungi - 83; Plants - 38; Viruses - 11; Other Eukaryotes - 42 (source: NCBI BLink).			AAQELSETKEDGEDEAVEEDGPAMK
4-7proteome,8-12proteome	AT5G05980.2	Encodes one of the three folylpolyglutamate synthetase isoforms (FPGSs): FPGS1 (At5g05980, plastidic), FPGS2 (At3g10160, mitochondrial) and FPGS3 (At3g55630, cytosolic).	DHFS-FPGS HOMOLOG B (DFB)	FOLYLPOLYGLUTAMATE SYNTHETASE 1 (FPGS1);DHFS-FPGS HOMOLOG B (DFB);DHFS-FPGS HOMOLOG B (ATDFB)	AAQGGDSYEEALAALSSLITK
4-7proteome,8-12proteome	AT5G42970.1	encodes subunit 4 of COP9 signalosome complex. sequence is similar to a subunit of the 19S regulatory particle of the 26S proteasome. recessive mutation causes derepression of photomorphogenesis.	CONSTITUTIVE PHOTOMORPHOGENIC 8 (COP8)	(ATS4);FUSCA 8 (FUS8);COP9 SIGNALOSOME SUBUNIT 4 (CSN4);CONSTITUTIVE PHOTOMORPHOGENIC 8 (COP8);EMBRYO DEFECTIVE 134 (EMB134);FUSCA 4 (FUS4);CONSTITUTIVE PHOTOMORPHOGENIC 14 (COP14)	AAQMLSGIDLDSGMR,AMIEHNLLSASK,EIAQFTLTQIQPR,FDELGTLLAIDPR,FIDHILSDDVPLVVSR,LILSSVLSSNDLLQAQR,MDEALTNASAIGDQR,QLLQSFAQELGR,YYGISQIEQR
4-7proteome,4-7phos,8-12phos,8-12proteome	AT1G76810.1	eukaryotic translation initiation factor 2 (eIF-2) family protein; FUNCTIONS IN: translation factor activity, nucleic acid binding, GTP binding, GTPase activity; LOCATED IN: plasma membrane; EXPRESSED IN: 25 plant structures; EXPRESSED DURING: 15 growth stages; CONTAINS InterPro DOMAIN/s: Small GTP-binding protein (InterPro:IPR005225), Translation elongation factor EFTu/EF1A, domain 2 (InterPro:I…			AAQPEPVAPVENAGEKEGEEETAAAK,DVINEFNLR,GDFDDEEEEAQPVVK,GGDAEQQPPASSLVGATK,GIDTSVQGEDEVEPK,IASIENNHKPVDYAK,IGTPICVPGR,IPVSGIGIGPVHK,KGGSVLASVGDDSVADETK,LLAALGETPAAERPASSTPVEEK,NQLLAAGGGLPVADNDGDATSSK,SPICCIMGHVDTGK,VSAAGVKDDVPEIAFVGK
4-7proteome	AT5G42080.1	Encodes a dynamin-like protein related to phragmoplastin. Mutations in this gene, in combination with mutation in ADL1E, result in defects in embryogenesis, cell plate formation and trichome branching. Also controls vascular patterning in combination with VAN3 and GNOM. DRP2B and DRP1A participate together in clathrin-coated vesicle formation during endocytosis.	DYNAMIN-LIKE PROTEIN (DL1)	DYNAMIN-RELATED PROTEIN 1A (DRP1A); (AG68); (ADL1A);DYNAMIN-LIKE PROTEIN (ADL1);DYNAMIN-LIKE PROTEIN (DL1);RADIAL SWELLING 9 (RSW9)	AAQSEIDAVAWSK,ACTALGDHGDSSALPTLWDSLPAIAVVGGQSSGK,EIQDETDRETGR,EYAEFLHLPR,FTDFAAVR,GPAEASVDTVHAILK,KFTDFAAVR,LFDQIFK,LSSLLNEDPAIMER,LVTEADGYQPHLIAPEQGYR,LYSIMEICR,MENLISLVNK,NVDMIAAR,VAVDGQSDSIVK,VEVTNAAIESLDK
4-7proteome	AT2G46110.1	Encodes a ketopentoate hydroxymethyltransferase that appears to localize to the mitochondria. This protein is expected to play a role in pantothenate (vitamin B5) biosynthesis.	KETOPANTOATE HYDROXYMETHYLTRANSFERASE 1 (KPHMT1)	KETOPANTOATE HYDROXYMETHYLTRANSFERASE 1 (KPHMT1); (PANB1)	AASAAALAAENMEPSK,ITASELDGFLTELQK
4-7proteome,8-12proteome	AT2G37270.1	One of two genes encoding the ribosomal protein S5. Expressed at a lower level compared to ATRPS5A.	RIBOSOMAL PROTEIN 5B (RPS5B)	RIBOSOMAL PROTEIN 5B (RPS5B);RIBOSOMAL PROTEIN 5B (ATRPS5B)	AASAEIDAEIQQQLTNEVK,HATFVPHTAGR,IGSAGVVR,LTNSLMMHGR,TIAECLADELINAAK
4-7proteome,8-12proteome	AT1G21750.1	Encodes a protein disulfide isomerase-like (PDIL) protein, a member of a multigene family within the thioredoxin (TRX) superfamily; isoform contains non-consensus GA donor splice site at intron 9. Transcript levels for this gene are up-regulated in response to three different chemical inducers of ER stress (dithiothreitol, beta-mercaptoethanol, and tunicamycin). Neither AtIRE1-2 nor AtbZIP60 appe…	PDI-LIKE 1-1 (PDIL1-1)	PDI-LIKE 1-1 (PDIL1-1);PDI-LIKE 1-1 (ATPDIL1-1);ARABIDOPSIS THALIANA PROTEIN DISULFIDE ISOMERASE 5 (ATPDI5);PROTEIN DISULFIDE ISOMERASE 5 (PDI5)	AASALSSNVPPVVLAK,EDFISFVDK,EFATQYEVQGFPTIK,KEEETTEEVKDEL,KSQPIPAENNEPVK,KVVVVGIFPK,LDATANDFPK,LFKPFDEQFVDSK,LRSELDFAHTSDAK,SELDFAHTSDAK,TKEDFISFVDK,VVVSDSLDDIVLNSGK
4-7proteome,8-12proteome	AT3G04120.1	encodes cytosolic GADPH (C subunit) involved in the glycolytic pathway but also interacts with H2O2 potentially placing it in a signalling cascade induced by ROS.	GLYCERALDEHYDE-3-PHOSPHATE DEHYDROGENASE C SUBUNIT 1 (GAPC1)	GLYCERALDEHYDE-3-PHOSPHATE DEHYDROGENASE C SUBUNIT 1 (GAPC1); (GAPC-1);GLYCERALDEHYDE-3-PHOSPHATE DEHYDROGENASE C SUBUNIT (GAPC)	AASFNIIPSSTGAAK,DAPMFVVGVNEHEYK,DDVELVAVNDPFITTEYMTYMFK,FGIVEGLMTTVHSITATQK,GILGYTEDDVVSTDFVGDNR,IGINGFGR,KVVISAPSK,LVSWYDNEWGYSSR,NPEDIPWAEAGADYVVESTGVFTDK,NPEDIPWAEAGADYVVESTGVFTDKDK,SDLDIVSNASCTTNCLAPLAK,TLLFGEKPVTVFGIR,VPTVDVSVVDLTVR,VVDLIVHMSK,YDSVHGQWK
4-7proteome,8-12proteome	AT1G13440.1	glyceraldehyde-3-phosphate dehydrogenase C2 (GAPC2); FUNCTIONS IN: copper ion binding, glyceraldehyde-3-phosphate dehydrogenase activity, zinc ion binding; INVOLVED IN: response to oxidative stress, response to cadmium ion, gluconeogenesis, defense response to bacterium, glycolysis; LOCATED IN: in 8 components; EXPRESSED IN: 27 plant structures; EXPRESSED DURING: 15 growth stages; CONTAINS InterP…	GLYCERALDEHYDE-3-PHOSPHATE DEHYDROGENASE C2 (GAPC2)	GLYCERALDEHYDE-3-PHOSPHATE DEHYDROGENASE C-2 (GAPC-2);GLYCERALDEHYDE-3-PHOSPHATE DEHYDROGENASE C2 (GAPC2)	AASFNIIPSSTGAAK,DAPMFVVGVNEHEYK,DDVELVAVNDPFITTEYMTYMFK,FGIVEGLMTTVHSITATQK,GILGYTEDDVVSTDFVGDNR,IGINGFGR,KVVISAPSK,LVSWYDNEWGYSSR,NPEDIPWGEAGADFVVESTGVFTDK,SDLDIVSNASCTTNCLAPLAK,TLLFGEKPVTVFGIR,VPTVDVSVVDLTVR,VVDLIVHMSK,YDSVHGQWK
4-7phos	AT2G33435.1	RNA-binding (RRM/RBD/RNP motifs) family protein; FUNCTIONS IN: RNA binding, nucleotide binding, nucleic acid binding; INVOLVED IN: biological_process unknown; LOCATED IN: cellular_component unknown; CONTAINS InterPro DOMAIN/s: RNA recognition motif, RNP-1 (InterPro:IPR000504), Nucleotide-binding, alpha-beta plait (InterPro:IPR012677); BEST Arabidopsis thaliana protein match is: U2 snRNP auxilliar…			AAsPPNLSSEK
4-7proteome	AT4G25100.1	Fe-superoxide dismutase	FE SUPEROXIDE DISMUTASE 1 (FSD1)	FE SUPEROXIDE DISMUTASE 1 (FSD1)	AASSAVTANYVLKPPPFALDALEPHMSK
4-7proteome,8-12proteome	AT1G05350.1	NAD(P)-binding Rossmann-fold superfamily protein; FUNCTIONS IN: binding, oxidoreductase activity, acting on the CH-OH group of donors, NAD or NADP as acceptor, catalytic activity, cofactor binding; INVOLVED IN: metabolic process; LOCATED IN: cellular_component unknown; EXPRESSED IN: 24 plant structures; EXPRESSED DURING: 15 growth stages; CONTAINS InterPro DOMAIN/s: D-isomer specific 2-hydroxyaci…			AASSSDTLPEGLTR,MAVNQACNELR
4-7proteome	AT2G22475.2	Encodes GL2-expression modulator (GEM). Involved in the spatial control of cell division, patterning and differentiation of Arabidopsis root epidermal cells. GEM interacts with CDT1, a DNA replication protein and TTG1 (TRANSPARENT TESTA GLABRA1), a WD40-repeat protein involved in GL2-dependent cell fate decision. GEM seems to participate in the maintenance of a repressor histone H3 epigenetics st…	GL2-EXPRESSION MODULATOR (GEM)	GL2-EXPRESSION MODULATOR (GEM)	AASSSSAGSNPYIAR,SVHWSPELVSGSQEPDQK
4-7phos	AT4G16310.1	LSD1-like 3 (LDL3); FUNCTIONS IN: primary amine oxidase activity; EXPRESSED IN: cultured cell; CONTAINS InterPro DOMAIN/s: Amine oxidase (InterPro:IPR002937), Adrenodoxin reductase (InterPro:IPR000759), SWIRM (InterPro:IPR007526); BEST Arabidopsis thaliana protein match is: Flavin containing amine oxidoreductase family protein (TAIR:AT3G10390.1); Has 1823 Blast hits to 1718 proteins in 423 specie…	LSD1-LIKE 3 (LDL3)	LSD1-LIKE 3 (LDL3)	AAssTNQDYDLLQGR AAssTNQDYDLLQGR
4-7proteome,4-7phos,8-12proteome	AT1G27090.1	glycine-rich protein; BEST Arabidopsis thaliana protein match is: unknown protein (TAIR:AT3G24690.1); Has 13206 Blast hits to 7104 proteins in 677 species: Archae - 0; Bacteria - 2039; Metazoa - 5686; Fungi - 1146; Plants - 2571; Viruses - 80; Other Eukaryotes - 1684 (source: NCBI BLink).			AATASSEASEGPVMGLINK,EVESVVNDQSQQDEHQK,IMASDYFTTTPEMK,ITQMEESISQGK,LWLANSEQPIESNCNTSYAALR,SKPAVVILIDELEK,VELVTEGEVVHGQQEQGYTQVGGAENAK
4-7proteome,8-12proteome	AT5G63570.1	Encodes a protein with homology to glutamate-1-semialdehyde 2,1-aminomutase catalyzing the conversion of glutamate-1-semialdehyde (GSA) into 5-amino levulinate. The expression of this gene was demonstrated to be light-induced.	GLUTAMATE-1-SEMIALDEHYDE-2,1-AMINOMUTASE (GSA1)	GLUTAMATE-1-SEMIALDEHYDE-2,1-AMINOMUTASE (GSA1)	AATSDTLTAPYNDLEAVEK,AGSGVATLGLPDSPGVPK,DIMEMVAPAGPMYQAGTLSGNPLAMTAGIHTLK,FVNSGTEACMGVLR,LAYGGAQEYFGITPDLTTLGK,SVGGQPVLIDSVK
4-7proteome,8-12proteome	AT2G39990.1	translation initiation factor eIF2 p47 subunit homolog	EUKARYOTIC TRANSLATION INITIATION FACTOR 2 (EIF2)	ARABIDOPSIS THALIANA EUKARYOTIC TRANSLATION INITIATION FACTOR 3 SUBUNIT F (AteIF3f);EUKARYOTIC TRANSLATION INITIATION FACTOR 2 (EIF2);EUKARYOTIC TRANSLATION INITIATION FACTOR 3 SUBUNIT F (eIF3F)	AATSEHTILQFVSPSSTASATTSVLTAR,AFVSSNLSLGDR,ATSVDKLPNDLEGMELTMER,FIADAVASLPK,QLVAHFQEIPVDLR,VGFDVLK,VIGTLLGSILPDGTVDIR,YVDSVVGGQIAPDNNIGR
4-7proteome,8-12proteome	AT1G56070.1	encodes a translation elongation factor 2-like protein that is involved in cold-induced translation. Mutations in this gene specifically blocks low temperature-induced transcription of cold-responsive genes but induces the expression of CBF genes and mutants carrying the recessive mutations fail to acclimate to cold and is freezing sensitive.	LOW EXPRESSION OF OSMOTICALLY RESPONSIVE GENES 1 (LOS1)	LOW EXPRESSION OF OSMOTICALLY RESPONSIVE GENES 1 (LOS1);LOW EXPRESSION OF OSMOTICALLY RESPONSIVE GENES 1 (AT1G56075.1)	AATSGQAFPQCVFDHWEMMSSDPLEPGTQASVLVADIR,AYLPVVESFGFSSQLR,DGNEYLINLIDSPGHVDFSSEVTAALR,DLQDDFMGGAEIIK,DSVVAGFQWASK,EAMTPLSEFEDKL,EGPLAEENMR,EVDAHPIR,GHVFEEMQRPGTPLYNIK,GTVAFSAGLHGWAFTLTNFAK,GVQYLNEIK,ILAEEFGWDK,ITDGALVVVDCIEGVCVQTETVLR,IWAFGPETTGPNMVVDMCK,LLEPVYMVEIQAPEGALGGIYSVLNQK,LWGENFFDPATR,NCDPNGPLMLYVSK,NMSVIAHVDHGK,QIIATCMNDQK,RGHVFEEMQRPGTPLYNIK,RQETVEDVPCGNTVAMVGLDQFITK,RVIYASQITAKPR,RVMQT…
4-7proteome,4-7phos,8-12phos,8-12proteome	AT1G65010.1	Encodes a microtubule-associated protein. Putative role in flower development. Comparison of SALK_061426C to Columbia wild type in normal lighting and under low light of 33 micromoles per meter-squared per second resulted in a trend toward earlier bolting in the mutant under low light (P=0.055) (Ann Stapleton and Patrick Pridgen, 2009, personal communication).			AATSNIQNLLDQR,ENENLVDNVANMQNIAEESK,KAEELSELNESLVDK,LQHIDQEAEELR,RAEESFEVEK
4-7proteome	AT5G01390.4	DNAJ heat shock family protein; FUNCTIONS IN: unfolded protein binding, heat shock protein binding; INVOLVED IN: protein folding; LOCATED IN: cellular_component unknown; EXPRESSED IN: 24 plant structures; EXPRESSED DURING: 15 growth stages; CONTAINS InterPro DOMAIN/s: Molecular chaperone, heat shock protein, Hsp40, DnaJ (InterPro:IPR015609), HSP40/DnaJ peptide-binding (InterPro:IPR008971), Chaper…			AATTGGEASIPSR
4-7proteome	AT1G31760.1	SWIB/MDM2 domain superfamily protein; CONTAINS InterPro DOMAIN/s: SWIB/MDM2 domain (InterPro:IPR003121), SWIB domain (InterPro:IPR019835); BEST Arabidopsis thaliana protein match is: SWIB/MDM2 domain superfamily protein (TAIR:AT2G35605.1); Has 990 Blast hits to 904 proteins in 230 species: Archae - 0; Bacteria - 216; Metazoa - 58; Fungi - 182; Plants - 383; Viruses - 6; Other Eukaryotes - 145 (so…			AATVEAVTVAGEGK,TRPVSQQLASFAGER
4-7proteome,8-12proteome	AT3G46220.3	unknown protein; INVOLVED IN: biological_process unknown; EXPRESSED IN: 24 plant structures; EXPRESSED DURING: 13 growth stages; CONTAINS InterPro DOMAIN/s: Protein of unknown function DUF2042 (InterPro:IPR018611).			AATVETVPDDEEDARPK
4-7proteome,8-12proteome	AT1G22300.1	Encodes a 14-3-3 protein. This protein is reported to interact with the BZR1 transcription factor involved in brassinosteroid signaling and may affect the nucleocytoplasmic shuttling of BZR1	GENERAL REGULATORY FACTOR 10 (GRF10)	GENERAL REGULATORY FACTOR 10 (GRF10);14-3-3 PROTEIN G-BOX FACTOR14 EPSILON (14-3-3EPSILON); (GF14 EPSILON)	AAVAAAENGLAPTHPVR,DNLTLWTSDLNEEGDER,DSTLIMQLLR,EAADQSLEAYK,HLIPSSNAVESTVFFYK,KEAADQSLEAYK,LSEQTERYDEMVEAMK,QAFDDAIAELDSLNEESYK,VCNDILSVIDK,YDEMVEAMK,YLAEFSSGAER
4-7proteome,8-12proteome	AT3G08943.1	ARM repeat superfamily protein; FUNCTIONS IN: protein transporter activity, binding; INVOLVED IN: intracellular protein transport; CONTAINS InterPro DOMAIN/s: HEAT (InterPro:IPR000357), Importin-beta, N-terminal (InterPro:IPR001494), Armadillo-like helical (InterPro:IPR011989), Armadillo-type fold (InterPro:IPR016024); BEST Arabidopsis thaliana protein match is: ARM repeat superfamily protein (TA…			AAVAAMGDLADVVGENTK,ALLNALDFSQTNFENEMER,AMEITQFLLAAQSADAR,DTTAWTLSR,EAATYAFGSILEGPTIDK,GAAYETLNEVVR,LAGILLK,LAPMVAAGLEFLLNATK,SIFEAYSGILQGFK,TVGDGVVPLVMPFVEK,VASIEIPQK,VRTEAEASLR
4-7proteome	AT3G08947.1	ARM repeat superfamily protein; FUNCTIONS IN: protein transporter activity, binding; INVOLVED IN: intracellular protein transport; CONTAINS InterPro DOMAIN/s: HEAT (InterPro:IPR000357), Importin-beta, N-terminal (InterPro:IPR001494), Armadillo-like helical (InterPro:IPR011989), Armadillo-type fold (InterPro:IPR016024); BEST Arabidopsis thaliana protein match is: ARM repeat superfamily protein (TA…			AAVAAMGDLADVVGENTK,AMEITQFLLAAQSADAR,DTTAWTLSR,EAATYAFGSILEGPTIDK,GAAYETLNEVVR,IFEFLHSPDSGFSVISPENLPR,LAGILLK,LAPMVAAGLEFLLNATK,SIFEAYSGILQGFK,VASIEIPQK
4-7proteome,8-12proteome	AT5G10010.1	unknown protein; FUNCTIONS IN: molecular_function unknown; INVOLVED IN: biological_process unknown; LOCATED IN: nucleolus; EXPRESSED IN: 25 plant structures; EXPRESSED DURING: 15 growth stages; BEST Arabidopsis thaliana protein match is: unknown protein (TAIR:AT5G64910.1); Has 33260 Blast hits to 16857 proteins in 1270 species: Archae - 88; Bacteria - 3040; Metazoa - 11915; Fungi - 3137; Plants -…	HEAT INTOLERANT 4 (HIT4)	HEAT INTOLERANT 4 (HIT4)	AAVAETQNDEVIEETTK,AIEEMSEDTK,FYPQPSPDTPDVSGVQSPFINR,LVEEEALPAEQADEFK,MDWLPYIPIEK,TTQEESQQHEEEVVDEVK,VKEEPVYFEEK
4-7proteome,8-12proteome	AT2G33340.1	Encodes MAC3B, a U-box proteins with homology to the yeast and human E3 ubiquitin ligase Prp19. Associated with the MOS4-Associated Complex (MAC). Involved in plant innate immunity.	MOS4-ASSOCIATED COMPLEX 3B (MAC3B)	MOS4-ASSOCIATED COMPLEX 3B (MAC3B)	AAVDEELGPDAK,CPVTGEPLTIDDIVPIK,FGSDAQYVAVGSMDR,NPGDGNYACGYTLNDHSAEVR,NVDYTAAAFHPDGLILGTGTSQSVVK,QELSHALYQHDSACR,SGLLFER,TNKPGICSMDILHSK
4-7proteome,8-12proteome	AT4G39080.1	Vacuolar proton ATPase subunit VHA-a isoform 3. Localized in the tonoplast.	VACUOLAR PROTON ATPASE A3 (VHA-A3)	VACUOLAR PROTON ATPASE A3 (VHA-A3)	AAVDSNSQVGSIFQVLR,ETESQQAGEDLLESPLLQEEK,LGFLTGLVPR
4-7proteome,8-12proteome	AT1G64190.1	6-phosphogluconate dehydrogenase family protein; FUNCTIONS IN: in 6 functions; INVOLVED IN: response to salt stress; LOCATED IN: chloroplast, membrane; EXPRESSED IN: 24 plant structures; EXPRESSED DURING: 14 growth stages; CONTAINS InterPro DOMAIN/s: 6-phosphogluconate dehydrogenase, NAD-binding (InterPro:IPR006115), 6-phosphogluconate dehydrogenase, C-terminal-like (InterPro:IPR008927), Dehydrog…			AAVEGNLPVSGQYSPR,DLFGAHTYER,GFPISVYNR,IGLAGLAVMGQNLALNIAEK,LPANLVQAQR,MVHNGIEYGDMQLISEAYDVLK,NPDLASLVVDPEFAK,TDRPGAYHTEWTK,VAAQVEDGPCVTYIGEGGSGNFVK
4-7proteome,8-12proteome	AT1G19570.1	Encodes a member of the dehydroascorbate reductase gene family. Critical for a mutualistic symbiosis between the host Arabidopsis and the root colonizing fungus Piriformospora indica.	DEHYDROASCORBATE REDUCTASE (DHAR1)	DEHYDROASCORBATE REDUCTASE 5 (DHAR5); (ATDHAR1);DEHYDROASCORBATE REDUCTASE (DHAR1)	AAVGAPDHLGDCPFSQR,DSNDGSEHALLVELEALENHLK,IHLINLSDKPQWFLDISPQGK,LYHLQVALGHFK,SHDGPFIAGER,SKDSNDGSEHALLVELEALENHLK,TPAEFASVGSNIFGTFGTFLK,VSAVDLSLAPK,YVISGWAPK
4-7proteome	AT5G20000.1	AAA-type ATPase family protein; FUNCTIONS IN: hydrolase activity, nucleoside-triphosphatase activity, ATPase activity, nucleotide binding, ATP binding; INVOLVED IN: protein catabolic process, ubiquitin-dependent protein catabolic process; LOCATED IN: proteasome regulatory particle, base subcomplex, proteasome complex, nucleus; EXPRESSED IN: male gametophyte, pollen tube; EXPRESSED DURING: L matur…			AAVGVEARPPVTAMEETCNVK,AVAHHTDCTFIR,AVCTEAGMFALR,EELQLLQEPGSYVGEVVK,EHAPSIIFMDEIDSIGSAR,EVIELPIKHPELFESLGIAQPK,IDILDQALLRPGR,KIEFPNPNEESR,MLREELQLLQEPGSYVGEVVK,RVHVTQEDFEMAVAK,TMLELLNQLDGFEASNK,VPDSTYDMIGGLDQQIK,VSGSELVQK
4-7proteome,8-12proteome	AT1G12270.1	Encodes one of the 36 carboxylate clamp (CC)-tetratricopeptide repeat (TPR) proteins (Prasad 2010, Pubmed ID: 20856808) with potential to interact with Hsp90/Hsp70 as co-chaperones.	HOP1 (Hop1)	HOP1 (Hop1)	AAVQFFLK,FRPPPPQGDEAEVPESDMGQSSSNEPEVEK,GFLQQPDFVNMMQEIQK,GNAAFSSGDFTTAINHFTEAIALAPTNHVLFSNR,HMQNPMVMNK,KREPEPEPEPEVTEEK,LISAGIVQMK,QVLSDLQENPSAAQK,SAAHASLHQYAEALSDAK,SGLADAEASVAR,YNECIEDCNK
4-7proteome,8-12proteome	AT5G55070.1	Dihydrolipoamide succinyltransferase; FUNCTIONS IN: zinc ion binding, acyltransferase activity; INVOLVED IN: response to oxidative stress, metabolic process; LOCATED IN: cytosolic ribosome, mitochondrion; EXPRESSED IN: 27 plant structures; EXPRESSED DURING: 15 growth stages; CONTAINS InterPro DOMAIN/s: 2-oxo acid dehydrogenase, lipoyl-binding site (InterPro:IPR003016), Dihydrolipoamide succinyltr…			AAVSALQHQPVVNAVIDGDDIIYR,APEKPAPKPSPPAEKPK,DSQNTFALLTTFNEVDMTNLMK,GLVVPVIR,IKDVVEDPQR,ISTSADAVSHVAPSEK,LGLMSGFIK
4-7proteome,8-12proteome	AT4G26910.3	Dihydrolipoamide succinyltransferase; FUNCTIONS IN: zinc ion binding, acyltransferase activity; INVOLVED IN: tricarboxylic acid cycle, metabolic process; LOCATED IN: mitochondrion, membrane; EXPRESSED IN: 25 plant structures; EXPRESSED DURING: 15 growth stages; CONTAINS InterPro DOMAIN/s: 2-oxo acid dehydrogenase, lipoyl-binding site (InterPro:IPR003016), Dihydrolipoamide succinyltransferase (Int…			AAVSALQHQPVVNAVIDGDDIIYR,DSQNTFALLTTFNEVDMTNLMK,GLVVPVIR,IPETTDTKPSPPAEDK,LGLMSGFIK
4-7proteome,8-12proteome	AT4G00570.1	Encodes an NAD-dependent malic enzyme (NAD-ME) that does not act on oxaloacetate, indicating that it belongs to EC 1.1.1.39. It is a member of the beta family of NAD-MEs in plants. It appears to function as a homodimer or as a heterodimer with the alpha-type NAD-ME2 (At2g13560). NAD-ME2 transcript and protein levels are higher during the night than during the day.	NAD-DEPENDENT MALIC ENZYME 2 (NAD-ME2)	NAD-DEPENDENT MALIC ENZYME 2 (NAD-ME2)	AAVTDDIAEGHGDVGPK,ILGLGDLGVQGIGIPIGK,MAGISESEATK,VGHVNQANNMYLFPGIGLGTLLSGAR,VLPIMLDVGTNNEK,VMTCVQQCDR
4-7proteome,8-12proteome	AT5G37830.1	Encodes a 5-oxoprolinase that acts in the glutathione degradation pathway and in 5-oxoproline metabolism.	OXOPROLINASE 1 (OXP1)	OXOPROLINASE 1 (OXP1)	AAVVGGNVLTSQR,FMGIAEQMGR,LLSVDPSNYDDAPVEGIR
4-7proteome,8-12proteome	AT2G41530.1	Encodes a protein with S-formylglutathione hydrolase activity.	S-FORMYLGLUTATHIONE HYDROLASE (SFGH)	S-FORMYLGLUTATHIONE HYDROLASE (SFGH);ARABIDOPSIS THALIANA S-FORMYLGLUTATHIONE HYDROLASE (AtSFGH)	AAWEEYDATCLISK,LLSENFSQLDTTK,SVSAFAPITNPINCAWGQK
4-7proteome,8-12proteome	AT1G20960.1	embryo defective 1507 (emb1507); FUNCTIONS IN: in 6 functions; INVOLVED IN: embryo development ending in seed dormancy; LOCATED IN: nucleolus, membrane; EXPRESSED IN: 24 plant structures; EXPRESSED DURING: 13 growth stages; CONTAINS InterPro DOMAIN/s: ATPase, AAA+ type, core (InterPro:IPR003593), DNA/RNA helicase, DEAD/DEAH box type, N-terminal (InterPro:IPR011545), Sec63 domain (InterPro:IPR0041…	EMBRYO DEFECTIVE 1507 (emb1507)	EMBRYO DEFECTIVE 1507 (emb1507)	AAYEAMLGLIQK,ANLGGGAEAHAR,ANSSLVLTTDNRPR,DTHEPTGEPETLWGK,DVLHSHEDIVK,ERDVVDDMVNIR,GLLEILTSASEYDMIPIRPGEEDTVR,ILAEGDDRVVEDK,IVALSTSLANAK,KPAIVFVPTR,LITDFQEGGDSGGGR,LREESVLTDTDDAVYQPK,LTAVDLMAYSHMDNPQSPDFLLGK,NIETVFDLVEMEDEERQELLK,NPNYEILYQDFK,QLGGQPPSIVSGAADEILAVLK,QMLDLESLAFDQGGLLMANK,RADLIHSAATILDK,TNVAMLTILQQLEMNR,VKLDFTAPSEPGEK,WLGSETVLPVSFR,YPPPTELLDLQPLPVTALR
4-7proteome	AT1G04080.1	PRP39; FUNCTIONS IN: binding; INVOLVED IN: regulation of timing of transition from vegetative to reproductive phase; LOCATED IN: intracellular, nucleus; EXPRESSED IN: 28 plant structures; EXPRESSED DURING: 13 growth stages; CONTAINS InterPro DOMAIN/s: RNA-processing protein, HAT helix (InterPro:IPR003107), Tetratricopeptide-like helical (InterPro:IPR011990), Suppressor of forked (InterPro:IPR0088…	(PRP39)	(PRP39)	AAYQLVHSEISPGLLEAVIK,EIDYLEPLVEK,FSYLVSR,ILENPIQNLDR,LESASSTEPEELKK,LWNIVR,SADDFLASDR,SAEESAAAAVAVAGDASESAASESGEK,VIKPDADAQNIASSTER,VYDAFLAEFPLCYGYWK,YIEYEYMQQDWSR
4-7proteome,8-12proteome	AT3G05530.1	Encodes RPT5a (Regulatory Particle 5a), one of the six AAA-ATPases of the proteasome regulatory particle. Essential for gametophyte development. In Arabidopsis, the RPT5 subunit is encoded by two highly homologous genes, RPT5a and RPT5b. RPT5a and RPT5b show accession-dependent functional redundancy. In Wassilewskija (Ws) accession: mutant alleles of RPT5a displayed 50% pollen lethality, indicati…	REGULATORY PARTICLE TRIPLE-A ATPASE 5A (RPT5A)	REGULATORY PARTICLE TRIPLE-A ATPASE 5A (RPT5A); (ATS6A.2)	ACAAQTNATFLK,AMEVDEKPTEDYNDIGGLEK,DATEVNHEDFNEGIIQVQAK,DSYLILDTLPSEYDSR,LAGPQLVQMFIGDGAK,MNVHPDVNFEELAR,QIQELVEAIVLPMTHK,QTIFLPVVGLVDPDSLKPGDLVGVNK,RFDSEVSGDR,RFDSEVSGDREVQR,STDDFNGAQLK,TMLELLNQLDGFSSDER
4-7proteome,8-12proteome	AT4G27000.1	ATRBP45C; CONTAINS InterPro DOMAIN/s: RNA recognition motif, RNP-1 (InterPro:IPR000504), Nucleotide-binding, alpha-beta plait (InterPro:IPR012677); BEST Arabidopsis thaliana protein match is: RNA-binding protein 45A (TAIR:AT5G54900.1); Has 30201 Blast hits to 17322 proteins in 780 species: Archae - 12; Bacteria - 1396; Metazoa - 17338; Fungi - 3422; Plants - 5037; Viruses - 0; Other Eukaryotes - …	(ATRBP45C)	(ATRBP45C)	ACAEQALSVLNGTQLGGQSIR,FADESEQIR,NLQTYNGAPMPSSEQAFR,QAEGPEHTVFVGDLAPDVTDHMLTETFK
4-7proteome	AT5G44070.1	Phytochelatin synthase gene confers tolerance to cadmium ions. Catalyzes phytochelatin (PC) synthesis from glutathione (GSH) in the presence of Cd2+, Zn2+, Cu2+ and Fe3+, but not by Co2+ or Ni2+.	CADMIUM SENSITIVE 1 (CAD1)	PHYTOCHELATIN SYNTHASE 1 (PCS1);CADMIUM SENSITIVE 1 (CAD1); (ARA8);ARABIDOPSIS THALIANA PHYTOCHELATIN SYNTHASE 1 (ATPCS1)	ACCQGAEILSGSPSK
4-7proteome,8-12proteome	AT4G35830.1	Encodes an aconitase that can catalyze the conversion of citrate to isocitrate through a cis-aconitate intermediate, indicating that it may participate in the TCA cycle and other primary metabolic pathways. The protein is believed to accumulate in the mitochondria and the cytosol. It affects CSD2 (At2g28190 - a superoxide dismutase) transcript levels and may play a role in the response to oxidati…	ACONITASE 1 (ACO1)	ACONITASE 1 (ACO1)	ACDLGLEVKPWIK,ALEKPDGGEFGNYYSLPALNDPR,DGMTATDLVLTVTQMLR,GMTMSPPGPHGVK,GPMLLGVK,ILLESAIR,SNLVGMGIIPLCFK,VLLQDFTGVPAVVDLACMR
4-7proteome,8-12proteome	AT2G05710.1	Encodes an aconitase that can catalyze the conversion of citrate to isocitrate through a cis-aconitate intermediate, indicating that it may participate in the TCA cycle and other primary metabolic pathways. The protein is believed to accumulate in the mitochondria and the cytosol. It affects CSD2 (At2g28190 - a superoxide dismutase) transcript levels and may play a role in the response to oxidati…	ACONITASE 3 (ACO3)	ACONITASE 3 (ACO3)	ACDLGLQVKPWIK,ATIANMSPEYGATMGFFPVDHVTLQYLK,DAYCLLNFGDSITTDHISPAGNIQK,DMTMDPPGPHNVK,GIFTTLPKPGGGEFGK,ILLESAIR,SDETVAMIEAYLR,SGEDADTLGLTGHER,SNLVGMGIIPLCFK,VLLQDFTGVPAVVDLACMR,VVNFSFDGQPAELK,WGSTAFQNMLVVPPGSGIVHQVNLEYLGR
4-7proteome,8-12proteome	AT4G12600.1	Ribosomal protein L7Ae/L30e/S12e/Gadd45 family protein; FUNCTIONS IN: RNA binding; INVOLVED IN: ribosome biogenesis; LOCATED IN: ribonucleoprotein complex; EXPRESSED IN: 22 plant structures; EXPRESSED DURING: 13 growth stages; CONTAINS InterPro DOMAIN/s: H/ACA ribonucleoprotein complex, subunit Nhp2, eukaryote (InterPro:IPR002415), Ribosomal protein L7Ae/L8/Nhp2 family (InterPro:IPR018492), Ribos…			ACDVTRPVIACSVTSNEASQLK,AYPLADSQLSITILDLVQQATNYK
4-7proteome,8-12proteome	AT5G26360.1	TCP-1/cpn60 chaperonin family protein; FUNCTIONS IN: unfolded protein binding, ATP binding; INVOLVED IN: protein folding, cellular protein metabolic process; EXPRESSED IN: 22 plant structures; EXPRESSED DURING: 13 growth stages; CONTAINS InterPro DOMAIN/s: Chaperonin Cpn60/TCP-1 (InterPro:IPR002423), Chaperone, tailless complex polypeptide 1 (InterPro:IPR017998), T-complex protein 1, gamma subuni…			ACGAVIVNRPDELQESDIGTGAGLFEVK,ALEDSIAVLDK,HANGENAWTGIDGNTGAIADMK,KIGDDFFSFIVDCK,MHAPVLVLSDSLKR,NLQDAMSVAR,TAIEAACMLLR,VPGGQFEDSEVLK,WPYEAAAIAFEAIPR
4-7proteome,8-12proteome	AT1G27435.1	unknown protein; Has 16 Blast hits to 16 proteins in 8 species: Archae - 0; Bacteria - 0; Metazoa - 0; Fungi - 0; Plants - 16; Viruses - 0; Other Eukaryotes - 0 (source: NCBI BLink).			ACGESDAPNPPGASNTK
4-7proteome	AT4G22380.1	Ribosomal protein L7Ae/L30e/S12e/Gadd45 family protein; FUNCTIONS IN: RNA binding; INVOLVED IN: ribosome biogenesis; LOCATED IN: nucleolus; EXPRESSED IN: 21 plant structures; EXPRESSED DURING: 13 growth stages; CONTAINS InterPro DOMAIN/s: H/ACA ribonucleoprotein complex, subunit Nhp2, eukaryote (InterPro:IPR002415), Ribosomal protein L7Ae/L8/Nhp2 family (InterPro:IPR018492), Ribosomal protein L7A…			ACGVTRPVIACSVTSNEASQLK
4-7proteome,8-12proteome	ATCG01060.1	Encodes the PsaC subunit of photosystem I.	(PSAC)	(PSAC)	ACPTDVLEMIPWDGCK,IYDTCIGCTQCVR
4-7proteome,8-12proteome	AT3G61760.1	DYNAMIN-like 1B (DL1B); FUNCTIONS IN: GTP binding, GTPase activity; EXPRESSED IN: 10 plant structures; EXPRESSED DURING: 6 growth stages; CONTAINS InterPro DOMAIN/s: Dynamin GTPase effector (InterPro:IPR003130), Dynamin, GTPase domain (InterPro:IPR001401), Dynamin, GTPase region, conserved site (InterPro:IPR019762), GTPase effector domain, GED (InterPro:IPR020850), Dynamin central region (InterPr…	DYNAMIN-LIKE 1B (DL1B)	DYNAMIN-LIKE 1B (ADL1B);DYNAMIN-LIKE 1B (DL1B)	ACTALGDHGEGSSLPTLWDSLPAIAVVGGQSSGK
4-7proteome	AT3G60240.3	protein synthesis initiation factor 4G (EIF4G). A mutation in this gene (cum2-1) results in decreased accumulation of CMV coat protein in upper, uninoculated leaves. Likely affects cell-to-cell movement of the virus, also affects TCV multiplication.	EUKARYOTIC TRANSLATION INITIATION FACTOR 4G (EIF4G)	CUCUMOVIRUS MULTIPLICATION 2 (CUM2);EUKARYOTIC TRANSLATION INITIATION FACTOR 4G (EIF4G)	ADAAGTTSDLYMAYK,AQNEVDGATDVCPVSEK,ENALSEEQLENLSLSAIK,GAGAPGSAPAPSTYPDNSSLSSNR,GQTMPDSLVSDPETATVAAK,HETLSGVLEK,ITHPDTHEELR,LLVNLVK,NQGSLPAGYGGNVGFRPGQGGNSGVLR,QVLQGPSATVNSPR,RGSSDEVSDNCINTEK,RPAVASNTYQSDATQAGGGDSR,SQGEPGVGGPTNPTESFNR,STEGSSHASSEISGSSPQEK,SVCEEPITLGPQGGLGQGMSIR,VAASGDASQAFPLQFGSLGPDLMVPAR,VAEEGQVEQTEEEREEK,VSTTSDAPTSDSVDTSIDK,YQVGTIADEEQAK
4-7proteome,8-12proteome	AT3G13560.1	O-Glycosyl hydrolases family 17 protein; FUNCTIONS IN: cation binding, hydrolase activity, hydrolyzing O-glycosyl compounds, catalytic activity; INVOLVED IN: carbohydrate metabolic process; LOCATED IN: anchored to plasma membrane, plasma membrane, anchored to membrane; EXPRESSED IN: 24 plant structures; EXPRESSED DURING: 13 growth stages; CONTAINS InterPro DOMAIN/s: X8 (InterPro:IPR012946), Glyco…			ADADDDKLVDGLNWACGQGR,ANCAAIQPGQPCYLPNDVK,FPSAAAAWVNK,SAGGTCDFDGTAITTTR,SHASFAFNDYYQK
4-7proteome	AT1G49240.1	Member of a subclass of actins composed of ACT2 and ACT8. Its mRNA is strongly expressed in strongly expressed in leaves, roots, stems, flowers, pollen, and siliques. However, protein expression, assayed by a ACT8:GUS fusion reporter, is very low in pollen.	ACTIN 8 (ACT8)	FRIZZY AND KINKED SHOOTS (FIZ1);ACTIN 8 (ACT8)	ADADDIQPIVCDNGTGMVK,AEYDEAGPGIVHR,DAYVGDEAQSK,GYMFTTTAER,IAPEEHPVLLTEAPLNPK,IWHHTFYNELR,NYELPDGQVITIGAER,TTGIVLDSGDGVSHTVPIYEGFSLPHAILR,YPIEHGVVSNWDDMEK
4-7proteome,8-12proteome	AT1G10390.1	Nucleoporin autopeptidase; FUNCTIONS IN: transporter activity; INVOLVED IN: transport; LOCATED IN: chloroplast, nuclear pore; EXPRESSED IN: 24 plant structures; EXPRESSED DURING: 14 growth stages; CONTAINS InterPro DOMAIN/s: Peptidase S59, nucleoporin (InterPro:IPR007230); BEST Arabidopsis thaliana protein match is: Nucleoporin autopeptidase (TAIR:AT1G59660.1); Has 77624 Blast hits to 32376 prote…			ADALFIPR,ALVIRPVQQWSSR,AVPYAPTVEADTGTGTQPAGK,KPAVGQGLNKPAEVTLLNIK,SPDMATDAANHDR,VPFFTDDEESSSTPK
4-7proteome,4-7phos,8-12phos	AT4G14200.1	Pentatricopeptide repeat (PPR) superfamily protein; Has 30201 Blast hits to 17322 proteins in 780 species: Archae - 12; Bacteria - 1396; Metazoa - 17338; Fungi - 3422; Plants - 5037; Viruses - 0; Other Eukaryotes - 2996 (source: NCBI BLink).			ADATQVISASK,ENLDLPEEHSLDDEQKPPTPSPTVVEK,GFEIFDSEMKK,GTENPGETQQCNNSSTACEMK,IGDVSEEDVFTDAVCEFSR,LLAGDKTEPQGQTDLVAVK,LQNLSEAHIR,NNTSNASESNLGPVSGLSAGVNK,SSLGNAQTVESETLR,VVGGLGVIQANEVDGNVK
4-7proteome,8-12proteome	AT1G22450.1	subunit 6b of cytochrome c oxidase	CYTOCHROME C OXIDASE 6B (COX6B)	CYTOCHROME C OXIDASE 6B (COX6B);CYTOCHROME C OXIDASE 6B2 (ATCOX6B2)	ADAVNAQTPSLSEQYHLEK,EVAPEVTTQAEEVKTEQAK,EVAPEVTTQAEEVKTEQAKEESPVEEAVSVVEEK,TEQAKEESPVEEAVSVVEEK
4-7proteome,8-12proteome	AT3G02090.1	MPPBETA; FUNCTIONS IN: metalloendopeptidase activity, zinc ion binding; INVOLVED IN: proteolysis; LOCATED IN: in 11 components; EXPRESSED IN: 27 plant structures; EXPRESSED DURING: 17 growth stages; CONTAINS InterPro DOMAIN/s: Peptidase M16, zinc-binding site (InterPro:IPR001431), Peptidase M16, C-terminal (InterPro:IPR007863), Peptidase M16, N-terminal (InterPro:IPR011765), Metalloenzyme, LuxS/M…	(MPPBETA)	(MPPBETA)	ADCLDDLSYAIMYEVTK,ALEEEIEDIGGHLNAYTSR,DIAISAIGPIQDLPDYNK,DTGLFGVYAVAK,EMQEVEGQTDEVVLDHLHATAFQYTPLGR,IDAVDASTVK,LSSDPTTTSQLVANEPASFTGSEVR,SSLLLHMDGTSPIAEDIGR,TILGPAQNVK,VAINEIAESIMAFNTNYK,VLDSNVNQALDVLADILQNSK,YASPHPILASHNHILSAPETR
4-7proteome,8-12proteome	AT3G12780.1	nuclear phosphoglycerate kinase (PGK1)	PHOSPHOGLYCERATE KINASE 1 (PGK1)	PHOSPHOGLYCERATE KINASE 1 (PGK1)	ADDCIGPEVESLVASLPEGGVLLLENVR,FAAGTEAIANK,FLKPSVAGFLLQK,FSLAPLVPR,FYKEEEKNDPEFAK,GVTTIIGGGDSVAAVEK,IGVIESLLEK,IVPASGIEDGWMGLDIGPDSIK,KLASLADLYVNDAFGTAHR,LASLADLYVNDAFGTAHR,RPFAAIVGGSK,VGVAGVMSHISTGGGASLELLEGK,VILSTHLGRPK
4-7proteome	AT1G07370.1	Encodes putative proliferating cell nuclear antigen involved in cell cycle regulation. May be sumoylated.	PROLIFERATING CELLULAR NUCLEAR ANTIGEN 1 (PCNA1)	PROLIFERATING CELLULAR NUCLEAR ANTIGEN 1 (ATPCNA1);PROLIFERATING CELLULAR NUCLEAR ANTIGEN 1 (PCNA1)	ADDGGDTVTFMFESPTQDK,CAGNDDIITIK,FSTAGDIGTANIVLR,LMDIDSEHLGIPDAEYHSIVR,MPSNEFSR,NLSMGMNLGNMSK,QNTTVDKPEDAIVIEMK
4-7proteome,8-12proteome	AT2G29570.1	Functionally interacts with POLH to repair DNA damaged by UVB damage. May be sumoylated.	PROLIFERATING CELL NUCLEAR ANTIGEN 2 (PCNA2)	PROLIFERATING CELL NUCLEAR ANTIGEN 2 (PCNA2);A. THALIANA PROLIFERATING CELL NUCLEAR ANTIGEN 2 (ATPCNA2)	ADDGSDTVTFMFESPTQDK,CAGNDDIITIK,FSTAGDIGTANIVLR,IEEEEDTKPE,LMDIDSEHLGIPDAEYHSIVR,NLSMGMNLGNMSK
4-7phos	AT2G28390.1	SAND family protein; LOCATED IN: chloroplast; EXPRESSED IN: 25 plant structures; EXPRESSED DURING: 14 growth stages; CONTAINS InterPro DOMAIN/s: Vacuolar fusion protein MON1 (InterPro:IPR004353); Has 753 Blast hits to 594 proteins in 226 species: Archae - 6; Bacteria - 38; Metazoa - 289; Fungi - 213; Plants - 47; Viruses - 3; Other Eukaryotes - 157 (source: NCBI BLink).	MONENSIN SENSITIVITY1 (MON1)	MONENSIN SENSITIVITY1 (MON1)	ADDGsEDEIREANVDGDTASQHEAAWLPGK
4-7proteome,4-7phos,8-12phos,8-12proteome	AT5G63550.1	DEK domain-containing chromatin associated protein; EXPRESSED IN: guard cell, cultured cell; CONTAINS InterPro DOMAIN/s: DEK, C-terminal (InterPro:IPR014876); BEST Arabidopsis thaliana protein match is: DEK domain-containing chromatin associated protein (TAIR:AT3G48710.1); Has 35333 Blast hits to 34131 proteins in 2444 species: Archae - 798; Bacteria - 22429; Metazoa - 974; Fungi - 991; Plants - …			ADDNLMLLHTILFGK,IGEAEEEKKEDEEEGEAK,VLEFLESPK
4-7proteome,8-12proteome	AT2G05840.1	Encodes 20S proteasome subunit PAA2 (PAA2).	20S PROTEASOME SUBUNIT PAA2 (PAA2)	20S PROTEASOME SUBUNIT PAA2 (PAA2)	ADDPLFR,EQEAVNFLEK,FQYGYEMPADILAK,HITIFSPEGR,LLDQSSVSHLFPVTK,TEEIDEHLTAISERD
4-7proteome,8-12proteome	AT4G10320.1	tRNA synthetase class I (I, L, M and V) family protein; FUNCTIONS IN: isoleucine-tRNA ligase activity, nucleotide binding, aminoacyl-tRNA ligase activity, zinc ion binding, ATP binding; INVOLVED IN: response to cadmium ion, tRNA aminoacylation for protein translation; LOCATED IN: cytosol; EXPRESSED IN: male gametophyte, guard cell, epidermis, cultured cell, pollen tube; EXPRESSED DURING: L mature…			ADDSLVEAGFAR,DADKDIIEAVK,GAKPESAADSYEVLEK,LYLINSPVVR,QVLVSQEQNIK,SATGLQTYLLSR,TPLSNFEAGQNYK,VMAPFTPFFTETLYQNLR,VVADDYVTDDSGTGIVHCAPAFGEDDYR
4-7proteome,8-12proteome	AT3G11130.1	Clathrin, heavy chain; FUNCTIONS IN: structural molecule activity, binding; INVOLVED IN: intracellular protein transport, vesicle-mediated transport; LOCATED IN: plasma membrane, vacuole; EXPRESSED IN: male gametophyte, guard cell, cultured cell, pollen tube; EXPRESSED DURING: L mature pollen stage, M germinated pollen stage; CONTAINS InterPro DOMAIN/s: Clathrin, heavy chain (InterPro:IPR016341),…	CLATHRIN HEAVY CHAIN 1 (CHC1)	(ATCHC1);CLATHRIN HEAVY CHAIN 1 (CHC1)	ADDTTQFLEVIR,AGLYIQSLK,AQVPGTTQDHLQIFNIEAK,ASEDTNVYDDLVR,DLLLVNLR,EATAFLLDVLKPNLPEHAFLQTK,EGLVSDAIESFIR,ESIDLHDSFDQIGLAQK,EVCFACVDAEEFR,FNLIYVITK,FQELFAQTK,FQSVPVQAGQTPPLLQYFGTLLTR,GNMQLFSVDQQR,IIIDSNNNPEHFLTTNPYYDSK,LAVTLVK,LGEIEEFILMPNVANLQHVGDR,LHVIELGAQPGKPSFTK,LLTQFLEHLVSEGSQDVHVHNALGK,LNSYESLELSR,LQQFQGAVDAAR,LYDEALYEAAK,QLIDQVVSTALPESK,RGNLPGAENLVVQR,RGQCDEELINVTNK,RPITADSALMNPNSR,SFNAGQIT…
4-7proteome,8-12proteome	AT4G38710.1	glycine-rich protein; CONTAINS InterPro DOMAIN/s: Plant specific eukaryotic initiation factor 4B (InterPro:IPR010433); BEST Arabidopsis thaliana protein match is: eukaryotic translation initiation factor 4B1 (TAIR:AT3G26400.1); Has 13357 Blast hits to 7743 proteins in 694 species: Archae - 46; Bacteria - 1331; Metazoa - 4294; Fungi - 1200; Plants - 649; Viruses - 189; Other Eukaryotes - 5648 (sou…			ADEDDNWAAAK,ADEVDSWVSTKPSEPR,DIAAAMEKPNEK,DSQYGGGGGSESDTWGR,EIDEKLEAEK,LTQAELVALPTGPR,STEHSEEDAQEEEPAVEGAK
4-7proteome,8-12proteome	AT2G16780.1	Encodes a WD-40 repeat protein similar to yeast MSI1.	MULTICOPY SUPPRESSOR OF IRA1 2 (MSI2)	NUCLEOSOME/CHROMATIN ASSEMBLY FACTOR GROUP C 2 (NFC2); (NFC02); (MSI02)	ADEGKEETGMGQVEEDFSVWK,IRVDGEVNR,LMVWDLNR,NENLFGSAGEDGR,SQTSECDPDLR
4-7proteome,8-12proteome	ATCG00120.1	Encodes the ATPase alpha subunit, which is a subunit of ATP synthase and part of the CF1 portion which catalyzes the conversion of ADP to ATP using the proton motive force. This complex is located in the thylakoid membrane of the chloroplast.	ATP SYNTHASE SUBUNIT ALPHA (ATPA)	ATP SYNTHASE SUBUNIT ALPHA (ATPA)	ADEISNIIR,ASSVAQVVTSLQER,EQHTLIIYDDLSK,FLVQLR,LIESPAPGIISR,RSVYEPLQTGLIAIDSMIPIGR,SVYEPLQTGLIAIDSMIPIGR,TNKPQFQEIIASTK,VINALANPIDGR
4-7proteome,8-12proteome	AT5G56680.1	Encodes a putative cytosolic asparaginyl-tRNA synthetase.	(SYNC1)	EMBRYO DEFECTIVE 2755 (EMB2755); (SYNC1); (SYNC1 ARATH)	ADEIVPPATQLAAVSLENDGSTVQR,AIELLEEAVAK,ETFAHIDER,LEQDLIDNPPPTEADVEAAR,MILFATGLDNIR,NFDSGCIDR,RIEEMGLPIEPYEWYLDLR,TILDRPDGGAGLAGQTVR,VGELIGGSQR,VIDVGTVDASK
4-7proteome,8-12proteome	AT3G13860.1	heat shock protein 60-3A (HSP60-3A); FUNCTIONS IN: ATP binding; INVOLVED IN: response to cadmium ion; LOCATED IN: mitochondrion, plasma membrane; EXPRESSED IN: 24 plant structures; EXPRESSED DURING: 13 growth stages; CONTAINS InterPro DOMAIN/s: Chaperonin Cpn60/TCP-1 (InterPro:IPR002423), Chaperonin Cpn60, conserved site (InterPro:IPR018370), Chaperonin Cpn60 (InterPro:IPR001844); BEST Arabidopsi…	HEAT SHOCK PROTEIN 60-3A (HSP60-3A)	HEAT SHOCK PROTEIN 60-3A (HSP60-3A)	ADENTPNHVPDMASMGM,ALDNLQTENEDQR,DDTIILHGGGDK,EGVITVADGNTLDNELEVVEGMK,ISDINSLLK,LLEQDDCNFGFDAAK,SVAAGVNVMDLR
4-7proteome,8-12proteome	AT1G03680.1	encodes a chloroplast thioredoxin similar to prokaryotic thioredoxins.	THIOREDOXIN M-TYPE 1 (THM1)	THIOREDOXIN M-TYPE 1 (THM1);ARABIDOPSIS THIOREDOXIN M-TYPE 1 (ATM1);ABC TRANSPORTER OF THE MITOCHONDRION 1 (ATM1);THIOREDOXIN M-TYPE 1 (ATHM1);THIOREDOXIN M-TYPE 1 (TRX-M1)	ADEPVFVDFWAPWCGPCK,LNTDESPATPGQYGVR
8-12phos	AT5G61110.1	zinc ion binding; FUNCTIONS IN: zinc ion binding; INVOLVED IN: biological_process unknown; LOCATED IN: cellular_component unknown; EXPRESSED IN: leaf whorl, sepal, flower; EXPRESSED DURING: petal differentiation and expansion stage; CONTAINS InterPro DOMAIN/s: Zinc finger, PHD-type (InterPro:IPR001965); BEST Arabidopsis thaliana protein match is: unknown protein (TAIR:AT5G61100.1); Has 78 Blast h…			aDESGYDAGsDAGSDASLPSSEISFVEVK
8-12phos	AT3G25070.1	Encodes a member of the R protein complex and may represent a virulence target of type III pili effector proteins (virulence factors) from bacterial pathogens, which is 'guarded' by R protein complex (RPM1 and RPS2 proteins). RIN4 physically interacts with RPS2 and RPM1 in vivo. Bacterial avirulence (Avr) effectors AvrB, AvrRpm1, and AvrRpt2 induce a mobility shift in RIN4 and expression of AvrRp…	RPM1 INTERACTING PROTEIN 4 (RIN4)	(ATRIN4);RPM1 INTERACTING PROTEIN 4 (RIN4)	ADEsPEKVTVVPK
8-12phos,8-12proteome	AT2G31570.1	glutathione peroxidase GPx	GLUTATHIONE PEROXIDASE 2 (GPX2)	GLUTATHIONE PEROXIDASE 2 (ATGPX2);GLUTATHIONE PEROXIDASE 2 (GPX2)	aDEsPKSIYDFTVK
4-7proteome,8-12proteome	AT1G13020.1	Encodes eIF4B2, eukaryotic initiation factor 4B2.	EUKARYOTIC INITIATION FACTOR 4B2 (EIF4B2)	EUKARYOTIC INITIATION FACTOR 4B2 (EIF4B2)	ADEVDNWAAGK,DREDSDGSWGGGGGGR,GVLPSGGGVQEER,KADTEVSETPTAVK,LGGGFSSYGGGR,QRSEDEMQPGR,SKPWGGIGAWADEAERADEEQAAEATATAADSQSFPSLK,SYGGFDDDQR,VNPFGDAKPR,VSDFPQVSR
4-7proteome,8-12proteome	AT5G57655.2	xylose isomerase family protein; FUNCTIONS IN: xylose isomerase activity; INVOLVED IN: carbohydrate metabolic process; LOCATED IN: endoplasmic reticulum, plasma membrane, vacuole; EXPRESSED IN: 25 plant structures; EXPRESSED DURING: 14 growth stages; CONTAINS InterPro DOMAIN/s: Xylose isomerase-like, TIM barrel domain (InterPro:IPR013022), Xylose isomerase, bacterial type (InterPro:IPR013452), Xy…			ADFEYLEK,HQYDWDAATAANFLR,NLDEVIELAK,QELAEMIFQSAM,WYNAEEEILGK,YGLIDEFK
4-7proteome,8-12proteome	AT4G29840.1	threonine synthase	METHIONINE OVER-ACCUMULATOR 2 (MTO2)	THREONINE SYNTHASE (TS);METHIONINE OVER-ACCUMULATOR 2 (MTO2)	ADFGAVMDVLK,EITAELPIYLANSLNSLR,MVCAQAANANPLYLHYK,NQGVIAPTDR,SGGLLDVEHDMEALK,YVPFNAAPGSTESYSLDEIVYR
4-7proteome,8-12proteome	AT2G37620.1	Member of the actin gene family. Expressed in mature pollen.	ACTIN 1 (ACT1)	ACTIN 1 (ACT1);ARABIDOPSIS ACTIN 1 (AAc1)	ADGEDIQPLVCDNGTGMVK,AEYDESGPSIVHR,CPEVLYQPSMIGMENAGIHETTYNSIMK,DAYVGDEAQSK,DLYGNIVLSGGTTMFPGIADR,HTGVMVGMGQK,IWHHTFYNELR,TTGIVLDSGDGVSHTVPIYEGYALPHAILR,VAPEEHPILLTEAPLNPK,YPIEHGIVNNWDDMEK
4-7proteome	AT3G12110.1	Encodes an actin that is expressed predominantly during reproductive development.	ACTIN-11 (ACT11)	ACTIN-11 (ACT11)	ADGEDIQPLVCDNGTGMVK,AEYDESGPSIVHR,DAYVGDEAQSK,DLYGNIVLSGGTTMFPGIADR,HTGVMVGMGQK,IWHHTFYNELR,SYELPDGQVITIGGER,TTGIVLDSGDGVSHTVPIYEGYALPHAILR,VAPEEHPVLLTEAPLNPK,YPIEHGIVSNWDDMEK
4-7proteome,8-12proteome	AT5G09810.1	Member of Actin gene family.Mutants are defective in germination and root growth.	ACTIN 7 (ACT7)	(ATACT7);ACTIN 2 (ACT2);ACTIN 7 (ACT7)	ADGEDIQPLVCDNGTGMVK,CPEVLFQPSLIGMEAPGIHETTYNSIMK,DAYVGDEAQSK,DLYGNIVLSGGSTMFPGIADR,GYMFTTTAER,HTGVMVGMGQK,IWHHTFYNELR,LAYVALDYEQELETAK,NYELPDGQVITIGAER,SEYDESGPSIVHR,TTGIVLDSGDGVSHTVPIYEGYALPHAILR,VAPEEHPVLLTEAPLNPK,YPIEHGIVSNWDDMEK
4-7proteome,4-7phos,8-12phos,8-12proteome	AT3G28730.1	encodes a component of the FAcilitates Chromatin Transcription (FACT) complex, SSRP1. Along with STP16 binds to the promoter of FLC.	HIGH MOBILITY GROUP (HMG)	HIGH MOBILITY GROUP (HMG);NUCLEOSOME/CHROMATIN ASSEMBLY FACTOR D (NFD); (SSRP1);HIGH MOBILITY GROUP (ATHMG)	ADGHSFNNISLSGR,DQDVPSLSSFFQSSYGK,IMNLGGAGTADGVAAVLGDNDDDDAVDPHLTR,NEYHNLYTFISSK,QMSADDKEPYEAK
4-7proteome,4-7phos,8-12phos,8-12proteome	AT3G42170.1	transposase-like gene with conserved domains from the family of hAT transposases that includes hobo from Drosophila melanogaster, Activator (Ac) from maize, and Tam3 from snapdragon but lacks several amino acids known to be essential for Ac transposition5. The DAYSLEEPER gene lacks 8 bp duplications and TIRs (a common feature of transcriptionally silent hAT transposases), however, DAYSLEEPER expr…	DAYSLEEPER (DAYSLEEPER)	DAYSLEEPER (DAYSLEEPER)	ADGLSDFDTYIMETTGQNLK,AIAGEDPFVTGIAK,ETALEVYNDTAEIR,EVFSCLDTADPDYK,EVFSCLDTADPDYKKPPSAEDWR,EWLLESNASSSAAAQNASATIK,LFNVTFNHPASNSAVENIRPQLCIK,SELDQYLDETLLPR,SQNNASPYVAFNQDK,TSLRPETVEALICAR,VQEFDVLDWWK
4-7proteome,8-12proteome	AT3G12050.2	Aha1 domain-containing protein; FUNCTIONS IN: ATPase activator activity, chaperone binding; INVOLVED IN: response to stress; LOCATED IN: cytoplasm; EXPRESSED IN: 24 plant structures; EXPRESSED DURING: 16 growth stages; CONTAINS InterPro DOMAIN/s: Activator of Hsp90 ATPase, N-terminal (InterPro:IPR015310), Activator of Hsp90 ATPase homologue 1-like (InterPro:IPR013538); Has 501 Blast hits to 499 p…			ADGLVDMPYISDENADEDPEIR,DLYEILMDENR,FGSWPDGLDSTVK,SGAAPVVSAAAVESK
4-7proteome,8-12proteome	AT4G25080.4	Encodes a protein with methyltransferase activity responsible for the methylation of magnesium protoporphyrin IX. Mutants defective in this gene are affected in chlorophyll biosynthesis and show a reduction in the accumulation of a number of major thylakoid-associated proteins including components of PSI (LHCI), PSII (LHCII, D1, CP43) and the cytochrome b6f complex (Cytf). By contrast, no signifi…	MAGNESIUM-PROTOPORPHYRIN IX METHYLTRANSFERASE (CHLM)	MAGNESIUM-PROTOPORPHYRIN IX METHYLTRANSFERASE (CHLM)	ADGMIAHLASLAEK,TVENTMLMLTEDR
4-7proteome,8-12proteome	AT5G20290.1	Ribosomal protein S8e family protein; FUNCTIONS IN: structural constituent of ribosome; INVOLVED IN: translation, ribosome biogenesis; LOCATED IN: in 8 components; EXPRESSED IN: 26 plant structures; EXPRESSED DURING: 14 growth stages; CONTAINS InterPro DOMAIN/s: Ribosomal protein S8e (InterPro:IPR001047), Ribosomal protein S8e, conserved site (InterPro:IPR018283), Ribosomal protein S8e/ribosomal …			ADGYILEGK,DGEEGEEAAVAAPEEVK,DGEEGEEAAVAAPEEVKK,KDGEEGEEAAVAAPEEVK,KDGEEGEEAAVAAPEEVKK,LDTGNYSWGSEATTR,QWYLSHYGVELGR,SAIVQVDAAPFK,SLDSHIEDQFASGR,VLDVVYNASNNELVR
4-7phos,8-12phos	AT5G10950.1	Tudor/PWWP/MBT superfamily protein; FUNCTIONS IN: molecular_function unknown; INVOLVED IN: biological_process unknown; LOCATED IN: cytosol; EXPRESSED IN: 25 plant structures; EXPRESSED DURING: 15 growth stages; BEST Arabidopsis thaliana protein match is: Tudor/PWWP/MBT superfamily protein (TAIR:AT1G80810.1); Has 1807 Blast hits to 1807 proteins in 277 species: Archae - 0; Bacteria - 0; Metazoa - …			ADKDEDEEENEtsDDEAEPK HTDDQDEDEEAGDDIDtssEEAKPK HTDDQDEDEEAGDDIDTSsEEAKPK HTDDQDEDEEAGDDIDTSsEEAKPK HTDDQDEDEEAGDDIDtssEEAKPK ScNSNADEVAENssDEDEPK ADKDEDEEENETsDDEAEPK ADKDEDEEENEtsDDEAEPK HTDDQDEDEEAGDDIDtssEEAKPK
4-7proteome,8-12proteome	AT1G10840.1	Encodes eukaryotic initiation factor 3H1 subunit (TIF3H1).	TRANSLATION INITIATION FACTOR 3 SUBUNIT H1 (TIF3H1)	TRANSLATION INITIATION FACTOR 3 SUBUNIT H1 (TIF3H1)	ADLGVLALK,LSDSFMELYR,NFSWMDIFEEIPIK,VSNSALVSAFMTELETDTPVSQGDYDR
4-7proteome,4-7phos,8-12phos,8-12proteome	AT1G48410.1	Encodes an RNA Slicer that selectively recruits microRNAs and siRNAs. There is currently no evidence that AGO1 Slicer is in a high molecular weight RNA-induced silencing complex (RISC). Mutants are defective in post-transcriptional gene silencing and have pleiotropic developmental and morphological defects. Through its action on the regulation of ARF17 expression, the protein regulates genes invo…	ARGONAUTE 1 (AGO1)	(ICU9); (ATAGO1);ARGONAUTE 1 (AGO1)	ADLHHLGMFLEGK,DILQTVQLNDYAK,FYMEPETSDSGSMASGSMAR,GPNVNAAVRPLPALK,INLLDEEVGAGGQR,IQHTQLPCLQVGNSNRPNYLPMEVCK,NTVLVDALSR,QSDAPQEALQVLDIVLR,SLYTAGPLPFNSK
4-7proteome,8-12proteome	AT1G22840.1	Encodes cytochrome c. Contains two site II (TGGGCC/T) elements, which interact with a TCP-domain transcription factor, and a downstream internal telomeric repeat, and are required for expression of the Cytc-1 gene. Promoter directs preferential expression in root and shoot meristems and in anthers.	CYTOCHROME C-1 (CYTC-1)	CYTOCHROME C-1 (CYTC-1);CYTOCHROME C-A (ATCYTC-A)	ADLIAYLK,QSGTTAGYSYSAANK
4-7proteome,8-12proteome	AT1G56190.2	Phosphoglycerate kinase family protein; FUNCTIONS IN: phosphoglycerate kinase activity; INVOLVED IN: glycolysis; LOCATED IN: thylakoid, mitochondrion, chloroplast, membrane; EXPRESSED IN: 25 plant structures; EXPRESSED DURING: 14 growth stages; CONTAINS InterPro DOMAIN/s: Phosphoglycerate kinase, N-terminal (InterPro:IPR015824), Phosphoglycerate kinase (InterPro:IPR001576), Phosphoglycerate kinas…			ADLNVPLDDNQNITDDTR,FLKPSVAGFLLQK,FSLAPLVPR,FYKEEEKNEPDFAK,GVSLLLPTDVVIADK,GVTTIIGGGDSVAAVEK,IGVIESLLEK,KLASLADLYVNDAFGTAHR,LASLADLYVNDAFGTAHR,RPFAAIVGGSK,VGVAGVMSHISTGGGASLELLEGK,VILSTHLGRPK
4-7proteome,8-12proteome	AT5G56030.1	A member of heat shock protein 90 (HSP90) gene family. Expressed in all tissues and abundant in root apical meristem, pollen and tapetum. Expression is NOT heat-induced but induced by IAA and NaCl. Interacts with HsfA1d in the cytosol and the nucleus and negatively regulates HsfA1d. Did not bind to AtHsfA4c.	HEAT SHOCK PROTEIN 81-2 (HSP81-2)	HEAT SHOCK PROTEIN 81.2 (HSP81.2);HEAT SHOCK PROTEIN 90.2 (AtHsp90.2);HEAT SHOCK PROTEIN 81-2 (HSP81-2);EARLY-RESPONSIVE TO DEHYDRATION 8 (ERD8);HEAT SHOCK PROTEIN 90.2 (HSP90.2)	ADLVNNLGTIAR,APFDLFDTK,DSSMAGYMSSK,EDQLEYLEER,EGLKLDETEDEK,EGLKLDETEDEKK,EGQNDIFYITGESK,EVSHEWDLVNK,FYEAFSK,GIVDSEDLPLNISR,HFSVEGQLEFK,HNDDEQYVWESQAGGSFTVTR,HSEFISYPISLWIEK,IRFESLTDK,KAVENSPFLEK,KDEEGKVEEVDEEK,KHSEFISYPISLWIEK,KPEEINKEEYAAFYK,KTMEINPENSIMDELR,KTMEINPENSIMDELRK,LDGQPELFIHIIPDK,LGIHEDSQNR,RAPFDLFDTK,RVFIMDNCEDIIPEYLGFVK,SKLDGQPELFIHIIPDK,SLSNDWEEHLAVK,TMEINPENSIMDELR,TMEINPENSIMDEL…
4-7proteome,8-12proteome	AT5G56010.1	A member of heat shock protein 90 (HSP90) gene family. Expressed in all tissues and abundant in root apical meristem, pollen and tapetum. Expression is NOT heat-induced but induced by IAA and NaCl. Overexpression reduced tolerance to heat and conferred higher tolerance to calcium.	HEAT SHOCK PROTEIN 81-3 (HSP81-3)	HEAT SHOCK PROTEIN 90.3 (AtHsp90.3);HEAT SHOCK PROTEIN 81-3 (HSP81-3);HEAT SHOCK PROTEIN 81.3 (Hsp81.3);HEAT SHOCK PROTEIN 90-3 (AtHsp90-3)	ADLVNNLGTIAR,APFDLFDTK,DSSMGGYMSSK,EDQMEYIEER,EGLKLDETEDEK,EGLKLDETEDEKK,EGQNDIFYITGESK,EVSHEWDLVNK,FYEAFSK,GIVDSEDLPLNISR,HFSVEGQLEFK,HNDDEQYVWESQAGGSFTVTR,HSEFISYPISLWIEK,IRFESLTDK,KAVENSPFLEK,KDEEGKVEEVDEEK,KHSEFISYPISLWIEK,KPEEINKEEYAAFYK,KTMEINPENSIMDELR,KTMEINPENSIMDELRK,LDGQPELFIHIIPDK,LGIHEDSQNR,RAPFDLFDTK,RVFIMDNCEDIIPEYLGFVK,SKLDGQPELFIHIIPDK,SLSNDWEEHLAVK,TMEINPENSIMDELR,TMEINPENSIMDEL…
4-7proteome,4-7phos,8-12phos	AT5G56000.1	HEAT SHOCK PROTEIN 81.4 (Hsp81.4); FUNCTIONS IN: unfolded protein binding, ATP binding; INVOLVED IN: protein folding, response to stress; LOCATED IN: cytosol, apoplast, cell wall, nucleus, plasma membrane; EXPRESSED IN: male gametophyte, cultured cell, pollen tube; EXPRESSED DURING: L mature pollen stage, M germinated pollen stage; CONTAINS InterPro DOMAIN/s: Chaperone protein htpG (InterPro:IPR0…	HEAT SHOCK PROTEIN 81.4 (Hsp81.4)	HEAT SHOCK PROTEIN 81.4 (Hsp81.4);HEAT SHOCK PROTEIN 90.4 (AtHsp90.4)	ADLVNNLGTIAR,APFDLFDTK,EDQMEYIEER,EGLKLEETDDEK,EGLKLEETDDEKK,EGQNEIFYITGESK,FYEAFSK,GIVDSEDLPLNISR,HFSVEGQLEFK,HNDDEQYVWESQAGGSFTVTR,HSEFISYPISLWIEK,IRFESLTDK,KAVENSPFLEK,KHSEFISYPISLWIEK,KPEEINKEEYAAFYK,KTMEINPENSIMDELR,KTMEINPENSIMDELRK,LDGQPELFIHIIPDK,LGIHEDSQNR,RAPFDLFDTK,SKLDGQPELFIHIIPDK,SLSNDWEEHLAVK,TMEINPENSIMDELR,TMEINPENSIMDELRK,TNNTLTIIDSGIGMTK,VFIMDNCEDIIPDYLGFVK,VVDSPCCLVTGEYGWTANMER
4-7proteome,8-12proteome	AT2G21870.1	Encodes the FAd subunit of mitochondrial F1F0-ATP synthase. Essential for pollen formation.	MALE GAMETOPHYTE DEFECTIVE 1 (MGP1)	MALE GAMETOPHYTE DEFECTIVE 1 (MGP1)	ADMFSESQR,AQLDELKSDAVEAMESQK,EKITLDPEDPAAVK,FQAAVDILR,GLTDELGAEAMMFEALEK,GMDLLVAEFEK,HDIDTETQDIPDAR,IKHDIDTETQDIPDAR,RGLTDELGAEAMMFEALEK
4-7proteome,8-12proteome	AT3G14920.1	Peptide-N4-(N-acetyl-beta-glucosaminyl)asparagine amidase A protein; INVOLVED IN: biological_process unknown; LOCATED IN: plasma membrane, vacuole, plant-type cell wall; EXPRESSED IN: 23 plant structures; EXPRESSED DURING: 13 growth stages; CONTAINS InterPro DOMAIN/s: Peptide-N4-(N-acetyl-beta-glucosaminyl)asparagine amidase A (InterPro:IPR021102); BEST Arabidopsis thaliana protein match is: Pept…			ADMILPISR
4-7phos,8-12phos	AT1G05150.1	Calcium-binding tetratricopeptide family protein; FUNCTIONS IN: binding, zinc ion binding, calcium ion binding; INVOLVED IN: biological_process unknown; LOCATED IN: plasma membrane; EXPRESSED IN: 24 plant structures; EXPRESSED DURING: 13 growth stages; CONTAINS InterPro DOMAIN/s: Tetratricopeptide TPR-1 (InterPro:IPR001440), Tetratricopeptide-like helical (InterPro:IPR011990), EF-HAND 2 (InterPro…			ADNNNNNVDAFSDAGWsR DNDVPVSYsGSGGPTK
4-7proteome,8-12proteome	AT3G04290.1	Li-tolerant lipase 1 (LTL1); FUNCTIONS IN: hydrolase activity, acting on ester bonds, carboxylesterase activity; INVOLVED IN: lipid metabolic process; LOCATED IN: endomembrane system; EXPRESSED IN: 19 plant structures; EXPRESSED DURING: 12 growth stages; CONTAINS InterPro DOMAIN/s: Lipase, GDSL (InterPro:IPR001087), Esterase, SGNH hydrolase-type (InterPro:IPR013830); BEST Arabidopsis thaliana pro…	LI-TOLERANT LIPASE 1 (LTL1)	(ATLTL1);LI-TOLERANT LIPASE 1 (LTL1)	ADNYPYGIDYPTR,DLYAFWDAFHPTEK,IIVNQILTGSSK,QMEYFEQYQLR,QYALPDYVVYLISEYGK,RVLVTGTGAMGCAPAELAQHSR,VLVTGTGAMGCAPAELAQHSR
4-7proteome,4-7phos,8-12phos,8-12proteome	AT5G57020.1	Arabidopsis thaliana myristoyl-CoA:protein N-myristoyltransferase.	MYRISTOYL-COA:PROTEIN N-MYRISTOYLTRANSFERASE (NMT1)	MYRISTOYL-COA:PROTEIN N-MYRISTOYLTRANSFERASE (NMT1);ARABIDOPSIS THALIANA MYRISTOYL-COA:PROTEIN N-MYRISTOYLTRANSFERASE (ATNMT1)	ADQIVEANPLVKDDTSLETIVR,DIGDTSLPEGPIEPATPLSEVK,FWETQPVGQFK,GFDVFNALDVMHNESFLK,LPDAPITPGFR,SALKPAELGLVLL
4-7proteome,8-12proteome	AT2G41110.1	Encodes a touch-inducible calmodulin that has higher affinity to kinesin-like calmodulin binding motor protein than CAM4 or CAM6.	CALMODULIN 2 (CAM2)	(ATCAL5);CALMODULIN 2 (CAM2)	ADQLTDDQISEFK,DQNGFISAAELR,EADVDGDGQINYEEFVK,EAFSLFDK,EAFSLFDKDGDGCITTK,MKDTDSEEELK
4-7proteome,8-12proteome	AT1G66410.1	encodes a calmodulin	CALMODULIN 4 (CAM4)	CALMODULIN 4 (ACAM-4);CALMODULIN 4 (CAM4)	ADQLTDEQISEFK,DQNGFISAAELR,EADVDGDGQINYEEFVK,EAFSLFDK,EAFSLFDKDGDGCITTK,MKDTDSEEELK
4-7proteome,8-12proteome	AT5G12140.1	Encodes a cystatin.	CYSTATIN-1 (CYS1)	CYSTATIN-1 (ATCYS1);CYSTATIN-1 (CYS1)	ADQQAGTIVGGVR,DIDANANDLQVESLAR,FAVDEHNKNENLTLEYK,TQVVAGTMHHLTVEVADGETNK
4-7proteome,8-12proteome	AT3G52580.1	Ribosomal protein S11 family protein; CONTAINS InterPro DOMAIN/s: Ribosomal protein S11 (InterPro:IPR001971), Ribosomal S11, conserved site (InterPro:IPR018102); BEST Arabidopsis thaliana protein match is: Ribosomal protein S11 family protein (TAIR:AT3G11510.1); Has 8774 Blast hits to 8774 proteins in 2899 species: Archae - 250; Bacteria - 4863; Metazoa - 589; Fungi - 162; Plants - 729; Viruses -…			ADRDESSPYAAMLAAQDVAQR,DESSPYAAMLAAQDVAQR,ELGITAIHVK,TPGPGAQSALR,VENVTLGPAVR,VKADRDESSPYAAMLAAQDVAQR
4-7proteome,8-12proteome	AT2G36160.1	Ribosomal protein S11 family protein; FUNCTIONS IN: structural constituent of ribosome; INVOLVED IN: translation; LOCATED IN: cytosolic small ribosomal subunit, cytosolic ribosome, plasma membrane, chloroplast, membrane; EXPRESSED IN: 26 plant structures; EXPRESSED DURING: 13 growth stages; CONTAINS InterPro DOMAIN/s: Ribosomal protein S11 (InterPro:IPR001971), Ribosomal S11, conserved site (Inte…			ADRDESSPYAAMLAAQDVAQR,DESSPYAAMLAAQDVAQR,ELGITAMHVK,TPGPGAQSALR,VDVVTLGPSVR,VKADRDESSPYAAMLAAQDVAQR
4-7proteome,8-12proteome	AT3G11510.1	Ribosomal protein S11 family protein; FUNCTIONS IN: structural constituent of ribosome; INVOLVED IN: translation; LOCATED IN: cytosolic small ribosomal subunit, cytosolic ribosome, nucleolus; EXPRESSED IN: 25 plant structures; EXPRESSED DURING: 13 growth stages; CONTAINS InterPro DOMAIN/s: Ribosomal protein S11 (InterPro:IPR001971), Ribosomal S11, conserved site (InterPro:IPR018102); BEST Arabido…			ADRDESSPYAAMLAAQDVAQR,DESSPYAAMLAAQDVAQR,ELGITAMHVK,TPGPGAQSALR,VETVTLGPSVR,VKADRDESSPYAAMLAAQDVAQR
8-12phos	AT4G14540.1	nuclear factor Y, subunit B3 (NF-YB3); FUNCTIONS IN: sequence-specific DNA binding transcription factor activity; INVOLVED IN: regulation of transcription, DNA-dependent; LOCATED IN: nucleus, intracellular; EXPRESSED IN: 21 plant structures; EXPRESSED DURING: 13 growth stages; CONTAINS InterPro DOMAIN/s: Transcription factor, CBFA/NFYB, DNA topoisomerase (InterPro:IPR003957), Transcription factor…	NUCLEAR FACTOR Y, SUBUNIT B3 (NF-YB3)	NUCLEAR FACTOR Y, SUBUNIT B3 (NF-YB3)	aDSDNDsGGHKDGGNASTR aDSDNDsGGHKDGGNASTR
4-7proteome,8-12proteome	AT5G64080.2	Bifunctional inhibitor/lipid-transfer protein/seed storage 2S albumin superfamily protein; FUNCTIONS IN: lipid binding; INVOLVED IN: lipid transport; LOCATED IN: anchored to plasma membrane, anchored to membrane; EXPRESSED IN: 25 plant structures; EXPRESSED DURING: 14 growth stages; CONTAINS InterPro DOMAIN/s: Bifunctional inhibitor/plant lipid transfer protein/seed storage (InterPro:IPR016140), …	XYLOGEN PROTEIN 1 (XYP1)	XYLOGEN PROTEIN 1 (XYP1); (AtXYP1)	ADSQCLCEAFK
8-12phos,8-12proteome	AT2G38880.4	Encodes a transcription factor from the nuclear factor Y (NF-Y) family, AtNF-YB1. Confers drought tolerance.	NUCLEAR FACTOR Y, SUBUNIT B1 (NF-YB1)	NUCLEAR FACTOR Y, SUBUNIT B1 (NF-YB1)	aDTPsSPAGDGGESGGSVR
4-7phos	AT2G38880.7	Encodes a transcription factor from the nuclear factor Y (NF-Y) family, AtNF-YB1. Confers drought tolerance.	NUCLEAR FACTOR Y, SUBUNIT B1 (NF-YB1)	NUCLEAR FACTOR Y, SUBUNIT B1 (NF-YB1)	aDTPSsPAGDGGESGGSVR aDTPSsPAGDGGESGGSVR aDTPSsPAGDGGESGGSVR
4-7proteome,8-12proteome	AT3G13930.1	Dihydrolipoamide acetyltransferase, long form protein; FUNCTIONS IN: dihydrolipoyllysine-residue acetyltransferase activity, copper ion binding; INVOLVED IN: pyruvate metabolic process, metabolic process; LOCATED IN: mitochondrion, chloroplast, chloroplast envelope; EXPRESSED IN: 25 plant structures; EXPRESSED DURING: 13 growth stages; CONTAINS InterPro DOMAIN/s: 2-oxo acid dehydrogenase, lipoyl-…			ADVEDFLASGSK,GLSTIGEEVR,KVPQCNSSWTDEYIR,VIDGAIGAEWLK,VPALDYVDIPHTQIR
4-7proteome,8-12proteome	AT4G04910.1	N-ethylmaleimide sensitive factor	N-ETHYLMALEIMIDE SENSITIVE FACTOR (NSF)	N-ETHYLMALEIMIDE SENSITIVE FACTOR (NSF)	ADVEGQDHTNGIER,DGTGVHDSIVNQLLTK,ENSFLGTDINLQELAAR,IDGVEALNNVLLIGMTNR,ININHFYDCLGDFIR,LQILQIHTNK,QLSMDDLTKPVEEENIK,SPMSIIILDDIER,VLNQLNLFSEDDVDSAAEALNDMPIKK,YTNQVLTVGQK
4-7proteome,4-7phos,8-12phos,8-12proteome	AT1G48920.1	Encodes ATNUC-L1 (NUCLEOLIN LIKE 1), the predominant form of the two nucleolin proteins found in Arabidopsis. This protein is involved in rRNA processing, ribosome biosynthesis, and vascular pattern formation. PARL1 localizes to the nucleolus and parl1 mutants accumulate elevated levels of the unspliced 35S pre-rRNA. parl1 mutants also have defects in cotyledon, leaf, sepal, and petal vein patter…	NUCLEOLIN LIKE 1 (NUC-L1)	NUCLEOLIN LIKE 1 (NUC-L1);PARALLEL 1 (PARL1);NUCLEOLIN 1 (NUC1);NUCLEOLIN LIKE 1 (ATNUC-L1)	ADVENFFK,EAGEVVDVR,GERPAFTPQSGNFR,GFGHVEFASSEEAQK,SSDVEMVDAEK
4-7proteome,8-12proteome	ATCG00680.1	encodes for CP47, subunit of the photosystem II reaction center.	PHOTOSYSTEM II REACTION CENTER PROTEIN B (PSBB)	PHOTOSYSTEM II REACTION CENTER PROTEIN B (PSBB)	ADVPFR,AQLGEIFELDR,RAQLGEIFELDR,RMPTFFETFPVVLVDGDGIVR,YQWDQGYFQQEIYR
4-7proteome,4-7phos,8-12proteome	AT4G24680.1	Encodes MOS1 (MODIFIER OF snc1). MOS1 contains a BAT2 domain that is conserved in plants and animals. MOS1 regulates the expression of SNC1, a TIR-NB-LRR-type of R protein.	MODIFIER OF SNC1 (MOS1)	MODIFIER OF SNC1 (MOS1)	ADVSTGGGSQTTVPEFGTSSK,ALEDGQFVTSNQPIR,FAEPVSETSATWGQHVAPEK,LENQGLDPNVEIVPK,NDGFSLTSGDFPSLGAEK,TESGPGSPSHLSNRPSSGGSVTRPSTADSNK,TSTEYANNVGPSQQDNLPR,VSGDSSEQISSFTNEESQNR
4-7proteome,8-12proteome	AT5G45390.1	One of several nuclear-encoded ClpPs (caseinolytic protease). Contains a highly conserved catalytic triad of Ser-type proteases (Ser-His-Asp). The name reflects nomenclature described in Adam et. al (2001).	CLP PROTEASE P4 (CLPP4)	NUCLEAR-ENCODED CLP PROTEASE P4 (NCLPP4);CLP PROTEASE P4 (CLPP4)	ADVSTIALGIAASTASIILGAGTK,GAESDVMGLLLR,NNVTSIIAGCTSR,RFAMPNTR
4-7phos	AT5G41730.1	Protein kinase family protein; FUNCTIONS IN: protein serine/threonine/tyrosine kinase activity, kinase activity; INVOLVED IN: protein amino acid phosphorylation; LOCATED IN: endomembrane system; EXPRESSED IN: flower; EXPRESSED DURING: 4 anthesis; CONTAINS InterPro DOMAIN/s: Protein kinase, catalytic domain (InterPro:IPR000719), Protein of unknown function DUF1221 (InterPro:IPR010632), Serine-thre…			ADVYsFAmVcFELITGKVPFEDsHLQGEPmTINIR ADVYsFAmVcFELITGKVPFEDsHLQGEPmTINIR
4-7phos	AT2G32120.1	heat-shock protein 70T-2 (HSP70T-2); FUNCTIONS IN: ATP binding; INVOLVED IN: protein folding, response to high light intensity, response to hydrogen peroxide, response to heat; LOCATED IN: cellular_component unknown; EXPRESSED IN: 23 plant structures; EXPRESSED DURING: 12 growth stages; CONTAINS InterPro DOMAIN/s: Heat shock protein 70, conserved site (InterPro:IPR018181), Heat shock protein Hsp7…	HEAT-SHOCK PROTEIN 70T-2 (HSP70T-2)	HEAT-SHOCK PROTEIN 70T-2 (HSP70T-2)	aEAAYTVAsDSENTGEEK
4-7proteome,8-12proteome	AT2G30110.1	Encodes a ubiquitin-activating enzyme (E1), involved in the first step in conjugating multiple ubiquitins to proteins targeted for degradation. Gene is expressed in most tissues examined. Mutant is able to revert the constitutive defense responses phenotype of snc1, which indicates the gene is involved in defense response. It also indicates that ubiquitination plays a role in plant defense signal…	UBIQUITIN-ACTIVATING ENZYME 1 (UBA1)	UBIQUITIN-ACTIVATING ENZYME 1 (UBA1);UBIQUITIN-ACTIVATING ENZYME 1 (ATUBA1);MODIFIER OF SNC1 5 (MOS5)	AEAGRFPVAGSEEDAQK,AVLNPMAAMFGGIVGQEVVK,CNTQSVIPHLTENYGASR,DMAWTVWDR,DPGDFLFSDFSK,EALKDPGDFLFSDFSK,FEDYFVNR,FPVAGSEEDAQK,LFASNVLISGMHGLGAEIAK,LQDLNNAVVVSSLTK,LRFEDYFVNR,NTFANLALPLFSMAEPLPPK,QEIDEDLHSR,QLIYTFPEDAATSTGAPFWSAPK,STRPYSFTLDEDTTNYGTYVK,TPAEVNAYLSSPVEYTNSMMSAGDAQAR
4-7proteome,8-12proteome	AT1G30360.1	early-responsive to dehydration 4 (ERD4); INVOLVED IN: response to water deprivation; LOCATED IN: plasma membrane, chloroplast, vacuole, membrane, chloroplast envelope; EXPRESSED IN: 26 plant structures; EXPRESSED DURING: 14 growth stages; CONTAINS InterPro DOMAIN/s: Protein of unknown function DUF221 (InterPro:IPR003864); BEST Arabidopsis thaliana protein match is: ERD (early-responsive to dehyd…	EARLY-RESPONSIVE TO DEHYDRATION 4 (ERD4)	EARLY-RESPONSIVE TO DEHYDRATION 4 (ERD4)	AEAILAATNNRPTNK,GTFSQLDNLSMANITK
4-7proteome,8-12proteome	AT1G11840.2	Encodes a glyoxalase I homolog ATGLX1.	GLYOXALASE I HOMOLOG (GLX1)	GLYOXALASE I HOMOLOG (ATGLX1);GLYOXALASE I HOMOLOG (GLX1)	AEASDLLEWPK,AEASDLLEWPKK,DPDGYTFELIQR,TIEFYTEVFGMK
4-7proteome,8-12proteome	AT3G49470.1	nascent polypeptide-associated complex subunit alpha-like protein 2 (NACA2); CONTAINS InterPro DOMAIN/s: Ubiquitin-associated/translation elongation factor EF1B, N-terminal (InterPro:IPR000449), Nascent polypeptide-associated complex, alpha subunit (InterPro:IPR016641), Nascent polypeptide-associated complex NAC (InterPro:IPR002715); BEST Arabidopsis thaliana protein match is: Nascent polypeptide…	NASCENT POLYPEPTIDE-ASSOCIATED COMPLEX SUBUNIT ALPHA-LIKE PROTEIN 2 (NACA2)	NASCENT POLYPEPTIDE-ASSOCIATED COMPLEX SUBUNIT ALPHA-LIKE PROTEIN 2 (NACA2)	AEASTATVEAQVEEDEEEIDETGVEAR,DIDLVMTQAGVSR,IEDLSSQLQTQAAQQFR,KLQTDEPIVEDVKDDEDDDDDDEEEEDDDAQGVSGSSK,LGMKPVTGVSR,MPEIGATSQR,NVLFFISKPDVFK,SPHSETYVIFGEAK
4-7proteome,8-12proteome	AT2G36580.1	Pyruvate kinase family protein; FUNCTIONS IN: pyruvate kinase activity, potassium ion binding, magnesium ion binding, catalytic activity; INVOLVED IN: glycolysis; LOCATED IN: plasma membrane; EXPRESSED IN: guard cell; CONTAINS InterPro DOMAIN/s: Pyruvate/Phosphoenolpyruvate kinase, catalytic core (InterPro:IPR015813), Pyruvate kinase, alpha/beta (InterPro:IPR015794), Pyruvate kinase, beta-barrel-…			AEATDVANAVLDGSDAILLGAETLR,DKEVISTWGVQNK,EVISTWGVQNK,GLYPVETISTVGR,HPAESTSATNESVLK,IDFLSLSYCR,IENEEGLTHFDEILQEADGIILSR,MHSSHLLLEEPIR,SVEVIAGCLK,VFNQDLFFK
4-7proteome,8-12proteome	AT3G52990.1	Pyruvate kinase family protein; FUNCTIONS IN: pyruvate kinase activity, potassium ion binding, magnesium ion binding, catalytic activity; INVOLVED IN: response to cadmium ion, glycolysis; LOCATED IN: membrane; EXPRESSED IN: guard cell, cultured cell, leaf; EXPRESSED DURING: seedling growth; CONTAINS InterPro DOMAIN/s: Pyruvate/Phosphoenolpyruvate kinase, catalytic core (InterPro:IPR015813), Pyruv…			AEATDVANAVLDGSDAILLGAETLR,DKEVISTWGVQNK,EVISTWGVQNK,GLYPVETISTVGR,HPAESTSATNESVLK,IDFLSLSYCR,KLGDLSQTQIFAK,MHSSHLLLEEPIR
4-7proteome,8-12phos,8-12proteome	AT3G02260.1	Calossin-like protein required for polar auxin transport	BIG (BIG)	CORYMBOSA1 (CRM1);LOW PHOSPHATE-RESISTANT ROOT 1 (LPR1);BIG (BIG);ATTENUATED SHADE AVOIDANCE 1 (ASA1);UMBRELLA 1 (UMB1);TRANSPORT INHIBITOR RESPONSE 3 (TIR3);DARK OVER-EXPRESSION OF CAB 1 (DOC1)	AEATEVVTGSNR,HEEDPKDDSIAQQAAK,LGALSLLLETAR
4-7proteome,8-12proteome	AT1G75950.1	SKP1 is core component of the SCF family of E3 ubiquitin ligases and serves to tether the rest of the complex to an F-box protein, which provides specificity in binding to ubiquitin ligase substrate proteins. Predominately expressed from leptotene to pachytene. Negatively regulates recombination. Interacts with P0, a silencing suppressor protein encoded by poleroviruses by means of a conserved mi…	S PHASE KINASE-ASSOCIATED PROTEIN 1 (SKP1)	UFO INTERACTING PROTEIN 1 (UIP1); (SKP1A);S PHASE KINASE-ASSOCIATED PROTEIN 1 (SKP1);ARABIDOPSIS SKP1 HOMOLOGUE 1 (ASK1); (ATSKP1)	AEAVEGAATSDDDLK,NDFTPEEEEEVRR,NLLDLTCQTVADMIK
4-7proteome,8-12proteome	AT5G60640.1	Encodes a protein disulfide isomerase-like (PDIL) protein, a member of a multigene family within the thioredoxin (TRX) superfamily. Unlike several other PDI family members, transcript levels for this gene are not up-regulated in response to three different chemical inducers of ER stress (dithiothreitol, beta-mercaptoethanol, and tunicamycin). However, the level of transcripts for this gene is sli…	PDI-LIKE 1-4 (PDIL1-4)	PDI-LIKE 1-4 (PDIL1-4);PDI-LIKE 1-4 (ATPDIL1-4);PROTEIN DISULFIDE ISOMERASE 2 (PDI2);ARABIDOPSIS THALIANA PROTEIN DISULFIDE ISOMERASE 2 (ATPDI2)	AEDDVNFYQTVNPDVAK,IDATEENELAQEYR,IFGEDFLNDK,IVVGDNFDEIVLDDSK,LALVSVFTR,LIGYTGNEDPKK,QLLLFVTK,RPALVLVK,SALVSFVSANK,TSEPITVDTDR,VLTEFQEAAK,VVLGYLNSLVGVEHDQLNAASK
4-7proteome,8-12phos,8-12proteome	AT2G26590.1	regulatory particle non-ATPase 13 (RPN13); FUNCTIONS IN: molecular_function unknown; INVOLVED IN: cell adhesion; LOCATED IN: integral to membrane, nucleus, cytoplasm; EXPRESSED IN: 23 plant structures; EXPRESSED DURING: 13 growth stages; CONTAINS InterPro DOMAIN/s: 26S proteasome complex ubiquitin receptor, subunit Rpn13 (InterPro:IPR006773); Has 502 Blast hits to 414 proteins in 147 species: Arc…	REGULATORY PARTICLE NON-ATPASE 13 (RPN13)	REGULATORY PARTICLE NON-ATPASE 13 (RPN13)	AEDILELLQSPPFR,AGNLVVPNLSSEVSDVTSSSGPVK,SSSEAFPVMQEIMLEFR,TGQIDLTQFGIDPSK
4-7proteome,4-7phos	AT2G44200.1	CBF1-interacting co-repressor CIR, N-terminal;Pre-mRNA splicing factor; CONTAINS InterPro DOMAIN/s: CBF1-interacting co-repressor CIR, N-terminal (InterPro:IPR019339), Pre-mRNA splicing factor (InterPro:IPR022209); BEST Arabidopsis thaliana protein match is: CBF1-interacting co-repressor CIR, N-terminal;Pre-mRNA splicing factor (TAIR:AT2G44195.1); Has 59661 Blast hits to 33745 proteins in 1751 sp…			AEDLDSGKPNEYQNR,KAEDLDSGKPNEYQNR
4-7proteome,8-12proteome	AT5G63860.1	UV-B-specific signaling component that orchestrates expression of a range of genes with vital UV-protective functions. Located in the nucleus and the cytosol. Associates with chromatin via histones. UV-B light promotes URV8 protein accumulation in the nucleus. UVR8 interaction with COP1 is negatively regulated by RUP1 and RUP2.	UVB-RESISTANCE 8 (UVR8)	UVB-RESISTANCE 8 (UVR8);UVB-RESISTANCE 8 (ATUVR8)	AEDMAADEVTAPPRK,FGQVGVGNNLDQCSPVQVR,IIEALSVDGASGQHIESSNIDPSSGK,LEALSNSFISQISGGWR,LGHGNSSDLFTPLPIK,MSMVACGWR
4-7proteome,8-12proteome	AT5G16840.3	binding partner of acd11 1 (BPA1); FUNCTIONS IN: oxidoreductase activity, nucleotide binding, nucleic acid binding; INVOLVED IN: oxidation reduction; EXPRESSED IN: 25 plant structures; EXPRESSED DURING: 15 growth stages; CONTAINS InterPro DOMAIN/s: Aldo/keto reductase (InterPro:IPR001395), RNA recognition motif, RNP-1 (InterPro:IPR000504), Nucleotide-binding, alpha-beta plait (InterPro:IPR012677)…	BINDING PARTNER OF ACD11 1 (BPA1)	BINDING PARTNER OF ACD11 1 (BPA1)	AEDVVSSMLAK,AVDQNFQVTER,HGFTSTATAGVASLDQK,VGNLSSGATEHDIK
4-7proteome,4-7phos,8-12proteome	AT4G17720.1	RNA-binding (RRM/RBD/RNP motifs) family protein; FUNCTIONS IN: oxidoreductase activity, nucleotide binding, nucleic acid binding; INVOLVED IN: oxidation reduction; EXPRESSED IN: 24 plant structures; EXPRESSED DURING: 15 growth stages; CONTAINS InterPro DOMAIN/s: Aldo/keto reductase (InterPro:IPR001395), RNA recognition motif, RNP-1 (InterPro:IPR000504), Nucleotide-binding, alpha-beta plait (Inter…			AEDVVSSMLAK,KAEDVVSSMLAK,SAIAAAEQTVSNAGSAIMK,VSNVSLGATDR
4-7proteome	AT1G59990.1	DEA(D/H)-box RNA helicase family protein; FUNCTIONS IN: helicase activity, ATP-dependent helicase activity, nucleic acid binding, ATP binding; INVOLVED IN: biological_process unknown; LOCATED IN: chloroplast; EXPRESSED IN: 21 plant structures; EXPRESSED DURING: 13 growth stages; CONTAINS InterPro DOMAIN/s: RNA helicase, DEAD-box type, Q motif (InterPro:IPR014014), DNA/RNA helicase, DEAD/DEAH box …	EMBRYO DEFECTIVE 3108 (EMB3108)	HEAVY SEED 3 (HS3);EMBRYO DEFECTIVE 3108 (EMB3108);RNA HELICASE 22 (RH22)	AEEAEEPQAVR,AGQYGTVTSLYTEANR
4-7proteome,8-12proteome	AT4G39330.1	cinnamyl alcohol dehydrogenase 9 (CAD9); FUNCTIONS IN: oxidoreductase activity, zinc ion binding; INVOLVED IN: oxidation reduction; LOCATED IN: apoplast; EXPRESSED IN: 25 plant structures; EXPRESSED DURING: 15 growth stages; CONTAINS InterPro DOMAIN/s: GroES-like (InterPro:IPR011032), Polyketide synthase, enoylreductase (InterPro:IPR020843), Alcohol dehydrogenase, zinc-containing, conserved site …	CINNAMYL ALCOHOL DEHYDROGENASE 9 (CAD9)	(ATCAD9);CINNAMYL ALCOHOL DEHYDROGENASE 9 (CAD9)	AEEAINHLGADSFLVTTDPQK,FPENLPSDSGAPLLCAGITVYSPMK,FVIDVANSLSPP,HLGVAGLGGLGHVAVK,HNITADIELIK,LIALGLPEKPLELPMFPLVLGR,MDEINTAMER,NDWGYSYYPVVPGHEIVGIATK,NYGGYSENIVVDQR,VFGWGAR,VTVISSSSTK
4-7proteome,4-7phos,8-12proteome	AT1G33680.1	KH domain-containing protein; FUNCTIONS IN: RNA binding, nucleic acid binding; INVOLVED IN: biological_process unknown; LOCATED IN: cellular_component unknown; EXPRESSED IN: 21 plant structures; EXPRESSED DURING: 13 growth stages; CONTAINS InterPro DOMAIN/s: K Homology, type 1, subgroup (InterPro:IPR018111), K Homology (InterPro:IPR004087), K Homology, type 1 (InterPro:IPR004088); BEST Arabidopsi…			AEEEVIAIPVQPSDHK,DAEADPSSALRPVEIIGTVSCIEK,EVNGSVSHDEIGDESK,EVNISGSQNEGEDDSKETNDVVAQK,EVTDCDSQKEDEANAGGESK,LINAVIAEVEAGGVPALAAR,VGVIIGR
4-7proteome	AT1G50200.1	Alanyl-tRNA synthetase (ALATS); FUNCTIONS IN: alanine-tRNA ligase activity, ligase activity, forming aminoacyl-tRNA and related compounds, nucleotide binding, nucleic acid binding, ATP binding; INVOLVED IN: alanyl-tRNA aminoacylation, response to cadmium ion; LOCATED IN: mitochondrion, chloroplast; EXPRESSED IN: 25 plant structures; EXPRESSED DURING: 13 growth stages; CONTAINS InterPro DOMAIN/s: …	ALANYL-TRNA SYNTHETASE (ALATS)	ALANYL-TRNA SYNTHETASE (ALATS); (ACD)	AEEGFFNGLVSSVIR,AGVSATDDSFK,AVFGEVYPDPVR,AVVCAGVPEK,DNFWEMGDTGPCGPCTEIHYDR,DTYVDFFR,GGLASGQGTDASQVQAALDMASSFASMK,IASLQNEVR,IYATYFGGDEK,KITDIIKEEEASFCK,MSNYDTDVFMPIFDDIQK,SRVDAAIIPAAK,VMGDVFTELK,VTAVTTECAFDALNAASLLER,YIWFQDHESELK
4-7proteome,4-7phos,8-12proteome	AT1G50200.2	Alanyl-tRNA synthetase (ALATS); FUNCTIONS IN: alanine-tRNA ligase activity, ligase activity, forming aminoacyl-tRNA and related compounds, nucleotide binding, ATP binding, nucleic acid binding; INVOLVED IN: alanyl-tRNA aminoacylation; LOCATED IN: mitochondrion, chloroplast; EXPRESSED IN: 24 plant structures; EXPRESSED DURING: 13 growth stages; CONTAINS InterPro DOMAIN/s: Alanyl-tRNA synthetase, c…	ALANYL-TRNA SYNTHETASE (ALATS)	ALANYL-TRNA SYNTHETASE (ALATS)	AEEGFFNGLVSSVIR,AGVSATDDSFK,AVFGEVYPDPVR,AVVCAGVPEK,DNFWEMGDTGPCGPCTEIHYDR,DTYVDFFR,GGLASGQGTDASQVQAALDMASSFASMK,IYATYFGGDEK,KITDIIKEEEASFCK,MSNYDTDVFMPIFDDIQK,PGSEPSETQWPAK,SRVDAAIIPAAK,VMGDVFTELK,VTAVTTECAFDALNAASLLER,YIWFQDHESELK
4-7proteome,8-12proteome	AT1G79690.1	nudix hydrolase homolog 3 (NUDT3); FUNCTIONS IN: dipeptidyl-peptidase activity, hydrolase activity; INVOLVED IN: proteolysis; LOCATED IN: cytosol, vacuole; EXPRESSED IN: 23 plant structures; EXPRESSED DURING: 13 growth stages; CONTAINS InterPro DOMAIN/s: NUDIX hydrolase domain-like (InterPro:IPR015797), Peptidase M49, dipeptidyl-peptidase III (InterPro:IPR005317), NUDIX hydrolase domain (InterPro…	NUDIX HYDROLASE HOMOLOG 3 (NUDT3)	NUDIX HYDROLASE HOMOLOG 3 (NUDT3);NUDIX HYDROLASE HOMOLOG 3 (atnudt3)	AEEHFDVLTK,ELQEVHSAMEEAK,IEGAVESLSHEILTIQGK,IMDDIFYEQVWNSNPALR,LTELSEADQK,NAATLLLNK,SEANLDASDHLASSTK,SPWSSLDENEAFLSTADSAVK
4-7proteome,4-7phos,8-12phos,8-12proteome	AT4G23630.1	VIRB2-interacting protein 1 (BTI1); INVOLVED IN: biological_process unknown; LOCATED IN: endoplasmic reticulum, plasma membrane, endoplasmic reticulum membrane, vacuole; EXPRESSED IN: 26 plant structures; EXPRESSED DURING: 15 growth stages; CONTAINS InterPro DOMAIN/s: Reticulon (InterPro:IPR003388); BEST Arabidopsis thaliana protein match is: VIRB2-interacting protein 2 (TAIR:AT4G11220.1); Has 12…	VIRB2-INTERACTING PROTEIN 1 (BTI1)	VIRB2-INTERACTING PROTEIN 1 (BTI1);RETICULAN LIKE PROTEIN B1 (RTNLB1)	AEEHKHDESVIAPEPAVEVVER,IPEVHIPEEPILQLASGLR,IPLGPLK
4-7proteome,8-12proteome	AT4G13940.1	Encodes a S-adenosyl-L-homocysteine hydrolase required for DNA methylation-dependent gene silencing.	HOMOLOGY-DEPENDENT GENE SILENCING 1 (HOG1)	S-ADENOSYL-L-HOMOCYSTEIN HYDROLASE 1 (ATSAHH1);MATERNAL EFFECT EMBRYO ARREST 58 (MEE58);HOMOLOGY-DEPENDENT GENE SILENCING 1 (HOG1);EMBRYO DEFECTIVE 1395 (EMB1395); (SAH1);S-ADENOSYL-L-HOMOCYSTEIN HYDROLASE 1 (SAHH1)	AEEIFEK,AGIIVLAEGR,ALDWGPGGGPDLIVDDGGDATLLIHEGVK,ATDVMIAGK,DIIMVDHMR,DMSQADFGRLELELAEVEMPGLMACR,DQSDYVSIPIEGPYKPPHYR,DSAAVFAWK,FDNLYGCR,GETLQEYWWCTER,LELELAEVEMPGLMACR,LVGVSEETTTGVK,NNAIVCNIGHFDNEIDMLGLETYPGVK,SKFDNLYGCR,TGQVPDPTSTDNPEFQIVLSIIK,VALLHLGK,VAVICGYGDVGK,WCSCNIFSTQDHAAAAIAR
4-7proteome,8-12proteome	AT4G17520.1	Hyaluronan / mRNA binding family; FUNCTIONS IN: RNA binding; INVOLVED IN: biological_process unknown; LOCATED IN: nucleus, peroxisome; EXPRESSED IN: 23 plant structures; EXPRESSED DURING: 14 growth stages; CONTAINS InterPro DOMAIN/s: Stm1, N-terminal (InterPro:IPR019084), Hyaluronan/mRNA-binding protein (InterPro:IPR006861); BEST Arabidopsis thaliana protein match is: Hyaluronan / mRNA binding fa…			AEEKPEDKEMTLEEYEK,ANWGTTQDDITPVTEESTAVVDK,ASVNPFDLLDDDAEDPSQIVASKPLK,DGGAAAQAPTPAIGDSAQFPTLGK,MPTKPPPPSQAVR,NNDGPANENGYGGGYR,QDGEGEATDAKNETPAEK,QDGEGEATDAKNETPAEKAEEKPEDK,SLSINEFLKPADGK
4-7proteome,8-12proteome	AT5G30510.1	ribosomal protein S1 (RPS1); FUNCTIONS IN: RNA binding; LOCATED IN: thylakoid, chloroplast stroma, chloroplast, membrane; EXPRESSED IN: 24 plant structures; EXPRESSED DURING: 14 growth stages; CONTAINS InterPro DOMAIN/s: Nucleic acid-binding, OB-fold-like (InterPro:IPR016027), Nucleic acid-binding, OB-fold (InterPro:IPR012340), Ribosomal protein S1, RNA-binding domain (InterPro:IPR003029); BEST A…	RIBOSOMAL PROTEIN S1 (RPS1)	PLASTID RIBOSOMAL PROTEIN S1 (PRPS1); (ARRPS1);RIBOSOMAL PROTEIN S1 (RPS1)	AEEMAQTFR,FVEVDEEQTK,GGLVALVEGLR,VSDIATVLQPGDTLK
4-7proteome,8-12proteome	AT1G17290.1	Encodes for alanine aminotransferase (ALAAT1), involved in alanine catabolism during plants recovery from hypoxia	ALANINE AMINOTRANSFERAS (AlaAT1)	ALANINE AMINOTRANSFERAS (AlaAT1)	AEGAMYLFPCLHLPQK,ALAVINPGNPTGQVLSEENQR,DAIADGIEAR
4-7proteome	AT1G72330.1	Encodes for alanine aminotransferase ALAAT2.	ALANINE AMINOTRANSFERASE 2 (ALAAT2)	ALANINE AMINOTRANSFERASE 2 (ALAAT2)	AEGAMYLFPR
4-7proteome,8-12proteome	AT3G27280.2	Part of protein complexes that are necessary for proficient mitochondrial function or biogenesis, thereby supporting cell division and differentiation in apical tissues	PROHIBITIN 4 (PHB4)	PROHIBITIN 4 (PHB4);PROHIBITIN 4 (ATPHB4)	AEGESEAAQLISDATAK,AGMGLIELR,DLQMVNLTLR,GSQQVAISFLTNLAK,LPYIFQTLGLEYDEK,SPNVAYLPGGQSMLFNLNPGR
4-7proteome,8-12proteome	AT1G11860.1	Glycine cleavage T-protein family; FUNCTIONS IN: aminomethyltransferase activity; INVOLVED IN: response to cadmium ion; LOCATED IN: in 6 components; EXPRESSED IN: 26 plant structures; EXPRESSED DURING: 15 growth stages; CONTAINS InterPro DOMAIN/s: Glycine cleavage system T protein (InterPro:IPR006223), Glycine cleavage T-protein, N-terminal (InterPro:IPR006222), Glycine cleavage T-protein, C-term…			AEGGFLGADVILQQLK,GGAIDDSVITK,GGDVSWHIHDER,MVPFAGWSMPIQYK,SLLALQGPLAAPVLQHLTK,TALYDFHVAHGGK
4-7proteome,8-12proteome	AT4G20850.1	Tripeptidyl Peptidase II. Ser protease that assembles into a large oligomeric complex containing two proteins of 153 and 142 kD that are derived from a single TPP2 gene, with the smaller version missing part of the C-terminal end. Not essential, based on the lack of phenotype of a T-DNA disruption mutant.	TRIPEPTIDYL PEPTIDASE II (TPP2)	TRIPEPTIDYL PEPTIDASE II (TPP2)	AEGIPVSPYSVR,ALENTSTPVGDLPEDK,FVDLVTEAVNK,IENLKGEKEGEGEEESSQK,ILEGLLSR,ISHHEEIIEAANEVVR,LDACSFVANVYDEGK,LVYQLFTDDLTSR,RVYAMGDVYPESSK,VALDTQSLEEDPDSGK,VGCGGGGGGGAVGGGAENASVANFK,VLDDLIQNENETANK,YGTLTVLR,YIEVPHGATWAEATMR
4-7proteome	AT1G69230.1	SPIRAL1-LIKE2 belongs to a six-member gene family in Arabidopsis; all members share a high sequence similarity in amino- and carboxy-terminal regions. Regulates cortical microtubule organization. Mutant plants exhibit altered patterns of root and organ growth as a result of defective anisotropic cell expansion.	SPIRAL1-LIKE2 (SP1L2)	SPIRAL1-LIKE2 (SP1L2)	AEGQNTGNFITDRPSTK
4-7proteome,8-12proteome	AT5G20890.1	TCP-1/cpn60 chaperonin family protein; FUNCTIONS IN: unfolded protein binding, ATP binding; INVOLVED IN: protein folding, cellular protein metabolic process; LOCATED IN: anchored to plasma membrane, cell wall; EXPRESSED IN: 24 plant structures; EXPRESSED DURING: 14 growth stages; CONTAINS InterPro DOMAIN/s: Chaperonin Cpn60/TCP-1 (InterPro:IPR002423), Chaperone, tailless complex polypeptide 1 (In…			AEHHTEGCNAGIDVITGAVGDMEER,ALVAIPTTIADNAGLDSAELVAQLR,DSFLDEGFILDK,GASHHVLDEAER,GHAVTVTNDGATILK,GSTNLEAIQIIK,IFKDDASEEKGER,LGLVTGGEIASTFDNPESVK,MASFVGAMAISDLVK,RIENANILVANTAMDTDK,SLHDALCVLSQTVNDTR,VDEIITCAPR,VLLGGGWPEMVMAK,VQDDEVGDGTTSVVVLAGELLR
4-7proteome,8-12phos	AT5G42820.2	U2 auxiliary factor small subunit. The atU2AF35b protein and its homolog, atU2AF35a, contain most of the conserved domains of hsU2AF35, including the psiRRM, one RS domain, two zinc fingers, and the two regions for interacting with U2AF large subunit. Both proteins lack the stretch of glycines present in human U2AF35. The sequences are overall 83% identical, and each Arabidopsis homolog shows app…	(U2AF35B)	(ATU2AF35B); (U2AF35B)	AEHLASIFGTEK,EEDHAAAALQALQGR
4-7proteome,8-12proteome	AT3G03780.1	Encodes a cytosolic methionine synthase, involved in methionine regeneration via the activated methyl cycle (or SAM cycle)	METHIONINE SYNTHASE 2 (MS2)	METHIONINE SYNTHASE 2 (MS2);METHIONINE SYNTHASE 2 (ATMS2)	AEHSFYLDWAVHSFR,IPSTDEIADR
4-7proteome	AT3G03780.2	Encodes a cytosolic methionine synthase, involved in methionine regeneration via the activated methyl cycle (or SAM cycle)	METHIONINE SYNTHASE 2 (MS2)	METHIONINE SYNTHASE 2 (ATMS2);METHIONINE SYNTHASE 2 (MS2)	AEHSFYLDWAVHSFR,IPSTDEIADR
4-7proteome	AT3G03780.3	Encodes a cytosolic methionine synthase, involved in methionine regeneration via the activated methyl cycle (or SAM cycle)	METHIONINE SYNTHASE 2 (MS2)	METHIONINE SYNTHASE 2 (MS2);METHIONINE SYNTHASE 2 (ATMS2)	AEHSFYLDWAVHSFR,IPSTDEIADR
4-7phos	AT3G19080.1	SWIB complex BAF60b domain-containing protein; CONTAINS InterPro DOMAIN/s: SWIB/MDM2 domain (InterPro:IPR003121), SWIB domain (InterPro:IPR019835), DEK, C-terminal (InterPro:IPR014876); BEST Arabidopsis thaliana protein match is: SWIB complex BAF60b domain-containing protein (TAIR:AT1G49520.1); Has 4780 Blast hits to 2475 proteins in 346 species: Archae - 0; Bacteria - 702; Metazoa - 1207; Fungi …			AEIEGGDGEDLDGDGsGsEEEKEERPVK AEIEGGDGEDLDGDGsGsEEEKEERPVK
4-7proteome,8-12proteome	AT4G22240.1	Plastid-lipid associated protein PAP / fibrillin family protein; FUNCTIONS IN: structural molecule activity; INVOLVED IN: biological_process unknown; LOCATED IN: thylakoid, thylakoid lumen, chloroplast thylakoid membrane, chloroplast, plastoglobule; EXPRESSED IN: fruit, guard cell, leaf; EXPRESSED DURING: seedling growth; CONTAINS InterPro DOMAIN/s: Plastid lipid-associated protein/fibrillin (Int…	FIBRILLIN 1B (FBN1B)	FIBRILLIN 1B (FBN1B)	AEIGDLITQLESK,FAGPLGTNSISTNAK
4-7proteome,4-7phos,8-12proteome	AT2G18230.1	Encodes a protein that might have inorganic pyrophosphatase activity.	PYROPHOSPHORYLASE 2 (PPa2)	PYROPHOSPHORYLASE 2 (PPa2);PYROPHOSPHORYLASE 2 (AtPPa2)	AEIKDEGSAK,AIGLMPMIDQGEKDDK,FFEDYKK,IIAVCADDPEFR,KVDVEAFLPAQAAIDAIK,NFAAFTHR,NPNVTLNER,RFFEDYKK,SAAAHPWHDLEIGPEAPTVFNCVVEISK,TICEDSDPMDVLVLMQEPVLTGSFLR,VLYSSIVYPHNYGFIPR
4-7proteome	AT5G47590.1	Heat shock protein HSP20/alpha crystallin family; FUNCTIONS IN: aspartic-type endopeptidase activity; INVOLVED IN: proteolysis; LOCATED IN: cellular_component unknown; CONTAINS InterPro DOMAIN/s: Small heat shock protein, predicted, plant (InterPro:IPR016952), Peptidase A1 (InterPro:IPR001461), HSP20-like chaperone (InterPro:IPR008978); BEST Arabidopsis thaliana protein match is: HSP20-like chape…			AEIKDVYEHDESGR,IAVIPPDDMTTINNK,QYSGTAGLGCDCCEITGVDAK,VLENDNLYVR
4-7proteome,8-12proteome	AT2G31810.3	ACT domain-containing small subunit of acetolactate synthase protein; FUNCTIONS IN: acetolactate synthase activity, amino acid binding; INVOLVED IN: branched chain family amino acid biosynthetic process; LOCATED IN: chloroplast; EXPRESSED IN: 24 plant structures; EXPRESSED DURING: 13 growth stages; CONTAINS InterPro DOMAIN/s: Acetolactate synthase, small subunit (InterPro:IPR004789), Amino acid-b…			AEIMWLVDTFR,DVLDIASIFR,ETSAGGDVYPVEPFFDPK,FSAASYPDLK,ILDAHWGLLTDEDTSGLR,ISDASFSEASSATPK,VEDISSEPQVER,VLQQVIEQLQK
4-7proteome,8-12proteome	AT2G39390.1	Ribosomal L29 family protein ; FUNCTIONS IN: structural constituent of ribosome; INVOLVED IN: translation, ribosome biogenesis; LOCATED IN: cytosolic ribosome, ribosome, cytosolic large ribosomal subunit; EXPRESSED IN: 22 plant structures; EXPRESSED DURING: 13 growth stages; CONTAINS InterPro DOMAIN/s: Ribosomal protein L29 (InterPro:IPR001854), Ribosomal protein L29, conserved site (InterPro:IPR…			AELALLR,LLPLDLRPK,SIAQVLTVISQK
4-7proteome,8-12proteome	AT3G09500.1	Ribosomal L29 family protein ; FUNCTIONS IN: structural constituent of ribosome; INVOLVED IN: translation, ribosome biogenesis; LOCATED IN: ribosome, cytosolic large ribosomal subunit, nucleolus; EXPRESSED IN: 22 plant structures; EXPRESSED DURING: 13 growth stages; CONTAINS InterPro DOMAIN/s: Ribosomal protein L29 (InterPro:IPR001854), Ribosomal protein L29, conserved site (InterPro:IPR018254); …			AELALLR,LLPLDLRPK,SIAQVLTVSSQK
4-7proteome,4-7phos,8-12proteome	AT5G53140.1	Protein phosphatase 2C family protein; FUNCTIONS IN: protein serine/threonine phosphatase activity, catalytic activity; INVOLVED IN: protein amino acid dephosphorylation; LOCATED IN: protein serine/threonine phosphatase complex; EXPRESSED IN: 22 plant structures; EXPRESSED DURING: 13 growth stages; CONTAINS InterPro DOMAIN/s: Protein phosphatase 2C, manganese/magnesium aspartate binding site (Int…			AELESEPDAIPDPKPETEPETK
4-7proteome,4-7phos,8-12phos,8-12proteome	AT5G55230.1	Binds and bundles microtubules. Plays a role in stabilizing anti-parallel microtubules in the central spindle at anaphase to early cytokinesis but is not essential at the midline of the phragmoplast at later stages. The timing with which the MAP65-1 was targeted to the spindle appears to be regulated by a phosphorylation sensitive switch. Enhances microtubule polymerization, promotes nucleation a…	MICROTUBULE-ASSOCIATED PROTEINS 65-1 (MAP65-1)	MICROTUBULE-ASSOCIATED PROTEINS 65-1 (ATMAP65-1); (MAP65-1);MICROTUBULE-ASSOCIATED PROTEINS 65-1 (MAP65-1)	AELLQTLSDANAELSSLTMSLGDK,AVTDTESPHLGEITCGTLLEK,DLIEQAEVEVDRLDQLK,EQLAAIAPALEQLWQQK,ETLNRPAAPTNYVAISK,ICGDIAGGLSNEVPIVDESDLSLK,IMSLIDSGNVEPTELLADMDSQISK,KQSELEEIYAR,LQEIWDEVGESDDERDK,QSELEEIYAR,WMSACEEESWLEDYNRDQNR
4-7phos,8-12phos	AT1G06190.1	Encodes a novel ribonucleic acid-binding protein that interacts with the endonuclease RNase E and supports its function in processing plastid ribonucleic acids.	RHO-N 1 (RHON1)	RHO-N 1 (RHON1)	AELVELLGSDsS
4-7proteome,4-7phos,8-12phos,8-12proteome	AT4G15802.1	Encodes a protein with similarity to heat shock factor binding proteins. Involved in negative regulation of heat shock response. Becomes nuclear localized upon heat treatment.	HEAT SHOCK FACTOR BINDING PROTEIN (HSBP)	ARABIDOPSIS THALIANA HEAT SHOCK FACTOR BINDING PROTEIN (AtHSBP);HEAT SHOCK FACTOR BINDING PROTEIN (HSBP)	AEMGVEGTPPPASK,FQTMSDSIITK,QSTADMTAFVQNLLQQMQTR
4-7proteome,4-7phos,8-12phos,8-12proteome	AT2G27040.1	AGO4 is a member of a class of PAZ/PIWI domain containing proteins involved in siRNA mediated gene silencing.Loss of function mutations have reduced site specific CpNpG and CpHpH methylation and increased susceptibility to bacterial pathogens.	ARGONAUTE 4 (AGO4)	OVEREXPRESSOR OF CATIONIC PEROXIDASE 11 (OCP11);ARGONAUTE 4 (AGO4)	AEMIESLVK,DPYSIDWSK,FEDQSETSSSHGGITAPGPISVAQLPR,FFQPTSPENVPPGTIIDNK,FLLLVAQK,GIEIASPFQVFEEGNQFR,IPLLTNHFK,IPLQALANAMR,LGGLNSMLSVER,LPGVPQFILCVLPDKK,NLTEFGIVTQCMAPTR,NSDLYGPWK,QPNDQYLTNLLLK,RPTYIPLELCALVPLQR,STSAISVVAPICYAHLAAAQLGTFMK,TPAFTVISK,VLDIILR
4-7proteome,8-12proteome	AT1G27390.1	Form of TOM20, which is a component of the TOM complex, involved in transport of nuclear-encoded mitochondrial proteins	TRANSLOCASE OUTER MEMBRANE 20-2 (TOM20-2)	TRANSLOCASE OUTER MEMBRANE 20-2 (TOM20-2)	AENEDPGNDTYR,WGGALLELSQFQPIPEAK
4-7proteome,8-12proteome	AT3G54470.1	encodes the bi-functional orotate phosphoribosyltransferase/orotidine-5'-phosphate decarboxylase catalyzing the fifth and sixth step in the de novo pyrimidine ribonucleotide biosynthesis			AENPAETAHEYR,GGDALGQQYNTPHSVITER,SAMEALILQLHEIGAVK,VSDAVVLIDR
4-7proteome	AT5G51660.1	cleavage and polyadenylation specificity factor 160 (CPSF160); FUNCTIONS IN: nucleic acid binding; INVOLVED IN: mRNA cleavage, mRNA polyadenylation; LOCATED IN: nucleus; EXPRESSED IN: 21 plant structures; EXPRESSED DURING: 13 growth stages; CONTAINS InterPro DOMAIN/s: Cleavage/polyadenylation specificity factor, A subunit, C-terminal (InterPro:IPR004871); BEST Arabidopsis thaliana protein match i…	CLEAVAGE AND POLYADENYLATION SPECIFICITY FACTOR 160 (CPSF160)	CLEAVAGE AND POLYADENYLATION SPECIFICITY FACTOR 160 (CPSF160); (ATCPSF160)	AENSLSSENPAALNSSGSSK,LLVGDPSTCTVSISSPSVLEGSK,SGPAASLPGLRDEDEDIEGEGHQAK,VIQVFEHGAR
4-7proteome,8-12proteome	AT3G08590.1	Encodes a 2,3-biphosphoglycerate-independent phosphoglycerate mutase that is involved in pollen development and stomatal movement.	2,3-BIPHOSPHOGLYCERATE-INDEPENDENT PHOSPHOGLYCERATE MUTASE 2 (iPGAM2)	2,3-BIPHOSPHOGLYCERATE-INDEPENDENT PHOSPHOGLYCERATE MUTASE 2 (iPGAM2)	AEPGANDQYLPSFVIVDDNGK,AHGTAVGLPSEDDMGNSEVGHNALGAGR,EGNLQILTSHTLKPVPIAIGGPGLSAGVR,GTVHLIGLLSDGGVHSR,GWDAQVLGEAPHK,LEEYVEIPSDSGISFNVQPK,LVDLALASGK,YAGMLQYDGELK,YLVSPPLIDR
4-7proteome,4-7phos,8-12proteome	AT2G25970.1	KH domain-containing protein; FUNCTIONS IN: RNA binding, nucleic acid binding; EXPRESSED IN: 23 plant structures; EXPRESSED DURING: 14 growth stages; CONTAINS InterPro DOMAIN/s: K Homology, type 1, subgroup (InterPro:IPR018111), K Homology (InterPro:IPR004087), K Homology, type 1 (InterPro:IPR004088); BEST Arabidopsis thaliana protein match is: KH domain-containing protein (TAIR:AT1G33680.1); Has…			AEQLITDVLQEAEAGNTAGSGGGGGR,DMDADPNCATR,KYEEPTAPPPSTR,MGGQAGADQFVMK,QMSGTVPSSIPVSYGSFQGTTK,RKYEEPTAPPPSTR,TLQIDGITEQIEHAK,TVDLTGTPDQISK,VGLIIGK,YEEPTAPPPSTR
4-7phos	AT1G73150.1	Bromodomain and extra terminal domain family protein. Binds to acetyl-histone H3. Binding is reduced when GTE3 is SUMOylated by SIZ1.	GLOBAL TRANSCRIPTION FACTOR GROUP E3 (GTE3)	GLOBAL TRANSCRIPTION FACTOR GROUP E3 (GTE3)	AEsMTNPVKPAVLPVVPEK
4-7phos	AT2G37060.1	nuclear factor Y, subunit B8 (NF-YB8); FUNCTIONS IN: sequence-specific DNA binding transcription factor activity; INVOLVED IN: regulation of transcription, DNA-dependent; LOCATED IN: nucleus, intracellular; EXPRESSED IN: male gametophyte, pollen tube; EXPRESSED DURING: M germinated pollen stage; CONTAINS InterPro DOMAIN/s: Transcription factor, CBFA/NFYB, DNA topoisomerase (InterPro:IPR003957), T…	NUCLEAR FACTOR Y, SUBUNIT B8 (NF-YB8)	NUCLEAR FACTOR Y, SUBUNIT B8 (NF-YB8)	aESQAKsPGGcGsHEsGGDQsPR aESQAKsPGGcGsHEsGGDQsPR aESQAKsPGGcGsHEsGGDQsPR aESQAKsPGGcGsHEsGGDQsPR
8-12phos	AT1G08320.1	bZIP transcription factor family protein; FUNCTIONS IN: DNA binding, sequence-specific DNA binding transcription factor activity; INVOLVED IN: regulation of transcription, DNA-dependent; EXPRESSED IN: 9 plant structures; EXPRESSED DURING: 6 growth stages; CONTAINS InterPro DOMAIN/s: Basic-leucine zipper (bZIP) transcription factor (InterPro:IPR004827), bZIP transcription factor, bZIP-1 (InterPro:…	TGACG (TGA) MOTIF-BINDING PROTEIN 9 (TGA9)	TGACG (TGA) MOTIF-BINDING PROTEIN 9 (TGA9); (bZIP21)	AESQQPEsPMSSK
4-7proteome,4-7phos,8-12phos	AT3G53340.1	nuclear factor Y, subunit B10 (NF-YB10); FUNCTIONS IN: sequence-specific DNA binding transcription factor activity; INVOLVED IN: regulation of transcription, DNA-dependent; LOCATED IN: intracellular, nucleus; EXPRESSED IN: 25 plant structures; EXPRESSED DURING: 15 growth stages; CONTAINS InterPro DOMAIN/s: Transcription factor, CBFA/NFYB, DNA topoisomerase (InterPro:IPR003957), Transcription fact…	NUCLEAR FACTOR Y, SUBUNIT B10 (NF-YB10)	NUCLEAR FACTOR Y, SUBUNIT B10 (NF-YB10)	AESQTGGGGGGSHESGGDQSPR
4-7proteome	AT5G30495.2	Fcf2 pre-rRNA processing protein; CONTAINS InterPro DOMAIN/s: Fcf2 pre-rRNA processing (InterPro:IPR014810); BEST Arabidopsis thaliana protein match is: Fcf2 pre-rRNA processing protein (TAIR:AT1G54770.1); Has 334 Blast hits to 334 proteins in 173 species: Archae - 0; Bacteria - 0; Metazoa - 110; Fungi - 124; Plants - 58; Viruses - 0; Other Eukaryotes - 42 (source: NCBI BLink).			AETKPLIGLTWEPK
4-7proteome	AT3G52630.1	Nucleic acid-binding, OB-fold-like protein; CONTAINS InterPro DOMAIN/s: Nucleic acid-binding, OB-fold-like (InterPro:IPR016027), Replication factor A protein 3 (InterPro:IPR013970); BEST Arabidopsis thaliana protein match is: Nucleic acid-binding, OB-fold-like protein (TAIR:AT4G18590.1); Has 94 Blast hits to 94 proteins in 37 species: Archae - 0; Bacteria - 0; Metazoa - 29; Fungi - 0; Plants - 56…	REPLICATION PROTEIN A 3A (RPA3A)	REPLICATION PROTEIN A 3A (RPA3A)	AETWTNFGNTFDTQNYNELCK,GSSPPSPLTTYLEVIGIAESDNAIR
4-7proteome	AT4G26410.1	Uncharacterised conserved protein UCP022280; FUNCTIONS IN: molecular_function unknown; INVOLVED IN: biological_process unknown; LOCATED IN: cellular_component unknown; EXPRESSED IN: 25 plant structures; EXPRESSED DURING: 15 growth stages; CONTAINS InterPro DOMAIN/s: Uncharacterised conserved protein UCP022280 (InterPro:IPR016803); BEST Arabidopsis thaliana protein match is: Uncharacterised conser…			AEVASMTSLLR,RGLSELMNSGNDIHR
4-7proteome,4-7phos,8-12phos,8-12proteome	AT4G26630.1	Encodes a chromatin-associated protein that specifically binds histones H3 and H4 and contributes to modulation of Arabidopsis chromatin structure and function.	DEK-DOMAIN CONTAINING PROTEIN 3 (DEK3)	DEK-DOMAIN CONTAINING PROTEIN 3 (DEK3)	AEVDESKVEDEKEGSEDENDNEK,DEGQAEATNMDEDADGKK,DGNTGDIKEEGTLVDEDKGTDMDEK,EQTDDGVSVEDTVMK,LLHPILFGGR,RVDFSTATFTDILK,TNILGFSGFVWHGDEK,TTSLEKPSEAMAGK,VENGDENKQVENVEGK,VEVTKDEGQAEATNMDEDADGKK
4-7proteome,4-7phos,8-12phos,8-12proteome	AT3G57150.1	Encodes a putative pseudouridine synthase (NAP57).	HOMOLOGUE OF NAP57 (NAP57)	HOMOLOGUE OF NAP57 (NAP57); (AtCBF5); (AtNAP57); (CBF5)	AEVDISHSK,ALESLTGAVFQRPPLISAVK,DKKEEVIEEVASPK,NVVLPTGGDAIIAGAAAAPEEIK,RVIMPLEMILTSYK,SKDTEAAVDAEDESAAEK,SKDTEAAVDAEDESAAEKSEK,TENDAADTGDYMIKPQSFTPAIDTSQWPILLK,TGHYTPISAGHSPLK,VIMPLEMILTSYK,YGVINLDKPANPSSHEVVAWIK
4-7proteome	AT5G08420.1	RNA-binding KH domain-containing protein; FUNCTIONS IN: RNA binding; INVOLVED IN: biological_process unknown; LOCATED IN: cellular_component unknown; EXPRESSED IN: 22 plant structures; EXPRESSED DURING: 13 growth stages; CONTAINS InterPro DOMAIN/s: K Homology (InterPro:IPR004087); Has 2263 Blast hits to 1799 proteins in 332 species: Archae - 149; Bacteria - 48; Metazoa - 634; Fungi - 309; Plants …			AEVEEIAHEEQNIEK
4-7proteome	AT1G70450.1	Its expression is enriched in root hair cells (compared to non-root hair cells) and this enrichment is associated with increase in the transcription-associated mark trimethylation of H3 lysine 4 (H3K4me3) and decrease in the Polycomb silencing-associated mark trimethylation of H3 lysine 27 (H3K27me3) in root hair cells relative to non-root hair cells.			AEVEIISR
4-7proteome,4-7phos,8-12phos,8-12proteome	AT2G35530.1	Encodes a G group bZIP transcription factor family member that can bind cis elements with an ACGT core, such as G-box, Hex, C-box and As-1. The protein is localized in the nucleus and can homodimerize and can heterodimerize with other G group members.	BASIC REGION/LEUCINE ZIPPER TRANSCRIPTION FACTOR 16 (bZIP16)	BASIC REGION/LEUCINE ZIPPER TRANSCRIPTION FACTOR 16 (bZIP16); (AtbZIP16)	AEVLNEENTNLR,DGGHSQPWLQDDR,SQCEELTTENTSLK
4-7proteome,8-12proteome	AT1G65930.1	Encodes a NADP+-isocitrate dehydrogenase that is believed to function in the cytosol. It appears to contribute to NADPH production under oxidative stress, and thereby to participate in redox signalling linked to defense responses.	CYTOSOLIC NADP+-DEPENDENT ISOCITRATE DEHYDROGENASE (cICDH)	CYTOSOLIC NADP+-DEPENDENT ISOCITRATE DEHYDROGENASE (cICDH)	AFADASMNTAYEK,CATITPDEGR,DATDDKVTIESAEATK,DATDDKVTIESAEATKK,DIFQEVYEASWK,DLALIIHGSK,DTYLNTEEFIDAVAAELK,GGETSTNSIASIFAWTR,SKYDAAGIWYEHR,TIEAEAAHGTVTR,VANPIVEMDGDEMTR,YDAAGIWYEHR,YFDLGLPHR
4-7proteome	AT1G02130.1	Belongs to the Rab1 GTPase subfamily. This small GTP-binding protein is required in ER to Golgi transportation.	RAS 5 (RA-5)	RAS 5 (RA-5);RAB D2A (RABD2A);ARABIDOPSIS THALIANA RAB D2A (ATRABD2A);ARABIDOPSIS THALIANA RESPONSIVE TO ABSCISIC ACID 1B (ATRAB1B);ARABIDOPSIS RAS 5 (ARA5);RAS 5 (ARA-5)	AFADEIGIPFMETSAK
4-7proteome,8-12proteome	AT4G17530.1	AtRabD2c encodes a Rab GTPase, which plays important roles in pollen development, germination and tube elongation.	RAB GTPASE HOMOLOG 1C (RAB1C)	(RAB1C);RAB GTPASE HOMOLOG 1C (ATRAB1C); (ATRABD2C);RAB GTPASE HOMOLOG 1C (RAB1C)	AFADELGIPFLETSAK,FADDSYLDSYISTIGVDFK,MASQPAGGSKPPTVQIR
4-7proteome,8-12proteome	AT1G24510.1	TCP-1/cpn60 chaperonin family protein; FUNCTIONS IN: protein binding; INVOLVED IN: protein folding, cellular protein metabolic process; LOCATED IN: plasma membrane; EXPRESSED IN: 23 plant structures; EXPRESSED DURING: 14 growth stages; CONTAINS InterPro DOMAIN/s: Chaperone, tailless complex polypeptide 1 (InterPro:IPR017998), Chaperonin Cpn60/TCP-1 (InterPro:IPR002423), T-complex protein 1, epsil…			AFAEALDSVPMALAENSGLQPIETLSAVK,ALAFDEFGRPFIILR,AVLAVADLER,ENIPFYGIDCNDVGTNDMR,FEFDVNNYEPLVQTCMTTLSSK,IAEGYEMASR,KQEQQYFDEMVQK,LEDTELIYGILIDK,QQQILLATQVVK,RSIHDALCVAR,SIVYGGGAAEIACSLAVDAAADKYPGVEQYAIR,SQDYEIGDGTTGVVVMAGALLEQAER
4-7proteome,8-12proteome	AT2G22420.1	Peroxidase superfamily protein; FUNCTIONS IN: peroxidase activity, heme binding; INVOLVED IN: oxidation reduction, response to oxidative stress; LOCATED IN: endomembrane system; EXPRESSED IN: 21 plant structures; EXPRESSED DURING: 12 growth stages; CONTAINS InterPro DOMAIN/s: Haem peroxidase (InterPro:IPR010255), Plant peroxidase (InterPro:IPR000823), Peroxidases heam-ligand binding site (InterPr…			AFAEGMVK,DMVALSGSHSIGQGR,DSLTASQQDSDDIMPSPR,FYSETCPEAESIVR,LSLSNIDSLR,MFSEDQDEFFR
4-7proteome,4-7phos,8-12phos,8-12proteome	AT3G15450.1	Aluminium induced protein with YGL and LRDR motifs; FUNCTIONS IN: molecular_function unknown; EXPRESSED IN: 25 plant structures; EXPRESSED DURING: 13 growth stages; BEST Arabidopsis thaliana protein match is: Aluminium induced protein with YGL and LRDR motifs (TAIR:AT4G27450.1); Has 430 Blast hits to 430 proteins in 86 species: Archae - 0; Bacteria - 40; Metazoa - 2; Fungi - 2; Plants - 364; Viru…			AFAHPPEELNSPASHFSGK,IDSEGVLCGASFK,LFCGLDGIYCMFLGR,MLAIFQK,SFDHPTNMMK
4-7proteome,8-12proteome	AT4G09670.1	Oxidoreductase family protein; FUNCTIONS IN: oxidoreductase activity, binding, catalytic activity; INVOLVED IN: oxidation reduction, metabolic process; LOCATED IN: cellular_component unknown; EXPRESSED IN: 23 plant structures; EXPRESSED DURING: 13 growth stages; CONTAINS InterPro DOMAIN/s: Oxidoreductase, N-terminal (InterPro:IPR000683), Oxidoreductase, C-terminal (InterPro:IPR004104), NAD(P)-bin…			AFATANNYPESTK,VKPGLDGLGALGDAGWYAIR
4-7proteome,8-12proteome	AT1G22410.1	Class-II DAHP synthetase family protein; FUNCTIONS IN: 3-deoxy-7-phosphoheptulonate synthase activity; INVOLVED IN: aromatic amino acid family biosynthetic process; LOCATED IN: membrane; EXPRESSED IN: 23 plant structures; EXPRESSED DURING: 15 growth stages; CONTAINS InterPro DOMAIN/s: DAHP synthetase, class II (InterPro:IPR002480); BEST Arabidopsis thaliana protein match is: 3-deoxy-D-arabino-hep…			AFATGGYAAMQR,AGQIVTWVSDPMHGNTIK,TPAASSASAATTTPATLTKPVGVNVGK
4-7proteome,8-12proteome	AT4G33510.2	Enzyme catalyzing the first committed step in aromatic amino acid biosynthesis	3-DEOXY-D-ARABINO-HEPTULOSONATE 7-PHOSPHATE SYNTHASE (DHS2)	(ATDAHP2);3-DEOXY-D-ARABINO-HEPTULOSONATE-7-PHOSPHATE 2 (DAHP2);3-DEOXY-D-ARABINO-HEPTULOSONATE 7-PHOSPHATE SYNTHASE (DHS2)	AFATGGYAAMQR,GIANPLGIK,LIEILNPQNKPGR,VSQWNLDFTQHSEQGDR
4-7proteome,4-7phos,8-12phos	AT4G38600.1	encodes a member of HECT ubiquitin protein ligase family that is involved in trichome cell morphogenesis. Mutants in this gene exhibit supernumerary trichome branches and increased DNA content.	KAKTUS (KAK)	KAKTUS (KAK);UBIQUITIN-PROTEIN LIGASE 3 (UPL3)	AFCQFVTGAPR,ASDSIDTGIGNSYGSR,DEIEDGKPSAANR,DPQVLVPALQVAEILMEK,ITSLDDLSTTAAK,LSVGGASSTTPSK,QMNPASGGTSGAAAAR,RAEATSAAPSSSSSSPPPPPSASGPTTR,SAAAAAPMDTSTDSSGFR
4-7proteome,4-7phos,8-12phos,8-12proteome	AT5G52200.1	Encodes an inhibitor of protein phosphatase one (PP1).	INHIBITOR-2 (I-2)	(AtI-2);INHIBITOR-2 (I-2)	AFDECVDDMQR
4-7proteome	AT5G52200.2	Encodes an inhibitor of protein phosphatase one (PP1).	INHIBITOR-2 (I-2)	(AtI-2);INHIBITOR-2 (I-2)	AFDECVDDMQR
4-7proteome,8-12proteome	AT3G52300.1	ATP synthase D chain, mitochondrial (ATPQ); FUNCTIONS IN: copper ion binding, zinc ion binding; INVOLVED IN: response to salt stress; LOCATED IN: in 7 components; EXPRESSED IN: 27 plant structures; EXPRESSED DURING: 16 growth stages; Has 290 Blast hits to 290 proteins in 107 species: Archae - 0; Bacteria - 2; Metazoa - 173; Fungi - 39; Plants - 62; Viruses - 0; Other Eukaryotes - 14 (source: NCBI…	ATP SYNTHASE D CHAIN, MITOCHONDRIAL (ATPQ)	ATP SYNTHASE D CHAIN, MITOCHONDRIAL (ATPQ)	AFDEVNTQLQTK,EIADVQEISK,FDALLVELK,FSQEPEPIDWDYYR,KLSTMTADEYFEK,LSTMTADEYFEK,VLVTDEAR
4-7proteome,8-12proteome	AT5G02240.1	Protein is tyrosine-phosphorylated and its phosphorylation state is modulated in response to ABA in Arabidopsis thaliana seeds.			AFDLGSKPEGTSTPTK,ALFSQVTSR,ELLVGKDDELLQTDTK,GGRPEFIFEDGQYPEQVDWIGQK,KAEQYLADSGTPYTIIR
4-7proteome,8-12proteome	AT5G43940.1	Encodes a glutathione-dependent formaldehyde dehydrogenase (also known as class III type alcohol dehydrogenase) reduces S-nitrosoglutathione (GSNO), the condensation product of glutathione and NO, that is a naturally occurring NO reservoir and also a reactive nitrogen intermediate. Gene expression is reduced by wounding and induced by salicylic acid. Is required for the acclimation of plants to h…	SENSITIVE TO HOT TEMPERATURES 5 (HOT5)	PARAQUAT RESISTANT 2 (PAR2); (ATGSNOR1);SENSITIVE TO HOT TEMPERATURES 5 (HOT5);ALCOHOL DEHYDROGENASE 2 (ADH2);S-NITROSOGLUTATHIONE REDUCTASE (GSNOR)	AFDLLHEGTCLR,ILYTALCHTDAYTWSGK,SATGVGIMMNDR,VCLLGCGVPTGLGAVWNTAK,VDEYITHNLTLGEINK,VEPGSNVAIFGLGTVGLAVAEGAK
4-7proteome,8-12proteome	AT1G72170.1	Domain of unknown function (DUF543); FUNCTIONS IN: molecular_function unknown; INVOLVED IN: biological_process unknown; LOCATED IN: mitochondrion; EXPRESSED IN: 24 plant structures; EXPRESSED DURING: 13 growth stages; CONTAINS InterPro DOMAIN/s: Protein of unknown function DUF543 (InterPro:IPR007512); BEST Arabidopsis thaliana protein match is: Domain of unknown function (DUF543) (TAIR:AT1G22520.…			AFDSPSSSSANLAAPK
4-7proteome	AT4G04614.1	unknown protein; Has 35333 Blast hits to 34131 proteins in 2444 species: Archae - 798; Bacteria - 22429; Metazoa - 974; Fungi - 991; Plants - 531; Viruses - 0; Other Eukaryotes - 9610 (source: NCBI BLink).			AFDYESLQQHGYK
4-7proteome,8-12proteome	AT1G06060.1	LisH and RanBPM domains containing protein; CONTAINS InterPro DOMAIN/s: Ran binding protein, CRA domain (InterPro:IPR019589), CTLH, C-terminal LisH motif (InterPro:IPR006595), LisH dimerisation motif (InterPro:IPR006594), Ran binding protein-like, CRA domain (InterPro:IPR013144); BEST Arabidopsis thaliana protein match is: SPla/RYanodine receptor (SPRY) domain-containing protein (TAIR:AT1G35470.2…			AFELTEQLAQDLLEK
4-7proteome	AT1G77550.1	tubulin-tyrosine ligases;tubulin-tyrosine ligases; FUNCTIONS IN: tubulin-tyrosine ligase activity; INVOLVED IN: protein modification process; LOCATED IN: chloroplast; EXPRESSED IN: 18 plant structures; EXPRESSED DURING: 8 growth stages; CONTAINS InterPro DOMAIN/s: Tubulin-tyrosine ligase (InterPro:IPR004344); Has 1977 Blast hits to 1869 proteins in 143 species: Archae - 0; Bacteria - 8; Metazoa -…			AFESKPSNPSVSR
4-7proteome,4-7phos,8-12phos,8-12proteome	AT3G56150.1	member of eIF3c - eukaryotic initiation factor 3c	EUKARYOTIC TRANSLATION INITIATION FACTOR 3C (EIF3C)	(TIF3C1); (ATTIF3C1);EUKARYOTIC TRANSLATION INITIATION FACTOR 3C (EIF3C); (EIF3C-1); (ATEIF3C-1)	AFEVLNSLEVWR,AGMITESHSCLSELYSGQR,AMLCDINHHALMDNFVTAR,CIVFHEVQHSR,DNNQDYAGAASGGGGYWQDK,ELLAQGVSQSR,FELVDQLTHLTK,ITEAVKPPTLYIK,LRDEPMFLALAQNIQDYFER,LSILAESNER,MFDVSEPQVHSIVSK,RFEEMTYTVDQMK,RVEAIYYKPQEVYDAMR,TLVMLEDFLNEALANK,TMAQLGLCAFR,VEAIYYKPQEVYDAMR,VWGNLVAFLER,YLQSGSEDDDDTDTK
4-7proteome,8-12proteome	AT3G22200.1	Genetically redundant with POP3;mediates pollen tube guidance. Double mutants are self sterile; gamma-aminobutyrate transaminase subunit precursor; nuclear gene for mitochondrial product. Encodes gamma-aminobutyrate transaminase that uses pyruvate instead of alpha-ketoglutarate as cosubstrate. Mutations in POP2/HER1 render roots resistant to the inhibitory growth effects of the volatile organic c…	POLLEN-PISTIL INCOMPATIBILITY 2 (POP2)	POLLEN-PISTIL INCOMPATIBILITY 2 (POP2);GAMMA-AMINOBUTYRATE TRANSAMINASE (GABA-T);HEXENAL RESPONSE1 (HER1)	AFFTSGGSDANDTQVK,EGPETIGAFIAEPVMGAGGVIPPPATYFEK,GHDMLAPFTAGWQSADLDPLVIAK,GTGLILGTEFVDNK,LGVFSHGFTYSGHPVSCAVAIEALK,LVSAAVEQLNTLPFYHSFWNR,LVWYYNNALGRPEK,NLEDLIIK,YLDSLAGLWCTALGGNEPR
4-7proteome,8-12proteome	AT5G23140.1	One of several nuclear-encoded ClpPs (caseinolytic protease). Contains a highly conserved catalytic triad of Ser-type proteases (Ser-His-Asp). The name reflects nomenclature described in Adam et. al (2001).	NUCLEAR-ENCODED CLP PROTEASE P7 (NCLPP7)	NUCLEAR-ENCODED CLP PROTEASE P7 (NCLPP7); (CLPP2)	AFGIIDEVIDERPLELVK,SLPNATVMIHQPSGGYSGQAK,SPISTICLGQAASMASLLLAAGAK,VWDALNELYVK
4-7proteome	AT1G67280.2	Glyoxalase/Bleomycin resistance protein/Dioxygenase superfamily protein; FUNCTIONS IN: lactoylglutathione lyase activity, metal ion binding; INVOLVED IN: response to cold, carbohydrate metabolic process; LOCATED IN: thylakoid, stromule, chloroplast; EXPRESSED IN: 24 plant structures; EXPRESSED DURING: 14 growth stages; CONTAINS InterPro DOMAIN/s: Glyoxalase I (InterPro:IPR004361), Glyoxalase I, c…			AFGMELLR,SVFVDNIDFLK
4-7proteome,8-12proteome	AT5G17770.1	Encodes NADH:cytochrome (Cyt) b5 reductase that displayed strict specificity to NADH for the reduction of a recombinant Cyt b5 (AtB5-A), whereas no Cyt b5 reduction was observed when NADPH was used as the electron donor.	NADH:CYTOCHROME B5 REDUCTASE 1 (CBR)	NADH:CYTOCHROME B5 REDUCTASE 1 (CBR);NADH:CYTOCHROME B5 REDUCTASE 1 (ATCBR);NADH:CYTOCHROME B5 REDUCTASE 1 (CBR1)	AFGMLAGGSGITPMFQVAR,AMAANLEALGYSPEMQFQF,DGQGEDVIKPYTPTTLDSDVGR,EMIQTHCPAPASDIQILR,IFYVLNQPPEVWDGGVGFVSK
4-7proteome,4-7phos,8-12proteome	AT4G17330.1	gene of unknown function expressed in seedlings, flower buds and stems	G2484-1 PROTEIN (G2484-1)	G2484-1 PROTEIN (G2484-1);G2484-1 PROTEIN (ATG2484-1)	AFGSLSTPTASLPDLNSSALSSILR,EETVNLQPNPSVDDTPGESSVVK,EGSNVEVFKEEPGLR,ETVSTSEGTFAGPK,IGTETTDNLLDQTEEK,IVDDPDLGKPPQTGVLNLGVSENTFNIGK,LLEGLQTSMMTSK,NTTASDMESDESAENR,QIEQQSHAGLQPETQDR,SDTSHELGCTMETVEPGQTSHER,SLSKEETVNLQPNPSVDDTPGESSVVK,SYVTAIEDAATNLK,TAWYSANVLSLEDDK,TSELQFNNTETNSVK,TSNLEQSMELPVNANDRDQDVK
4-7proteome,8-12proteome	AT4G14960.2	Encodes an alpha-tubulin isoform required for right handed helical growth.	TUBULIN ALPHA-6 (TUA6)	TUBULIN ALPHA-6 (TUA6)	AFHEQLSVAEITNSAFEPASMMAK,AFVHWYVGEGMEEGEFSEAR,AVCMISNSTSVAEVFSR,AVFVDLEPTVIDEVR,CGINYQPPTVVPGGDLAK,DVNAAVGTIK,FDGALNVDVTEFQTNLVPYPR,FDLMYAK,IDHKFDLMYAK,IHFMLSSYAPVISAEK,LADNCTGLQGFLVFNAVGGGTGSGLGSLLLER,LVSQVISSLTASLR,QLFHPEQLISGKEDAANNFAR,RTIQFVDWCPTGFK,SLNIERPTYTNLNR,TIQFVDWCPTGFK,TVGGGDDAFNTFFSETGAGK,YMACCLMYR
4-7proteome,8-12phos,8-12proteome	AT1G04820.1	Encodes an alpha tubulin isoform that is expressed in roots, leaves and flowers.	TUBULIN ALPHA-4 CHAIN (TUA4)	TUBULIN ALPHA-4 CHAIN (TUA4);TORTIFOLIA 2 (TOR2)	AFHEQLSVAEITNSAFEPASMMAK,AFVHWYVGEGMEEGEFSEAR,AVCMISNSTSVAEVFSR,AVFVDLEPTVIDEVR,CGINYQPPTVVPGGDLAK,DVNAAVGTIK,FDGALNVDVTEFQTNLVPYPR,FDLMYAK,IDHKFDLMYAK,IHFMLSSYAPVISAEK,LADNCTGLQGFLVFNAVGGGTGSGLGSLLLER,LVSQVISSLTASLR,QLFHPEQLISGKEDAANNFAR,RTIQFVDWCPTGFK,SLSIERPTYTNLNR,TIQFVDWCPTGFK,TVGGGDDAFNTFFSETGAGK,YMACCLMYR
4-7proteome,8-12proteome	AT2G20580.1	encoding the RPN subunits of the 26S proteasome	26S PROTEASOME REGULATORY SUBUNIT S2 1A (RPN1A)	26S PROTEASOME REGULATORY SUBUNIT S2 1A (ATRPN1A);26S PROTEASOME REGULATORY SUBUNIT S2 1A (RPN1A)	AFHETMADSDLKK,AVPLALGLLCISNPK,FLPLGLGLLYLGK,KDEDLSEEDLELK,LIGTEGDIGSWGHEYVR,LSEGYLTLAR,NDCDPALALLGDYIDKEDSSVR,NLAGEIAQEYTK,QNLAATFVNAFVNAGFGQDK,QNLELYVER,SEAELGDALTR,TITGFQTHSTPVLLAAGER,VGQAVDVVGQAGRPK,VQDLLAQCGEHLEK,YCDMTLLSCAYAGTGNVLK,YLSDILSVLALTMSADGER
4-7proteome,8-12proteome	AT3G63130.1	Encodes a RAN GTPase activating protein involved in nuclear import, cell plate formation and mitotic spindle formation.	RAN GTPASE ACTIVATING PROTEIN 1 (RANGAP1)	RAN GTPASE-ACTIVATING PROTEIN 1 (ATRANGAP1);RAN GTPASE ACTIVATING PROTEIN 1 (RANGAP1)	AFIEEEEAR,FAASVLSSIK,HFQNEPDGDGTSAVHVYAK,IGSEGGVALAEALEHCSHLK,KYGLLSVEEAEQDAK,LMLDVIKR,RGPQEESEVEVSK,VLQFHNNMTGDEGATAIAEIVR,YGLLSVEEAEQDAK,YLNLSDNALGEK
4-7proteome	AT4G27270.1	Quinone reductase family protein; FUNCTIONS IN: oxidoreductase activity, FMN binding; INVOLVED IN: negative regulation of transcription; LOCATED IN: plasma membrane; EXPRESSED IN: 21 plant structures; EXPRESSED DURING: 13 growth stages; CONTAINS InterPro DOMAIN/s: Flavoprotein WrbA (InterPro:IPR010089), NADPH-dependent FMN reductase (InterPro:IPR005025), Flavodoxin/nitric oxide synthase (InterPro…			AFLDATGGLWR
4-7proteome,8-12proteome	AT5G54500.1	Encodes a flavin mononucleotide-binding flavodoxin-like quinone reductase that is a primary auxin-response gene.	FLAVODOXIN-LIKE QUINONE REDUCTASE 1 (FQR1)	FLAVODOXIN-LIKE QUINONE REDUCTASE 1 (FQR1)	AFLDATGGLWR,LWQVPETLHEEALSK,QPTELELQQAFHQGQYIASITK,SESPIITPNELAEADGFVFGFPTR
4-7phos	AT2G30530.1	unknown protein; LOCATED IN: cellular_component unknown; EXPRESSED IN: 25 plant structures; EXPRESSED DURING: 15 growth stages; BEST Arabidopsis thaliana protein match is: unknown protein (TAIR:AT5G01970.1); Has 5513 Blast hits to 872 proteins in 154 species: Archae - 0; Bacteria - 30; Metazoa - 615; Fungi - 144; Plants - 149; Viruses - 12; Other Eukaryotes - 4563 (source: NCBI BLink).			AFLDEDDPNQLPQsPK
4-7proteome	AT3G02950.1	Encodes a component of the putative Arabidopsis THO/TREX complex: THO1 or HPR1 (At5g09860), THO2 (At1g24706), THO3 or TEX1 (At5g56130), THO5 (At5g42920, At1g45233), THO6 (At2g19430), and THO7 (At5g16790, At3g02950). THO/TREX complexes in animals have been implicated in the transport of mRNA precursors. Mutants of THO3/TEX1, THO1, THO6 accumulate reduced amount of small interfering (si)RNA, sugges…	(THO7)	(AtTHO7); (THO7)	AFLQELSTFEIPLLK,ESFNEVKDETER
4-7proteome,8-12proteome	AT2G16460.2	Protein of unknown function (DUF1640); FUNCTIONS IN: metal ion binding; INVOLVED IN: biological_process unknown; LOCATED IN: mitochondrion, plasma membrane; EXPRESSED IN: 25 plant structures; EXPRESSED DURING: 15 growth stages; CONTAINS InterPro DOMAIN/s: Protein of unknown function DUF1640 (InterPro:IPR012439); BEST Arabidopsis thaliana protein match is: Protein of unknown function (DUF1640) (TA…			AFLVDTLALVR
4-7proteome	AT1G26880.1	Ribosomal protein L34e superfamily protein; FUNCTIONS IN: structural constituent of ribosome; INVOLVED IN: translation, ribosome biogenesis; LOCATED IN: ribosome, nucleolus, chloroplast; EXPRESSED IN: 25 plant structures; EXPRESSED DURING: 15 growth stages; CONTAINS InterPro DOMAIN/s: Ribosomal protein L34e, conserved site (InterPro:IPR018065), Ribosomal protein L34e (InterPro:IPR008195); BEST Ar…			AFLVEEQK,AYGGVLSGSAVR
4-7proteome,8-12proteome	AT3G18060.1	transducin family protein / WD-40 repeat family protein; FUNCTIONS IN: nucleotide binding; INVOLVED IN: biological_process unknown; LOCATED IN: CUL4 RING ubiquitin ligase complex; EXPRESSED IN: 23 plant structures; EXPRESSED DURING: 14 growth stages; CONTAINS InterPro DOMAIN/s: WD40 repeat 2 (InterPro:IPR019782), WD40 repeat, conserved site (InterPro:IPR019775), WD40 repeat (InterPro:IPR001680), …			AFMWDSGSNVGEFDGHSR,IDDLQWSADGMR,TCEILGELSSDDGHK
4-7proteome,8-12proteome	AT5G64400.1	CONTAINS InterPro DOMAIN/s: CHCH (InterPro:IPR010625); BEST Arabidopsis thaliana protein match is: Cox19-like CHCH family protein (TAIR:AT5G09570.1); Has 1807 Blast hits to 1807 proteins in 277 species: Archae - 0; Bacteria - 0; Metazoa - 736; Fungi - 347; Plants - 385; Viruses - 0; Other Eukaryotes - 339 (source: NCBI BLink).			AFQDCIGSYGSEISK,APPPAPAQASGGGGGMFSGIGSTIAQGMAFGTGSAVAHR,TIQHEAVEAASASAAPAGSAMLSSTCDIHAK
4-7phos	AT2G19810.1	Encodes Oxidation-related Zinc Finger 1 (OZF1), a plasma membrane protein involved in oxidative stress.	OXIDATION-RELATED ZINC FINGER 1 (OZF1)	TANDEM ZINC FINGER 2 (TZF2); (ATTZF2); (AtOZF1);OXIDATION-RELATED ZINC FINGER 1 (OZF1)	AFQFSISPSSNsPPVsPRGDSDSScSLLSR AFQFSISPSSNsPPVsPR AFQFSISPSSNsPPVsPRGDSDSScSLLSR AFQFSISPSSNsPPVsPRGDSDSScSLLSR AFQFSISPSSNsPPVsPR AFQFSISPSSNsPPVsPRGDSDSScSLLSR YLPSNEPDPDsDPDLSGPDSPIDAYTcDHFR
4-7phos,8-12phos	AT4G29190.1	Zinc finger C-x8-C-x5-C-x3-H type family protein; CONTAINS InterPro DOMAIN/s: Zinc finger, CCCH-type (InterPro:IPR000571); BEST Arabidopsis thaliana protein match is: CCCH-type zinc finger family protein (TAIR:AT2G19810.1); Has 726 Blast hits to 700 proteins in 125 species: Archae - 0; Bacteria - 0; Metazoa - 157; Fungi - 3; Plants - 406; Viruses - 0; Other Eukaryotes - 160 (source: NCBI BLink).	OXIDATION-RELATED ZINC FINGER 2 (OZF2)	ARABIDOPSIS THALIANA OXIDATION-RELATED ZINC FINGER 2 (ATOZF2); (ATC3H49); (ATTZF3);TANDEM ZINC FINGER 3 (TZF3);OXIDATION-RELATED ZINC FINGER 2 (OZF2)	AFQLSIsPVSGsPPMsPR AFQLSIsPVSGsPPMsPR AFQLSIsPVSGsPPMsPR NNPLFGFGsPR GsILGPGFQSLPTtPTRPGNLDIWEYGLEEEPVMER GsILGPGFQSLPTtPTRPGNLDIWEYGLEEEPVMER
4-7proteome	AT1G04190.1	Encodes one of the 36 carboxylate clamp (CC)-tetratricopeptide repeat (TPR) proteins (Prasad 2010, Pubmed ID: 20856808) with potential to interact with Hsp90/Hsp70 as co-chaperones.	TETRATRICOPEPTIDE REPEAT 3 (TPR3)	TETRATRICOPEPTIDE REPEAT 3 (TPR3)	AFQSPDTHSNCFTYLR
4-7phos,8-12phos	AT1G24300.2	GYF domain-containing protein; CONTAINS InterPro DOMAIN/s: GYF (InterPro:IPR003169); BEST Arabidopsis thaliana protein match is: GYF domain-containing protein (TAIR:AT1G27430.1).			AFsDEQINR NNsLLSGIIDGGR
4-7proteome,4-7phos,8-12phos	AT5G16880.1	Target of Myb protein 1; FUNCTIONS IN: protein transporter activity; INVOLVED IN: intracellular protein transport, intra-Golgi vesicle-mediated transport; LOCATED IN: Golgi stack, plasma membrane; EXPRESSED IN: 24 plant structures; EXPRESSED DURING: 15 growth stages; CONTAINS InterPro DOMAIN/s: VHS (InterPro:IPR002014), Target of Myb protein 1 (InterPro:IPR014645), GAT (InterPro:IPR004152), ENTH/…			AFSEVAAER,GGFHGGGGSGDDMMDDLDEMIFGK
4-7proteome,8-12proteome	AT3G02760.1	Class II aaRS and biotin synthetases superfamily protein; FUNCTIONS IN: histidine-tRNA ligase activity, aminoacyl-tRNA ligase activity, nucleotide binding, ATP binding; INVOLVED IN: histidyl-tRNA aminoacylation, translation, tRNA aminoacylation for protein translation; LOCATED IN: chloroplast, cytoplasm; EXPRESSED IN: 22 plant structures; EXPRESSED DURING: 13 growth stages; CONTAINS InterPro DOMA…			AFSIIQNVFK,EALDELSIMFEALK,GAPLELLSK,GSSLSSSSVYNVASGVANVR,LAEAAELVSQLWGAK,LILSTSGPPSSSTAR,LVYDIADQGGELCSLR,RSSFGIPQGLTNEETR,TGSGNTGIGEALGTTLLPLLTAIK,YDLTVPFAR
4-7proteome,4-7phos,8-12phos,8-12proteome	AT1G62020.1	Coatomer, alpha subunit; FUNCTIONS IN: structural molecule activity, transporter activity; INVOLVED IN: intracellular protein transport, vesicle-mediated transport, ER to Golgi vesicle-mediated transport; LOCATED IN: COPI vesicle coat, plasma membrane, CUL4 RING ubiquitin ligase complex, membrane; EXPRESSED IN: 25 plant structures; EXPRESSED DURING: 14 growth stages; CONTAINS InterPro DOMAIN/s: W…			AFSSCPVVPLAIER,FDEHEGPVR,GFPEVALHFVEDER,GVHFHNSQPLFVSGGDDYK,LGVEALR,LSFLYLITGNLDK,NPFVVCGSTYVPIYR,SPPALVYDFSQLDEK,SSVFVTPPQGMPVSQSWSQK,TLDVPIYITK,VVIFDLQQR,VWDIGALR
4-7proteome,8-12proteome	AT5G16440.1	Encodes a protein with isopentenyl diphosphate:dimethylallyl diphosphate isomerase activity. There is genetic evidence that it functions in the mevalonate, but not the MEP biosynthetic pathway.	ISOPENTENYL DIPHOSPHATE ISOMERASE 1 (IPP1)	ISOPENTENYL DIPHOSPHATE ISOMERASE 1 (IPP1)	AFSVFLFNSK,IEAENLLHR,LFDELGIVAEDVPVDEFTPLGR,VTFPLVWTNTCCSHPLYR,YELLLQQR
4-7proteome,8-12proteome	AT3G02780.1	Encodes a protein with isopentenyl diphosphate:dimethylallyl diphosphate isomerase activity. There is genetic evidence that it functions in the mevalonate, but not the MEP biosynthetic pathway.	ISOPENTENYL PYROPHOSPHATE:DIMETHYLALLYL PYROPHOSPHATE ISOMERASE 2 (IPP2)	ATISOPENTENYL DIPHOSPHE ISOMERASE 2 (IDI2); (IPIAT1);ISOPENTENYL PYROPHOSPHATE:DIMETHYLALLYL PYROPHOSPHATE ISOMERASE 2 (IPP2)	AFSVFLFNSK,LLDELGIVAEDVPVDEFTPLGR,VTFPLVWTNTCCSHPLYR,YELLLQQR,YNCHLMENIEAK
4-7proteome,4-7phos,8-12proteome	AT1G79920.1	Heat shock protein 70 (Hsp 70) family protein; FUNCTIONS IN: ATP binding; LOCATED IN: cell wall, plasma membrane; EXPRESSED IN: male gametophyte, guard cell, cultured cell, pollen tube; EXPRESSED DURING: L mature pollen stage, M germinated pollen stage; CONTAINS InterPro DOMAIN/s: Heat shock protein Hsp70 (InterPro:IPR001023), Heat shock protein 70 (InterPro:IPR013126); BEST Arabidopsis thaliana …	HEAT SHOCK PROTEIN 70-15 (Hsp70-15)	HEAT SHOCK PROTEIN 70-15 (Hsp70-15); (AtHsp70-15)	AFTPTQVMGMMLSNLK,ALSDAGLTVEDVHMVEVVGSGSR,ASAEAAPASGDSDVNMQDAK,DFDEVLFNHFAAK,DTSDATGTDNGVPESAEKPVQMETDSK,FDHIELAEK,FIGTAGAASTMMNPK,GAATDAQNGGTENQQSTIVFPK,GCALQCAILSPTFK,GGEQADEGKSEPEQPASAEAMETENPAEGST,GSVIDQLGYCINSYR,ILSHAFDR,ISTYTIGPFQSSK,NLNTAVVDCCIGIPVYFTDLQR,REEFEEISIPILER,RTMNASECVSR,SLPFSVTEGPDGYPLIHANYLGEIR,TNVPLSELVYGALK,VGDPVEVR,VLSANPMAPLNIECLMAEK
4-7proteome,8-12proteome	AT1G79930.2	encodes high molecular weight heat shock protein 70 not a HSP90 homolog, mRNA is constitutively expressed but transiently induced after heat shock	HEAT SHOCK PROTEIN 91 (HSP91)	(AtHsp70-14);HEAT SHOCK PROTEIN 91 (HSP91)	AFTPTQVMGMMLSNLK,ASAEAAPASGDCDVNMQDAK,DFDEVLFNHFAAK,DTSDATGTDNGVPESAEKPVQMETDSK,FDHIELAEK,FIGTAGAASTMMNPK,GCALQCAILSPTFK,GSVIDQLGYCINSYR,ILSHAFDR,ISTYTIGPFQSSK,NLNTAVVDCCIGIPVYFTDLQR,REEFEEISIPILER,RTMNASECVSR,TNVPLSELVYGALK,VGDPVEVR,VLSANPLAPLNIECLMDEK
4-7proteome,8-12proteome	AT1G26460.1	Tetratricopeptide repeat (TPR)-like superfamily protein; CONTAINS InterPro DOMAIN/s: Pentatricopeptide repeat (InterPro:IPR002885); BEST Arabidopsis thaliana protein match is: Pentatricopeptide repeat (PPR) superfamily protein (TAIR:AT3G53700.1); Has 8798 Blast hits to 4372 proteins in 169 species: Archae - 0; Bacteria - 0; Metazoa - 5; Fungi - 106; Plants - 8403; Viruses - 0; Other Eukaryotes - …			AFTSLHELESAYADSEK,EMDDENDDQVEALAK,INAYASLGNLQK,SALTVVDDMIK,SPIPNTPSFNQSLVPLGFLNQAPAPR,TDTLVSIIER
4-7proteome,8-12proteome	AT1G27970.1	Encodes an ortholog of yeast NTF2, a nuclear envelop transport protein that functions as the nuclear import receptor for RanGDP, an essential player in nucleocytoplasmic transport.	NUCLEAR TRANSPORT FACTOR 2B (NTF2B)	NUCLEAR TRANSPORT FACTOR 2B (NTF2B)	AFVEHYYSTFDTNR,VGLAGLYQEASMLTFEGQK
4-7proteome,4-7phos,8-12phos,8-12proteome	AT5G19770.1	tubulin 3	TUBULIN ALPHA-3 (TUA3)	TUBULIN ALPHA-3 (TUA3)	AFVHWYVGEGMEEGEFSEAR,AVCMISNNTAVAEVFSR,AVFVDLEPTVIDEVR,AYHEQLSVPEITNAVFEPASMMAK,CGINYQPPTVVPGGDLAK,DVNAAVGTIK,FDGAINVDITEFQTNLVPYPR,FDLMYAK,IDHKFDLMYAK,IHFMLSSYAPVISAAK,LADNCTGLQGFLVFNAVGGGTGSGLGSLLLER,LISQIISSLTTSLR,QLFHPEQLISGKEDAANNFAR,RTVQFVDWCPTGFK,TVQFVDWCPTGFK,YMACCLMYR
4-7proteome,4-7phos,8-12phos	AT1G06220.2	Encodes a protein with similarity to splicing factor Snu114. Snu114 is thought to be involved in activation of the splicosome. Loss of GFA1 function results in reduced female fertility. Approximately 50% of ovules abort due to defects in the female gametophyte. In mutant gametophytes antipodal cells express egg cell markers suggesting a defect in specification of cell fate.GFA1 is also required t…	MATERNAL EFFECT EMBRYO ARREST 5 (MEE5)	MATERNAL EFFECT EMBRYO ARREST 5 (MEE5)	AFVQFILEPLYK,AIQLRPLEPAPIQHLAR,ALQFNTLPVVK,DSPIYESMVECDPSGPLMVNVTK,GHVTSDVPQPGTPAYIVK,HAIQDHLPIVVVINK,NVALVGHLQHGK,SDTSVFDVFGR,SVETTLAELGVTLSNSAYK,TKYDWDLLAAR,TVFMDMLVEQTHHMSTFNAK,VEESGEHTILGTGELYLDSIMK,VLGEGYSPEDEEDMTIK,YDWDLLAAR
4-7proteome,8-12proteome	AT2G28190.1	Encodes a chloroplastic copper/zinc superoxide dismutase CSD2 that can detoxify superoxide radicals. Its expression is affected by miR398-directed mRNA cleavage. Activation depends totally on CCS. Overexpression of a miR398-resistant form of CSD2 leads to more dramatic improvements in stress (hight light, Cu2+ and methyl viologen) tolerance than overexpression of wild-type CSD2.	COPPER/ZINC SUPEROXIDE DISMUTASE 2 (CSD2)	COPPER/ZINC SUPEROXIDE DISMUTASE 2 (CSD2);SUPEROXIDE DISMUTASE 2 (SOD2);COPPER/ZINC SUPEROXIDE DISMUTASE 2 (CZSOD2); (ATSOD2)	AFVVHELKDDLGK,GTSDVEGVVTLTQDDSGPTTVNVR
4-7proteome,4-7phos,8-12proteome	AT4G29510.1	Has arginine N-methyltransferase activity. Modifies AtMBD7.	ARGININE METHYLTRANSFERASE 11 (PRMT11)	PROTEIN ARGININE METHYLTRANSFERASE 1B (PRMT1B);ARABIDOPSIS THALIANA PROTEIN ARGININE METHYLTRANSFERASE 1B (ATPRMT1B);ARABIDOPSIS THALIANA ARGININE METHYLTRANSFERASE 11 (ATPRMT11);ARGININE METHYLTRANSFERASE 11 (PRMT11)	AGAAHVYAVECSQMADMAK,AMMEPLVDTVDQNQIVTDSR,GKIEEIELPTPK,MSSGDASFTAPFK,NSNHDENEFISFEPNQNTK
4-7proteome,8-12proteome	AT2G27510.1	ferredoxin 3 (FD3); FUNCTIONS IN: electron carrier activity, iron-sulfur cluster binding, 2 iron, 2 sulfur cluster binding; INVOLVED IN: electron transport chain; LOCATED IN: chloroplast; EXPRESSED IN: 22 plant structures; EXPRESSED DURING: 13 growth stages; CONTAINS InterPro DOMAIN/s: 2Fe-2S ferredoxin, iron-sulphur binding site (InterPro:IPR006058), Ferredoxin (InterPro:IPR001041), Ferredoxin […	FERREDOXIN 3 (FD3)	FERREDOXIN 3 (FD3);FERREDOXIN 3 (ATFD3)	AGACSTCAGQIVSGNVDQSDGSFLEDSHLEK,GYVLTCVAYPQSDCVIHTHK
4-7proteome	AT3G04710.1	Encodes one of the 36 carboxylate clamp (CC)-tetratricopeptide repeat (TPR) proteins (Prasad 2010, Pubmed ID: 20856808) with potential to interact with Hsp90/Hsp70 as co-chaperones.	TETRATRICOPEPTIDE REPEAT 10 (TPR10)	TETRATRICOPEPTIDE REPEAT 10 (TPR10)	AGADPNQKDEEGNRPLEVAAAR,LGQAEHALSDAK
4-7proteome,8-12proteome	AT3G26060.1	encodes periredoxin Q which decomposes peroxides and plays a role in the protection of the photosynthetic apparatus	PEROXIREDOXIN Q (PRXQ)	(ATPRX Q);PEROXIREDOXIN Q (PRXQ)	AGAEVIGISGDDSASHK,DWGVPGDLFGALPGR,KAGAEVIGISGDDSASHK,LPYTLLSDEGNK,NGVVQLIYNNQFQPEK
4-7proteome,8-12proteome	AT3G47520.1	Encodes a protein with NAD-dependent malate dehydrogenase activity, located in chloroplasts.	MALATE DEHYDROGENASE (MDH)	PLASTIDIC NAD-DEPENDENT MALATE DEHYDROGENASE (pNAD-MDH);MALATE DEHYDROGENASE (MDH)	AGAGSATLSMAYAAAR,DVNVVVIPAGVPR,GVAADLSHCNTPSQVR,IQNAGTEVVDAK,KLFGVTTLDVVR,LFGVTTLDVVR,MSPLVSTLHLYDIANVK,VAVLGAAGGIGQPLSLLIK
4-7proteome,8-12proteome	AT1G06950.1	Encodes a protein thought to be a part of the translocon at the chloroplast inner envelope. Involved in protein import into the chloroplast and chloroplast biogenesis. C-terminal half of Tic110 functions as scaffolds for protein-protein interactions.	TRANSLOCON AT THE INNER ENVELOPE MEMBRANE OF CHLOROPLASTS 110 (TIC110)	ARABIDOPSIS THALIANA TRANSLOCON AT THE INNER ENVELOPE MEMBRANE OF CHLOROPLASTS 110 (ATTIC110);TRANSLOCON AT THE INNER ENVELOPE MEMBRANE OF CHLOROPLASTS 110 (TIC110)	AGAIHEEIYR,ARVEQLDELQK,DAISSGVDGYDAETR,GVGPISLIGDESDFER,GVVLSLNDLLACDK,LQQCVTDGELSDDNVAALLR,LSDELAEDLFR,LSNSLVQAVALLR,RLANAVSSGDLEAQDSK,SLASVVEELEK,VLEFNNLLVSLK,VVVENISSALSILK
4-7proteome,8-12proteome	AT3G05560.1	Ribosomal L22e protein family; FUNCTIONS IN: structural constituent of ribosome; INVOLVED IN: translation; LOCATED IN: cytosolic ribosome, ribosome, cytosolic large ribosomal subunit, nucleolus, plasma membrane; EXPRESSED IN: 22 plant structures; EXPRESSED DURING: 13 growth stages; CONTAINS InterPro DOMAIN/s: Ribosomal protein L22e (InterPro:IPR002671); BEST Arabidopsis thaliana protein match is:…			AGALGDSVTITR,GVSFTIDCSKPVDDK,ITVTADGQFSK,KGVSFTIDCSKPVDDK,YFNIAENEGEEED
4-7proteome	AT2G37990.1	ribosome biogenesis regulatory protein (RRS1) family protein; INVOLVED IN: ribosome biogenesis; LOCATED IN: nucleolus; EXPRESSED IN: 23 plant structures; EXPRESSED DURING: 14 growth stages; CONTAINS InterPro DOMAIN/s: Ribosomal biogenesis regulatory protein (InterPro:IPR007023); Has 425 Blast hits to 423 proteins in 207 species: Archae - 1; Bacteria - 2; Metazoa - 151; Fungi - 137; Plants - 58; V…			AGALPSHVQLAATSLPISGTK,KIGKDELGDVAGLAATSTASGGK
4-7proteome,8-12proteome	AT3G20050.1	Encodes a putative cytoplasmic chaperonin that is similar to mouse Tcp-1 (t complex polypeptide 1).	T-COMPLEX PROTEIN 1 ALPHA SUBUNIT (TCP-1)	T-COMPLEX PROTEIN 1 ALPHA SUBUNIT (TCP-1);T-COMPLEX PROTEIN 1 ALPHA SUBUNIT (ATTCP-1)	AGANVILTTK,ALHDALCIVK,ATGATLVTTFADMEGEETFDPAHLGSADEVVEER,GANDYMLDEMER,IADDDVILIK,MLEVEHPAAK,MLVDDIGDVTITNDGATILR,TQNVMACQAVSNIVK,TSLGPVGLDK,TSSAVSLILR
4-7proteome,8-12proteome	AT5G41520.1	The gene belongs to the three-member Arabidopsis gene family encoding the eukaryote-specific protein S10e of the small cytoplasmic ribosomal subunit.	RIBOSOMAL PROTEIN S10E B (RPS10B)	RIBOSOMAL PROTEIN S10E B (RPS10B)	AGAPADYQPGFR,DFNLPQHPLIESVPNLQVIK,KDFNLPQHPLIESVPNLQVIK,TYLNLPSEIVPATLK,TYLNLPSEIVPATLKK
4-7proteome,4-7phos,8-12phos,8-12proteome	AT5G14610.2	DEAD box RNA helicase family protein; FUNCTIONS IN: helicase activity, ATP-dependent helicase activity, ATP binding, nucleic acid binding; LOCATED IN: cellular_component unknown; EXPRESSED IN: 21 plant structures; EXPRESSED DURING: 12 growth stages; CONTAINS InterPro DOMAIN/s: DNA/RNA helicase, DEAD/DEAH box type, N-terminal (InterPro:IPR011545), RNA helicase, DEAD-box type, Q motif (InterPro:IPR…			AGATGLAYTFFGDQDAK,GPPSSAAGNELSPEAYCR,IAADLLVNPAQVNIGNVDELVANK,MGPTILVLSPTR,MLDMGFEPQIR,SITQTIEVLAPMEK,TGPISSNDAASGLGNASSGGSSAR,TPVLVATDVAAR
4-7proteome,4-7phos,8-12phos,8-12proteome	AT3G01540.1	RNA HELICASE DRH1	DEAD BOX RNA HELICASE 1 (DRH1)	ARABIDOPSIS THALIANA DEAD BOX RNA HELICASE 1 (ATDRH1);DEAD BOX RNA HELICASE 1 (DRH1)	AGATGQAFTFFGDQDSK,ELATQIQEEAVK,IAADLLVNPAQVNIGNVDELVANK,MGPTILVLSPTR,MLDMGFEPQIR,TPVLVATDVAAR,VPLPSSAPASELSPEAYSR
4-7proteome,8-12proteome	AT2G36530.1	Involved in light-dependent cold tolerance and encodes an enolase. Protein is tyrosine-phosphorylated and its phosphorylation state is modulated in response to ABA in Arabidopsis thaliana seeds.	LOW EXPRESSION OF OSMOTICALLY RESPONSIVE GENES 2 (LOS2)	ENOLASE 2 (ENO2);LOW EXPRESSION OF OSMOTICALLY RESPONSIVE GENES 2 (LOS2);CYTOSOLIC ENOLASE (ENOC)	AGAVVSGIPLYK,AGWGVMTSHR,AVGNVNNIIGPALIGK,DPTQQTAIDNFMVHELDGTQNEWGWCK,HIANLAGNPK,IEEELGSEAIYAGVNFR,KAGWGVMTSHR,KYGQDATNVGDEGGFAPNIQENK,KYGQDATNVGDEGGFAPNIQENKEGLELLK,LAMQEFMILPVGAASFK,LGANAILAVSLAVCK,MGVEVYHHLK,MTTECGTEVQIVGDDLLVTNPK,SFVAEYPIVSIEDPFDQDDWEHYAK,SGETEDTFIADLAVGLSTGQIK,VNQIGSVTESIEAVK,VTAAVPSGASTGIYEALELR,VVIGMDVAASEFYSEDK,YGQDATNVGDEGGFAPNIQENK
4-7proteome,8-12proteome	AT3G09820.1	Involved in the salvage synthesis of adenylates and methyl recycling	ADENOSINE KINASE 1 (ADK1)	ADENOSINE KINASE 1 (ADK1); (ATADK1)	AGCYASNVVIQR,CLPYMDYIFGNETEAR,FNVEYIAGGATQNSIK,HLPMYDEMSQK,KPENWALVEK,LNNAILAEDK,LVDTNGAGDAFVGGFLSQLVHGK,RTTVITQGADPVVVAEDGK,SGCTYPEKPDFN,SLIANLSAANCYK,TTVITQGADPVVVAEDGK,VAQWMLQVPGATSYMGSIGK,VFTMNLSAPFICEFFK,VHGWETDDVEQIAIK
4-7proteome,8-12proteome	AT5G03300.1	Encodes adenosine kinase 2 (ADK2), a typical, constitutively expressed housekeeping enzyme. Shows a high sequence identity with ADK1. Involved in salvage synthesis of adenylates and methyl recycling. Enzyme activity is substantially inhibited in roots, siliques and dry seeds by an unknown compound. May contribute to cytokinin interconversion.	ADENOSINE KINASE 2 (ADK2)	ADENOSINE KINASE 2 (ADK2)	AGCYASNVVIQR,FLPYMDFVFGNETEAR,FNVEYIAGGATQNSIK,KPENWALVEK,LNNAILAEDK,LVDTNGAGDAFVGGFMSQLVK,RTTVITQGADPVVVAEDGK,SGCTYPEKPDFN,SLIANLSAANCYK,TTVITQGADPVVVAEDGK,VAQWMLQIPGATSYMGSIGK,VFTMNLSAPFICEFFK,VHGWETEDVEQIAIK
4-7proteome,4-7phos,8-12phos	AT1G16970.1	Ku80 and ku70 form the heterodimer complex Ku, required for proper maintenance of the telomeric C strand. Ku regulates the extension of the telomeric G strand. Interacts with WEX, and this interaction stimulates the WEX exonuclease activity.	KU70 HOMOLOG (KU70)	ARABIDOPSIS THALIANA KU70 HOMOLOG (ATKU70);KU70 HOMOLOG (KU70)	AGDADDGKYDYIELAK
4-7proteome,8-12proteome	AT1G55890.1	Tetratricopeptide repeat (TPR)-like superfamily protein; CONTAINS InterPro DOMAIN/s: Pentatricopeptide repeat (InterPro:IPR002885); BEST Arabidopsis thaliana protein match is: Tetratricopeptide repeat (TPR)-like superfamily protein (TAIR:AT3G13160.1); Has 41765 Blast hits to 13385 proteins in 277 species: Archae - 5; Bacteria - 48; Metazoa - 331; Fungi - 377; Plants - 39933; Viruses - 0; Other Eu…			AGDFESAIELFK,ELVNLFGELK,RLHYVEEILEEQK,RYLVGQTTLQQLVDELVK,VFEEMPNR
4-7proteome,8-12proteome	AT5G49810.1	Arabidopsis thaliana methionine S-methyltransferase, an enzyme that catalyzes S -methylmethionine formation.	METHIONINE S-METHYLTRANSFERASE (MMT)	METHIONINE S-METHYLTRANSFERASE (MMT)	AGDGQEIVELTDSNMR
4-7proteome,4-7phos,8-12proteome	AT1G52030.2	Similar to myrosinase binding proteins which may be involved in metabolizing glucosinolates and forming defense compounds to protect against herbivory. Also similar to lectins and other agglutinating factors. Expressed only in flowers.	MYROSINASE-BINDING PROTEIN 2 (MBP2)	(F-ATMBP); (MBP1.2);MYROSINASE-BINDING PROTEIN 2 (MBP2)	AGDLVHQIGVHAVPIFTNYR,ASDVLYALGAYFAPTTNSTTPSTPSTSK,DFNNVTYIK,GGAFDDGVFDGVK,IFGVEAEVVTSLTFK,ILVGQGNDGVAFVTFEYNK,QEAPQEFVVDYPNEHITSVEGTIDGYLSSLK,RQEAPQEFVVDYPNEHITSVEGTIDGYLSSLK,RTSQPFGMTAGEHFELNEDGYK,SGEALDAIGPHFFAVNSSLK,TSPILGHTTLLGNPAGK,VYIGQGDSGVAYVK
4-7phos,8-12phos	AT3G49010.5	Encodes 60S ribosomal protein L13. Homolog of human breast basic conserved 1 (BBC1).	BREAST BASIC CONSERVED 1 (BBC1)	40S RIBOSOMAL PROTEIN (RSU2);BREAST BASIC CONSERVED 1 (BBC1);BREAST BASIC CONSERVED 1 (ATBBC1)	AGDsTPEELANATQVQGDYLPIVR AGDStPEELANATQVQGDYLPIVR
4-7proteome,8-12proteome	AT3G49010.4	Encodes 60S ribosomal protein L13. Homolog of human breast basic conserved 1 (BBC1).	BREAST BASIC CONSERVED 1 (BBC1)	40S RIBOSOMAL PROTEIN (RSU2);BREAST BASIC CONSERVED 1 (BBC1);BREAST BASIC CONSERVED 1 (ATBBC1)	AGDSTPEELANATQVQGDYLPIVR,GFTLEELK,KLAPTIGIAVDHR,LAPTIGIAVDHR,SLEGLQTNVQR
4-7proteome,4-7phos,8-12proteome	AT5G23900.1	Ribosomal protein L13e family protein; FUNCTIONS IN: structural constituent of ribosome; INVOLVED IN: translation, ribosome biogenesis; LOCATED IN: cytosolic ribosome, ribosome, cytosolic large ribosomal subunit, membrane; EXPRESSED IN: 24 plant structures; EXPRESSED DURING: 13 growth stages; CONTAINS InterPro DOMAIN/s: Ribosomal protein L13e, conserved site (InterPro:IPR018256), Ribosomal protei…			AGDSTPEELANATQVQGDYMPIASVK,GFTLEELK,SLEGLQSNVQR
4-7proteome,4-7phos,8-12proteome	AT1G18450.1	Encodes a gene similar to actin-related proteins in other organisms. Member of nuclear ARP family of genes. Component of chromatin remodeling complexes, involved in chromatin-mediated gene regulation. Phenotype of the arp4-1 mutant allele revealed partial sterility due to defects in anther development. Targeting the distinct, 3' UTR of AtARP4 transcripts with RNA interference caused a drastic red…	ACTIN-RELATED PROTEIN 4 (ARP4)	ACTIN-RELATED PROTEIN 4 (ARP4);ACTIN-RELATED PROTEIN 4 (ATARP4)	AGEFQVEDVDIPDTTESYK,AVVSSPLGGEFLTDCLLK,DLIEESPHSAR,GLPHMVMESINK,MYGGDEVSAIVVDLGSHTCK,NPVLTSFATGR,SCLMIDPTEHPMLLAEPPLNTQQQR,SEYEEHGASYIQR,SYSNIPTTSYELPDGQTLEIGADR,VPDVMFNPSIVQTIPGMEK
4-7proteome,8-12proteome	AT1G45145.1	encodes a cytosolic thioredoxin that reduces disulfide bridges of target proteins by the reversible formation of a disulfide bridge between two neighboring Cys residues present in the active site. Thioredoxins have been found to regulate a variety of biological reactions in prokaryotic and eukaryotic cells.	THIOREDOXIN H-TYPE 5 (TRX5)	LOCUS OF INSENSITIVITY TO VICTORIN 1 (LIV1);THIOREDOXIN H-TYPE 5 (TRX5);THIOREDOXIN H-TYPE 5 (TRX-H5);THIOREDOXIN H-TYPE 5 (ATH5);THIOREDOXIN H-TYPE 5 (ATTRX5)	AGEGEVIACHTLEVWNEK,IDVDELQAVAQEFK
4-7proteome,4-7phos,8-12phos,8-12proteome	AT3G51800.3	putative nuclear DNA-binding protein G2p (AtG2) mRNA,	(ATG2)	(ATG2)	AGEKGEASTEAEPMDASSNAQE,ALQVVLAECKPK,GEASTEAEPMDASSNAQE,GVAFPTCISVNNTVGHFSPLASDESVLEDGDMVK,ITSHTLQELPK,IVEGVLSHQLK,KADVIAAANTAADVALR,LGLVECVNHGHLQPYPVLYEKPGDFVAQIK
4-7proteome,8-12proteome	AT3G18000.1	Arabidopsis thaliana N-methyltransferase-like protein mRNA. Reduce transmission through pollen.	XIPOTL 1 (XPL1)	N-METHYLTRANSFERASE 1 (NMT1);XIPOTL 1 (XPL1); (PEAMT)	AGELIALDFIDNVIK,GYDLHDVQAYGQMLK,HYPDNSFDVIYSR,VFGQGFVSTGGLETTK,VGGYIFFR
4-7proteome,8-12proteome	AT1G22780.1	S18 ribosomal protein involved in the binding of f-Met tRNA during initiation of mRNA translation. Expression restricted to meristems. Mutant phenotype-pointed first leaves,reduced fresh weight, growth retardation.	POINTED FIRST LEAVES (PFL)	POINTED FIRST LEAVES 1 (PFL1);POINTED FIRST LEAVES (PFL);40S RIBOSOMAL PROTEIN S18 (RPS18A)	AGELSAAEIDNLMTIVANPR,IMFALTSIK,IPDWFLNR,RAGELSAAEIDNLMTIVANPR,SLVANEEFQHILR,YSQVVSNALDMK
4-7proteome,8-12proteome	AT1G07360.1	Encodes MAC5A, a component of the MOS4-associated complex (MAC) that contributes to snc1- mediated autoimmunity. MAC is a highly conserved nuclear protein complex associated with the spliceosome. Homologues include AT1G07360 (MAC5A), AT2G29580 (MAC5B) and AT5G07060 (MAC5C).	MOS4-ASSOCIATED COMPLEX SUBUNIT 5A (MAC5A)	MOS4-ASSOCIATED COMPLEX SUBUNIT 5A (MAC5A)	AGEMGTLESPDDESIK,AGLDYESSFGK,DRYYGVNDPVAMK
4-7phos	AT3G06700.1	Ribosomal L29e protein family; FUNCTIONS IN: structural constituent of ribosome; INVOLVED IN: translation, ribosome biogenesis; LOCATED IN: ribosome, cytosolic large ribosomal subunit, nucleolus; EXPRESSED IN: 22 plant structures; EXPRESSED DURING: 13 growth stages; CONTAINS InterPro DOMAIN/s: Ribosomal protein L29e (InterPro:IPR002673); BEST Arabidopsis thaliana protein match is: Ribosomal L29e …			AGENAsAEE
4-7proteome	AT5G53060.1	Encodes a KH domain-containing putative RNA-binding protein RCF3. Functions as a upstream regulator for heat stress-responsive gene expression and thermotolerance. Mediates jasmonate signalling.	REGULATOR OF CBF GENE EXPRESSION 3 (RCF3)	SHINY 1 (SHI1);REGULATOR OF CBF GENE EXPRESSION 3 (RCF3); (HOS5);ENHANCED STRESS RESPONSE 1 (ESR1)	AGESEHREEVPVTTSR
4-7proteome,8-12proteome	AT2G17265.1	Encodes a homoserine kinase (HSK) which produces O-phospho-L-homoserine (HserP), a compound at the branching point of methionine and threonine biosynthesis. HSK is found in the stromal fraction of chloroplasts. Mutation of this gene results in higher level of the amino acid homoserine and resistance to downy mildew pathogen Hyaloperonospora arabidopsidis.	HOMOSERINE KINASE (HSK)	HOMOSERINE KINASE (HSK);DOWNY MILDEW RESISTANT 1 (DMR1)	AGEVSISEITGTTTK,GLPLGSGLGSSAASAAAAAVAVNEIFGR
4-7proteome,4-7phos,8-12proteome	AT1G55150.1	DEA(D/H)-box RNA helicase family protein; FUNCTIONS IN: helicase activity, ATP-dependent helicase activity, ATP binding, nucleic acid binding; LOCATED IN: cellular_component unknown; EXPRESSED IN: 22 plant structures; EXPRESSED DURING: 13 growth stages; CONTAINS InterPro DOMAIN/s: RNA helicase, DEAD-box type, Q motif (InterPro:IPR014014), DNA/RNA helicase, DEAD/DEAH box type, N-terminal (InterPro…	RNA HELICASE 20 (RH20)	RNA HELICASE 20 (RH20); (ATRH20)	AGFTEPTPIQSQGWPMAMK,RSDSGFGGTSSYGSSGSHTSSK,SDSGFGGTSSYGSSGSHTSSK
4-7proteome,8-12proteome	AT1G07750.1	RmlC-like cupins superfamily protein; FUNCTIONS IN: copper ion binding, zinc ion binding, nutrient reservoir activity; INVOLVED IN: biological_process unknown; LOCATED IN: cellular_component unknown; EXPRESSED IN: 26 plant structures; EXPRESSED DURING: 14 growth stages; CONTAINS InterPro DOMAIN/s: Cupin, RmlC-type (InterPro:IPR011051), Cupin 1 (InterPro:IPR006045), RmlC-like jelly roll fold (Inte…			AGFVLNCLEAPLDVDIK
4-7proteome,8-12proteome	AT3G10950.1	Zinc-binding ribosomal protein family protein; FUNCTIONS IN: structural constituent of ribosome; INVOLVED IN: translation, ribosome biogenesis; LOCATED IN: ribosome, cytosolic large ribosomal subunit; CONTAINS InterPro DOMAIN/s: Ribosomal protein, zinc-binding domain (InterPro:IPR011332), Ribosomal protein L37ae (InterPro:IPR002674), Ribosomal protein L37ae/L37e, N-terminal domain (InterPro:IPR01…			AGGAYTMNTASAVTVR
4-7proteome,8-12proteome	AT5G27850.1	Ribosomal protein L18e/L15 superfamily protein; FUNCTIONS IN: structural constituent of ribosome; INVOLVED IN: translation; LOCATED IN: cytosolic ribosome, cytosolic large ribosomal subunit, vacuole, large ribosomal subunit, membrane; EXPRESSED IN: 23 plant structures; EXPRESSED DURING: 13 growth stages; CONTAINS InterPro DOMAIN/s: Ribosomal protein L18e (InterPro:IPR000039), Ribosomal protein L1…			AGGECLTFDQLALR,APLGQNTVLLR,IAVLVGTITDDLR,LVEFMTGKDDK,SNSNFNAVILK
4-7proteome,8-12proteome	AT3G05590.1	Encodes cytoplasmic ribosomal protein L18.	RIBOSOMAL PROTEIN L18 (RPL18)	RIBOSOMAL PROTEIN L18 (RPL18)	AGGECLTFDQLALR,APLGQNTVLLR,IAVLVGTITDDLR,LVEFMTGKEDK
4-7proteome,8-12proteome	AT3G02360.2	6-phosphogluconate dehydrogenase family protein; FUNCTIONS IN: in 6 functions; INVOLVED IN: response to salt stress; LOCATED IN: peroxisome; EXPRESSED IN: 27 plant structures; EXPRESSED DURING: 16 growth stages; CONTAINS InterPro DOMAIN/s: 6-phosphogluconate dehydrogenase, NAD-binding (InterPro:IPR006115), 6-phosphogluconate dehydrogenase, C-terminal-like (InterPro:IPR008927), Dehydrogenase, mult…			AGGFGDILTDQK,ERLPANLVQAQR,GDCIVDGGNEWYENTER,GFPISVYNR,IGLAGLAVMGQNLALNIAEK,LPANLVQAQR,LSNEELHSVFSDWNK
4-7proteome,8-12proteome	AT5G51750.1	subtilase 1.3 (SBT1.3); FUNCTIONS IN: identical protein binding, serine-type endopeptidase activity; INVOLVED IN: proteolysis, negative regulation of catalytic activity; LOCATED IN: apoplast; EXPRESSED IN: 26 plant structures; EXPRESSED DURING: 13 growth stages; CONTAINS InterPro DOMAIN/s: Protease-associated PA (InterPro:IPR003137), Proteinase inhibitor, propeptide (InterPro:IPR009020), Peptidas…	SUBTILASE 1.3 (SBT1.3)	SUBTILASE 1.3 (ATSBT1.3);SUBTILASE 1.3 (SBT1.3)	AGGIGMVLTNTATNGEELVADSHMLPAVAVGEK,DGHGTHTAATVAGSPVK,DRDGHGTHTAATVAGSPVK,FNILSGTSMSCPHVSGVAALIK,GANLFGFAYGTAR,IDEELEYK,IGIKPSPVVAAFSSR,RAGGIGMVLTNTATNGEELVADSHMLPAVAVGEK,RPEFGGLVWK,SPVIITWLPPL,SRHPDWSPAAIK,TVTNVGPHISSYK,VSVSPFK
4-7proteome,8-12proteome	AT2G47400.1	CP12-1 encodes a small peptide found in the chloroplast stroma. It belongs to the CP12 gene family thought to be involved in the formation of a supramolecular complex with glyceraldehyde-3-phosphate dehydrogenase (GAPDH) and phosphoribulokinase (PRK) embedded in the Calvin cycle.	CP12 DOMAIN-CONTAINING PROTEIN 1 (CP12-1)	CP12 DOMAIN-CONTAINING PROTEIN 1 (CP12-1);CP12 DOMAIN-CONTAINING PROTEIN 1 (CP12)	AGGSDPLEEYCNDNPETDECR,ETCADDPVSGECVAAWDEVEELSAAASHAR
4-7proteome,8-12proteome	AT5G62790.1	1-Deoxy-d-xylulose 5-phosphate reductoisomerase (DXR) catalyzes the first committed step of the 2-C-methyl-d-erythritol 4-phosphate pathway for isoprenoid biosynthesis. In Arabidopsis, DXR is encoded by a single-copy gene. Arabidopsis DXR is targeted to plastids and localizes into chloroplasts of leaf cells. DXR knockout or strongly silenced lines have a seedling lethal, albino phenotype. Transge…	1-DEOXY-D-XYLULOSE 5-PHOSPHATE REDUCTOISOMERASE (DXR)	1-DEOXY-D-XYLULOSE 5-PHOSPHATE REDUCTOISOMERASE (DXR);PIGMENT-DEFECTIVE EMBRYO 129 (PDE129)	AGGTMTGVLSAANEK,ETLIAGGPFVLPLANK
4-7proteome	AT2G47470.3	Encodes a protein disulfide isomerase-like (PDIL) protein, a member of a multigene family within the thioredoxin (TRX) superfamily. Transcript levels for this gene are up-regulated in response to three different chemical inducers of ER stress (dithiothreitol, beta-mercaptoethanol, and tunicamycin). AtIRE1-2 does not appear to be required for this response, but the atbzip60 mutant has a diminished…	UNFERTILIZED EMBRYO SAC 5 (UNE5)	ARABIDOPSIS THALIANA PROTEIN DISULFIDE ISOMERASE 11 (ATPDI11);PROTEIN DISULFIDE ISOMERASE 11 (PDI11);MATERNAL EFFECT EMBRYO ARREST 30 (MEE30);UNFERTILIZED EMBRYO SAC 5 (UNE5);PDI-LIKE 2-1 (ATPDIL2-1)	AGHDYDGGRDLDDFVSFINEK,AGIVESLDALVK,DLDDFVSFINEK,DVLVEFYAPWCGHCK,GALVEFYAPWCGHCK,LAAVPQNVVVLTPDNFDEIVLDQNK,NAEALAEYVNK,QEEGVVIANLDADAHK,YGVSGFPTLK,YGVSGYPTIQWFPK
4-7proteome	AT5G02870.2	Ribosomal protein L4/L1 family; FUNCTIONS IN: structural constituent of ribosome; INVOLVED IN: translation; LOCATED IN: cytosolic ribosome, cytosolic large ribosomal subunit, plasma membrane, large ribosomal subunit, membrane; EXPRESSED IN: 25 plant structures; EXPRESSED DURING: 15 growth stages; CONTAINS InterPro DOMAIN/s: Ribosomal protein L4/L1e (InterPro:IPR002136), Ribosomal protein L4/L1e, …	RIBOSOMAL LARGE SUBUNIT 4 (RPL4)	RIBOSOMAL LARGE SUBUNIT 4 (RPL4)	AGHQTSAESWGTGR,AGQAAFGNMCR,AWYQTMISDSDYTEFDNFTK,GPLVVFGTEGAK,HAIVSAIAATAVPALVMAR,IENVPEMPLVVSDSAEAVEK,IINSDEVQSVVNPIK,KGPLVVFGTEGAK,LESIYGSFEKPSEK,MSLLAEASR,MVNADLAR,RHAIVSAIAATAVPALVMAR
4-7proteome,8-12proteome	AT3G09630.1	Ribosomal protein L4/L1 family; FUNCTIONS IN: structural constituent of ribosome; INVOLVED IN: translation; LOCATED IN: in 9 components; EXPRESSED IN: 26 plant structures; EXPRESSED DURING: 14 growth stages; CONTAINS InterPro DOMAIN/s: Ribosomal protein L4/L1e (InterPro:IPR002136), Ribosomal protein L4/L1e, eukaryotic/archaeal, conserved site (InterPro:IPR013000); BEST Arabidopsis thaliana protei…	SUPPRESSOR OF ACAULIS 56 (SAC56)	SUPPRESSOR OF ACAULIS 56 (SAC56)	AGHQTSAESWGTGR,AGQAAFGNMCR,HAIVSAIAATAVPALVMAR,IENVPEMPLVVSDSAEAVEK,IINSDEIQSVVNPIK,IINSDEIQSVVNPIKK,KGPLVVYGTEGSK,LESIYGSFEKPSEK,MSLLAEAQR,MVNADLAR,NLNVMLK,RHAIVSAIAATAVPALVMAR,RMSLLAEAQR,TMISDSDYTEFDNFTK
4-7proteome	AT3G58680.1	One of three genes in A. thaliana encoding multiprotein bridging factor 1, a highly conserved transcriptional coactivator. May serve as a bridging factor between a bZIP factor and TBP. Its expression is developmentally regulated.	MULTIPROTEIN BRIDGING FACTOR 1B (MBF1B)	MULTIPROTEIN BRIDGING FACTOR 1B (ATMBF1B);MULTIPROTEIN BRIDGING FACTOR 1B (MBF1B)	AGIGPITQDWEPVVIR,KLTQSQLAHLINEKPQVIQEYESGK
4-7proteome,8-12proteome	AT2G42680.1	One of three genes in A. thaliana encoding multiprotein bridging factor 1, a highly conserved transcriptional coactivator. May serve as a bridging factor between a bZIP factor and TBP. Its expression is developmentally regulated.	MULTIPROTEIN BRIDGING FACTOR 1A (MBF1A)	MULTIPROTEIN BRIDGING FACTOR 1A (MBF1A);ARABIDOPSIS THALIANA MULTIPROTEIN BRIDGING FACTOR 1A (ATMBF1A)	AGIGPITQDWEPVVIR,KLTQSQLAQIINEKPQVIQEYESGK,LTQSQLAQIINEKPQVIQEYESGK,MLDDDTENLTHER
4-7proteome,8-12proteome	AT3G23990.1	mitochondrial chaperonin HSP. assist in rapid assembly of the oligomeric protein structures in the mitochondria.	HEAT SHOCK PROTEIN 60 (HSP60)	HEAT SHOCK PROTEIN 60 (HSP60);HEAT SHOCK PROTEIN 60-3B (HSP60-3B)	AGIIDPLK,ANLQDLAALTGGEVITDELGMNLEK,CELDDPLILIHEK,DRVTDALNATK,EGVITIQDGK,EIGELIAK,GVEDLADAVK,GYTSPYFITNQK,IGGASEAEVGEK,IGGASEAEVGEKK,IGVQIIQNALK,LLEQDNPDLGYDAAK,LLEQDNPDLGYDAAKGEYVDMVK,LPTANFDQK,NVVIEQSWGAPK,QRPLLIVSEDVESDALATLILNK,QVANATNDVAGDGTTCATVLTR,SVAAGMNAMDLR,TLFNELEVVEGMK,VDLSMLGTCK,VLELALK
4-7proteome,8-12proteome	AT2G33210.2	heat shock protein 60-2 (HSP60-2); CONTAINS InterPro DOMAIN/s: Chaperonin Cpn60/TCP-1 (InterPro:IPR002423), Chaperonin Cpn60, conserved site (InterPro:IPR018370), Chaperonin Cpn60 (InterPro:IPR001844); BEST Arabidopsis thaliana protein match is: heat shock protein 60 (TAIR:AT3G23990.1).	HEAT SHOCK PROTEIN 60-2 (HSP60-2)	HEAT SHOCK PROTEIN 60-2 (HSP60-2)	AGIIDPLK,CELEDPLILIHEK,DRVTDALNATK,EGVITIQDGK,EIGELIAK,EVASPGMGGGGMGGMGGMGGMGGMGF,GVEDLADAVK,GYISPYFITNPK,IGGASETEVSEK,IGGASETEVSEKK,IGVQIIQNALK,KVTVSKDDTVVLDGAGDK,LLEQDNPDLGYDAAK,LSTANFDQK,QRPLLIVAEDVESDALATLILNK,QVANATNDVAGDGTTCATVLTR,SMVEASTSDYDK,SVAAGMNAMDLR,TALVDAASVSSLLTTTEAVVTEIPTK,TLFNELEVVEGMK,VLELALK,VTVSKDDTVVLDGAGDK
4-7proteome,8-12proteome	AT1G09830.1	glycinamide ribonucleotide synthetase (GAR synthetase) that catalyzes the conversion of phosphoribosyl amine to phosphoribosyl glycineamide	PURINE BIOSYNTHESIS 2 (PUR2)	PURINE BIOSYNTHESIS 2 (PUR2)	AGILTFGPSSQAAALEGSK,AYSAVQQINWPGGFFR,VGDGDTGPNTGGMGAYSPAPVLTK,VNVLVIGGGGR
4-7proteome,4-7phos	AT5G62090.1	SEUSS-like 2 (SLK2); BEST Arabidopsis thaliana protein match is: SEUSS-like 1 (TAIR:AT4G25520.1); Has 38958 Blast hits to 16422 proteins in 905 species: Archae - 6; Bacteria - 1880; Metazoa - 14538; Fungi - 4050; Plants - 2632; Viruses - 363; Other Eukaryotes - 15489 (source: NCBI BLink).	SEUSS-LIKE 2 (SLK2)	SEUSS-LIKE 2 (SLK2)	AGKPQMQEMEQLAAAR
4-7proteome,4-7phos,8-12proteome	AT5G06460.1	Encodes a ubiquitin-activating enzyme (E1), involved in the first step in conjugating multiple ubiquitins to proteins targeted for degradation. Gene is expressed in most tissues examined.	UBIQUITIN ACTIVATING ENZYME 2 (UBA 2)	ARABIDOPSIS THALIANA UBIQUITIN ACTIVATING ENZYME 2 (ATUBA2);UBIQUITIN ACTIVATING ENZYME 2 (UBA 2)	AGLAEAVER,ATTLSTASVDDAAVIDELNAK,AVLNPMAAMFGGIVGQEVVK,LQELNNAVAVSTLTGK,NLALMGVSCGTQGK,TPAEVNAYLSDPVEYMK
4-7proteome,8-12proteome	AT3G53900.1	Encodes UPP, a plastidial uracil phosphoribosyltransferase (UPRT) involved in uracil salvage. Loss-of-function mutation causes dramatic growth retardation, a pale-green to albino phenotype, abnormal root morphology and chloroplastic disorders.	URACIL PHOSPHORIBOSYLTRANSFERASE (UPP)	PYRIMIDINE R (PYRR);URACIL PHOSPHORIBOSYLTRANSFERASE (UPP)	AGLALAEHASSVLPANK,EPIAVVPILR
4-7proteome	AT5G47010.1	Required for nonsense-mediated mRNA decay. Involved in RNA interference. lba1 mutants has reduced sugar-induced expression of Atb- amylase, is hypersensitive to glucose and abscisic acid and resistant to mannose, and shows early flowering, short day-sensitive growth, and seed germination phenotypes.	LOW-LEVEL BETA-AMYLASE 1 (LBA1)	(ATUPF1); (UPF1);LOW-LEVEL BETA-AMYLASE 1 (LBA1)	AGLAQSLFER,DGFSMGGISQDFLADDIK,SVLQKPISLIQGPPGTGK,VAYFVFPK,VPLSPFPGGPPSQPYAIPTR
4-7proteome	AT4G02060.1	Member of the minichromosome maintenance complex, involved in DNA replication initiation. Abundant in proliferating and endocycling tissues. Localized in the nucleus during G1, S and G2 phases of the cell cycle, and are released into the cytoplasmic compartment during mitosis. Binds chromatin.	PROLIFERA (PRL)	PROLIFERA (PRL); (MCM7)	AGLDAISDTYSIIR,ALLLLLVGAPHR,FSESVAQSDVDEALR,LAEDGDIYNK,LSPYVPAELEEYIATAYSSIR,TAIHEVMEQQTVSIAK
4-7proteome,8-12proteome	AT3G47370.2	Ribosomal protein S10p/S20e family protein; FUNCTIONS IN: structural constituent of ribosome, RNA binding; INVOLVED IN: translation; LOCATED IN: in 6 components; EXPRESSED IN: 23 plant structures; EXPRESSED DURING: 13 growth stages; CONTAINS InterPro DOMAIN/s: Ribosomal protein S10, conserved site (InterPro:IPR018268), Ribosomal protein S10, eukaryotic/archaeal (InterPro:IPR005729), Ribosomal pro…			AGLEAPLEQIHK,APCGEGTNTWDR,KAPCGEGTNTWDR,VIDLFSSPDVVK
4-7proteome,8-12proteome	AT3G45030.1	Ribosomal protein S10p/S20e family protein; FUNCTIONS IN: structural constituent of ribosome, RNA binding; INVOLVED IN: translation; LOCATED IN: cytosolic small ribosomal subunit, small ribosomal subunit; EXPRESSED IN: guard cell; CONTAINS InterPro DOMAIN/s: Ribosomal protein S10, conserved site (InterPro:IPR018268), Ribosomal protein S10, eukaryotic/archaeal (InterPro:IPR005729), Ribosomal prote…			AGLEEPLEQIHK,APCGEGTNTWDR,ATAYQPMKPGK,KAPCGEGTNTWDR,VIDLFSSPDVVK
4-7proteome,8-12phos,8-12proteome	AT2G43360.1	Catalyzes the conversion of dethiobiotin to biotin.	BIOTIN AUXOTROPH 2 (BIO2)	BIOTIN AUXOTROPH 2 (BIO2);BIOTIN AUXOTROPH B (BIOB)	AGLTAYNHNLDTSR,EYYPNVITTR,LLTTPNNDFDADQLMFK,TGGCSEDCSYCPQSSR
4-7proteome,8-12proteome	AT5G56950.1	Encodes a member of a small gene family of proteins with similarity to nucleosome assembly proteins.May function in nucleotide excision repair. Loss of function mutations have no obvious visible phenotypes but do seem to affect transcription of NER related genes.	NUCLEOSOME ASSEMBLY PROTEIN 1;3 (NAP1;3)	NUCLEOSOME ASSEMBLY PROTEIN 1;3 (NAP1;3);NUCLEOSOME/CHROMATIN ASSEMBLY FACTOR GROUP A 03 (NFA03);NUCLEOSOME/CHROMATIN ASSEMBLY FACTOR GROUP A3 (NFA3)	AGLVNALK,AYHMIDEDEPLLEK,LEFFFDQNPYFK,LQNLAGQHSDVLENLTPK
4-7proteome,4-7phos,8-12phos,8-12proteome	AT4G26110.2	Encodes a member of a small gene family of proteins with similarity to nucleosome assembly proteins.May function in nucleotide excision repair. Loss of function mutations have no obvious visible phenotypes but do seem to affect transcription of NER related genes.	NUCLEOSOME ASSEMBLY PROTEIN1;1 (NAP1;1)	NUCLEOSOME ASSEMBLY PROTEIN1;1 (NAP1;1)	AGLVNALK,DIQSQHDELEAK,DSFNVSDLTAALKDEDR,LEFFFDTNPYFK,NNDVISEEVTERDEGALK,SDVLENLTPNVR,SYHMIDEDEPLLEK,YQTLYQPLYVK
4-7proteome,4-7phos,8-12phos,8-12proteome	AT2G19480.3	This gene is predicted to encode a nucleosome assembly protein. Plant lines expressing an RNAi construct directed against this gene show a reduction in agrobacterium-mediated root transformation.	NUCLEOSOME ASSEMBLY PROTEIN 1;2 (NAP1;2)	NUCLEOSOME ASSEMBLY PROTEIN 1;2 (NAP1;2)	AGLVNALK,DSMNMSDLSTALNEEDR,EIQNQYDEMEAK,GVPDFWLIALK,LEFFFDQNPYFK,LQNLAGQHSDVLENLTPPVR,LQNLAGQHSDVLENLTPPVRK,SNDKDSMNMSDLSTALNEEDR,TYHMIDEDEPILEK
4-7proteome,8-12proteome	AT3G08530.1	Clathrin, heavy chain; FUNCTIONS IN: structural molecule activity, binding; INVOLVED IN: intracellular protein transport, vesicle-mediated transport; LOCATED IN: plasma membrane, chloroplast, membrane; EXPRESSED IN: guard cell, leaf; EXPRESSED DURING: seedling growth; CONTAINS InterPro DOMAIN/s: Clathrin, heavy chain (InterPro:IPR016341), Clathrin, heavy chain, linker/propeller domain (InterPro:I…	CLATHRIN HEAVY CHAIN 2 (CHC2)	(ATCHC2);CLATHRIN HEAVY CHAIN 2 (CHC2)	AGLYIQSLK,AQVPGTTQDHLQIFNIEAK,DLLLVNLR,EATSFLLDVLKPNLPEHAFLQTK,EGLVSDAIESFIR,ESIDLHDSFDQIGLAQK,ETSPQNSVVIIDMNMPMQPLR,EVCFACVDAEEFR,FNLIYVITK,FQELFAQTK,FQSVPVQAGQTPPLLQYFGTLLTR,GNMQLFSVDQQR,IIIDSNNNPEHFLTTNPYYDSK,LAVTLVK,LGEIEEFILMPNVANLQHVGDR,LHVIELGAQPGKPSFTK,LLTQFLEHLVSEGSQDVHVHNALGK,LNSYESLELSR,LQQFQGAVDAAR,LYDEALYEAAK,QLIDQVVSTALPESK,RGNLPGAENLVVQR,RGQCDEELINVTNK,RPITADSALMNPNSK,SFNAGQITSK,SH…
4-7proteome,8-12proteome	AT4G13930.1	Encodes a serine hydroxymethyltransferase maximally expressed in root	SERINE HYDROXYMETHYLTRANSFERASE 4 (SHM4)	SERINE HYDROXYMETHYLTRANSFERASE 4 (SHM4)	AGMIFYR,DFEQIGEFLSR,FSASYEMPGFLMSEMK,IMGLDLPSGGHLTHGYYTSGGK,ISATSIYFESLPYK,KGQPEGAVYDFEDK,KISATSIYFESLPYK,LCDLCSITLNK,MEPVSSWGNTSLVSVDPEIHDLIEK,NAVFGDSSALAPGGVR,VGALLLCDMAHISGLVAAQEAANPFEYCDVVTTTTHK
4-7proteome,4-7phos,8-12phos	AT5G55300.1	Encodes a type-I DNA topoisomerase I. Disruptions in this gene affect phyllotaxis and plant architecture suggesting that the gene plays a critical role in the maintenance of a regular pattern of organ initiation. Isolated as a protein oxidized during seed germination; proteomics approach revealed differences in de novo synthesis levels of this protein in condition with vs. without salicylic acid …	DNA TOPOISOMERASE I ALPHA (TOP1ALPHA)	FASCIATA5 (FAS5); (MGO1);TOPOISOMERASE 1 (TOP1);DNA TOPOISOMERASE 1 BETA (TOP1BETA);DNA TOPOISOMERASE I ALPHA (TOP1ALPHA);MGOUN 1 (MGO1)	AGNEKDDDEADTVGCCTLK,KIDSGMSGGNQLSNDEK,SKTDDLFDELDTSK
4-7proteome	AT1G23100.1	GroES-like family protein; FUNCTIONS IN: ATP binding; INVOLVED IN: protein folding; LOCATED IN: mitochondrion; EXPRESSED IN: 19 plant structures; EXPRESSED DURING: 11 growth stages; CONTAINS InterPro DOMAIN/s: Chaperonin Cpn10 (InterPro:IPR020818), GroES-like (InterPro:IPR011032), Chaperonin Cpn10, conserved site (InterPro:IPR018369), Chaperonin Cpn10, subgroup (InterPro:IPR001476); BEST Arabidop…			AGNLIPVSVK
4-7proteome,8-12proteome	AT4G17510.1	ubiquitin C-terminal hydrolase 3 (UCH3); FUNCTIONS IN: ubiquitin thiolesterase activity; INVOLVED IN: ubiquitin-dependent protein catabolic process; LOCATED IN: intracellular; EXPRESSED IN: 24 plant structures; EXPRESSED DURING: 15 growth stages; CONTAINS InterPro DOMAIN/s: Peptidase C12, ubiquitin carboxyl-terminal hydrolase 1 (InterPro:IPR001578); BEST Arabidopsis thaliana protein match is: Pep…	UBIQUITIN C-TERMINAL HYDROLASE 3 (UCH3)	UBIQUITIN C-TERMINAL HYDROLASE 3 (UCH3)	AGPISHGASSPATLLK
4-7proteome,8-12proteome	AT2G13540.1	Encodes a nuclear cap-binding protein that forms a heterodimeric complex with CBP20 and is involved in ABA signaling and flowering. Mutants are early flowering and exhibit hypersensitive response to ABA in germination inhibition.Loss of ABH1 function results in abnormal processing of mRNAs for several important floral regulators (FLC, CO, FLM). Analysis of loss of function mutations suggests a ro…	ABA HYPERSENSITIVE 1 (ABH1)	ENSALADA (ENS);ABA HYPERSENSITIVE 1 (ABH1);CAP-BINDING PROTEIN 80 (CBP80); (ATCBP80)	AGPNFMYSLEEGK,CMEQPSPPSDHSR,DFVEDLLDR,ECASYMANLPVTFR,LESEVFSGEDVHPLFLQAISSALQFPLH,LSLVEGEPVLGENPAK,LVSNQAIVR,WVFSPENVDQFHVSDQPWEILGNALNK
4-7proteome,8-12proteome	AT1G74260.1	Encodes formylglycinamidine ribonucleotide synthase an enzyme involved in de novo purine biosynthesis. PUR4 is localizes to the chloroplast and mitochondria. Loss of PUR4 function affects male but not female gametophyte development.	PURINE BIOSYNTHESIS 4 (PUR4)	PURINE BIOSYNTHESIS 4 (PUR4)	AGPSPWLK,AYFPDEGVLDHMLHSDLAPLR,EIIYPQGAEIDIR,FNEPVLSQFQEFYK,GFLVNQLRPLLPGSVCLLDVSAR,GMEGSTLGVWAAHGEGR,LAVGEALTNLVWAK,MTECVYTQK,NPIISIHDQGAGGNCNVVK,RDPTNVELFDIAQSNSEHSR,VPLIQESANAELLK
4-7proteome,8-12phos,8-12proteome	AT4G33650.1	Encodes a protein with high sequence similarity to the dynamin superfamily. Among those members ADL2 was most closely related to Dnm1p of yeast and likely a member of the Vps1p subfamily. Widely expressed in various tissues with highest expression in flower tissues. Localizes to the chloroplast, mitochondrion and peroxisome. Involved in peroxisome and mitochondria fission in combination with DRP3…	DYNAMIN-RELATED PROTEIN 3A (DRP3A)	NON RESPONDING TO OXYLIPINS 15 (NOXY15);ARABIDOPSIS DYNAMIN-LIKE 2 (ADL2);DYNAMIN-RELATED PROTEIN 3A (DRP3A);ABERRANT PEROXISOME MORPHOLOGY 1 (APEM1)	AGQGALLLNFLSK,EHQSYGELTESR,ENLFEEMLQEPDEIAVK,SSVLEALVGR
4-7proteome	AT4G18030.1	S-adenosyl-L-methionine-dependent methyltransferases superfamily protein; INVOLVED IN: biological_process unknown; LOCATED IN: Golgi apparatus, plasma membrane, plant-type cell wall; EXPRESSED IN: 24 plant structures; EXPRESSED DURING: 14 growth stages; CONTAINS InterPro DOMAIN/s: Protein of unknown function DUF248, methyltransferase putative (InterPro:IPR004159); BEST Arabidopsis thaliana protei…			AGQNWVQFQGNVFK
4-7phos	AT3G13920.4	eukaryotic translation initiation factor 4A-1	EUKARYOTIC TRANSLATION INITIATION FACTOR 4A1 (EIF4A1)	EUKARYOTIC TRANSLATION INITIATION FACTOR 4A1 (EIF4A1)	AGsAPEGTQFDAR
4-7proteome,8-12proteome	AT3G13920.1	eukaryotic translation initiation factor 4A-1	EUKARYOTIC TRANSLATION INITIATION FACTOR 4A1 (EIF4A1)	(RH4);EUKARYOTIC TRANSLATION INITIATION FACTOR 4A1 (EIF4A1); (TIF4A1)	AGSAPEGTQFDAR,DHTVSATHGDMDQNTR,DQIYDIFQLLPPK,FYNVVVEELPSNVADLL,GIYAYGFEKPSAIQQR,GLDVIQQAQSGTGK,GVAINFVTR,IQVGVFSATMPPEALEITR,KGVAINFVTR,KVDWLTDK,LNEVLEGQDEFFTSYDDVHESFDAMGLQENLLR,MFVLDEADEMLSR,QFYVNVEK,RDELTLEGIK,RKVDWLTDK,SRDHTVSATHGDMDQNTR,VHACVGGTSVR,VLITTDLLAR
4-7proteome,4-7phos,8-12proteome	AT1G15340.1	Protein containing methyl-CpG-binding domain.Has sequence similarity to human MBD proteins.	METHYL-CPG-BINDING DOMAIN 10 (MBD10)	METHYL-CPG-BINDING DOMAIN 10 (MBD10)	AGSGEGAEEPSKVEGLK,AHPGNPVISEFEWTTGETPR,ATTPTPDKEPLLK,EAQEVVTEADVEK,EGQTEIAEAEK,EGQTEIAEAEKEK,EGVTEIAEAEKENNEGEK,EKEGVTEIAEAEK,ENMDVDKDGKTENAEAEK,ESMEVDTSELEK,KAGSGEGAEEPSKVEGLK,KESMEVDTSELEK,KTEIVFVAPTGEEISSR
4-7proteome,8-12proteome	AT3G48730.1	glutamate-1-semialdehyde 2,1-aminomutase 2 (GSA2); FUNCTIONS IN: glutamate-1-semialdehyde 2,1-aminomutase activity, pyridoxal phosphate binding, transaminase activity, catalytic activity; INVOLVED IN: porphyrin biosynthetic process; LOCATED IN: chloroplast stroma, chloroplast, chloroplast envelope; EXPRESSED IN: 23 plant structures; EXPRESSED DURING: 15 growth stages; CONTAINS InterPro DOMAIN/s: …	GLUTAMATE-1-SEMIALDEHYDE 2,1-AMINOMUTASE 2 (GSA2)	GLUTAMATE-1-SEMIALDEHYDE 2,1-AMINOMUTASE 2 (GSA2)	AGSGVATLGLPDSPGVPK,DIMEMVAPAGPMYQAGTLSGNPLAMTAGIHTLK,FVNSGTEACMGVLR,LAYGGAQEYFGITPDLTTLGK,RLSQPGTYEYLDK,SVGGQPVVMDSAK
4-7proteome	AT5G05360.2	unknown protein; INVOLVED IN: biological_process unknown; LOCATED IN: chloroplast; BEST Arabidopsis thaliana protein match is: unknown protein (TAIR:AT2G38450.1); Has 35333 Blast hits to 34131 proteins in 2444 species: Archae - 798; Bacteria - 22429; Metazoa - 974; Fungi - 991; Plants - 531; Viruses - 0; Other Eukaryotes - 9610 (source: NCBI BLink).			AGSHSGSNPAPASGSDPINR,VPLAQVVEDCVR
4-7proteome,4-7phos	AT1G27540.2	Protein of unknown function (DUF295); FUNCTIONS IN: molecular_function unknown; INVOLVED IN: biological_process unknown; EXPRESSED IN: male gametophyte, pollen tube; EXPRESSED DURING: L mature pollen stage, M germinated pollen stage; CONTAINS InterPro DOMAIN/s: Protein of unknown function DUF295 (InterPro:IPR005174); BEST Arabidopsis thaliana protein match is: Protein of unknown function (DUF295)…			AGSPLLMLIAEEYGCR
8-12phos	AT3G06170.1	Serinc-domain containing serine and sphingolipid biosynthesis protein; LOCATED IN: endomembrane system, membrane; EXPRESSED IN: 24 plant structures; EXPRESSED DURING: 13 growth stages; CONTAINS InterPro DOMAIN/s: TMS membrane protein/tumour differentially expressed protein (InterPro:IPR005016); BEST Arabidopsis thaliana protein match is: Serinc-domain containing serine and sphingolipid biosynthes…			AGSSTTFLsPPsSPR AGSSTTFLsPPsSPR
4-7proteome,4-7phos,8-12phos,8-12proteome	AT4G27450.1	Aluminium induced protein with YGL and LRDR motifs; FUNCTIONS IN: molecular_function unknown; INVOLVED IN: biological_process unknown; LOCATED IN: cytosol, nucleus, plasma membrane; EXPRESSED IN: 25 plant structures; EXPRESSED DURING: 14 growth stages; BEST Arabidopsis thaliana protein match is: Aluminium induced protein with YGL and LRDR motifs (TAIR:AT3G15450.1); Has 30201 Blast hits to 17322 p…			AGSVFTALGSDGGVK,MLAIFHEAFAHPPEELNSPASEK
4-7proteome,8-12proteome	AT4G39730.1	Lipase/lipooxygenase, PLAT/LH2 family protein; FUNCTIONS IN: molecular_function unknown; INVOLVED IN: biological_process unknown; LOCATED IN: thylakoid, chloroplast thylakoid membrane, plasma membrane, chloroplast, vacuole; EXPRESSED IN: 25 plant structures; EXPRESSED DURING: 13 growth stages; CONTAINS InterPro DOMAIN/s: Lipoxygenase, LH2 (InterPro:IPR001024), Lipase/lipooxygenase, PLAT/LH2 (Inte…	PLAT DOMAIN PROTEIN 1 (PLAT1)	(ATPLAT1);PLAT DOMAIN PROTEIN 1 (PLAT1)	AGTDSIISAR,GNLDIFSGR,NLQAWAGLMGPDYNYFER
4-7proteome,4-7phos,8-12proteome	AT3G16830.1	TOPLESS-related 2 (TPR2); FUNCTIONS IN: protein binding; INVOLVED IN: primary shoot apical meristem specification; LOCATED IN: endomembrane system; EXPRESSED IN: 24 plant structures; EXPRESSED DURING: 13 growth stages; CONTAINS InterPro DOMAIN/s: WD40 repeat 2 (InterPro:IPR019782), WD40 repeat, conserved site (InterPro:IPR019775), WD40 repeat (InterPro:IPR001680), CTLH, C-terminal LisH motif (Int…	TOPLESS-RELATED 2 (TPR2)	TOPLESS-RELATED 2 (TPR2)	AGTENGRPSSSSAANNSSSDQIQR,APSNSLGLMDYQSADHEQLMK,EITQLLTLENFR,FLAVGEDNQIK,FWNMDNTNLLTVVEAEGGLPNLPR,ILANTDGLR,LFTFEGHEAPVYSICPHQK,LIEANPLFR,SAQTSNEVTYPAHSHPPASLDDLPR,TLINQSLNWQHQLCK,VSLFNMMTFK,VSTSAMASSISPAIGK
4-7proteome,8-12proteome	AT2G24270.2	Encodes a protein with non-phosphorylating NADP-dependent glyceraldehyde-3-phosphate dehydrogenase activity. The activity of the enzyme was determined from leaf extracts; the enzyme has not been purified to confirm activity.	ALDEHYDE DEHYDROGENASE 11A3 (ALDH11A3)	ALDEHYDE DEHYDROGENASE 11A3 (ALDH11A3)	AGTGLFAEILDGEVYK
4-7proteome	AT4G34740.1	Encodes glutamine 5-phosphoribosylpyrophosphate amidotransferase. Mutants are deficient in leaf, but not cotyledon, plastid and palisade cell development. Mutants exhibit defective chloroplast development under non-low light, suggesting that the defect in chloroplast development is caused by photo-oxidative damage. Plays role in differential development of vascular-associated cells. Demonstrates …	GLN PHOSPHORIBOSYL PYROPHOSPHATE AMIDOTRANSFERASE 2 (ASE2)	GLN PHOSPHORIBOSYL PYROPHOSPHATE AMIDOTRANSFERASE 2 (ASE2); (ATPURF2);DIFFERENTIAL DEVELOPMENT OF VASCULAR ASSOCIATED CELLS (DOV1);GLN PHOSPHORIBOSYL PYROPHOSPHATE AMIDOTRANSFERASE 2 (ATASE2);CHLOROPLAST IMPORT APPARATUS 1 (CIA1)	AGVAFQQGLIR
4-7proteome,4-7phos,8-12phos,8-12proteome	AT5G47690.1	binding; FUNCTIONS IN: binding; INVOLVED IN: biological_process unknown; LOCATED IN: mitochondrion, nucleus, chloroplast; EXPRESSED IN: cotyledon, guard cell, cultured cell; CONTAINS InterPro DOMAIN/s: Armadillo-type fold (InterPro:IPR016024); BEST Arabidopsis thaliana protein match is: ARM repeat superfamily protein (TAIR:AT1G77600.2); Has 16808 Blast hits to 11211 proteins in 698 species: Archa…	(PDS5)	(PDS5)	AGVDDLLGILK,ASEDELHLESDMDK,EAEHDDSDTEGKQENNEMER,EVFTTFLDVAR,LLVASCVSEITR,NVGDATSVVSVPK,VVGLVGELFSLPGR
4-7proteome,8-12proteome	AT5G46290.2	Encodes beta-ketoacyl-[acyl carrier protein] synthase I (KASI). Crucial for fatty acid synthesis. Plays a role in chloroplast division and embryo development.	3-KETOACYL-ACYL CARRIER PROTEIN SYNTHASE I (KASI)	KETOACYL-ACP SYNTHASE 1 (KAS1);3-KETOACYL-ACYL CARRIER PROTEIN SYNTHASE I (KASI)	AGVLVGTGMGGLTVFSEGVQNLIEK,GFSSEGYIDGKNER
4-7proteome,8-12proteome	AT4G21710.1	Encodes the unique second-largest subunit of DNA-dependent RNA polymerase II; the ortholog of budding yeast RPB2 and a homolog of the E. coli RNA polymerase beta subunit.	(NRPB2)	(RPB2); (NRPB2);EMBRYO DEFECTIVE 1989 (EMB1989)	AGVSQVLNR,EGDATPFTDVTVDNISK,GPVQILTR,TTPISQDEAQGQSSR
4-7proteome,4-7phos,8-12phos,8-12proteome	AT2G38040.1	encodes the carboxyltransferase alpha subunit of acetyl-CoA carboxylase, involved in de novo fatty acid biosynthesis	ACETYL CO-ENZYME A CARBOXYLASE CARBOXYLTRANSFERASE ALPHA SUBUNIT (CAC3)	ACETYL CO-ENZYME A CARBOXYLASE CARBOXYLTRANSFERASE ALPHA SUBUNIT (CAC3)	AGYDDPAIVTGIGTIDGK,AKETSTEAEPSSEVLNEMIEK,ASSEEHLMHPVLIEK,DTAEQIYAANENLQEK,IAEALNTSGLQEK,IAINENMNEFGK,IGVFIEGEPIEPSR,IGVFIEGEPIEPSRK,KFEHPWPANPDPNVK,SEELGQGEAIANNLR
4-7phos	AT5G61770.1	PETER PAN-like protein (PPAN); CONTAINS InterPro DOMAIN/s: Brix domain (InterPro:IPR007109); Has 946 Blast hits to 859 proteins in 217 species: Archae - 0; Bacteria - 10; Metazoa - 449; Fungi - 173; Plants - 58; Viruses - 18; Other Eukaryotes - 238 (source: NCBI BLink).	PETER PAN-LIKE PROTEIN (PPAN)	PETER PAN-LIKE PROTEIN (PPAN)	AGyGSEsEGDEEAATVTLSSDLGR AGyGSEsEGDEEAATVTLSSDLGR
4-7proteome,8-12proteome	AT1G14810.1	encodes an aspartate semialdehyde dehydrogenase, which produces the branch point intermediate for lysine and threonine/methionine biosynthesis			AHAESVNLQFENPLDENTAR,ASNTFPTPLDVSNKDDVAVGR,GAALNAVQIAEMLL,GTIVVDNSSAFR,MVVSTYQAASGAGAAAMEELVQQTR
4-7proteome,4-7phos,8-12phos,8-12proteome	AT1G42480.1	unknown protein; FUNCTIONS IN: molecular_function unknown; INVOLVED IN: biological_process unknown; LOCATED IN: endomembrane system; EXPRESSED IN: 24 plant structures; EXPRESSED DURING: 13 growth stages; CONTAINS InterPro DOMAIN/s: Protein of unknown function DUF3456 (InterPro:IPR021852); Has 177 Blast hits to 177 proteins in 59 species: Archae - 0; Bacteria - 0; Metazoa - 140; Fungi - 0; Plants …			AHANDISTYCGR,VLCQTLSNHCR
4-7proteome	AT5G08000.1	Encodes a member of the X8-GPI family of proteins. It localizes to the plasmodesmata and binds callose.	GLUCAN ENDO-1,3-BETA-GLUCOSIDASE-LIKE PROTEIN 3 (E13L3)	GLUCAN ENDO-1,3-BETA-GLUCOSIDASE-LIKE PROTEIN 3 (E13L3);PLASMODESMATA CALLOSE-BINDING PROTEIN 2 (PDCB2)	AHCNYAVNSFFQK,TLDYACGNGADCNPTHPK
4-7proteome,4-7phos,8-12phos,8-12proteome	AT2G19520.1	Controls flowering.	(FVE)	(ATMSI4); (NFC04); (NFC4);MULTICOPY SUPPRESSOR OF IRA1 4 (MSI4); (ACG1); (FVE)	AHDADLHCVDWNPHDDNLILTGSADNTVR,IVATHTDSPDVLIWDVETQPNR,MSDLIYRPEEEVVAELEK,QTGEGTDKNESPTVGPR,SPAGLFFQHAGHR,SSVFGSSAEDGLLNIWDYDR,VAAAEHISQFNEEAR,WGPQLEQATYK
4-7proteome,4-7phos,8-12proteome	AT1G02080.2	transcription regulators; FUNCTIONS IN: transcription regulator activity; EXPRESSED IN: 25 plant structures; EXPRESSED DURING: 15 growth stages; CONTAINS InterPro DOMAIN/s: CCR4-Not complex component, Not1 (InterPro:IPR007196).			AHDNAITSSQLVEEIEK,HAISAPPEVFTFMHSPR,SGSSESLQQLIDIIR,SLPTSELNLAESSDAATK
4-7phos,8-12proteome	AT1G74250.1	DNAJ heat shock N-terminal domain-containing protein; FUNCTIONS IN: heat shock protein binding, zinc ion binding, nucleic acid binding; INVOLVED IN: protein folding; LOCATED IN: intracellular; EXPRESSED IN: 22 plant structures; EXPRESSED DURING: 13 growth stages; CONTAINS InterPro DOMAIN/s: Zinc finger, C2H2-like (InterPro:IPR015880), Molecular chaperone, heat shock protein, Hsp40, DnaJ (InterPro…			AHEGEDEGAGLsELEEEDDDAK
4-7proteome,8-12proteome	AT2G26060.1	Encodes a homolog of the yeast Cytosolic Iron-sulfur protein Assembly protein CIA1.	EMBRYO DEFECTIVE 1345 (emb1345)	EMBRYO DEFECTIVE 1345 (emb1345);CYTOSOLIC IRON-SULFUR PROTEIN ASSEMBLY 1 (CIA1)	AHENDVNSVQWSPGEGNR
4-7proteome,4-7phos,8-12proteome	AT3G49910.1	Translation protein SH3-like family protein; FUNCTIONS IN: structural constituent of ribosome; INVOLVED IN: response to cold, translation; LOCATED IN: in 8 components; EXPRESSED IN: 24 plant structures; EXPRESSED DURING: 13 growth stages; CONTAINS InterPro DOMAIN/s: Translation protein SH3-like (InterPro:IPR008991), Ribosomal protein L26, eukaryotic/archaeal (InterPro:IPR005756), Ribosomal protei…			AHFTASSSER,KDDEVQIVR,RVIMSSPLSTDLR
4-7proteome,8-12proteome	AT4G29120.1	6-phosphogluconate dehydrogenase family protein; FUNCTIONS IN: coenzyme binding, oxidoreductase activity, phosphogluconate dehydrogenase (decarboxylating) activity, binding, catalytic activity; INVOLVED IN: oxidation reduction, pentose-phosphate shunt, metabolic process; EXPRESSED IN: 24 plant structures; EXPRESSED DURING: 14 growth stages; CONTAINS InterPro DOMAIN/s: 6-phosphogluconate dehydroge…			AHGEGDLGTQALLLALER,NCFSIDAPVSGGDLGAK
4-7proteome,8-12proteome	AT4G00100.1	Encodes a cytoplasmic ribosomal protein S13 homologue involved in early leaf development	RIBOSOMAL PROTEIN S13A (RPS13A)	RIBOSOMAL PROTEIN S13A (RPS13A); (RPS13);RIBOSOMAL PROTEIN S13A (ATRPS13A);POINTED FIRST LEAF 2 (PFL2)	AHGLAPEIPEDLYHLIK,GISASALPYK,GLTPSQIGVILR,KGLTPSQIGVILR,TTSQDVDESICK
4-7proteome,4-7phos,8-12phos,8-12proteome	AT1G09780.1	Encodes a 2,3-biphosphoglycerate-independent phosphoglycerate mutase that is involved in pollen development and stomatal movement.	2,3-BIPHOSPHOGLYCERATE-INDEPENDENT PHOSPHOGLYCERATE MUTASE 1 (iPGAM1)	2,3-BIPHOSPHOGLYCERATE-INDEPENDENT PHOSPHOGLYCERATE MUTASE 1 (iPGAM1)	AHGTAVGLPSEDDMGNSEVGHNALGAGR,ALEYEDFDKFDR,GIYVVTADHGNAEDMVK,GWDAQVLGEAPHK,LCDQALASGK,LDQLQLLIK,LEEYVEIPSDSGISFNVQPK,LQILTSHTLKPVPIAIGGPGLAQGVR,MIFDAIEQVK,MYVTLDR,MYVTLDRYENDWEVVK,TSGEYLTHNGVSTFACSETVK,YAGMLQYDGELK
4-7proteome	AT5G08100.2	Encodes an asparaginase that catalyzes the degradation of L-asparagine to L-aspartic acid and ammonia.	ASPARAGINASE A1 (ASPGA1)	ASPARAGINASE A1 (ASPGA1)	AHGVETVDSSHFITPENIAR,IGDTPVIGAGTYANHLCAISATGK
4-7proteome,8-12proteome	AT5G09650.1	Encodes a protein with inorganic pyrophosphatase activity.	PYROPHOSPHORYLASE 6 (PPa6)	PYROPHOSPHORYLASE 6 (AtPPa6);PYROPHOSPHORYLASE 6 (PPa6)	AHLVNDVEDVEK,IIQETNESWAK,MEVATDEDFTPIKQDTK,VQEEGPAESLDYR
4-7proteome	AT2G19540.1	Transducin family protein / WD-40 repeat family protein; CONTAINS InterPro DOMAIN/s: Histone-binding protein RBBP4 (InterPro:IPR022052), WD40 repeat 2 (InterPro:IPR019782), WD40 repeat-like-containing domain (InterPro:IPR011046), WD40-repeat-containing domain (InterPro:IPR017986), WD40/YVTN repeat-like-containing domain (InterPro:IPR015943), WD40 repeat (InterPro:IPR001680), WD40 repeat, subgroup…	HEAT STRESS TOLERANT DWD 1 (HTD1)	HEAT STRESS TOLERANT DWD 1 (HTD1)	AHNADVNVISWNR,KAEASSSEIPSIPTR
4-7proteome,8-12proteome	AT3G52140.3	Involved in regulating mitochondrial quality control. Regulates mitochondrial association time and thereby is involved in mitochondrial fusion. Mutants show unregulated autophagy and display transcriptomic markers of mitochondrial stress. Its activity can be modulated by Lys acetylation.	NON RESPONDING TO OXYLIPINS 38 (NOXY38)	(FRIENDLY);FRIENDLY MITOCHONDRIA (FMT);NON RESPONDING TO OXYLIPINS 38 (NOXY38)	AHPDLIHAFQNAAATGR,KYDFSANTPFETSDILDLRPVIK,MELQLNPGDSVMDIR,SGFEAATLIGLLQK,TNALNSAVLGETQPR,YLAMVLYHAGDMAGAIMQQHK
4-7proteome,8-12proteome	AT3G48870.2	Encodes a nuclear encoded protein with similarity to Clpa regulatory subunit of CLP protease complex. The protein is localized to the chloroplast stroma. May function redundantly with TIC complex in chloroplast protein import.	(HSP93-III)	CLPC2 (ClpC2); (HSP93-III)	AHPDVFNMMLQILEDGR,GELQCIGATTIDEYRK,IGFDLDHDEK,LAEEGKLDPVVGR,LDEMIVFR,LDMSEFMER,LGHNFVGTEQILLGLIGEGTGIAAK,LIGSPPGYVGYTEGGQLTEAVR,LLQMEQTLHTR,MPTLEEYGTNLTK,MVGENNEVTASVGGGSSGNSK,NPNRPIASFIFSGPTGVGK,QLGHNYIGSEHLLLGLLR,SQDFEMAGSHR,TAIAEGLAQR,VLENLGADPSNIR,VPEPTVEEAIQILQGLR,VVQILAR,YTDEALVAAAQLSHQYISDR
4-7proteome,8-12proteome	AT5G50920.1	Encodes a protein that is similar to ATP-dependent Clp protease ATP-binding subunit / ClpC. Involved in protein import into the chloroplast. May provide ATP source that drives the TIC (Translocon at the Inner envelope membrane of Chloroplasts) translocation machinery. Association of Hsp93 with the inner envelope membrane through its N domain is important for the functions of Hsp93 in vivo.	CLPC HOMOLOGUE 1 (CLPC1)	INCREASED RESISTANCE TO MYZUS PERSICAE 1 (IRM1);CLPC HOMOLOGUE 1 (CLPC1);DE-REGULATED CAO ACCUMULATION 1 (DCA1); (CLPC); (ATHSP93-V);HEAT SHOCK PROTEIN 93-V (HSP93-V)	AHPDVFNMMLQILEDGR,LAEEGKLDPVVGR,LDEMIVFR,LDMSEFMER,LGHNFVGTEQILLGLIGEGTGIAAK,LIGSPPGYVGYTEGGQLTEAVR,MPTLEEYGTNLTK,NPNRPIASFIFSGPTGVGK,QLGHNYIGSEHLLLGLLR,TAIAEGLAQR,VLENLGADPSNIR,VPEPTVDETIQILK,VVQILGR
4-7proteome	AT3G58500.1	Encodes one of the isoforms of the catalytic subunit of protein phosphatase 2A: AT1G59830/PP2A-1, AT1G10430/PP2A-2, At2g42500/PP2A-3, At3g58500/PP2A-4 [Plant Molecular Biology (1993) 21:475-485 and (1994) 26:523-528; Note that in more recent publications, there is mixed use of gene names for PP2A-3 and PP2A-4 - some refer to At2g42500 as PP2A-3 and some as PP2A-4].	PROTEIN PHOSPHATASE 2A-4 (PP2A-4)	PROTEIN PHOSPHATASE 2A-4 (PP2A-4); (EP7);PROTEIN PHOSPHATASE 2A-3 (PP2A-3)	AHQLVMDGFNWAHEQK,EILMDESNVQPVK,GAGYTFGQDISEQFNHTNNLK,NHTFIQFEPAPR,VVTIFSAPNYCYR,YGNANVWK
4-7proteome,8-12proteome	AT1G18080.1	Encodes the Arabidopsis thaliana homolog of the tobacco WD-40 repeat ArcA gene. It is a scaffold protein that acts downstream of and is phosphorylated by WNK8 in the glucose responsiveness and flowering pathways . Knockout mutants show insensitivity to gibberellin in GA-induced seed germination.	(ATARCA)	SUPPRESSOR OF ACAULIS 53 (SAC53); (RACK1A);RECEPTOR FOR ACTIVATED C KINASE 1 A (RACK1A_AT); (ATARCA); (ATRACK1)	AHTDMVTAIATPIDNADIIVSASR,DGVVLLWDLAEGK,DVLSVAFSLDNR,FSPNTLQPTIVSASWDK,KLYSLEANSVIHALCFSPNR,LWDLAAGVSTR,LYSLEANSVIHALCFSPNR,STLAGHTGYVSTVAVSPDGSLCASGGK,VIYCTSLNWSADGSTLFSGYTDGVIR,YWLCAATEHGIK
4-7proteome,8-12proteome	AT2G24200.1	Cytosol aminopeptidase family protein; FUNCTIONS IN: manganese ion binding, metalloexopeptidase activity, aminopeptidase activity; INVOLVED IN: response to cadmium ion, proteolysis; LOCATED IN: vacuole; EXPRESSED IN: 25 plant structures; EXPRESSED DURING: 14 growth stages; CONTAINS InterPro DOMAIN/s: Peptidase M17, leucyl aminopeptidase, C-terminal (InterPro:IPR000819), Peptidase M17, leucyl amin…	LEUCYL AMINOPEPTIDASE 1 (LAP1)	(ATLAP1);LEUCYL AMINOPEPTIDASE 1 (LAP1)	AHTLGLTQPNSTEPHK,ELINSPANVLTPAVLAEEAAK,FDMGGSAAVLGAAK,IALIGLGQSVSSPVAFHSLGEAVATVSK,MPLEESYWEMMK,SGVADMVNTGGR,TGPGCSIELMK,TIEVNNTDAEGR,VDAHLSGLLAQVSSEEDFTGKPGQSTVLR,VQWMHIDMAGPVWNEK
4-7proteome,4-7phos,8-12phos,8-12proteome	AT2G40290.1	Encodes an eIF2alpha homolog that can be phosphorylated by GCN2 in vitro.			AIAACTETIETHK,EVGPDGQEVTK,ILVTDPDSVLGPLTR,LVAPPLYVLTTQTLDK,VSEEDIQTCEER
4-7proteome,8-12proteome	AT2G20760.1	Clathrin light chain protein; FUNCTIONS IN: structural molecule activity; INVOLVED IN: intracellular protein transport, vesicle-mediated transport; LOCATED IN: plasma membrane; EXPRESSED IN: 23 plant structures; EXPRESSED DURING: 15 growth stages; CONTAINS InterPro DOMAIN/s: Clathrin light chain (InterPro:IPR000996); BEST Arabidopsis thaliana protein match is: Clathrin light chain protein (TAIR:A…			AIAELIPR,DASVETAKPDAAASGEGEKPVAVTEAEGTK,DASVETAKPDAAASGEGEKPVAVTEAEGTKAE,LNTIHLEEK,TNPPPHMMPPPPPAK
4-7proteome,8-12proteome	AT4G02930.1	GTP binding Elongation factor Tu family protein; FUNCTIONS IN: translation elongation factor activity, cobalt ion binding, zinc ion binding, ATP binding; INVOLVED IN: response to cadmium ion; LOCATED IN: mitochondrion, cell wall; EXPRESSED IN: 27 plant structures; EXPRESSED DURING: 13 growth stages; CONTAINS InterPro DOMAIN/s: Translation elongation factor EFTu/EF1A, bacterial/organelle (InterPro…			AIAFDEIDKAPEEK,FPGDDIPIIR,GSALSALQGTNDEIGR,HYAHVDCPGHADYVK,LMDAVDEYIPDPVR,MVMPGDNVTAVFELIMPVPLETGQR,QVGVPSLVCFLNK,RHYAHVDCPGHADYVK,VDVVDDPELLELVEMELR,VLDKPFLMPIEDVFSIQGR
4-7proteome	AT3G62940.1	Cysteine proteinases superfamily protein; CONTAINS InterPro DOMAIN/s: Ovarian tumour, otubain (InterPro:IPR003323); BEST Arabidopsis thaliana protein match is: SEC-C motif-containing protein / OTU-like cysteine protease family protein (TAIR:AT5G67170.1); Has 4424 Blast hits to 3467 proteins in 474 species: Archae - 10; Bacteria - 494; Metazoa - 1270; Fungi - 452; Plants - 292; Viruses - 20; Other…	OVARIAN TUMOR DOMAIN (OTU)-CONTAINING DUB (DEUBIQUITILATING ENZYME) 5 (OTU5)	OVARIAN TUMOR DOMAIN (OTU)-CONTAINING DUB (DEUBIQUITILATING ENZYME) 5 (OTU5)	AIAGVSVTAQQEHSKPSK,ELASQGFSSSSSNNIAK,ELASQGFSSSSSNNIAKDETTEK,KGDIDTLVR,SGDDSSLMLSYHR,TDFLPFFLSETEGDSNSGSAEER
4-7proteome,8-12proteome	AT3G59920.1	RAB GDP DISSOCIATION INHIBITOR 2	RAB GDP DISSOCIATION INHIBITOR 2 (GDI2)	RAB GDP DISSOCIATION INHIBITOR 2 (GDI2);RAB GDP DISSOCIATION INHIBITOR 2 (ATGDI2)	AIAIMSHPIPNTNDSHSVQVIIPQK,AVDGSYVFVK,ECILSGLLSVDGVK,FQGTSPYIYPLYGLGELPQAFAR,KIVCDPSYLPNK,KSDMYVFCCSYSHNVAPK,LSAVYGGTYMLNKPECK,LYAESLAR,MDEEYEVIVLGTGLK,NDYYGGESTSLNLNQLWK,SDMYVFCCSYSHNVAPK,SSLMGIFEK
4-7proteome,8-12proteome	AT2G44100.2	GDP dissociation inhibitor involved in vesicular membrane traffic	GUANOSINE NUCLEOTIDE DIPHOSPHATE DISSOCIATION INHIBITOR 1 (GDI1)	GUANOSINE NUCLEOTIDE DIPHOSPHATE DISSOCIATION INHIBITOR 1 (GDI1); (AT-GDI1);GUANOSINE NUCLEOTIDE DIPHOSPHATE DISSOCIATION INHIBITOR 1 (ATGDI1)	AIAIMSHPIPNTNDSQSVQVILPQK,AVDGSYVFVQGK,FQGGSPYIYPLYGLGELPQAFAR,KSDMYVFCCSYSHNVAPK,KVVCDPSYLTNK,LSAVYGGTYMLNKPECK,LYAESLAR,MDEEYEVIVLGTGLK,NDYYGGESTSLNLNQLWK,SDMYVFCCSYSHNVAPK,VLIHTDVTK
4-7proteome	AT5G22480.1	ZPR1 zinc-finger domain protein; FUNCTIONS IN: zinc ion binding; INVOLVED IN: biological_process unknown; LOCATED IN: cellular_component unknown; EXPRESSED IN: male gametophyte, pollen tube; EXPRESSED DURING: L mature pollen stage, M germinated pollen stage; CONTAINS InterPro DOMAIN/s: Zinc finger, ZPR1-type (InterPro:IPR004457); BEST Arabidopsis thaliana protein match is: ZPR1 zinc-finger domain…			AIAQSNSTDISDNLFR,GSLSTVEGILAR
4-7proteome,4-7phos,8-12proteome	AT1G19880.1	Regulator of chromosome condensation (RCC1) family protein; CONTAINS InterPro DOMAIN/s: Regulator of chromosome condensation/beta-lactamase-inhibitor protein II (InterPro:IPR009091), Regulator of chromosome condensation, RCC1 (InterPro:IPR000408); BEST Arabidopsis thaliana protein match is: Regulator of chromosome condensation (RCC1) family protein (TAIR:AT5G63860.1); Has 17859 Blast hits to 6314…			AIASLAGETIVK,GSLEESVEEVKEETLAPK,TDIADRLEQLEVYDGK,YGQLGLGSAK
4-7proteome	AT5G43010.1	26S proteasome AAA-ATPase subunit RPT4a (RPT4a) mRNA,	REGULATORY PARTICLE TRIPLE-A ATPASE 4A (RPT4A)	REGULATORY PARTICLE TRIPLE-A ATPASE 4A (RPT4A)	AIASNIDANFLK,DYVIHEDFMK,ESIELPLMNPELFLR,EVDPVVYNMLHEDPGNISYSAVGGLGDQIR,HGEIDYEAIVK,KLESSSHYNADFGKE,NICTEAGMFAIR,SLQSVGQIIGEVLRPLDNER,TLMELLNQLDGFDNLGK,VVLDMTTLTIMR
4-7proteome,8-12proteome	AT1G45000.1	AAA-type ATPase family protein; FUNCTIONS IN: hydrolase activity, nucleoside-triphosphatase activity, ATPase activity, nucleotide binding, ATP binding; INVOLVED IN: protein catabolic process; LOCATED IN: proteasome complex, nucleolus, cell wall, plasma membrane, membrane; EXPRESSED IN: 22 plant structures; EXPRESSED DURING: 14 growth stages; CONTAINS InterPro DOMAIN/s: ATPase, AAA+ type, core (In…			AIASNIDANFLK,DYVIHEDFMK,ESIELPLMNPELFLR,EVDPVVYNMLHEDPGNISYSAVGGLGDQIR,HGEIDYEAIVK,KLESSSHYNADFGKE,NICTEAGMFAIR,SLQSVGQIIGEVLRPLDNER,TLMELLNQLDGFDQLGK,VVLDMTTLTIMR
4-7proteome,4-7phos,8-12proteome	AT1G65440.3	Related to yeast Spt6 protein, which functions as part of a protein complex in transcription initiation and also plays a role in chromatin structure / assembly.	GLOBAL TRANSCRIPTION FACTOR GROUP B1 (GTB1)	GLOBAL TRANSCRIPTION FACTOR GROUP B1 (GTB1)	AICVLDSGLTGMLMK,DANEIFGDVDELLTIR,FQNITADQATEYLSDK,IPFKEPSPDEEFYMISGETEDTIAEGR,ISGEQLPQQSGNVR,LEIPFIAMYR,RLEDEFEPTVLSEK,TLTIGEDTFEDLDEVMDR,VAETEREVDDVDSK,YVDPLVSHLK
4-7proteome,8-12proteome	AT3G02710.1	Encodes a protein with a putative role in mRNA splicing.			AIDAGHGSQPTAYR,FADSEVDLHDDLQK
4-7proteome,8-12proteome	AT4G31880.2	LOCATED IN: cytosol; EXPRESSED IN: 24 plant structures; EXPRESSED DURING: 14 growth stages; BEST Arabidopsis thaliana protein match is: Tudor/PWWP/MBT superfamily protein (TAIR:AT1G15940.1).			AIDEESLHTSSGDNEKPAVSSGK,DSDIKEETEPAELLDSK,DVLTSPPVDSSVTAATSSENEK,ESSTEEVKPSASIATEEVSEEPNTSEPQVTK,KQDDTGAKDEPQQLDNPR,LFVSLAEVEQSPPDSMQNALTPLMK,LIDPPSSLDELLSFLDK,LIVSSFEDLVDK,NTDLNNTTEEKPDVEHQIEEK,QDDTGAKDEPQQLDNPR,SDSDKELENQIIEAGEK
4-7proteome,4-7phos,8-12phos,8-12proteome	AT2G32730.1	26S proteasome regulatory complex, non-ATPase subcomplex, Rpn2/Psmd1 subunit; FUNCTIONS IN: enzyme regulator activity, binding; INVOLVED IN: ubiquitin-dependent protein catabolic process; LOCATED IN: cytosol, proteasome regulatory particle, base subcomplex, proteasome complex; EXPRESSED IN: 25 plant structures; EXPRESSED DURING: 13 growth stages; CONTAINS InterPro DOMAIN/s: Armadillo-like helical…			AIDEYASLR,ASEMLAYAHETQHEK,ATPMVSSAGGLLAMLNEPHPVLK,EGDSMQVDSPAAVEK,FSATAGLGVIHR,IVSLLSESYNPHVR,MGAILASGILDAGGR,RLDKLEEAIIK,SDLLILK,SLMAPYLPQGGAGGGGSPYSEGGALYALGLIHANHGEGIK
4-7proteome,4-7phos,8-12phos,8-12proteome	AT2G39810.1	A novel protein with a RING finger motif near the amino terminus. Negative regulator of cold responses. Functions as an E3 ligase required for the ubiquitination of ICE1. HOS1 physically interacts with ICE1 and mediates the ubiquitination of ICE1 both in vitro and in vivo. Overexpression represses the expression of CBFs and their downstream genes and confers increased sensitivity to freezing stre…	HIGH EXPRESSION OF OSMOTICALLY RESPONSIVE GENES 1 (HOS1)	HIGH EXPRESSION OF OSMOTICALLY RESPONSIVE GENES 1 (HOS1);EARLY IN SHORT DAYS 6 (ESD6)	AIDILPVIQQQQVR,DGVSELVSIGEAVTALR,VAQVLLER
4-7proteome,8-12proteome	AT3G18190.1	TCP-1/cpn60 chaperonin family protein; FUNCTIONS IN: unfolded protein binding, ATP binding; INVOLVED IN: response to cadmium ion; EXPRESSED IN: 24 plant structures; EXPRESSED DURING: 15 growth stages; CONTAINS InterPro DOMAIN/s: Chaperonin Cpn60/TCP-1 (InterPro:IPR002423), Chaperone, tailless complex polypeptide 1 (InterPro:IPR017998), Chaperonin TCP-1, conserved site (InterPro:IPR002194), T-comp…			AIDILTAMAVPVELTDRDSLVK,DAVTDLSLHYLAK,DVERDEIEFVTK,FLIAGGGAPEIELSR,IAVIQFQISPPK,IDDIVTVR,KLGGTVDDTHTVK,LGGTVDDTHTVK,LGHADLVEEASLGDGK,SLHDALCVVR,VLHGMEGYCVK,VVSQYSTLLAPLAVDAVLSVIDPEKPEIVDLR
4-7proteome	AT4G11260.1	Functions in plant disease resistance signaling, SCF(TIR1) mediated degradation of Aux/IAA proteins and HSP90 mediated degradation of R resistance proteins. AtSGT1a and AtSGT1b are functionally redundant in the resistance to pathogenes. AtSGT1b was more highly expressed than AtSGT1. The N-terminal TPR domain of AtSGT1a reduces the steady-state level of Arabidopsis SGT1 proteins whereas the same d…	(SGT1B)	(SGT1B);ENHANCED DOWNY MILDEW 1 (EDM1); (ATSGT1B);ENHANCER OF TIR1-1 AUXIN RESISTANCE 3 (ETA3); (RPR1)	AIDLDPNCAAFFADR,FFSDIYSSADEDMR
4-7proteome	AT5G53000.1	PP2A-associated protein with a possible function in the chilling response	2A PHOSPHATASE ASSOCIATED PROTEIN OF 46 KD (TAP46)	2A PHOSPHATASE ASSOCIATED PROTEIN OF 46 KD (TAP46)	AIDLLEMLK,RKEEDEEDDDEDEEAVMK
4-7proteome,8-12proteome	AT3G07770.1	HEAT SHOCK PROTEIN 89.1 (Hsp89.1); FUNCTIONS IN: ATP binding; INVOLVED IN: protein folding, response to stress; LOCATED IN: mitochondrion, cell wall; EXPRESSED IN: 24 plant structures; EXPRESSED DURING: 14 growth stages; CONTAINS InterPro DOMAIN/s: Chaperone protein htpG (InterPro:IPR001404), Heat shock protein Hsp90, C-terminal (InterPro:IPR020576), Heat shock protein Hsp90, conserved site (Inte…	HEAT SHOCK PROTEIN 89.1 (Hsp89.1)	HEAT SHOCK PROTEIN 90-6 (AtHsp90-6);HEAT SHOCK PROTEIN 89.1 (Hsp89.1);HEAT SHOCK PROTEIN 90.6 (AtHsp90.6)	AIDLMYDAALVSSGFTPDNPAELGGK,DFVDISKEDLDLGDKNEEK,ELISNASDALDK,ENGIITLTDSGIGMTR,EVEVEDDPTETKKDDQDDQTEK,FGWSANMER,GVVDSHDLPLNVSR,LMDLIVNSLYSNK,LSSSPCVLVSGK,NINAAYNSNPNDEDAMR,NYSQFVSFPIYTWQEK,QELVDCLGTIAQSGTAK,RVFISDDFDGELFPR,SILYVPPVSPSGKDDIVNQK,YLSVTNPELSK,YWDWELTNETQPIWLR
4-7proteome,8-12proteome	AT4G38680.1	Encodes a glycine-rich protein that binds nucleic acids and promotes DNA melting. Its transcript and protein levels are up-regulated in response to cold treatment with protein levels peaking earlier in shoots (~10-14 days) than in roots (~21 days). It is normally expressed in meristematic regions and developing tissues where cell division occurs. RNAi and antisense lines with lower levels of CSP2…	GLYCINE RICH PROTEIN 2 (GRP2)	GLYCINE RICH PROTEIN 2 (GRP2);COLD SHOCK DOMAIN PROTEIN 2 (CSDP2);COLD SHOCK PROTEIN 2 (CSP2);ARABIDOPSIS THALIANA COLD SHOCK PROTEIN 2 (ATCSP2)	AIDVSGPDGAPVQGNSGGGSSGGR,GFGFITPDDGGDDLFVHQSSIR,SLAAEEAVEFEVEIDNNNRPK
4-7proteome,8-12proteome	AT1G74050.1	Ribosomal protein L6 family protein; FUNCTIONS IN: structural constituent of ribosome; INVOLVED IN: translation; LOCATED IN: ribosome, cytosolic large ribosomal subunit, intracellular, plasma membrane, membrane; EXPRESSED IN: leaf; CONTAINS InterPro DOMAIN/s: Ribosomal protein L6, N-terminal (InterPro:IPR005568), Ribosomal protein L6E (InterPro:IPR000915); BEST Arabidopsis thaliana protein match …			AIEAVPELK,ASITPGTVLIILAGR,KKTEGEFFEAEK,KTEGEFFEAEKEEK,QLASGLLLVTGPFK,RVNQAYVIGTSTK,TEGEFFEAEK,TEGEFFEAEKEEK,VDAPVEKPPK,VDISGVTLDKFDDK,VNRNPDLIR
4-7proteome,8-12proteome	AT5G19760.1	Encodes a novel mitochondrial carrier capable of transporting both dicarboxylates (such as malate, oxaloacetate, oxoglutarate, and maleate) and tricarboxylates (such as citrate, isocitrate, cis-aconitate, and trans-aconitate).			AIESNDGKPLPLYQK,GLSAGLLR,ISADEGVLALWK,MQADNTLPLAQR,NYTNAFHALTR
4-7proteome,4-7phos,8-12phos,8-12proteome	AT2G21060.1	Glycine-rich protein (AtGRP2b). Also named as CSP4 (cold shock domain protein 4) containing a well conserved cold shock domain (CSD) and glycine-rich motifs interspersed by two retroviral-like CCHC zinc fingers. AtCSP4 is expressed in all tissues but accumulates in reproductive tissues and those undergoing cell divisions. Overexpression of AtCSP4 reduces silique length and induces embryo lethalit…	GLYCINE-RICH PROTEIN 2B (GRP2B)	GLYCINE-RICH PROTEIN 2B (ATGRP2B);GLYCINE-RICH PROTEIN 2B (GRP2B);COLD SHOCK DOMAIN PROTEIN 4 (ATCSP4)	AIEVSGPDGAPVQGNSGGGGSSGGR,GFGFITPSDGGDDLFVHQSSIR,SGGGDVNMSGGDR,SLAAEESVEFDVEVDNSGRPK,YGSGGGGGGGGGGLSCYSCGESGHFAR
4-7proteome,8-12proteome	AT1G79750.1	The malic enzyme (EC 1.1.1.40) encoded by AtNADP-ME4 is localized to chloroplasts. The gene is expressed throughout the whole plant and during embryogenesis and germination. A possible involvement in the fatty acid biosynthesis has been proposed.	NADP-MALIC ENZYME 4 (NADP-ME4)	ARABIDOPSIS THALIANA NADP-MALIC ENZYME 4 (ATNADP-ME4);NADP-MALIC ENZYME 4 (NADP-ME4)	AIFASGSPFAPVEYEGK,ILGLGDLGCQGMGIPVGK
4-7proteome	AT5G11670.1	The malic enzyme (EC 1.1.1.40) encoded by AtNADP-ME2 is presumably a cytosolic enzyme involved in malate metabolism and possibly assisting the oxidative pentose phosphate pathway. AtNADP-ME2 counts for the major part of NADP-ME activity in mature tissues of Arabidopsis.	NADP-MALIC ENZYME 2 (NADP-ME2)	ARABIDOPSIS THALIANA NADP-MALIC ENZYME 2 (ATNADP-ME2);NADP-MALIC ENZYME 2 (NADP-ME2)	AIFGSGSPFDPVVYDGK,DLIGAVNAIKPTVLIGTSGVGQTFTK,ILGLGDLGCQGMGIPVGK,TYDLGLASNLPR
4-7proteome,8-12proteome	AT1G02500.1	encodes a S-adenosylmethionine synthetase. SAM1 is regulated by protein S-nitrosylation. The covalent binding of nitric oxide (NO) to the Cys114 residue inhibits the enzyme activity.	S-ADENOSYLMETHIONINE SYNTHETASE 1 (SAM1)	(METK1); (AtSAM1);S-ADENOSYLMETHIONINE SYNTHETASE 1 (SAM1);S-ADENOSYLMETHIONINE SYNTHETASE-1 (SAM-1); (MAT1)	AIGFVSDDVGLDADK,CPEEIGAGDQGHMFGYATDETPELMPLSHVLATK,DDPDFTWEVVKPLK,EHVIKPVIPEK,FVIGGPHGDAGLTGR,IIIDTYGGWGAHGGGAFSGK,LCDQISDAVLDACLEQDPDSK,METFLFTSESVNEGHPDK,VHTVLISTQHDETVTNDEIAR,VLVNIEQQSPDIAQGVHGHFTK
4-7proteome,8-12proteome	AT1G01050.1	Encodes a soluble protein with inorganic pyrophosphatase activity that is highly specific for Mg-inorganic pyrophosphate.	PYROPHOSPHORYLASE 1 (PPa1)	PYROPHOSPHORYLASE 1 (AtPPa1);PYROPHOSPHORYLASE 1 (PPa1)	AIGLMPMIDQGEKDDK,FFEDYKK,ILYSSVVYPHNYGFVPR,RFFEDYKK
4-7proteome,8-12proteome	AT3G14290.1	Encodes 20S proteasome subunit PAE2 (PAE2) that has RNase activity.	20S PROTEASOME ALPHA SUBUNIT E2 (PAE2)	20S PROTEASOME ALPHA SUBUNIT E2 (PAE2)	AIGSGSEGADSSLQEQFNK,DITLQEAETIAVSILK,FSYGEPMTVESTTQALCDLALR,GVNTFSPEGR,IMEIDDHIGCAMSGLIADAR,LFQVEYAIEAIK,LGSTAIGVK,RITSPLLEPSSVEK,TLVEHAR,VAPAYHLYTPQEVEAVISR
4-7proteome,8-12proteome	AT1G53850.1	Encodes alpha5 subunit of 20s proteosome involved in protein degradation and RNA degradation.	20S PROTEASOME ALPHA SUBUNIT E1 (PAE1)	ARABIDOPSIS 20S PROTEASOME ALPHA SUBUNIT E1 (ATPAE1);20S PROTEASOME ALPHA SUBUNIT E1 (PAE1)	AIGSGSEGADSSLQEQFNK,DLSLQEAETIAVSILK,FSYGEPMTVESTTQALCDLALR,GVNTFSPEGR,IMEIDDHIGCAMSGLIADAR,LFQVEYAIEAIK,LGSTAIGVK,RITSPLLEPSSVEK,TLVEHAR,VAPAYHLYTPQEVEAVIAR
4-7proteome,8-12proteome	AT4G04940.1	transducin family protein / WD-40 repeat family protein; FUNCTIONS IN: nucleotide binding; INVOLVED IN: rRNA processing; LOCATED IN: CUL4 RING ubiquitin ligase complex; EXPRESSED IN: 20 plant structures; EXPRESSED DURING: 11 growth stages; CONTAINS InterPro DOMAIN/s: WD40 repeat 2 (InterPro:IPR019782), WD40 repeat, conserved site (InterPro:IPR019775), WD40 repeat (InterPro:IPR001680), WD40 repeat…			AIGYITSTVPFSVQR
4-7proteome,8-12proteome	AT1G27450.2	Adenosine phosphoribosyl transferase(E.C:2.4.2.7), involved in the one-step salvage of adenine to AMP.	ADENINE PHOSPHORIBOSYL TRANSFERASE 1 (APT1)	ARABIDOPSIS THALIANA ADENINE PHOSPHORIBOSYLTRANSFERASE 1 (ATAPT1);ADENINE PHOSPHORIBOSYL TRANSFERASE 1 (APT1)	AIIIDDLIATGGTLAAAIR,GFIFGPPIALAIGAK,IVECACVIELPELK
4-7proteome,8-12proteome	AT2G19940.1	oxidoreductases, acting on the aldehyde or oxo group of donors, NAD or NADP as acceptor;copper ion binding; FUNCTIONS IN: oxidoreductase activity, acting on the aldehyde or oxo group of donors, NAD or NADP as acceptor, copper ion binding; INVOLVED IN: response to cadmium ion, cellular amino acid metabolic process; LOCATED IN: nucleolus, chloroplast stroma, chloroplast, membrane; EXPRESSED IN: 25 …			AIIISVIDNLVK,DADFSTVDAVFCCLPHGTTQEIIK,IGLLGASGYTGAEIVR,LVANPGCYPTTIQLPLVPLLK
4-7proteome,8-12proteome	AT5G53400.1	Encodes BOBBER1 (BOB1), a non-canonical small heat shock protein required for both development and thermotolerance. BOB1 is cytoplasmic at basal temperatures but forms heat shock granules containing canonical small heat shock proteins at high temperatures.	BOBBER1 (BOB1)	BOBBER1 (BOB1)	AIISEVEEESSSSRPMIFPFR,ESVKPTIAASSAEPIEVEKPKEEEEKK,GEPEIDTQKVEPETSK,SVKPDDCYWNIEDQK,VFDFLGEQSDFLK
4-7proteome,8-12phos,8-12proteome	AT5G48420.1	unknown protein; BEST Arabidopsis thaliana protein match is: unknown protein (TAIR:AT4G34630.1); Has 1807 Blast hits to 1807 proteins in 277 species: Archae - 0; Bacteria - 0; Metazoa - 736; Fungi - 347; Plants - 385; Viruses - 0; Other Eukaryotes - 339 (source: NCBI BLink).			AILDLETFK
4-7proteome,8-12proteome	AT3G51240.1	Encodes flavanone 3-hydroxylase that is coordinately expressed with chalcone synthase and chalcone isomerases. Regulates flavonoid biosynthesis. Not responsive to auxin or ethylene stimulus (qRT-PCR).	FLAVANONE 3-HYDROXYLASE (F3H)	FLAVANONE 3-HYDROXYLASE (F3H);TRANSPARENT TESTA 6 (TT6); (F3'H)	AILEEPITFAEMYK,ESLTNACVDMDQK,IVVNYYPK,LLEVLSEAMGLEK,LSIATFQNPAPDATVYPLK,VAYNVFSDEIPVISLAGIDDVDGK
4-7proteome	AT1G24340.1	A locus involved in embryogenesis. Mutations in this locus result in embryo lethality.	EMBRYO DEFECTIVE 2421 (emb2421)	EMBRYO DEFECTIVE 260 (EMB260);EMBRYO DEFECTIVE 2421 (emb2421)	AILGLIK
4-7proteome,8-12proteome	AT3G55440.1	Encodes triosephosphate isomerase.	TRIOSEPHOSPHATE ISOMERASE (TPI)	CYTOSOLIC TRIOSE PHOSPHATE ISOMERASE (ATCTIMC);CYTOSOLIC ISOFORM TRIOSE PHOSPHATE ISOMERASE (CYTOTPI);TRIOSEPHOSPHATE ISOMERASE (TPI)	AILNESSEFVGDK,EAGSTMDVVAAQTK,ELGGQADVDGFLVGGASLKPEFIDIIK,IIYGGSVNGGNCK,SDFFVAAQNCWVK,VASPAQAQEVHDELRK,VTNWSNVVIAYEPVWAIGTGK
4-7proteome,8-12proteome	AT5G35630.1	chloroplastic glutamine synthetase	GLUTAMINE SYNTHETASE 2 (GS2)	GLUTAMINE SYNTHETASE LIKE 1 (ATGSL1);GLUTAMINE SYNTHETASE 2 (GS2);GLUTAMINE SYNTHETASE 2 (GLN2)	AILNLSLR,EHISAYGEGNER,GGNNILVICDTWTPAGEPIPTNK,HETASIDQFSWGVANR,VETLLNLDTKPYSDR,VSGEVPWFGIEQEYTLLQQNVK,WPLGWPVGAFPGPQGPYYCGVGADK
4-7proteome	AT3G18580.1	Nucleic acid-binding, OB-fold-like protein; FUNCTIONS IN: single-stranded DNA binding; INVOLVED IN: biological_process unknown; CONTAINS InterPro DOMAIN/s: Nucleic acid-binding, OB-fold-like (InterPro:IPR016027), Nucleic acid-binding, OB-fold (InterPro:IPR012340), Primosome PriB/single-strand DNA-binding (InterPro:IPR000424); BEST Arabidopsis thaliana protein match is: mitochondrially targeted si…			AILVGQVGQLPLQK,IFTDPVTGLVR
4-7proteome,8-12proteome	AT2G20420.1	ATP citrate lyase (ACL) family protein; FUNCTIONS IN: succinate-CoA ligase (GDP-forming) activity, copper ion binding, ATP binding; INVOLVED IN: response to cadmium ion, metabolic process; LOCATED IN: mitochondrion; EXPRESSED IN: 26 plant structures; EXPRESSED DURING: 16 growth stages; CONTAINS InterPro DOMAIN/s: Succinyl-CoA synthetase, beta subunit (InterPro:IPR005809), Succinyl-CoA synthetase,…			AILVNIFGGIMK,AIQDVFPNESELVVK,CDVIASGIVNAAK,GVAASSLEEVK,GVAASSLEEVKK,KGGTSIEDLAEK,KGGTSIEDLAEKFPDMIIK,LHGGTPANFLDVGGNASEHQVVEAFK,LITADDLDDAAEK,LNFDDNAAFR,LNIHEYQGAELMGK,TDCTMLEINPLAETSTNQLVAADAK,VPIDVFAGITDEDAAK,YGVNVPK
4-7proteome	AT3G22320.1	Non-catalytic subunit common to DNA-dependent RNA polymerases I, II, III and IV; homologous to budding yeast RPB5.	(NRPB5)	(NRPD5); (ATRPABC24.3);RNA POLYMERASE II FIFTH LARGEST SUBUNIT, A (RPB5A); (NRPB5)	AILVVQQNLTPFAR,EHVLVPEHQVLTTEEK
4-7proteome,8-12proteome	AT2G47510.1	Encodes a mitochondrial-localized protein. The FUM1 gene appears to be essential, suggesting that FUM1 may play a crucial role as a fumarase in the tricarboxylic acid cycle.	FUMARASE 1 (FUM1)	FUMARASE 1 (FUM1)	AIMQAAQEVAEGK,CGLGELVLPENEPGSSIMPGK,DTFGPIQVPSDK,IAAAVAEETNLPFVTAENK,IGYDNAAAVAK,LNDHFPLVVWQTGSGTQSNMNANEVIANR,VNMEYGLDPTIGK
4-7proteome,8-12proteome	AT4G17830.1	Peptidase M20/M25/M40 family protein; FUNCTIONS IN: metallopeptidase activity, hydrolase activity; INVOLVED IN: proteolysis, metabolic process; EXPRESSED IN: 25 plant structures; EXPRESSED DURING: 13 growth stages; CONTAINS InterPro DOMAIN/s: Peptidase M20 (InterPro:IPR002933), Peptidase M20, dimerisation (InterPro:IPR011650); Has 6221 Blast hits to 6219 proteins in 1645 species: Archae - 204; Ba…	N2-ACETYLORNITHINE DEACETYLASE (ATNAOD)	N2-ACETYLORNITHINE DEACETYLASE (ATNAOD)	AINAMELAMEGLK,ALIESIGSLDK,FVQNNPPELIPQEDLIVK
4-7proteome,8-12proteome	AT1G13730.1	Nuclear transport factor 2 (NTF2) family protein with RNA binding (RRM-RBD-RNP motifs) domain; FUNCTIONS IN: RNA binding, nucleotide binding, nucleic acid binding; INVOLVED IN: transport, nucleocytoplasmic transport; LOCATED IN: intracellular; EXPRESSED IN: 17 plant structures; EXPRESSED DURING: 9 growth stages; CONTAINS InterPro DOMAIN/s: Nuclear transport factor 2 (InterPro:IPR002075), RNA reco…			AINEQIMSFDYEISK,ALESNAPVVDPNTIGNSFVEK,LVLQAHK,SPSQVHQFYLDDSVLGRPGSDGEMVSVK
4-7proteome,8-12proteome	AT1G09010.1	glycoside hydrolase family 2 protein; FUNCTIONS IN: cation binding, hydrolase activity, hydrolyzing O-glycosyl compounds, catalytic activity; INVOLVED IN: carbohydrate metabolic process; LOCATED IN: vacuole; EXPRESSED IN: 23 plant structures; EXPRESSED DURING: 13 growth stages; CONTAINS InterPro DOMAIN/s: Glycoside hydrolase family 2, immunoglobulin-like beta-sandwich (InterPro:IPR006102), Glycos…			AIPDPFYGLENEAITDIADSGR,IIDPHLVSTFFDDYK,YGFNPEVGSVGMPVAETIR
4-7proteome,8-12proteome	AT2G42600.2	Encodes one of four Arabidopsis phosphoenolpyruvate carboxylase proteins.	PHOSPHOENOLPYRUVATE CARBOXYLASE 2 (PPC2)	PHOSPHOENOLPYRUVATE CARBOXYLASE 2 (PPC2);PHOSPHOENOLPYRUVATE CARBOXYLASE 2 (ATPPC2)	AIPWIFAWTQTR,DYMESSPAAELVK,FTAATLEHGMHPPVSPKPEWR,GGGPTHLAILSQPPDTIHGQLR,HSDVLDAITTHLGIGSYK,KGDFADEASATTESDIEETLK,LEELGNMLTSLDPGDSIVVTK,LLLQVAGHK,LLVSEELQPFGEQLR,LSAAWQLYK,NQTVDLVLTAHPTQSVR,NTEKLEELGNMLTSLDPGDSIVVTK,RQEWLLSELSGK,SLCDCGDRPIADGSLLDFLR,TEEVADVLDTFK,TPEEVFDALK,VPYNAPLIQFSSWMGGDR
4-7proteome	AT1G53310.1	Encodes one of four Arabidopsis phosphoenolpyruvate carboxylase proteins.	PHOSPHOENOLPYRUVATE CARBOXYLASE 1 (PPC1)	PHOSPHOENOLPYRUVATE CARBOXYLASE 1 (PPC1); (ATPEPC1);PEP(PHOSPHOENOLPYRUVATE) CARBOXYLASE 1 (PEPC1);PHOSPHOENOLPYRUVATE CARBOXYLASE 1 (ATPPC1)	AIPWIFAWTQTR,ETVQELYEHSAEYEGKHEPK,FLDILQDLHGEDLR,GDPGIAALYDK,KLEELGSVLTSLDPGDSIVIAK,LSAAWQLYK,NQTVDLVLTAHPTQSVR,QVSTFGLSLVR,RQEWLLSELSGK,SPEEIFDALK,VPYNAPLIQFSSWMGGDR
4-7proteome,4-7phos,8-12phos,8-12proteome	AT5G08450.1	Component of histone-deacetylase complexes. Interacts with HDA6 and HDA19 and facilitates histone deacetylation. Several salt-inducible genes are de-repressed in hdc1 mutants. Mutants are hypersensitive to ABA during germination, grow less and flower later than wildtype. HDC1-overexpressing plants display opposite phenotypes.	HISTONE DEACETYLATION COMPLEX 1 (HDC1)	HISTONE DEACETYLATION COMPLEX 1 (HDC1);RXT3-LIKE (RXT3-LIKE)	AIQASQQQSSHEAMETDNNNNK,ELGEASAKPSEQEYVAPEQK,SPSLPTTVSSSDPHLTHAPVPMEPR,VAEGSTANVDPWVVSR,YPHEDSGSYPK
4-7proteome,8-12proteome	AT3G04610.1	flowering locus KH domain (FLK); FUNCTIONS IN: RNA binding, nucleic acid binding; INVOLVED IN: positive regulation of flower development; LOCATED IN: nucleus; EXPRESSED IN: 23 plant structures; EXPRESSED DURING: 13 growth stages; CONTAINS InterPro DOMAIN/s: K Homology, type 1, subgroup (InterPro:IPR018111), K Homology (InterPro:IPR004087), K Homology, type 1 (InterPro:IPR004088); BEST Arabidopsis…	FLOWERING LOCUS KH DOMAIN (FLK)	FLOWERING LOCUS KH DOMAIN (FLK)	AIQEASACIVR,ALELIASHLR,QPHQGISAYGR,SEPEEDATVGGEEK,VLGSEDLPVFALQDDR
4-7proteome,8-12proteome	AT4G34110.1	Putative poly-A binding protein. Member of a gene family .Expressed in stele and root meristem and post-fertilization ovules.Member of the class II family of PABP proteins.	POLY(A) BINDING PROTEIN 2 (PAB2)	ARABIDOPSIS POLY(A) BINDING 2 (ATPAB2);POLY(A) BINDING PROTEIN 2 (PAB2);POLY(A) BINDING PROTEIN 2 (PABP2)	AIQELNYIPLYGKPIR,ALHDTFSSFGNIVSCK,EIFSPFGTVTSSK,GFGFVNFENADDAAR,GSGFVAFATPEEATEAMSQLSGK,GYGFVQYANEESAQK,MIESKPLYVAIAQR,TMLGEVLYPLVEQVEAESAAK,VAEAMDVLR
4-7proteome,8-12proteome	AT1G80070.1	Encodes a factor that influences pre-mRNA splicing and is required for embryonic development. Mutations result in an abnormal suspensor and embryo lethality.	ABNORMAL SUSPENSOR 2 (SUS2)	EMBRYO DEFECTIVE 177 (EMB177);EMBRYO DEFECTIVE 14 (EMB14);PRE-MRNA PROCESSING 8 (PRP8);EMBRYO DEFECTIVE 33 (EMB33);ABNORMAL SUSPENSOR 2 (SUS2)	AISATNLYLR,ATEPQMVLFNIYDDWLK,FICVADLR,FLGFYMVPESGPWNYSFTGVK,KNNVNTSALTQSEIR,LAGQLLSDLIDR,LTQTGYEWGR,RLTLEDLEDSWDR,TAEEVAALVR,TQIAGYLYGISPPDNPQVK,VQMLLSDR,VYDDEDDFALPEGVEPLLR,WGDYDSHDIER
4-7proteome	AT1G79940.4	J domain protein localized in ER membrane. Mutants have defective pollen germination.	(ATERDJ2A)	(ATERDJ2A)	AISESMEGSGAGVK
4-7proteome,8-12proteome	AT5G10560.1	Glycosyl hydrolase family protein; FUNCTIONS IN: xylan 1,4-beta-xylosidase activity, hydrolase activity, hydrolyzing O-glycosyl compounds; INVOLVED IN: carbohydrate metabolic process; LOCATED IN: plasma membrane, vacuole; EXPRESSED IN: 24 plant structures; EXPRESSED DURING: 13 growth stages; CONTAINS InterPro DOMAIN/s: Glycoside hydrolase, family 3, N-terminal (InterPro:IPR001764), Glycoside hydr…			AISLVSLLMLPEK,ALLNLFAVQLR,IGQLSNTAASVPR,LGSNDICSSDHR,LPTTWYPESFTDVAMSDMHMR,SPEEAVADAIK,TLFTELLEYVK
4-7proteome,8-12proteome	AT5G40480.1	embryo defective 3012 (EMB3012); FUNCTIONS IN: molecular_function unknown; INVOLVED IN: embryo development ending in seed dormancy; LOCATED IN: endomembrane system; EXPRESSED IN: 24 plant structures; EXPRESSED DURING: 13 growth stages; CONTAINS InterPro DOMAIN/s: Invasin/intimin cell-adhesion (InterPro:IPR008964), Bacterial Ig-like, group 2 (InterPro:IPR003343); Has 264 Blast hits to 238 proteins…	EMBRYO DEFECTIVE 3012 (EMB3012)	EMBRYO DEFECTIVE 3012 (EMB3012)	AISQGSTHVTFK,LDLDGLSMLR,VTPEFNLVFFNPNAK
4-7proteome	AT2G19670.1	protein arginine methyltransferase 1A (PRMT1A); FUNCTIONS IN: protein-arginine N-methyltransferase activity, protein methyltransferase activity; INVOLVED IN: protein amino acid methylation; LOCATED IN: cytoplasm; EXPRESSED IN: 19 plant structures; EXPRESSED DURING: 12 growth stages; CONTAINS InterPro DOMAIN/s: Ribosomal L11 methyltransferase, PrmA (InterPro:IPR010456); BEST Arabidopsis thaliana p…	PROTEIN ARGININE METHYLTRANSFERASE 1A (PRMT1A)	PROTEIN ARGININE METHYLTRANSFERASE 1A (PRMT1A);ARABIDOPSIS THALIANA PROTEIN ARGININE METHYLTRANSFERASE 1A (ATPRMT1A)	AITEPLVDTVDGNQIVTDSK,MAAGDASFTAPFK
4-7proteome,4-7phos,8-12phos,8-12proteome	AT4G22670.1	Encodes one of the 36 carboxylate clamp (CC)-tetratricopeptide repeat (TPR) proteins (Prasad 2010, Pubmed ID: 20856808) with potential to interact with Hsp90/Hsp70 as co-chaperones.	HSP70-INTERACTING PROTEIN 1 (HIP1)	HSP70-INTERACTING PROTEIN 1 (HIP1);HSP70-INTERACTING PROTEIN 1 (AtHip1);TETRATRICOPEPTIDE REPEAT 11 (TPR11)	AITLNPTSAIMYGNR,AMEALSEGNFDEAIEHLTR,DANAALEINPDSAK,IPTGVHEEDKDTKPR,MGDSSVEVTDENR,MGDSSVEVTDENREAAQEAK,SDPSLLTTPSLSFFR,SFVVEESDDDMDETEEVKPK
4-7proteome,8-12proteome	AT1G63770.4	Peptidase M1 family protein; FUNCTIONS IN: metallopeptidase activity, zinc ion binding; INVOLVED IN: proteolysis; EXPRESSED IN: 24 plant structures; EXPRESSED DURING: 15 growth stages; CONTAINS InterPro DOMAIN/s: Peptidase M1, membrane alanine aminopeptidase (InterPro:IPR001930), Peptidase M1, membrane alanine aminopeptidase, N-terminal (InterPro:IPR014782), Peptidase M1, alanyl aminopeptidase (I…			AITLPGEGEIMDMMAVADPDAVHAVR,DANNADFANFLQWYSQAGTPVVK,DITLSSVHHDGTVQTISGSSTILR,EPTFIPVVVGLLDSSGK,FVQGLGSVLSDSSLDK,HYALWEDPFK,ITFYQDRPDIMAK,KEEEFVFSDIPERPVPSLFR,MATNLTDQFAALAALSQNPGK,NTALAYLASLEDPAYMELALNEYK,SSGNFCTQCEAEGFRK,STEAYVFDHSNMAR,TRDDILADFYNK,VYSLIGGFCGSPVNFHAK,WFLLQSTSDIPGNVENVK
4-7proteome,8-12proteome	AT2G47730.1	Encodes glutathione transferase belonging to the phi class of GSTs. Naming convention according to Wagner et al. (2002).	GLUTATHIONE S-TRANSFERASE PHI 8 (GSTF8)	GLUTATHIONE S-TRANSFERASE (CLASS PHI) 5 (ATGSTF5); (GST6);GLUTATHIONE S-TRANSFERASE PHI 8 (GSTF8);ARABIDOPSIS THALIANA GLUTATHIONE S-TRANSFERASE PHI 8 (ATGSTF8)	AITQYLAEEYSEKGEK,DLQFELIPVDMR,GMFGMTTDPAAVQELEGK,QEAHLALNPFGQIPALEDGDLTLFESR,SEFLAGDSFTLADLHHLPAIHYLLGTDSK
4-7proteome,8-12proteome	AT5G16290.1	Encodes a regulatory subunit of acetohydroxy acid synthase (AHAS), the &#64257;rst committed enzyme in the branched chain amino acid biosynthesis pathway.	VALINE-TOLERANT 1 (VAT1)	VALINE-TOLERANT 1 (VAT1)	AITTAQSVAPTACDR,DVLDIAQVFR,LIDLQEIQNITHMPFAER,MSALQTQLEAYGICEVAR,RGYNIQSLAVGPAEK
4-7proteome	AT3G51260.1	20S proteosomal alpha subunits. Interacts with SnRK, SKP1/ASK1 during proteasomal binding of an SCF ubiquitin ligase.	20S PROTEASOME ALPHA SUBUNIT PAD1 (PAD1)	20S PROTEASOME ALPHA SUBUNIT PAD1 (PAD1)	AITVFSPDGHLFQVEYALEAVR,GTDTVVLAVEK,IPALYQTDPSGTFSAWK,LTLEDPVTVEYITR,QLEEEEIDIIVAEIEAEK
4-7proteome,4-7phos,8-12proteome	AT5G11200.1	One of two genes encoding an ATP-dependent RNA helicase that localizes predominantly to euchromatic regions of Arabidopsis nuclei, and associates with genes transcribed by RNA polymerase II independently from the presence of introns. It is not detected at non-transcribed loci. It interacts with ssRNA, dsRNA and dsDNA, but not with ssDNA. Its ATPase activity is stimulated by RNA and dsDNA and its …	HOMOLOG OF HUMAN UAP56 B (UAP56B)	HOMOLOG OF HUMAN UAP56 B (UAP56B)	AIVDSGFEHPSEVQHECIPQAILGMDVICQAK,DFLLKPELLR,ELAYQICNEFVR,FMQDPMEIYVDDEAK,FSTYLPDTK,GLAITFVASASDSEVLNQVQER,GYVGIHSSGFR,ILVATDLVGR,KFMQDPMEIYVDDEAK,LTLHGLVQHYIK,MLESLDMR,NECPHIVVGTPGR,TAVFVLSTLQQIEPSPGQVSALVLCHTR,VNIVINYDMPDSADTYLHR,VSVFYGGVNIK
4-7proteome,8-12proteome	AT4G34450.1	coatomer gamma-2 subunit, putative / gamma-2 coat protein, putative / gamma-2 COP, putative; FUNCTIONS IN: clathrin binding, structural molecule activity, binding; INVOLVED IN: intracellular protein transport, vesicle-mediated transport; LOCATED IN: chloroplast, membrane; EXPRESSED IN: 26 plant structures; EXPRESSED DURING: 15 growth stages; CONTAINS InterPro DOMAIN/s: Coatomer, gamma subunit, ap…			AIVDSIVTIIR,ELSPSSDEVIIVTSSLMK,FGFMVESLKPR,IIDGTLLTQIER,KPTGLGAPPAAPASGFDGYER,LLYLLNQGESFTK,NAWESMDEEDERVDEYGLGQR,NPVVSSAALVSGLHLLK,NYEPSEEAFDINSVPK,QITNFMSDIADEFK,RCIYDSDDEVRDR,SIATLAITTLLK,WSNEVQEGIQSR
4-7proteome,8-12proteome	AT5G53850.1	Encodes a trifunctional dehydratase / enolase / phosphatase involved in the methionine salvage.	DEHYDRATASE-ENOLASE-PHOSPHATASE-COMPLEX 1 (DEP1)	DEHYDRATASE-ENOLASE-PHOSPHATASE-COMPLEX 1 (DEP1)	AIVFEDVADALEK,AVAAAAMIGLPQAYLEGK
4-7proteome,8-12proteome	AT1G18500.1	Encodes an active Arabidopsis isopropylmalate synthase IPMS1. Involved in leucine biosynthesis. Do not participate in the chain elongation of glucosinolates. Expressed constitutively throughout the plant. Loss of IPMS1 can be compensated by a second isopropylmalate synthase gene IPMS2 (At1g74040).	METHYLTHIOALKYLMALATE SYNTHASE-LIKE 4 (MAML-4)	ISOPROPYLMALATE SYNTHASE 1 (IPMS1);METHYLTHIOALKYLMALATE SYNTHASE-LIKE 4 (MAML-4)	AIVGANAFAHESGIHQDGMLK,DGEQSPGATLTSK,EHVACSIGTGPVDSAYK,EPATLLEYSMNAVTEGIDAIATTR,EYLYEILGEVIK,LGVDIIEAGFPAASK,MVEEYTGMQTQPHK,SLGCEDVEFSPEDAGR,YSSTNAITGEEVQR
4-7proteome,8-12proteome	AT1G74040.1	Encodes an active Arabidopsis isopropylmalate synthase IPMS2. Involved in leucine biosynthesis. Do not participate in the chain elongation of glucosinolates. Expressed constitutively throughout the plant. Loss of IPMS2 can be compensated by a second isopropylmalate synthase gene IPMS1 (At1g18500).	2-ISOPROPYLMALATE SYNTHASE 1 (IMS1)	SOPROPYLMALATE SYNTHASE 2 (IPMS2);2-ISOPROPYLMALATE SYNTHASE 1 (IMS1); (MAML-3)	AIVGANAFAHESGIHQDGMLK,DGEQSPGATLTSK,EHVACSVGTGPVDAAYK,EPATLLEYSMNAVTEGIDAIATTR,EYLYEILGEVIK,LGVDIIEAGFPAASK,MVEEYTGMQTQPHK,SKEEVIEIAR,SLGCEDVEFSPEDAGR
4-7proteome,8-12proteome	AT4G21580.3	oxidoreductase, zinc-binding dehydrogenase family protein; FUNCTIONS IN: oxidoreductase activity, binding, catalytic activity, zinc ion binding; INVOLVED IN: oxidation reduction, metabolic process; LOCATED IN: cellular_component unknown; EXPRESSED IN: 23 plant structures; EXPRESSED DURING: 13 growth stages; CONTAINS InterPro DOMAIN/s: GroES-like (InterPro:IPR011032), Quinone oxidoreductase putati…			AIVISEPGKPEVLQLR,RLTVLGAALRPR,VSVPAGQIFPIPAGISLK
4-7proteome,8-12proteome	AT3G63190.1	The gene encodes a chloroplast ribosome recycling factor homologue. Analysis of mutants revealed its role in the chloroplast development and eary stages of embryo development.	RIBOSOME RECYCLING FACTOR, CHLOROPLAST PRECURSOR (RRF)	CHLOROPLAST RIBOSOME RECYCLING FACTOR (cpRRF);HIGH CHLOROPHYLL FLUORESCENCE AND PALE GREEN MUTANT 108 (HFP108);ARABIDOPSIS THALIANA CHLOROPLAST RIBOSOME RECYCLING FACTOR (AtcpRRF);"RIBOSOME RECYCLING FACTOR, CHLOROPLAST PRECURSOR" (RRF)	AIVNSDLGVTPNNDGDVIR
4-7proteome,8-12proteome	AT2G47240.1	Encodes an acyl-CoA synthetase that acts on long-chain and very-long-chain fatty acids, involved in cuticular wax and cutin biosynthesis	LONG-CHAIN ACYL-COA SYNTHASE 1 (LACS1)	(CER8);ECERIFERUM 8 (CER8);LONG-CHAIN ACYL-COA SYNTHASE 1 (LACS1)	AIVSFTNVSDELSHK,AVTVETKPFDVER,DDIQELKPTYLAGVPR,DLGFTKPFEELCSFPELK,EVYEEVLQIGSALR,GASVGYYHGNLNVLR,GFPPIDSEITTAWDIFSK,GIDGKPSVGPVYR,LEEVSEMGYDPLGENPAGEICIR,LLVSGGAPLSPEIEEFLR,MNEEYFFR,NPELTEEVMK
4-7proteome,8-12proteome	AT1G48830.1	Ribosomal protein S7e family protein; FUNCTIONS IN: structural constituent of ribosome; INVOLVED IN: translation; LOCATED IN: cytosolic small ribosomal subunit, cytosolic ribosome, cell wall, plasma membrane, chloroplast; EXPRESSED IN: 23 plant structures; EXPRESSED DURING: 13 growth stages; CONTAINS InterPro DOMAIN/s: Ribosomal protein S7e (InterPro:IPR000554); BEST Arabidopsis thaliana protein …			AIVVNVPYR,DVILIATR,DVVFEFPITEA,GVELSELDEQVAQAFFDLENTNQELK,TLTSVHEAILDDVVLPAEIVGK
4-7phos,8-12proteome	AT1G67120.1	Represents a homolog of the yeast MDN gene, which encodes a non-ribosomal protein involved in the maturation and assembly of the 60S ribosomal subunit. In Arabidopsis, it is essential for female gametogenesis progression.	MIDASIN 1 (MDN1)	(ATMDN1);MIDASIN 1 (MDN1)	AKDDGVETADEPEEsNTSDKPEEGNDENVEQDDFDDTDNLEEK cGsPQKEEPGNDLEQEPETEPIEGK MQVTDNDSEsNQDNQEDPDAR
4-7proteome,8-12proteome	AT1G52410.1	Contains a novel calcium-binding repeat sequence. Binds TSK in vitro. Localizes to small cytoplasmic vesicles in interphase cells. In cells synchronized for cell division, TSA1 and TSK relocalize to ends of spindle microtubules that are ahead of separating chromatids during metaphase and anaphase of mitosis. May be involved in mitosis together with TSK. Expressed preferentially in the flower and …	TSK-ASSOCIATING PROTEIN 1 (TSA1)	(ATTSA1);TSK-ASSOCIATING PROTEIN 1 (TSA1)	AKDEQAAEEFAK,DYQDSVNALQGKDDEDQSAK,EFEAATIGLEQLK,EFEEAHSGINAK,QLNDFTEGSADDEQSAK,VNDFTGDKDDEEHSAK
4-7proteome,8-12proteome	AT3G16000.1	encodes a DNA-binding protein that binds to plastid DNA non-specifically and is associated with nucleoids and thylakoid membranes. The expression of the gene is correlated with the development of thylakoid membranes.	MAR BINDING FILAMENT-LIKE PROTEIN 1 (MFP1)	MAR BINDING FILAMENT-LIKE PROTEIN 1 (MFP1)	AKEEQLSLINQLNSAK,KEQEIQQLNENLDR
4-7proteome,4-7phos,8-12phos	AT1G75190.2	unknown protein; FUNCTIONS IN: molecular_function unknown; INVOLVED IN: biological_process unknown; EXPRESSED IN: 22 plant structures; EXPRESSED DURING: 13 growth stages; Has 678 Blast hits to 539 proteins in 82 species: Archae - 0; Bacteria - 8; Metazoa - 429; Fungi - 41; Plants - 36; Viruses - 8; Other Eukaryotes - 156 (source: NCBI BLink).			AKETSSVAEASSPTESQATR
4-7proteome,8-12proteome	AT4G24280.1	Involved in protein import into chloroplasts during early developmental stages.	CHLOROPLAST HEAT SHOCK PROTEIN 70-1 (cpHsc70-1)	CHLOROPLAST HEAT SHOCK PROTEIN 70-1 (cpHsc70-1)	AKFEELCSDLLDR,DAMAALNQEVMQIGQSLYNQPGAGGPGAGPSPGGEGASSGDSSSSK,IAGLEVLR,IELSSLTQTNMSLPFITATADGPK,IINEPTAASLAYGFDR,IPAVQELVR,KDEGIDLLK,KQDITITGASTLPK,QFAAEEISAQVLR,VVDWLAAEFK,VVGIDLGTTNSAVAAMEGGKPTIVTNAEGQR
4-7proteome,4-7phos,8-12proteome	AT1G56110.1	NOP56-like protein	HOMOLOG OF NUCLEOLAR PROTEIN NOP56 (NOP56)	HOMOLOG OF NUCLEOLAR PROTEIN NOP56 (NOP56)	AKGEEEEEVVAMEEDKSEK,ASMGSDLSPLDLINVQTFAQK,CPSSTLQILGAEK,DINSFAMR,EVIENLKQEEEGKEPVDASVK,EWYSWHFPELVK,FSLGLAEPK,IDCFADGATTAFGEK,IPCQSNEFVLELLR,IVNDNYLYAR,LGSHIFEATK,LISHAGSLTNLAK,MSDIAPNLAALIGEMVGAR,QEEEGKEPVDASVK,SQLGLAHSYSR,VMDLADYR,VVQLTAFHPFESALDALNQVNAVSEGVMTDELR
4-7proteome,8-12proteome	AT5G65750.1	2-oxoglutarate dehydrogenase, E1 component; FUNCTIONS IN: oxoglutarate dehydrogenase (succinyl-transferring) activity, cobalt ion binding, zinc ion binding; INVOLVED IN: response to cadmium ion; LOCATED IN: mitochondrion; EXPRESSED IN: 23 plant structures; EXPRESSED DURING: 11 growth stages; CONTAINS InterPro DOMAIN/s: 2-oxoglutarate dehydrogenase, E1 component (InterPro:IPR011603), Dehydrogenase…			AKLDPLGLEK,AWEADPNSVDESWDNFFR,DQSGHSDLEEGIRR,FGHNEIDEPSFTQPK,KVSSILNEEYEASK,LLLLVR,LLQSGQVTQEDIDK,LTDSFLDGTSSVYLEELQR,NFVGQASTSPGISGQTIQESMR
4-7proteome,8-12proteome	AT1G09640.1	Translation elongation factor EF1B, gamma chain; FUNCTIONS IN: translation elongation factor activity; INVOLVED IN: translational elongation; LOCATED IN: plasma membrane; EXPRESSED IN: male gametophyte, cultured cell, pollen tube, leaf, seed; EXPRESSED DURING: L mature pollen stage, M germinated pollen stage, seed development stages; CONTAINS InterPro DOMAIN/s: Thioredoxin fold (InterPro:IPR01233…			AKNPLDLLPPSPMVLDDWK,KFTSEFPHVER,LAEEEEAPKPK,MGFMPYSAPAEEGAISTLK,NPLDLLPPSPMVLDDWK,VGGFLQR,VPVLETPEGSVFESNAIAR,VSQMIEDAEPFEGEALLDAK,YFWTVVNQPNFTK,YNDENMVSFVTLNK
4-7proteome,4-7phos,8-12phos	AT5G22650.2	Encodes a member of a plant-specific class of histone deacetylases. Controls the development of adaxial/abaxial leaf polarity. Its mRNA is widely expressed in stems, leaves, flowers and young siliques. Plant lines expressing RNAi constructs directed against this gene showed a marked reduction in agrobacterium-mediated root transformation.	HISTONE DEACETYLASE 2B (HD2B)	HISTONE DEACETYLASE 2B (HD2B);HISTONE DEACETYLASE 2 (HD2); (ATHD2B); (HDT02); (HDT2); (HDA4)	AKPAAAPASTPQK,ANVHFIGYK,LVIGTLSQDK,MEFWGVAVTPK,VTPEEDSLVHISQASLDCTVK
4-7phos,8-12phos	AT3G44750.1	Encodes a histone deacetylase. Controls the development of adaxial/abaxial leaf polarity. Two lines with RNAi-directed against this gene show reduced Agrobacterium-mediated DNA transformation of the roots.	HISTONE DEACETYLASE 3 (HDA3)	(HD2A); (HDT1);HISTONE DEACETYLASE 2A (HD2A); (ATHD2A);HISTONE DEACETYLASE 3 (HDA3)	AKPAEVKPAVDDEEDESDsDGMDEDDSDGEDsEEEEPTPK AKPAEVKPAVDDEEDESDsDGMDEDDSDGEDsEEEEPTPK TPNIEPQGYsEEEEEEEEEVPAGNAAK AKPAEVKPAVDDEEDESDsDGMDEDDSDGEDsEEEEPTPK AKPAEVKPAVDDEEDESDsDGMDEDDSDGEDsEEEEPTPK AKPAEVKPAVDDEEDESDsDGMDEDDSDGEDsEEEEPTPK
4-7proteome,4-7phos,8-12phos	AT3G57890.1	Tubulin binding cofactor C domain-containing protein; FUNCTIONS IN: binding; INVOLVED IN: biological_process unknown; LOCATED IN: cellular_component unknown; EXPRESSED IN: 24 plant structures; EXPRESSED DURING: 14 growth stages; CONTAINS InterPro DOMAIN/s: CARP motif (InterPro:IPR006599), C-CAP/cofactor C-like domain (InterPro:IPR017901), Tubulin binding cofactor C (InterPro:IPR012945); BEST Arab…			AKPEEVDSVGADLR,DSAAVADVWPSTSAFDGYLSALSPIQLVR,ENGPSNDQDDAMSDVCAAPNK,FMPSQADDEAHQLSYLQK,LVFTDPIQTLAPVK,LVLETLGSVLHSESDPLVR,RVSFEHGLLPIQK,VHVIVAAK
4-7proteome	AT1G80030.1	Molecular chaperone Hsp40/DnaJ family protein; FUNCTIONS IN: unfolded protein binding, heat shock protein binding, ATP binding; INVOLVED IN: protein folding, response to heat; LOCATED IN: chloroplast thylakoid membrane, chloroplast; EXPRESSED IN: 23 plant structures; EXPRESSED DURING: 14 growth stages; CONTAINS InterPro DOMAIN/s: Molecular chaperone, heat shock protein, Hsp40, DnaJ (InterPro:IPR0…	DNA J PROTEIN A7 (DJA7)	DNA J PROTEIN A7 (DJA7)	AKPQQPSTLSTAPSGSENK
4-7proteome,8-12proteome	AT2G20530.1	prohibitin 6 (PHB6); INVOLVED IN: biological_process unknown; LOCATED IN: mitochondrion, plasma membrane, mitochondrial respiratory chain complex I, respiratory chain complex I, membrane; EXPRESSED IN: 11 plant structures; EXPRESSED DURING: M germinated pollen stage; CONTAINS InterPro DOMAIN/s: Prohibitin (InterPro:IPR000163), Band 7 protein (InterPro:IPR001107); BEST Arabidopsis thaliana protein…	PROHIBITIN 6 (PHB6)	PROHIBITIN 6 (PHB6);PROHIBITIN 6 (ATPHB6)	AKPYLVESTSGSR,AVVAQYNASQLITQR,VYLSSNDLLLNLQAMDLDVKPK
4-7phos	AT4G39330.2	cinnamyl alcohol dehydrogenase 9 (CAD9); FUNCTIONS IN: oxidoreductase activity, zinc ion binding; INVOLVED IN: oxidation reduction; LOCATED IN: apoplast; EXPRESSED IN: 25 plant structures; EXPRESSED DURING: 15 growth stages; CONTAINS InterPro DOMAIN/s: GroES-like (InterPro:IPR011032), Alcohol dehydrogenase GroES-like (InterPro:IPR013154), Alcohol dehydrogenase, zinc-containing, conserved site (In…	CINNAMYL ALCOHOL DEHYDROGENASE 9 (CAD9)	CINNAMYL ALCOHOL DEHYDROGENASE 9 (CAD9); (ATCAD9)	aKsPETEHPNK
4-7phos,8-12phos	AT5G53440.1	unknown protein; FUNCTIONS IN: molecular_function unknown; INVOLVED IN: biological_process unknown; LOCATED IN: cytosol; EXPRESSED IN: 25 plant structures; EXPRESSED DURING: 15 growth stages; Has 1807 Blast hits to 1807 proteins in 277 species: Archae - 0; Bacteria - 0; Metazoa - 736; Fungi - 347; Plants - 385; Viruses - 0; Other Eukaryotes - 339 (source: NCBI BLink).			AKsVEAGSNLTSPAK DGRRsPDYQDYQDVITGSR sPDYQDYQDVITGSR RsPDYQDYQDVITGSR AKsVEAGSNLTSPAK AKsVEAGSNLTSPAK
4-7proteome,8-12proteome	AT4G14160.2	Sec23/Sec24 protein transport family protein; FUNCTIONS IN: transporter activity, zinc ion binding; INVOLVED IN: intracellular protein transport, transport, ER to Golgi vesicle-mediated transport; LOCATED IN: COPII vesicle coat; EXPRESSED IN: 24 plant structures; EXPRESSED DURING: 13 growth stages; CONTAINS InterPro DOMAIN/s: Sec23/Sec24, helical domain (InterPro:IPR006900), Sec23/Sec24 beta-sand…			AKVEEMDWEGIDGVR,CVIPLAASISPIR,KGPNVADTVIGEGNTSAWK,METEEGFDATR,SQFVQVFNNSPDETAYFR
4-7proteome,8-12proteome	AT4G05530.1	Encodes a peroxisomal member of the short-chain dehydrogenase/reductase (SDR) family of enzymes. Loss of IBR1 function causes increased resistance to indole-3-butyric acid without affecting plant responses to IAA, NAA, and 2,4-D. This enzyme may be responsible for catalyzing a dehydrogenation step in the beta-oxidation-like conversion of IBA to IAA.	INDOLE-3-BUTYRIC ACID RESPONSE 1 (IBR1)	SHORT-CHAIN DEHYDROGENASE/REDUCTASE A (SDRA);INCREASED BOTRYTIS RESISTANCE 1 (IBR1);INDOLE-3-BUTYRIC ACID RESPONSE 1 (IBR1)	ALAAEMAPDTR,SSILLLQDMAPHLEK
4-7proteome	AT2G33380.1	Encodes a calcium binding protein whose mRNA is induced upon treatment with NaCl, ABA and in response to dessication. mRNA expression under drought conditions is apparent particularly in leaves and flowers. Isoform of caleosin with a role as a peroxygenase involved in oxylipin metabolism during biotic and abiotic stress. Involved in the production of 2-hydroxy-octadecatrienoic acid. The peroxygen…	RESPONSIVE TO DESSICATION 20 (RD20)	RESPONSIVE TO DESSICATION 20 (RD20);CALEOSIN 3 (CLO-3);CALEOSIN 3 (CLO3);ARABIDOPSIS THALIANA CALEOSIN 3 (AtCLO3); (ATRD20);PEROXYGENASE 3 (PXG3)	ALAAPDTEHPNGTEGHDSK
4-7proteome,4-7phos	AT2G34040.2	Apoptosis inhibitory protein 5 (API5); FUNCTIONS IN: binding; INVOLVED IN: anti-apoptosis; LOCATED IN: cellular_component unknown; EXPRESSED IN: 22 plant structures; EXPRESSED DURING: 13 growth stages; CONTAINS InterPro DOMAIN/s: Apoptosis inhibitory 5 (InterPro:IPR008383), Armadillo-type fold (InterPro:IPR016024); BEST Arabidopsis thaliana protein match is: Apoptosis inhibitory protein 5 (API5) …			ALADISPYTTAQEAR,ASSTALFTHAGVTPTTDDQIR,FLIYLNK,HIIPVFDKLPEER,IVDVLVQLLNTEEPVER,LGEDFSELNK,QSLEDVTGGEFK
4-7proteome,4-7phos,8-12proteome	AT3G53110.1	Encodes a putative DEAD-Box RNA Helicase and has RNA-dependent ATPase activity. Mutant is Sensitive to chilling stress and heat stress. Germination of the mutant is inhibited by ABA. LOS4 may be involved in temperature sensing. Is enriched in the nuclear envelope and also located in the cytoplasm. LOS4 is involved in export of poly A RNA.	LOW EXPRESSION OF OSMOTICALLY RESPONSIVE GENES 4 (LOS4)	LOW EXPRESSION OF OSMOTICALLY RESPONSIVE GENES 4 (LOS4)	ALAEMGYDVTSVHGNLTESDRDK,AVTSGDTPYTSASR,FEDLNLSPELMK,YETGEPDYEVYLHR
4-7proteome,8-12proteome	AT3G16950.1	encodes a plastid lipoamide dehydrogenase, subunit of the pyruvate dehydrogenase complex which provides acetyl-CoA for de novo fatty acid biosynthesis. The gene is highly expressed in developing seeds.	LIPOAMIDE DEHYDROGENASE 1 (LPD1)	(ptlpd1);LIPOAMIDE DEHYDROGENASE 1 (LPD1)	ALAENEGEGIAK,LAVHAHPTLSEVLDELFK
4-7phos	AT2G16850.1	plasma membrane intrinsic protein 2;8 (PIP2;8); FUNCTIONS IN: water channel activity; INVOLVED IN: transport, transmembrane transport; LOCATED IN: membrane; EXPRESSED IN: root, flower, cultured cell, leaf; CONTAINS InterPro DOMAIN/s: Major intrinsic protein, conserved site (InterPro:IPR022357), Aquaporin (InterPro:IPR012269), Major intrinsic protein (InterPro:IPR000425); BEST Arabidopsis thaliana…	PLASMA MEMBRANE INTRINSIC PROTEIN 2;8 (PIP2;8)	PLASMA MEMBRANE INTRINSIC PROTEIN 3B (PIP3B);PLASMA MEMBRANE INTRINSIC PROTEIN 2;8 (PIP2;8)	ALASFRsNPTN
4-7proteome,8-12phos,8-12proteome	AT2G32060.1	Ribosomal protein L7Ae/L30e/S12e/Gadd45 family protein; FUNCTIONS IN: structural constituent of ribosome; INVOLVED IN: translation; LOCATED IN: cytosolic small ribosomal subunit, cytosolic ribosome, nucleus; EXPRESSED IN: 22 plant structures; EXPRESSED DURING: 13 growth stages; CONTAINS InterPro DOMAIN/s: Ribosomal protein S12e (InterPro:IPR000530), Ribosomal protein L7Ae/L30e/S12e/Gadd45 (InterP…			ALCADHSIK,DFGEETTALNIVK,KVVGCSCLVIK,NAQLCVLAEDCNQPDYVK,RNAQLCVLAEDCNQPDYVK,TLGEWAGLCK
4-7proteome,8-12proteome	AT5G13030.1	unknown protein; FUNCTIONS IN: molecular_function unknown; INVOLVED IN: biological_process unknown; LOCATED IN: chloroplast; EXPRESSED IN: 23 plant structures; EXPRESSED DURING: 13 growth stages; CONTAINS InterPro DOMAIN/s: Uncharacterised protein family UPF0061 (InterPro:IPR003846); Has 5046 Blast hits to 4997 proteins in 1211 species: Archae - 8; Bacteria - 2327; Metazoa - 120; Fungi - 134; Pla…			ALCLLTTGQNVTR,SYIQEVGGSEVSDEERK,TGDEDDSVVDLTSNK
4-7phos	AT2G16390.1	Putative chromatin remodeling protein, member of a plant-specific subfamily of SWI2/SNF2-like proteins. Mutations nearly eliminate non-CpG methylation at a target promoter but do not affect rDNA or centromere methylation. Cooperates with PolIVb to facilitate RNA-directed de novo methylation and silencing of homologous DNA. Endogenous targets include intergenic regions near retrotransposon LTRs or…	DEFECTIVE IN RNA-DIRECTED DNA METHYLATION 1 (DRD1)	DEFECTIVE IN MERISTEM SILENCING 1 (DMS1);DEFECTIVE IN RNA-DIRECTED DNA METHYLATION 1 (DRD1); (CHR35)	ALcVVPSSSEIVLLDsDDEDNER
4-7proteome,8-12proteome	AT4G34200.1	Encodes a 3-phosphoglycerate dehydrogenase that is essential for embryo and pollen development.	EMBRYO SAC DEVELOPMENT ARREST 9 (EDA9)	EMBRYO SAC DEVELOPMENT ARREST 9 (EDA9);PHOSPHOGLYCERATE DEHYDROGENASE 1 (PGDH1)	ALDAGIVAQAALDVFTK,GGVIDEDALVR,GIIEPISDVYVNLVNADFTAK,IGEIPAVEEFVFLK,ISLCDALIVR,LAVQLVAGGSGVK,LLEDVANVDCSYNMTPEELNIK,VLLDGSPESPLETITVQLSNVESK,YVGVSLVGK
4-7proteome,4-7phos	AT2G35630.1	Member of the MAP215 family of microtubule-associated proteins required to establish interphase arrays of cortical microtubules.Mutants have defects in cytokinesis during pollen development. Vegetative phenotypes observed in temperature sensitive mutants include left-handed organ twisting, isotropic cell expansion and impairment of root hair polarity.	MICROTUBULE ORGANIZATION 1 (MOR1)	MICROTUBULE ORGANIZATION 1 (MOR1); (GEM1)	ALDALIAFLR,TSVSTSTSSGGLDSLPR,VDIFSQLQNASEAFR
4-7proteome	AT5G23395.1	Encodes Mia40, a component of the mitochondrial intermembrane space assembly machinery involved in the import pathway of the small intermembrane space proteins.	MITOCHONDRIAL INTERMEMBRANE SPACE ASSEMBLY MACHINERY 40 (MIA40)	MITOCHONDRIAL INTERMEMBRANE SPACE ASSEMBLY MACHINERY 40 (MIA40)	ALDCPCIADLR
4-7proteome,4-7phos,8-12phos,8-12proteome	AT3G62140.1	CONTAINS InterPro DOMAIN/s: NEFA-interacting nuclear protein NIP30, N-terminal (InterPro:IPR019331); Has 398 Blast hits to 395 proteins in 139 species: Archae - 0; Bacteria - 6; Metazoa - 193; Fungi - 83; Plants - 36; Viruses - 0; Other Eukaryotes - 80 (source: NCBI BLink).			ALDEDETEFLDKLEMSK,VDETEKPIR
4-7proteome,8-12proteome	AT2G37660.1	NAD(P)-binding Rossmann-fold superfamily protein; FUNCTIONS IN: copper ion binding; INVOLVED IN: defense response to bacterium; LOCATED IN: thylakoid, apoplast, chloroplast stroma, chloroplast; EXPRESSED IN: 24 plant structures; EXPRESSED DURING: 15 growth stages; CONTAINS InterPro DOMAIN/s: 3-beta hydroxysteroid dehydrogenase/isomerase (InterPro:IPR002225), NAD(P)-binding domain (InterPro:IPR016…			ALDLASKPEGTGTPTK
4-7proteome,4-7phos,8-12phos,8-12proteome	AT4G10750.1	Phosphoenolpyruvate carboxylase family protein; FUNCTIONS IN: carbon-carbon lyase activity, catalytic activity; INVOLVED IN: in 7 processes; LOCATED IN: mitochondrion, chloroplast; EXPRESSED IN: 24 plant structures; EXPRESSED DURING: 13 growth stages; CONTAINS InterPro DOMAIN/s: Pyruvate/Phosphoenolpyruvate kinase, catalytic core (InterPro:IPR015813), HpcH/HpaI aldolase (InterPro:IPR005000); BEST…			ALDLGPQGIMFPMIESR,ALNAAGTSAILR
4-7proteome	AT4G31360.1	selenium binding; FUNCTIONS IN: selenium binding; INVOLVED IN: cell redox homeostasis; EXPRESSED IN: 22 plant structures; EXPRESSED DURING: 12 growth stages; CONTAINS InterPro DOMAIN/s: Selenoprotein, Rdx type (InterPro:IPR011893); BEST Arabidopsis thaliana protein match is: selenium binding (TAIR:AT2G24440.1); Has 221 Blast hits to 197 proteins in 65 species: Archae - 0; Bacteria - 10; Metazoa -…			ALDMEEVIEDIIK,ALDMEEVIEDIIKK,EALEGAVPGVTVSLNPEKPR,EEGGQTFISLLEMK,KEEEVEEPEEAVEEEVEKEEPEVEDPTR
4-7proteome,8-12proteome	AT4G24190.1	encodes an ortholog of GRP94, an ER-resident HSP90-like protein and is involved in regulation of meristem size and organization. Single and double mutant analyses suggest that SHD may be required for the correct folding and/or complex formation of CLV proteins. Lines carrying recessive mutations in this locus exhibits expanded shoot meristems, disorganized root meristems, and defective pollen tub…	SHEPHERD (SHD)	HEAT SHOCK PROTEIN 90-7 (AtHsp90-7);SHEPHERD (SHD);HEAT SHOCK PROTEIN 90.7 (HSP90.7);HEAT SHOCK PROTEIN 90.7 (AtHsp90.7)	ALDMIR,APHDLYESYYNSNK,DEAGEYLEESK,ELISNASDALDK,ETVYEWELLNDVK,FAVSEDTWNEPLGR,FGWSANMER,FLALTDKDVLGEGDTAK,GLVDSDTLPLNVSR,GNLASENVDDVK,HNDDSQYVWESK,IGGHGGLSTDSDVVHR,IMQSQTLSDANK,KLAEEDPDEIHDDEKK,LAEEDPDEIHDDEKK,LAEEDPDEIHDDEKKDVEK,LHLRDEAGEYLEESK,LMDIIINSLYSNK,RYSEFINFPISLWASK,VFISDEFDELLPK
4-7proteome,8-12proteome	AT3G10350.1	P-loop containing nucleoside triphosphate hydrolases superfamily protein; FUNCTIONS IN: ATP binding; INVOLVED IN: cellular metal ion homeostasis, anion transport; LOCATED IN: chloroplast stroma, chloroplast, membrane; EXPRESSED IN: 23 plant structures; EXPRESSED DURING: 13 growth stages; CONTAINS InterPro DOMAIN/s: ATPase, anion-transporting (InterPro:IPR003348); BEST Arabidopsis thaliana protein…			ALDMIR,IVFDTAPTGHTLR
4-7proteome,8-12proteome	AT5G54770.1	Encodes a thiamine biosynthetic gene that has a dual function in thiamine biosynthesis and mitochondrial DNA damage tolerance. It appears to be involved in producing the thiazole portion of thiamine (vitamin B1). A crystal structure of the protein reveals that it forms a 2-ring homo-octamer.	(THI1)	THIAZOLE REQUIRING (TZ); (THI1);THIAMINE4 (THI4)	ALDMNTAEDAIVR,MGPTFGAMMISGQK
4-7proteome	AT3G54670.1	Encodes a member of the Arabidopsis cohesin complex that is essential for viability and sister chromatid alignment.	TITAN8 (TTN8)	(ATSMC1);STRUCTURAL MAINTENANCE OF CHROMOSOMES 1 (SMC1);TITAN8 (TTN8)	ALDQYEAIQEK,LPPMTFIPLQSVR,QVSQEFEAAR,SITSAGGSEYR,SNLMDAISFVLGVR,VVTVDGILLTK
4-7proteome,8-12proteome	AT2G27170.1	Encodes a member of the Arabidopsis cohesin complex that is essential for viability and sister chromatid alignment.	TITAN7 (TTN7)	TITAN7 (TTN7);STRUCTURAL MAINTENANCE OF CHROMOSOMES 3 (SMC3)	ALDQYVNFTEQR,NDDLDCITMEGDQVSR,QIIEVVHYLDER,RVLDSNTVQEQK,SNFFHAIR
4-7proteome,8-12proteome	AT5G58005.1	Cytochrome c oxidase, subunit Vib family protein; FUNCTIONS IN: cytochrome-c oxidase activity; INVOLVED IN: biological_process unknown; LOCATED IN: mitochondrion; CONTAINS InterPro DOMAIN/s: Cytochrome c oxidase, subunit VIb (InterPro:IPR003213); Has 30201 Blast hits to 17322 proteins in 780 species: Archae - 12; Bacteria - 1396; Metazoa - 17338; Fungi - 3422; Plants - 5037; Viruses - 0; Other Eu…			ALDTYASSNPNDVHEDVLLK
4-7proteome	AT4G26000.1	Encodes a novel Arabidopsis gene encoding a polypeptide with K-homology (KH) RNA-binding modules, which acts on vegetative growth and pistil development. Genetic studies suggest that PEP interacts with element(s) of the CLAVATA signaling pathway.	PEPPER (PEP)	PEPPER (PEP)	ALEAIVGHLR
4-7proteome,8-12proteome	AT1G53240.1	mMDH1 encodes a mitochrondrial malate dehydrogenase. It is expressed at higher levels than the other mitochrondrial isoform mMDH2 (At3G15020) according to transcript and proteomic analyses.	MITOCHONDRIAL MALATE DEHYDROGENASE 1 (mMDH1)	MITOCHONDRIAL MALATE DEHYDROGENASE 1 (mMDH1)	ALEGADLVIIPAGVPR,DDLFNINAGIVK,EGLEALKPELK,GLNGVPDVIECSYVQSTITELPFFASK,KLFGVTTLDVVR,LFGVTTLDVVR,LNPLVSSLSLYDIANTPGVAADVGHINTR,NGVEEVLDLGPLSDFEK,RTQDGGTEVVEAK,SEVVGYMGDDNLAK,VAILGAAGGIGQPLALLMK,YCPHALINMISNPVNSTVPIAAEIFK
4-7proteome,8-12proteome	AT3G15020.1	Lactate/malate dehydrogenase family protein; FUNCTIONS IN: malate dehydrogenase activity, copper ion binding; INVOLVED IN: defense response to bacterium; LOCATED IN: mitochondrion, apoplast, membrane; EXPRESSED IN: 26 plant structures; EXPRESSED DURING: 16 growth stages; CONTAINS InterPro DOMAIN/s: Lactate/malate dehydrogenase, N-terminal (InterPro:IPR001236), Lactate/malate dehydrogenase, C-term…	MITOCHONDRIAL MALATE DEHYDROGENASE 2 (mMDH2)	MITOCHONDRIAL MALATE DEHYDROGENASE 2 (mMDH2)	ALEGADLVIIPAGVPR,DDLFNINAGIVK,KLFGVTTLDVVR,LFGVTTLDVVR,LNPLVSSLSLYDIANTPGVAADVGHINTR,NGVEEVLDLGPLSDFEK,RTQDGGTEVVEAK,VVILGAAGGIGQPLSLLMK
4-7proteome,8-12proteome	AT5G22330.1	RESISTANCE TO PSEUDOMONAS SYRINGAE PV MACULICOLA INTERACTOR 1 (RIN1); FUNCTIONS IN: protein binding; INVOLVED IN: meristem development, regulation of defense response to fungus, incompatible interaction; LOCATED IN: nucleolus, nucleus, chloroplast; EXPRESSED IN: 22 plant structures; EXPRESSED DURING: 13 growth stages; CONTAINS InterPro DOMAIN/s: TIP49, C-terminal (InterPro:IPR010339), ATPase, AAA…	RESISTANCE TO PSEUDOMONAS SYRINGAE PV MACULICOLA INTERACTOR 1 (RIN1)	RESISTANCE TO PSEUDOMONAS SYRINGAE PV MACULICOLA INTERACTOR 1 (RIN1); (ATTIP49A)	ALESSLSPIVIFATNR,ALLLAGPPGTGK,EAAGLVVDMIK,EVYEGEVTELSPEETESLTGGYGK,GTDMPSPHGVPIDLLDR,VKIEEIQSTAK,VPFCPMVGSEVYSSEVK
4-7proteome,4-7phos,8-12proteome	AT2G21660.1	Encodes a small glycine-rich RNA binding protein that is part of a negative-feedback loop through which AtGRP7 regulates the circadian oscillations of its own transcript. Gene expression is induced by cold. GRP7 appears to promote stomatal opening and reduce tolerance under salt and dehydration stress conditions, but, promotes stomatal closing and thereby increases stress tolerance under conditio…	GLYCINE-RICH RNA-BINDING PROTEIN 7 (GRP7)	GLYCINE RICH PROTEIN 7 (ATGRP7);"COLD, CIRCADIAN RHYTHM, AND RNA BINDING 2" (CCR2);GLYCINE-RICH RNA-BINDING PROTEIN 7 (GRP7);GLYCINE-RICH RNA-BINDING PROTEIN 7 (GR-RBP7)	ALETAFAQYGDVIDSK,CFVGGLAWATDDR,DAIEGMNGQDLDGR,EGGGGYGGGEGGGYGGSGGGGGW,EGGGGYSGGGGGYSSR,GFGFVTFK,GFGFVTFKDEK,SGGGGGYSGGGGSYGGGGGR
4-7proteome	AT3G11830.1	TCP-1/cpn60 chaperonin family protein; FUNCTIONS IN: unfolded protein binding, ATP binding; INVOLVED IN: response to cadmium ion; LOCATED IN: cellular_component unknown; EXPRESSED IN: 25 plant structures; EXPRESSED DURING: 14 growth stages; CONTAINS InterPro DOMAIN/s: Chaperonin Cpn60/TCP-1 (InterPro:IPR002423), Chaperone, tailless complex polypeptide 1 (InterPro:IPR017998), T-complex protein 1, …			ALEVIPR,AQLVSNINACTAVGDVVR,DSFLVDGVAFK,EAKPFIEDGVHAQNLIR,GGADQFIEEAER,INAINAATEAACLILSVDETVK,LAIGDLATQYFADRDIFCAGR,LNLIGIK,NSTVVPGGGAIDMEISK,QLCDNAGFDATDVLNK,SESAQGDAAGAMGR,SLHDAIMIVR,SQDSEVGDGTTTVVLLAAEFLK,TFSYAGFEQQPK
4-7proteome	AT5G24020.1	Encodes a Ca2+ dependent ATPase required for correct positioning of the chloroplast division apparatus. Its ATPase activity is stimulated by AtMinE1, a topological specificity factor.	(MIND)	(ATMIND1); (MIND);ACCUMULATION AND REPLICATION OF CHLOROPLASTS 11 (ARC11)	ALEWLVDALK
4-7proteome,8-12proteome	AT3G25530.1	Encodes gamma-hydroxybutyrate dehydrogenase (AtGHBDH). Contains a NADP-binding domain. GHBDH is proposed to function in oxidative stress tolerance.	GLYOXYLATE REDUCTASE 1 (GLYR1)	GLYOXYLATE REDUCTASE 1 (GR1); (GHBDH);GLYOXYLATE REDUCTASE 1 (GLYR1); (ATGHBDH); (ATGLYR1)	ALFEESIPAFDVLGK,GGVLEQICEGK,MEVGFLGLGIMGK,SLGLGDLDFSAVIEAVK
4-7proteome	AT5G22770.1	alpha-adaptin (alpha-ADR); FUNCTIONS IN: protein transporter activity, binding; INVOLVED IN: intracellular protein transport, vesicle-mediated transport, protein transport; LOCATED IN: plasma membrane, membrane; EXPRESSED IN: male gametophyte, pollen tube, leaf; EXPRESSED DURING: M germinated pollen stage; CONTAINS InterPro DOMAIN/s: Clathrin adaptor, alpha/beta/gamma-adaptin, appendage, Ig-like …	ALPHA-ADAPTIN (alpha-ADR)	ALPHA-ADAPTIN (alpha-ADR)	ALFEVLQR,FLQPLQLTSEEFFPQWR,KAENVEDTADQSAIK,VVQFVTNNEDLQPYAASK,YLGLENMTR
4-7proteome,8-12proteome	AT5G63260.1	Zinc finger C-x8-C-x5-C-x3-H type family protein; FUNCTIONS IN: zinc ion binding, nucleic acid binding; INVOLVED IN: biological_process unknown; EXPRESSED IN: 24 plant structures; EXPRESSED DURING: 14 growth stages; CONTAINS InterPro DOMAIN/s: Zinc finger, CCCH-type (InterPro:IPR000571); BEST Arabidopsis thaliana protein match is: Zinc finger C-x8-C-x5-C-x3-H type family protein (TAIR:AT3G48440.1…			ALFGSDQKEEEEGSEK,APSQASSTSWSSTR,SKPEETSDPNPTGPDPSR
4-7proteome,8-12proteome	AT1G06130.2	glyoxalase 2-4 (GLX2-4); FUNCTIONS IN: hydrolase activity, hydroxyacylglutathione hydrolase activity, zinc ion binding; INVOLVED IN: methylglyoxal catabolic process to D-lactate; LOCATED IN: chloroplast; EXPRESSED IN: 24 plant structures; EXPRESSED DURING: 13 growth stages; CONTAINS InterPro DOMAIN/s: Beta-lactamase-like (InterPro:IPR001279), Hydroxyacylglutathione hydrolase (InterPro:IPR017782);…	GLYOXALASE 2-4 (GLX2-4)	GLYOXALASE 2-4 (GLX2-4)	ALGIPETADEAEALGIIR,GHISFYFPGAR,LFEGTPEQMLASLQR
4-7proteome,8-12proteome	AT3G12145.1	A novel leucine-rich repeat protein. Interacts directly with MADS domain transcription factor.	FLOR1 (FLR1)	FLOR1 (FLR1);FLORAL TRANSITION AT THE MERISTEM4 (FTM4); (FLOR1)	ALGNPPLLSSWNPR,HTSLSGPIPDYISELK,IPPALTK,IPSGGLLQTFEPSAFAHNICLCGTPLK,LEAIQINDNK,LTGSIPNSFGSFVGNVPNLYLSNNK,SIVSLDLSQNHIYGK,SLTFLDLSFNQFTGPIPGSLSQMPK,TDCCTGWTGVECTNR,TDCCTGWTGVECTNRR,TLDFSYLPHLTGNIPR,VTGLSVTSGEVSGQISYQIGDLVDLR
8-12phos,8-12proteome	AT5G60660.1	A member of the plasma membrane intrinsic protein subfamily PIP2.When expressed in yeast cells can conduct hydrogen peroxide into those cells. Mutants exhibit longer root hairs.	PLASMA MEMBRANE INTRINSIC PROTEIN 2;4 (PIP2;4)	(PIP2F);PLASMA MEMBRANE INTRINSIC PROTEIN 2;4 (PIP2;4)	ALGSFGsFGsFR ALGSFGsFGsFR ALGSFGsFGsFR
8-12phos	AT3G54820.1	plasma membrane intrinsic protein 2;5 (PIP2;5); FUNCTIONS IN: water channel activity; INVOLVED IN: transport, transmembrane transport; LOCATED IN: integral to membrane, membrane; EXPRESSED IN: 17 plant structures; EXPRESSED DURING: 10 growth stages; CONTAINS InterPro DOMAIN/s: Major intrinsic protein, conserved site (InterPro:IPR022357), Aquaporin (InterPro:IPR012269), Major intrinsic protein (In…	PLASMA MEMBRANE INTRINSIC PROTEIN 2;5 (PIP2;5)	PLASMA MEMBRANE INTRINSIC PROTEIN 2D (PIP2D);PLASMA MEMBRANE INTRINSIC PROTEIN 2;5 (PIP2;5)	ALGsFR SFsGKDYQDPPPEPLFDATELGK ALGsFRsQPHV
4-7proteome,8-12proteome	AT5G65720.1	Encodes a cysteine desulfurase whose activity is dependent on AtSufE activation. It requires pyridoxal phosphate (PLP) for proper folding. Its catalytic efficiency is increase three-fold in the presence of AtFH (frataxin).	NITROGEN FIXATION S (NIFS)-LIKE 1 (NFS1)	NITROGEN FIXATION S HOMOLOG 1 (NIFS1);NITROGEN FIXATION S (NIFS)-LIKE 1 (NFS1);ARABIDOPSIS THALIANA NITROGEN FIXATION S (NIFS)-LIKE 1 (ATNFS1);NITROGEN FIXATION S HOMOLOG 1 (ATNIFS1)	ALGVDEDMAHTSIR,EHNVPFHTDAAQAIGK,HLQQEGFEVTYLPVK,SGTGATQQIVGFGAACELAMK,THLYGWEAENAVENAR,VFDAMNASQIHEYGNPHSR
4-7proteome,8-12proteome	AT1G49760.1	polyadenylate-binding protein, putative / PABP, putative, similar to poly(A)-binding protein GB:AAF66825 GI:7673359 from (Nicotiana tabacum). Highly and ubiquitously expressed. Member of the class II PABP family.	POLY(A) BINDING PROTEIN 8 (PAB8)	POLY(A) BINDING PROTEIN 8 (PABP8);POLY(A) BINDING PROTEIN 8 (PAB8)	ALHETFSAFGPILSCK,EHFAPFGTITSCK,GFGFVNFENSDDAAR,GSGFVAFSTPEEATR,MIVTKPLYVALAQR,SGVGNIFIK,SVAQQQAGGAADQLASLSLGDNIVP,TMLGENLYPLVEQLEPESAAK
4-7proteome,8-12proteome	AT2G05830.2	Encodes a 5-methylthioribose-1-phosphate isomerase.	5-METHYLTHIORIBOSE KINASE 1 (MTI1)	5-METHYLTHIORIBOSE KINASE 1 (MTI1)	ALHTQGILER,IPATLIADSAAAALMK,LDYLVSSRPTAVNLADAALK,LSVLTHCNTGSLATAGYGTALGVIR,LTAFELVHEK
4-7proteome,8-12proteome	AT5G60160.1	Zn-dependent exopeptidases superfamily protein; FUNCTIONS IN: aminopeptidase activity, zinc ion binding; INVOLVED IN: response to cadmium ion, proteolysis; LOCATED IN: plasma membrane, vacuole; EXPRESSED IN: 26 plant structures; EXPRESSED DURING: 15 growth stages; CONTAINS InterPro DOMAIN/s: Peptidase M18, aminopeptidase I (InterPro:IPR001948); BEST Arabidopsis thaliana protein match is: Zn-depen…			ALIDATSSGSDLEDESGIR,NVNTEGFKPNTQTHLVPVLATAIK
4-7proteome	AT3G46940.1	DUTP-PYROPHOSPHATASE-LIKE 1 (DUT1); FUNCTIONS IN: hydrolase activity, dUTP diphosphatase activity; INVOLVED IN: DNA repair, 2'-deoxyribonucleotide metabolic process; LOCATED IN: cellular_component unknown; EXPRESSED IN: 22 plant structures; EXPRESSED DURING: 13 growth stages; CONTAINS InterPro DOMAIN/s: DeoxyUTP pyrophosphatase domain, subfamily 1, (InterPro:IPR008181), DeoxyUTP pyrophosphatase d…	DUTP-PYROPHOSPHATASE-LIKE 1 (DUT1)	DUTP-PYROPHOSPHATASE-LIKE 1 (DUT1)	ALIPTDLSIAVPEGTYAR,IAQLIIEK,IVTPDVVEVDDLDETVR,IVTPDVVEVDDLDETVRGDGGFGSTGV
4-7proteome,8-12proteome	AT1G09770.1	Member of MYB3R- and R2R3- type MYB- encoding genes. Essential for plant innate immunity. Interacts with MOS4 and PRL1.	CELL DIVISION CYCLE 5 (CDC5)	CELL DIVISION CYCLE 5 (CDC5);ARABIDOPSIS THALIANA MYB DOMAIN CELL DIVISION CYCLE 5 (ATMYBCDC5);ARABIDOPSIS THALIANA CELL DIVISION CYCLE 5 (ATCDC5)	ALLANYSQTPR,EIQTPNPMLTPSMTPGGAGLTPR,GDAIMMEAENLAR,ISSLLVR,MGYASDLLAENEELTEGSAATR,RAPAGFYDTADEDRPADQVK,RQEEMAASFR,SASQVLAIDDFDENELQEADK,YGNMLAMVEK
4-7proteome,8-12proteome	AT1G07890.6	Encodes a cytosolic ascorbate peroxidase APX1. Ascorbate peroxidases are enzymes that scavenge hydrogen peroxide in plant cells. Eight types of APX have been described for Arabidopsis: three cytosolic (APX1, APX2, APX6), two chloroplastic types (stromal sAPX, thylakoid tAPX), and three microsomal (APX3, APX4, APX5) isoforms. At least part of the induction of heat shock proteins during light stres…	ASCORBATE PEROXIDASE 1 (APX1)	(CS1);MATERNAL EFFECT EMBRYO ARREST 6 (MEE6);ASCORBATE PEROXIDASE 1 (APX1); (ATAPX1); (ATAPX01)	ALLDDPVFRPLVEK,DIVALSGAHTLGR,DRSGFEGAWTSNPLIFDNSYFK,FDAEQAHGANSGIHIALR,LAWHSAGTFDCQSR,NYPTVSEDYKK,QMGLSDKDIVALSGAHTLGR,SGFEGAWTSNPLIFDNSYFK,TGGPFGTMR,YAADEDAFFADYAEAHMK
4-7proteome	AT5G51410.1	LUC7 N_terminus domain-containing protein; CONTAINS InterPro DOMAIN/s: LUC7 related (InterPro:IPR004882); BEST Arabidopsis thaliana protein match is: LUC7 related protein (TAIR:AT3G03340.1); Has 11347 Blast hits to 6019 proteins in 331 species: Archae - 9; Bacteria - 137; Metazoa - 6515; Fungi - 1614; Plants - 1008; Viruses - 20; Other Eukaryotes - 2044 (source: NCBI BLink).			ALLDELMGAAR
4-7proteome,8-12proteome	AT5G57850.1	ADCL encodes a protein that acts as a 4-amino-4-deoxychorismate lyase. It catalyzes the production 4-aminobenzoate (pABA) production which is required for folate biosynthesis. The enzyme localizes to chloroplasts based on an import assay and GFP localization experiments.	4-AMINO-4-DEOXYCHORISMATE LYASE (ADCL)	4-AMINO-4-DEOXYCHORISMATE LYASE (ADCL)	ALLDLLLEDMR
4-7proteome,8-12proteome	AT3G25520.1	Encodes ribosomal protein L5 that binds to 5S ribosomal RNA and in involved in its export from the nucleus to the cytoplasm. Identified in a screen for enhancers of as1. as1/pgy double mutants show defects in leaf vascular patterning and adaxial cell fate. Double mutant analysis indicates pgy genes function in the same pathway as REV, KAN1 and KAN2.	RIBOSOMAL PROTEIN L5 (ATL5)	OLIGOCELLULA 5 (OLI5);PIGGYBACK3 (PGY3);RIBOSOMAL PROTEIN L5 (ATL5);RIBOSOMAL PROTEIN L5 A (RPL5A)	ALLDVGLIR,DIVAQIVSASIAGDIVK,GALDGGLDIPHSDKR,GVEAESIEELYK,KGVEAESIEELYK,KGVEAESIEELYKK,NYIYGGHVSNYMK
4-7proteome	AT5G39740.1	Encodes a ribosomal protein RPL5B that is involved in ribosome biogenesis and plays a role in organ size control by promoting cell proliferation and preventing compensation in normal leaf development.	RIBOSOMAL PROTEIN L5 B (RPL5B)	OLIGOCELLULA 7 (OLI7);RIBOSOMAL PROTEIN L5 B (RPL5B)	ALLDVGLIR,DIVAQIVSASIAGDIVK,GALDGGLDIPHSDKR,GVEAESIEEMYKK,KGVEAESIEEMYKK,NYIYGGHVSNYMK
4-7proteome	AT3G12670.1	embryo defective 2742 (emb2742); FUNCTIONS IN: CTP synthase activity, catalytic activity; INVOLVED IN: response to cadmium ion, embryo development ending in seed dormancy; LOCATED IN: endomembrane system; EXPRESSED IN: 23 plant structures; EXPRESSED DURING: 13 growth stages; CONTAINS InterPro DOMAIN/s: Glutamine amidotransferase class-I, C-terminal (InterPro:IPR000991), CTP synthase (InterPro:IPR…	EMBRYO DEFECTIVE 2742 (emb2742)	EMBRYO DEFECTIVE 2742 (emb2742)	ALLHASVACHK
4-7proteome	AT3G61650.1	Required for centrosomal and noncentrosomal microtubule nucleation. Involved in specification of cell identity, such as stomatal patterning. Constitutively expressed throughout plant.	GAMMA-TUBULIN (TUBG1)	GAMMA-TUBULIN (TUBG1)	ALLIDLEPR,DGILEDFATQGGDRK,DVFFYQADDQHYIPR
4-7phos,8-12phos	AT3G06550.3	Encodes a homolog of the protein Cas1p known to be involved in polysaccharide O-acetylation in Cryptococcus neoformans. Mutants show reduced cell wall polysaccharide acetylation and increased resistance to Botrytis cinerea. The protein is expressed in the Golgi and is involved in the acetylation of xylan during secondary wall biosynthesis.	REDUCED WALL ACETYLATION 2 (RWA2)	REDUCED WALL ACETYLATION 2 (RWA2)	ALLIEDGGGLQSAsPR
4-7proteome	AT5G01510.1	ROOT UV-B SENSITIVE 5 (RUS5); CONTAINS InterPro DOMAIN/s: Protein of unknown function DUF647 (InterPro:IPR006968); BEST Arabidopsis thaliana protein match is: Protein of unknown function, DUF647 (TAIR:AT3G45890.1); Has 426 Blast hits to 424 proteins in 125 species: Archae - 0; Bacteria - 2; Metazoa - 111; Fungi - 69; Plants - 183; Viruses - 0; Other Eukaryotes - 61 (source: NCBI BLink).	ROOT UV-B SENSITIVE 5 (RUS5)	ROOT UV-B SENSITIVE 5 (RUS5)	ALLKMYTK
4-7proteome	AT3G01410.1	Polynucleotidyl transferase, ribonuclease H-like superfamily protein; FUNCTIONS IN: ribonuclease H activity, nuclease activity, nucleic acid binding; INVOLVED IN: biological_process unknown; LOCATED IN: cellular_component unknown; EXPRESSED IN: 12 plant structures; EXPRESSED DURING: 7 growth stages; CONTAINS InterPro DOMAIN/s: Polynucleotidyl transferase, ribonuclease H fold (InterPro:IPR012337),…			ALLLGLR,KGDIIGVYR,LIPCPVQQPSSSQGESLNK,NALFSVNASHVK
4-7proteome,8-12proteome	AT1G03230.1	Eukaryotic aspartyl protease family protein; FUNCTIONS IN: aspartic-type endopeptidase activity; INVOLVED IN: response to salt stress; LOCATED IN: cell wall, plant-type cell wall; EXPRESSED IN: stem, root; CONTAINS InterPro DOMAIN/s: Peptidase aspartic (InterPro:IPR021109), Peptidase aspartic, catalytic (InterPro:IPR009007), Peptidase A1 (InterPro:IPR001461); BEST Arabidopsis thaliana protein mat…			ALLLPVTK,DPSTLQYTTVINQR,FGFSSTLLGR,GAVGMAGMGR,ISSVNPYTVLESSIYK,TPLLINPGTTVFEFSK,TPLVPASVVFDLGGR
4-7proteome,8-12proteome	AT1G03220.1	Eukaryotic aspartyl protease family protein; FUNCTIONS IN: aspartic-type endopeptidase activity; INVOLVED IN: response to salt stress; LOCATED IN: cell wall, plasma membrane, membrane, plant-type cell wall; EXPRESSED IN: 6 plant structures; CONTAINS InterPro DOMAIN/s: Peptidase aspartic (InterPro:IPR021109), Peptidase aspartic, catalytic (InterPro:IPR009007), Peptidase A1 (InterPro:IPR001461); BE…			ALLLPVTK,FGFSSTLLGR,GYVSSTYQSPR,TPLVPASVVFDLGGR
4-7proteome,8-12proteome	AT1G78060.1	Glycosyl hydrolase family protein; FUNCTIONS IN: hydrolase activity, hydrolyzing O-glycosyl compounds; INVOLVED IN: carbohydrate metabolic process; LOCATED IN: apoplast, cell wall, chloroplast, plant-type cell wall; EXPRESSED IN: 22 plant structures; EXPRESSED DURING: 13 growth stages; CONTAINS InterPro DOMAIN/s: Glycoside hydrolase, family 3, N-terminal (InterPro:IPR001764), Glycoside hydrolase,…			ALLNLFSVR,GQETPGEDPMMTGTYAVAYVR,LPVTWYPQSFVNIQMTDMR,NAVYHQGCDSVACSNAAIDQAVAIAK,TLSNHLQASACCK
4-7proteome	AT3G03710.1	Encodes a chloroplast polynucleotide phosphorylase (PNPase). Involved in response to phosphorus (P) starvation. Mutants impaired in the expression of this gene have been selected through their resistance to fosmidomycin, a strong inhibitor of DXR, an enzyme of the methylerythritol-dependent IPP biosynthesis pathway. The pathway enzymes were upregulated in the mutant seedlings.	RESISTANT TO INHIBITION WITH FSM 10 (RIF10)	PIGMENT DEFECTIVE 326 (PDE326);POLYNUCLEOTIDE PHOSPHORYLASE (PNP);RESISTANT TO INHIBITION WITH FSM 10 (RIF10)	ALLPESETDKDSQK,SMAPYGAFVEIAPGR
4-7proteome,8-12proteome	AT2G39260.1	binding;RNA binding; FUNCTIONS IN: RNA binding, binding; INVOLVED IN: translation, RNA metabolic process; LOCATED IN: cellular_component unknown; EXPRESSED IN: 23 plant structures; EXPRESSED DURING: 13 growth stages; CONTAINS InterPro DOMAIN/s: Armadillo-type fold (InterPro:IPR016024), MIF4G-like, type 3 (InterPro:IPR003890), Up-frameshift suppressor 2 (InterPro:IPR007193), MIF4-like, type 1/2/3 …			ALLQESMEQR,IFLGLPISGQDEDFFK
4-7proteome,4-7phos,8-12proteome	AT5G10540.1	Zincin-like metalloproteases family protein; FUNCTIONS IN: metalloendopeptidase activity; INVOLVED IN: response to cadmium ion, proteolysis; LOCATED IN: cytosol, apoplast, chloroplast; EXPRESSED IN: 24 plant structures; EXPRESSED DURING: 13 growth stages; CONTAINS InterPro DOMAIN/s: Peptidase M3A/M3B, thimet/oligopeptidase F (InterPro:IPR001567); BEST Arabidopsis thaliana protein match is: Zincin…	THIMET METALLOENDOPEPTIDASE 2 (TOP2)	THIMET METALLOENDOPEPTIDASE 2 (TOP2)	ALLQQLEAELEQLEK,ASSGDLDNTAIIDQILK,EVETVFHEFGHALQHMLTK,FSENVLDATK,GREPSPEPLLR,HYQTGETLPENVYK,VMDALFGLAK,YMPGGAETIYEVDQR
4-7proteome,8-12proteome	AT1G48900.2	Signal recognition particle, SRP54 subunit protein; FUNCTIONS IN: 7S RNA binding, mRNA binding, nucleoside-triphosphatase activity, GTP binding, nucleotide binding; INVOLVED IN: SRP-dependent cotranslational protein targeting to membrane, signal sequence recognition, SRP-dependent cotranslational protein targeting to membrane; LOCATED IN: signal recognition particle, signal recognition particle, …			ALLQSDVSFPLVK
4-7proteome	AT1G08130.1	Encodes the Arabidopsis DNA ligase 1 that provides the major DNA ligase activity in cells and plays a key role in both DNA replication and excision repair pathways. In addition, it is an important component of the active DNA demethylation machinery and is indispensable for cell viability. AtLIG1 expresses one major and two minor mRNA transcripts differing only in the length of the 5' untranslated…	DNA LIGASE 1 (LIG1)	DNA LIGASE 1 (ATLIG1);DNA LIGASE 1 (LIG1)	ALLVATTDCEPLYLTR,IVITDILCNMLR,KPEEATSSEQIADLYQAQK,TLDSDATYEPAK,VFDTFR,VGDSLNPDVWFEPTEVWEVK
4-7proteome	AT3G18600.1	P-loop containing nucleoside triphosphate hydrolases superfamily protein; FUNCTIONS IN: helicase activity, ATP binding, ATP-dependent helicase activity, nucleic acid binding; LOCATED IN: nucleolus; EXPRESSED IN: 21 plant structures; EXPRESSED DURING: 13 growth stages; CONTAINS InterPro DOMAIN/s: RNA helicase, DEAD-box type, Q motif (InterPro:IPR014014), DNA/RNA helicase, DEAD/DEAH box type, N-ter…			ALLVLIPEELQFIR
4-7proteome,8-12proteome	AT5G35360.1	Encodes biotin carboxylase subunit (CAC2).	ACETYL CO-ENZYME A CARBOXYLASE BIOTIN CARBOXYLASE SUBUNIT (CAC2)	ACETYL CO-ENZYME A CARBOXYLASE BIOTIN CARBOXYLASE SUBUNIT (CAC2)	ALNDTIITGVPTTINYHK,FGNVVHFGER,GSFYFMEMNTR,HEEELAEPQEIVAVK,IQVEHPVTEMIYSVDLIEEQIR,ITSYLPSGGPFVR,LILDVEDFK,LIVWAPTR,LLEEAPSPALTAELR,MDSHVYSDYVVPPSYDSLLGK,NAGVPTVPGSDGLLQSTEEAVR,RALNDTIITGVPTTINYHK,SEAAAAFGNDGCYLEK,TAHEMGIPCVAVYSTIDK,YKQEDIVLR
4-7proteome,8-12proteome	AT3G14067.1	Encodes a protein with similarity to serine protease, subtilisin, that is upregulated during senescence and expressed in the arial portions of the plant.Loss of function mutations have increased branch number but normal silique length and seed set and therefore have increased fertility.	SENESCENCE-ASSOCIATED SUBTILISIN PROTEASE (SASP)	SENESCENCE-ASSOCIATED SUBTILISIN PROTEASE (SASP)	ALNPGLVYDIEVK,EFAANAITGDGK,ISFLGTLIGPSPPSPR,LAGGAGMILANTAESGEELTADSHLVPATMVGAK,SALVTTAYDVENSGEPIEDLATGK
4-7proteome	AT5G18410.3	distorted trichomes and exhibits a diffuse actin cytoskeleton	PIROGI 121 (PIR121)	(PIRP); (SRA1);PIROGI 121 (PIR121);KLUNKER (KLK);PIROGI (PIR)	ALNQLNTLIQEGK
4-7phos	AT4G00231.1	maternal effect embryo arrest 50 (MEE50); FUNCTIONS IN: binding; INVOLVED IN: embryo development ending in seed dormancy; LOCATED IN: cellular_component unknown; EXPRESSED IN: 24 plant structures; EXPRESSED DURING: 14 growth stages; CONTAINS InterPro DOMAIN/s: Armadillo-like helical (InterPro:IPR011989), Ataxin-10 domain (InterPro:IPR019156), Armadillo-type fold (InterPro:IPR016024); Has 293 Blas…	MATERNAL EFFECT EMBRYO ARREST 50 (MEE50)	MATERNAL EFFECT EMBRYO ARREST 50 (MEE50)	ALNQsPSSSSSSLKPcPYR
4-7proteome,8-12proteome	AT1G74560.1	Double nrp1-1 nrp2-1 mutants show arrest of cell cycle progression at G2/M and disordered cellular organization occurred in root tips. Localize in the nucleus and can form homomeric and heteromeric protein complexes with NRP2. Bind histones Histone2A and Histone2B and associate with chromatin in vivo.	NAP1-RELATED PROTEIN 1 (NRP1)	NAP1-RELATED PROTEIN 1 (NRP1)	ALPEESFFTWFTDAQHK,ASDEVLEVEQK,LQEIQDDLEK,TFTFLEEGTTK,YLNSLEVEDAK
4-7proteome	AT3G06790.1	Encodes a protein involved in RNA editing in mitochondria.	MULTIPLE ORGANELLAR RNA EDITING FACTOR 3 (MORF3)	MULTIPLE ORGANELLAR RNA EDITING FACTOR 3 (MORF3)	ALPGVLWVLPDSYLDVPNK
4-7proteome,8-12proteome	AT3G60750.2	Transketolase; FUNCTIONS IN: catalytic activity, transketolase activity; EXPRESSED IN: 24 plant structures; EXPRESSED DURING: 16 growth stages; CONTAINS InterPro DOMAIN/s: Transketolase, N-terminal (InterPro:IPR005474), Transketolase, C-terminal (InterPro:IPR005476), Transketolase, C-terminal/Pyruvate-ferredoxin oxidoreductase, domain II (InterPro:IPR009014), Transketolase-like, pyrimidine-bindin…	TRANSKETOLASE 1 (TKL1)	(ATTKL1);TRANSKETOLASE 1 (TKL1)	ALPTYTPESPGDATR,AMPNTLMFRPADGNETAGAYK,ANSYSVHGAALGEK,FEALGWHVIWVK,HTPEGATLESDWSAK,NNLGWPYEPFQVPDDVK,NPYWFNR,SGHPGLPMGCAPMAHILYDEVMR,SIITGELPAGWEK,TPGHPENFETPGIEVTTGPLGQGIANAVGLALAEK,TPSILALSR,VTTTIGYGSPNK,VVPGFLGGSADLASSNMTLLK
4-7proteome,8-12proteome	AT5G52520.1	OVULE ABORTION 6 (OVA6); FUNCTIONS IN: proline-tRNA ligase activity, aminoacyl-tRNA ligase activity, nucleotide binding, ATP binding; INVOLVED IN: regulation of photosynthesis, embryo sac development, seed development, tRNA aminoacylation for protein translation, ovule development; LOCATED IN: mitochondrion, chloroplast, chloroplast stroma; EXPRESSED IN: 23 plant structures; EXPRESSED DURING: 14 …	OVULE ABORTION 6 (OVA6)	OVULE ABORTION 6 (OVA6);PROLYL-TRNA SYNTHETASE 1 (PRORS1)	ALQAGTSHNLGQNFSR,EKLDEIQTSLLEK,FNFWEMK,IAPIQVVIVPIWK
4-7proteome,8-12proteome	AT1G18630.1	encodes a glycine-rich RNA binding protein.	GLYCINE-RICH RNA-BINDING PROTEIN 6 (GR-RBP6)	GLYCINE-RICH RNA-BINDING PROTEIN 6 (GR-RBP6)	ALQASNAMLQGNLSLTPSK
4-7proteome,8-12proteome	AT5G14910.1	Heavy metal transport/detoxification superfamily protein ; FUNCTIONS IN: metal ion binding; INVOLVED IN: metal ion transport; LOCATED IN: thylakoid, chloroplast thylakoid membrane, chloroplast stroma, chloroplast; EXPRESSED IN: 22 plant structures; EXPRESSED DURING: 13 growth stages; CONTAINS InterPro DOMAIN/s: Heavy metal transport/detoxification protein (InterPro:IPR006121); Has 30201 Blast hit…			ALQDIDGVSNLK,QTTVQATGVASNLVETIQGAGFK
4-7proteome,8-12proteome	AT4G04640.1	One of two genes (with ATPC2) encoding the gamma subunit of Arabidopsis chloroplast ATP synthase.	(ATPC1)	(ATPC1)	ALQESLASELAAR,MSAMSSASDNASDLK,MSAMSSASDNASDLKK,SEPVIHTLLPLSPK
4-7proteome	AT1G15700.1	One of two genes that encode the gamma subunit of Arabidopsis chloroplast ATP synthase. It is thought to be involved in the regulation of the ATP synthase activity.	(ATPC2)	(ATPC2)	ALQESLASELASR
4-7proteome,8-12proteome	AT4G39980.1	Encodes a 2-deoxy-D-arabino-heptulosonate 7-phosphate (DAHP) synthase, which catalyzes the first committed step in aromatic amino acid biosynthesis. Gene expression is induced by wounding and pathogenic bacteria Pseudomonas syringae.	3-DEOXY-D-ARABINO-HEPTULOSONATE 7-PHOSPHATE SYNTHASE 1 (DHS1)	3-DEOXY-D-ARABINO-HEPTULOSONATE 7-PHOSPHATE SYNTHASE 1 (DHS1); (ATDAHP1);3-DEOXY-D-ARABINO-HEPTULOSONATE-7-PHOSPHATE 1 (DAHP1)	ALQLPDYPNANELESVLK,GIANPLGIK
4-7proteome,8-12proteome	AT2G01140.1	Aldolase superfamily protein; FUNCTIONS IN: fructose-bisphosphate aldolase activity; INVOLVED IN: response to oxidative stress, response to cadmium ion, pentose-phosphate shunt; LOCATED IN: mitochondrion, chloroplast, plastoglobule; EXPRESSED IN: 25 plant structures; EXPRESSED DURING: 15 growth stages; CONTAINS InterPro DOMAIN/s: Aldolase-type TIM barrel (InterPro:IPR013785), Fructose-bisphosphat…	PIGMENT DEFECTIVE 345 (PDE345)	(ATFBA3);PIGMENT DEFECTIVE 345 (PDE345);FRUCTOSE-BISPHOSPHATE ALDOLASE 3 (FBA3)	ALQNSVLR,ANSLAQLGK,ASPETVADFTLTMLK,GILAIDESNATCGK,GLSPLAGSNEESWCQGLDGLASR,YAAISQDNGLVPIVEPEILLDGDHPIER
4-7proteome	AT5G55140.1	ribosomal protein L30 family protein; FUNCTIONS IN: structural constituent of ribosome; INVOLVED IN: translation, ribosome biogenesis; LOCATED IN: ribosome, large ribosomal subunit; EXPRESSED IN: 22 plant structures; EXPRESSED DURING: 13 growth stages; CONTAINS InterPro DOMAIN/s: Ribosomal protein L30p/L7e, conserved region (InterPro:IPR000517), Ribosomal protein L30, bacterial-type (InterPro:IPR…			ALRPPLVVSHSSPATDSSNMS
4-7proteome,8-12proteome	AT2G46520.1	cellular apoptosis susceptibility protein, putative / importin-alpha re-exporter, putative; FUNCTIONS IN: protein transporter activity, importin-alpha export receptor activity, binding; INVOLVED IN: intracellular protein transport, cell proliferation, protein import into nucleus, docking; LOCATED IN: nucleus, nuclear pore, membrane, cytoplasm; EXPRESSED IN: 24 plant structures; EXPRESSED DURING: …			ALSDAADQANYGLAVLR,GVWSALFTR,LICETPALLDPSAAK,LSQVLGIFEK,WHPAGDSGISPIVDSEK,YLSSNYPALESTEEGLTLVDDLR
4-7proteome,8-12proteome	AT2G36460.1	Aldolase superfamily protein; FUNCTIONS IN: copper ion binding; INVOLVED IN: response to cadmium ion, response to salt stress, pentose-phosphate shunt; LOCATED IN: mitochondrion, plasma membrane, membrane; EXPRESSED IN: 24 plant structures; EXPRESSED DURING: 15 growth stages; CONTAINS InterPro DOMAIN/s: Aldolase-type TIM barrel (InterPro:IPR013785), Fructose-bisphosphate aldolase, class-I (InterP…	FRUCTOSE-BISPHOSPHATE ALDOLASE 6 (FBA6)	FRUCTOSE-BISPHOSPHATE ALDOLASE 6 (FBA6)	ALSDHHVLLEGTLLKPNMVTPGSESAK,FADELIANAAYIGTPGK,GILAADESTGTIGK,IGVNEPSQLAIHENAYGLAR,KAQEAFLVR,KPWSLSFSFGR,LGEGAAESLHVK,NLNAMNQLK,RLASINVENVESNR,RLASINVENVESNRR,TVPAAVPAIVFLSGGQSEEEATR
4-7proteome,8-12proteome	AT3G11710.1	lysyl-tRNA synthetase 1 (ATKRS-1); FUNCTIONS IN: ATP binding, lysine-tRNA ligase activity; INVOLVED IN: lysyl-tRNA aminoacylation, translation, tRNA aminoacylation for protein translation; LOCATED IN: cytoplasm; EXPRESSED IN: 24 plant structures; EXPRESSED DURING: 14 growth stages; CONTAINS InterPro DOMAIN/s: Aminoacyl-tRNA synthetase, class II (D/K/N) (InterPro:IPR004364), Nucleic acid-binding, …	LYSYL-TRNA SYNTHETASE 1 (ATKRS-1)	LYSYL-TRNA SYNTHETASE 1 (ATKRS-1)	ALSELAMDSSTTLNAAESSAGDGAGPR,AVAADDEEMDATQYYENR,EVLFFPAMRPPQEESAAAQAPLTEEK,HELCNAYTELNDPVVQR,LVGEFLEPTCVNPTFIINQPEIMSPLAK,RGDIVGVIGFPGK,SGLDEAEFLK
4-7proteome,4-7phos,8-12phos,8-12proteome	AT1G70770.1	Protein of unknown function DUF2359, transmembrane; FUNCTIONS IN: molecular_function unknown; LOCATED IN: endoplasmic reticulum, nucleus, plasma membrane, membrane; EXPRESSED IN: 27 plant structures; EXPRESSED DURING: 16 growth stages; CONTAINS InterPro DOMAIN/s: Protein of unknown function DUF2359, transmembrane (InterPro:IPR019308); BEST Arabidopsis thaliana protein match is: Protein of unknown…			ALSGVSSVQFPWVK,LAGEGNPVLAK
4-7proteome,8-12proteome	ATCG00350.1	Encodes psaA protein comprising the reaction center for photosystem I along with psaB protein; hydrophobic protein encoded by the chloroplast genome.	(PSAA)	(PSAA)	ALSIIQGR,ILVDRDPIK
4-7proteome	AT5G43990.5	Encodes SUVR2, one of the four closely related Arabidopsis SUVR proteins that belong to the SU(VAR)3-9 subgroup of SET-domain proteins. Proteins containing the evolutionarily conserved SET domain are involved in regulation of eukaryotic gene expression and chromatin structure through their histone lysine methyltransferase (HMTase) activity. SUVR1, SUVR2 and SUVR4 proteins contain a novel domain a…	(SUVR2)	(SUVR2)	ALSLEGTHYGNISR
4-7proteome,8-12proteome	AT3G21110.1	5'-phosphoribosyl-4-(N-succinocarboxamide)-5-aminoimidazole synthetase (PUR7, syn. SAICAR synthetase), catalyzes aspartate addition at the alpha-amino group to the growing purine backbone.	PURIN 7 (PUR7)	(ATPURC);PURIN 7 (PUR7);PURIN C (PURC)	ALSLFEFGQGVAK,AQNQQEERPQLSLDDLVTSNR,LPANILTPTTK,NYCGNELSDGLVK
4-7proteome,8-12proteome	AT3G29320.1	Encodes a plastidic alpha-glucan phosphorylase. In vitro, the enzyme has a preference for maltooligosaccharides, such as maltoheptaose.	ALPHA-GLUCAN PHOSPHORYLASE 1 (PHS1)	ALPHA-GLUCAN PHOSPHORYLASE 1 (PHS1)	ALSNAVGNLGLNSAYGDALK,APSEDFDLSSYNSGK,DGQEEAAEDWLELSNPWEIVR,FADNEDLQSEWR,FITDVASTINHDPEIGDLLK,HTEAAEALFNAEK,ILENVELPSAFADVIVKPVNKPVTAK,LASCFLDSMATLNYPAWGYGLR,TIVSEYGTADPDLLEEK,TVAYTNHTVLPEALEK
4-7proteome,8-12proteome	AT3G46740.1	Component of the translocon outer membrane (TOC) complex. Forms the outer envelope translocation channel (beta-barrel). Plays a role in preprotein conductance. Imported into chloroplast. Expressed in young dividing photosynthetic tissues. Knockout mutants are embryo lethal with arrested development at the two-cell stage. Knockout mutants have abnormal etioplasts.	TRANSLOCON AT THE OUTER ENVELOPE MEMBRANE OF CHLOROPLASTS 75-III (TOC75-III)	TRANSLOCON AT THE OUTER ENVELOPE MEMBRANE OF CHLOROPLASTS 75-III (TOC75-III);MODIFIER OF ARG1 1 (MAR1)	ALSNINSLGLFSNIEVNPRPDEK,ARPCLLPAPVYGEVMQMLR,FTYGLVMEEITTR,GYNMGELGAAR,LGNVVEGNTQVPVVR,LLPSGGISADGPPTTLSGTGVDR,LSPVFTGGPGVEEVPPIWVDR,MAFLQANITR,SLMGSVTTSNFLNPQDDLSFK
4-7proteome	AT4G24830.2	arginosuccinate synthase family; FUNCTIONS IN: argininosuccinate synthase activity, ATP binding; INVOLVED IN: arginine biosynthetic process; LOCATED IN: chloroplast; EXPRESSED IN: 24 plant structures; EXPRESSED DURING: 15 growth stages; CONTAINS InterPro DOMAIN/s: Rossmann-like alpha/beta/alpha sandwich fold (InterPro:IPR014729), Argininosuccinate synthase, conserved site (InterPro:IPR018223), Ar…			ALSPATLLAELNTIGGK,ESMDAFMEK,FELTFFSLNPELK,NLWHLSHEGDLLEDPANEPK,QDISSFEGSEIYNQADAAGFIR
4-7proteome	AT5G37770.1	Encodes a protein with 40% similarity to calmodulin. Binds Ca(2+) and, as a consequence, undergoes conformational changes. CML24 expression occurs in all major organs, and transcript levels are increased from 2- to 15-fold in plants subjected to touch, darkness, heat, cold, hydrogen peroxide, abscisic acid (ABA), and indole-3-acetic acid. However, CML24 protein accumulation changes were not detec…	TOUCH 2 (TCH2)	(ATCML24);TOUCH 2 (TCH2);CALMODULIN-LIKE 24 (CML24)	ALSPTASPEETVTMMK
4-7proteome,8-12phos,8-12proteome	AT2G41840.1	Ribosomal protein S5 family protein; FUNCTIONS IN: structural constituent of ribosome; INVOLVED IN: translation; LOCATED IN: cytosolic small ribosomal subunit, cytosolic ribosome, nucleolus, membrane; EXPRESSED IN: 26 plant structures; EXPRESSED DURING: 13 growth stages; CONTAINS InterPro DOMAIN/s: Ribosomal protein S5, eukaryotic/archaeal (InterPro:IPR005711), Ribosomal protein S5, N-terminal (I…			ALSTSKPDPVVEDQA,EYQIIDMLIGPTLKDEVMK,KVLQFAGIDDVFTSSR,LVAAGHIK,QIEQIYLHSLPVK,TYGFLTPEFWK,VLQFAGIDDVFTSSR
4-7proteome,8-12proteome	AT3G17020.1	Adenine nucleotide alpha hydrolases-like superfamily protein; FUNCTIONS IN: molecular_function unknown; INVOLVED IN: response to cold, response to stress; LOCATED IN: plasma membrane; EXPRESSED IN: 24 plant structures; EXPRESSED DURING: 15 growth stages; CONTAINS InterPro DOMAIN/s: UspA (InterPro:IPR006016), Rossmann-like alpha/beta/alpha sandwich fold (InterPro:IPR014729), Universal stress prote…			ALSWAIDNVVR,MIMGSVSNHVVNNVACPVTVVK,YALKPDAETLDIVNTAAR
4-7proteome,8-12proteome	AT3G07480.1	2Fe-2S ferredoxin-like superfamily protein; FUNCTIONS IN: electron carrier activity, iron-sulfur cluster binding; LOCATED IN: mitochondrion, chloroplast; EXPRESSED IN: 23 plant structures; EXPRESSED DURING: 15 growth stages; CONTAINS InterPro DOMAIN/s: Ferredoxin (InterPro:IPR001041), Beta-grasp fold, ferredoxin-type (InterPro:IPR012675); Has 1263 Blast hits to 1263 proteins in 213 species: Archa…			ALTHTGLIDPASHR,LSAIDPDGYK,QDIIGLSGQTLLR
4-7proteome,8-12proteome	AT3G46970.1	Encodes a cytosolic alpha-glucan phosphorylase. In vitro, the enzyme has a preference for branched polysaccharides, such as glycogen.	ALPHA-GLUCAN PHOSPHORYLASE 2 (PHS2)	ALPHA-GLUCAN PHOSPHORYLASE 2 (PHS2);ARABIDOPSIS THALIANA ALPHA-GLUCAN PHOSPHORYLASE 2 (ATPHS2)	ALTNAIGNLNLQGPYADALR,FGPEQALYATAESLR,LASCFLDSMATLNLPAWGYGLR,LVNDVGDVVNSDPEVNEYLK,TVAYTNHTVLPEALEK,WITDLDLLTGLR
4-7proteome,8-12proteome	AT5G26210.1	Encodes a member of the Alfin1-like family of nuclear-localized PHD (plant homeodomain) domain containing proteins. All AL proteins except AL3 bind to di- or trimethylated histone H3 (H3K4me3/2). Members of this family include: AT5G05610 (AL1), AT3G11200 (AL2), AT3G42790 (AL3), AT5G26210 (AL4), AT5G20510 (AL5), AT2G02470 (AL6), AT1G14510 (AL7).	ALFIN-LIKE 4 (AL4)	ALFIN-LIKE 4 (AL4)	ALTTDVQEFFR,LFNMVNDLPTIFEVVAGTAK
4-7proteome,8-12proteome	AT3G42790.1	Encodes a member of the Alfin1-like family of nuclear-localized PHD (plant homeodomain) domain containing proteins. All AL proteins except AL3 bind to di- or trimethylated histone H3 (H3K4me3/2). Members of this family include: AT5G05610 (AL1), AT3G11200 (AL2), AT3G42790 (AL3), AT5G26210 (AL4), AT5G20510 (AL5), AT2G02470 (AL6), AT1G14510 (AL7).	ALFIN-LIKE 3 (AL3)	ALFIN-LIKE 3 (AL3)	ALTTDVQEFYQQCDPEK,LFNMINDVPTIFEVVTGMAK
4-7proteome,8-12proteome	AT5G35590.1	Encodes 20S proteasome subunit PAA1 (PAA1).	PROTEASOME ALPHA SUBUNIT A1 (PAA1)	PROTEASOME ALPHA SUBUNIT A1 (PAA1)	ALTTEEIEEHLTAISERD,EQEAVNFLEK,FTYGYEMPVDILAK,HITIFSPEGR,LLDQSSVTHLFPITK,TAGITSIGVR
4-7proteome,8-12proteome	AT5G23860.1	beta-tubulin, preferentially expressed in endodermal and phloem cells of primary roots and in the vascular tissues of leaves, stems, and flowers.	TUBULIN BETA 8 (TUB8)	TUBULIN BETA 8 (TUB8)	ALTVPELTQQMWDAK,AVLMDLEPGTMDSVR,EAENCDCLQGFQVCHSLGGGTGSGMGTLLISK,EILHIQGGQCGNQIGAK,FPGQLNSDLR,FPGQLNSDLRK,FWEVVCAEHGIDSTGR,GHYTEGAELIDSVLDVVR,KLAVNLIPFPR,LAVNLIPFPR,LHFFMVGFAPLTSR,LTTPSFGDLNHLISATMSGVTCCLR,MASTFIGNSTSIQEMFR,MMLTFSVFPSPK,MREILHIQGGQCGNQIGAK,NMMCAADPR,SGPYGQIFRPDNFVFGQSGAGNNWAK,STVCDIPPTGLK,VNVYYNEASCGR,VSEQFTAMFR,YLTASAMFR
4-7proteome,4-7phos,8-12phos,8-12proteome	AT3G61260.1	Remorin family protein; FUNCTIONS IN: binding; INVOLVED IN: biological_process unknown; LOCATED IN: plasma membrane, vacuole; EXPRESSED IN: 24 plant structures; EXPRESSED DURING: 16 growth stages; CONTAINS InterPro DOMAIN/s: Remorin, C-terminal (InterPro:IPR005516), Remorin, N-terminal (InterPro:IPR005518); BEST Arabidopsis thaliana protein match is: Remorin family protein (TAIR:AT2G45820.1); Has…			ALTVVEKPVEEPAPAKPASASLDR
4-7proteome	AT5G27970.1	ARM repeat superfamily protein; FUNCTIONS IN: binding; INVOLVED IN: biological_process unknown; LOCATED IN: cellular_component unknown; EXPRESSED IN: 24 plant structures; EXPRESSED DURING: 13 growth stages; CONTAINS InterPro DOMAIN/s: Armadillo-type fold (InterPro:IPR016024), Protein of unknown function DUF1981, SEC7 associated (InterPro:IPR015403); BEST Arabidopsis thaliana protein match is: HOP…			ALVAALEADLR
4-7proteome,8-12proteome	AT4G27090.1	Ribosomal protein L14; FUNCTIONS IN: structural constituent of ribosome; INVOLVED IN: translation, ribosome biogenesis; LOCATED IN: in 8 components; EXPRESSED IN: 24 plant structures; EXPRESSED DURING: 13 growth stages; CONTAINS InterPro DOMAIN/s: Ribosomal protein L14 (InterPro:IPR002784); BEST Arabidopsis thaliana protein match is: Ribosomal protein L14 (TAIR:AT2G20450.1); Has 1807 Blast hits t…			ALVDAPDMER,ANLNDFDR,LSLTDIVIDINR,RLSLTDIVIDINR,VALVNYGEDHGK
4-7proteome,8-12proteome	AT2G20450.1	Ribosomal protein L14; FUNCTIONS IN: structural constituent of ribosome; INVOLVED IN: translation, ribosome biogenesis; LOCATED IN: ribosome, cytosolic large ribosomal subunit, endoplasmic reticulum, vacuole; EXPRESSED IN: 23 plant structures; EXPRESSED DURING: 13 growth stages; CONTAINS InterPro DOMAIN/s: Ribosomal protein L14 (InterPro:IPR002784); BEST Arabidopsis thaliana protein match is: Rib…			ALVDAPDMER,LSLTDIVIDINR,RLSLTDIVIDINR,VALVNYGEDYGK
4-7proteome,8-12proteome	AT3G12490.1	Encodes a protein with cysteine proteinase inhibitor activity. Overexpression increases tolerance to abiotic stressors (i.e.salt,osmotic, cold stress).	CYSTATIN B (CYSB)	CYSTATIN B (CYSB);CYSTATIN B (ATCYSB);ARABIDOPSIS THALIANA PHYTOCYSTATIN 6 (ATCYS6)	ALVGGVGDVPANQNSGEVESLAR,ELQEFKPASDAPAITSSDLGCK,ENALLEFAR,EQVVAGTLHHLTLEILEAGQK,SNSLFPYELLEVVHAK,YNMLLK
4-7proteome,8-12proteome	AT2G43910.1	HARMLESS TO OZONE LAYER 1 (HOL1); FUNCTIONS IN: methyltransferase activity, thiopurine S-methyltransferase activity; INVOLVED IN: metabolic process; LOCATED IN: plasma membrane; EXPRESSED IN: guard cell, cultured cell, leaf; CONTAINS InterPro DOMAIN/s: Thiopurine S-methyltransferase (InterPro:IPR008854); BEST Arabidopsis thaliana protein match is: S-adenosyl-L-methionine-dependent methyltransfera…	HARMLESS TO OZONE LAYER 1 (HOL1)	(ATHOL1);HARMLESS TO OZONE LAYER 1 (HOL1)	ALVPGCGGGHDVVAMASPER,ATPLIVHLVDTSSLPLGR,AVSVEENPHAIPTR
4-7proteome,8-12proteome	AT2G30860.1	Encodes glutathione transferase belonging to the phi class of GSTs. Naming convention according to Wagner et al. (2002).	GLUTATHIONE S-TRANSFERASE PHI 9 (GSTF9)	GLUTATHIONE S-TRANSFERASE PHI 9 (GSTF9);GLUTATHIONE S-TRANSFERASE PHI 9 (ATGSTF9); (GLUTTR); (ATGSTF7)	ALVTLIEK,GVAFETIPVDLMK,LAGVLDVYEAHLSK,QPAYLALQPFGTVPAVVDGDYK,SQGPDLLGK,VYGPHFASPK,YLAGDFVSLADLAHLPFTDYLVGPIGK
4-7proteome,8-12proteome	AT5G08040.1	mitochondrial import receptor subunit TOM5 homolog (TOM5); FUNCTIONS IN: molecular_function unknown; INVOLVED IN: biological_process unknown; LOCATED IN: mitochondrion, plastid; EXPRESSED IN: 25 plant structures; EXPRESSED DURING: 15 growth stages; Has 27 Blast hits to 27 proteins in 11 species: Archae - 0; Bacteria - 0; Metazoa - 0; Fungi - 0; Plants - 27; Viruses - 0; Other Eukaryotes - 0 (sour…	MITOCHONDRIAL IMPORT RECEPTOR SUBUNIT TOM5 HOMOLOG (TOM5)	MITOCHONDRIAL IMPORT RECEPTOR SUBUNIT TOM5 HOMOLOG (TOM5)	ALWHSEVHDEQK
4-7proteome,8-12proteome	AT3G54110.1	Member of Uncoupling protein PUMP2 family. Encodes a mitochondrial uncoupling protein AtUCP1 involved in maintain the redox poise of the mitochondrial electron transport chain to facilitate photosynthetic metabolism. Disruption of UCP1 results in a photosynthetic phenotype. Specifically there is a restriction in photorespiration with a decrease in the rate of oxidation of photorespiratory glycine…	PLANT UNCOUPLING MITOCHONDRIAL PROTEIN 1 (PUMP1)	UNCOUPLING PROTEIN 1 (UCP1);ARABIDOPSIS THALIANA UNCOUPLING PROTEIN 1 (ATUCP1);ARABIDOPSIS THALIANA PLANT UNCOUPLING MITOCHONDRIAL PROTEIN 1 (ATPUMP1); (UCP);PLANT UNCOUPLING MITOCHONDRIAL PROTEIN 1 (PUMP1)	ALWTGLGPNVAR,GLLGTVGTIAR,NAIINAAELASYDQVK
4-7proteome	AT1G09795.1	ATP phosphoribosyl transferase, catalyses first step of histidine biosynthesis	ATP PHOSPHORIBOSYL TRANSFERASE 2 (ATP-PRT2)	ATP PHOSPHORIBOSYL TRANSFERASE 2 (ATP-PRT2); (HISN1B);ATP PHOSPHORIBOSYL TRANSFERASE 2 (ATATP-PRT2)	ALYESVQQLR,VATGFTYLGPK
4-7proteome,8-12proteome	AT3G13940.1	DNA binding;DNA-directed RNA polymerases; FUNCTIONS IN: DNA-directed RNA polymerase activity, DNA binding; INVOLVED IN: transcription; LOCATED IN: nucleus; EXPRESSED IN: 23 plant structures; EXPRESSED DURING: 14 growth stages; CONTAINS InterPro DOMAIN/s: RNA polymerase I associated factor, A49-like (InterPro:IPR009668); Has 222 Blast hits to 222 proteins in 107 species: Archae - 0; Bacteria - 2; …			ALYMGDDAATQK
4-7proteome,8-12phos,8-12proteome	AT5G19820.1	embryo defective 2734 (emb2734); FUNCTIONS IN: lyase activity, binding; INVOLVED IN: embryo development ending in seed dormancy; LOCATED IN: cell wall, phycobilisome; EXPRESSED IN: 23 plant structures; EXPRESSED DURING: 14 growth stages; CONTAINS InterPro DOMAIN/s: HEAT (InterPro:IPR000357), Armadillo-like helical (InterPro:IPR011989), HEAT, type 2 (InterPro:IPR021133), Armadillo-type fold (Inter…	EMBRYO DEFECTIVE 2734 (emb2734)	EMBRYO DEFECTIVE 2734 (emb2734)	AMAAVLLR,EGFFPWIDQVAPTLVPLLK,LAHLLQLSPHPEGR,NLDQVVSMVLSQFQSPHPR,QDVDLLGPNNQHLPK,VLPALAAAMDDFQNPR
4-7proteome,8-12proteome	AT5G64910.2	unknown protein; FUNCTIONS IN: molecular_function unknown; INVOLVED IN: biological_process unknown; LOCATED IN: cellular_component unknown; BEST Arabidopsis thaliana protein match is: unknown protein (TAIR:AT5G10010.1).			AMAAYDTAQEALEK,FYPLPSPDTPHTAGIEK,IMFPSEPPVECEYDWVK,KFNYCLPYINNPYK,NFPIFILGCTQR
4-7proteome	AT2G30390.1	Encodes one of two ferrochelatase genes in Arabidopsis. Ferrochelatase is the terminal enzyme of heme biosynthesis. FC-II is speculated to operate in photosynthetic cytochromes	FERROCHELATASE 2 (FC2)	(ATFC-II);FERROCHELATASE 2 (FC2); (FC-II)	AMANLIQSELGK
4-7proteome	AT4G01180.1	XH/XS domain-containing protein; CONTAINS InterPro DOMAIN/s: Domain of unknown function XS (InterPro:IPR005380), Domain of unknown function XH (InterPro:IPR005379); BEST Arabidopsis thaliana protein match is: XH/XS domain-containing protein (TAIR:AT5G59390.1); Has 49488 Blast hits to 31983 proteins in 1865 species: Archae - 714; Bacteria - 6983; Metazoa - 22984; Fungi - 2858; Plants - 1632; Virus…			AMCEQNEANEEAMK
4-7proteome	AT5G59390.1	XH/XS domain-containing protein; CONTAINS InterPro DOMAIN/s: Domain of unknown function XS (InterPro:IPR005380), Domain of unknown function XH (InterPro:IPR005379); BEST Arabidopsis thaliana protein match is: XH/XS domain-containing protein (TAIR:AT4G01180.1); Has 1807 Blast hits to 1807 proteins in 277 species: Archae - 0; Bacteria - 0; Metazoa - 736; Fungi - 347; Plants - 385; Viruses - 0; Othe…			AMCEQNEANEEAMK,ATNDEYQDVLK,DFEGFESAMNFER,NQYGEEVYNEVVR
4-7proteome	AT3G26420.1	Zinc finger-containing glycine-rich RNA-binding protein. Cold-inducible. Contributes to the enhancement of freezing tolerance. Members of this protein family include AT3G26420 (ATRZ-1A), AT1G60650 (AtRZ-1b) and AT5G04280 (AtRZ-1c).	(ATRZ-1A)	RZ-1A (RZ-1A); (ATRZ-1A)	AMDEAIAAMNGMDLDGR,CFIGGLAWTTSDR,GFGFITFDEK
4-7proteome,8-12proteome	AT3G05600.1	alpha/beta-Hydrolases superfamily protein; FUNCTIONS IN: epoxide hydrolase activity, catalytic activity; EXPRESSED IN: 17 plant structures; EXPRESSED DURING: 13 growth stages; CONTAINS InterPro DOMAIN/s: Epoxide hydrolase-like (InterPro:IPR000639), Alpha/beta hydrolase fold-1 (InterPro:IPR000073); BEST Arabidopsis thaliana protein match is: alpha/beta-Hydrolases superfamily protein (TAIR:AT4G0234…			AMDLNWELTAPWTGAK,DNPFGEKPNPNSENIELPEWFSK,FMTGDFDMVYTTPGMK,MEGIDHR
4-7proteome	AT5G45750.1	RAB GTPase homolog A1C (RABA1c); FUNCTIONS IN: GTP binding; INVOLVED IN: protein transport, small GTPase mediated signal transduction; LOCATED IN: plasma membrane, nucleus, vacuole; EXPRESSED IN: 26 plant structures; EXPRESSED DURING: 14 growth stages; CONTAINS InterPro DOMAIN/s: Ras GTPase (InterPro:IPR001806), Small GTP-binding protein (InterPro:IPR005225), Small GTPase (InterPro:IPR020851), Ra…	RAB GTPASE HOMOLOG A1C (RABA1c)	RAB GTPASE HOMOLOG A1C (AtRABA1c);RAB GTPASE HOMOLOG A1C (RABA1c)	AMEAASESANVPSK,AMEAASESANVPSKGDK,AQIWDTAGQER,GAVGALLVYDVTR,HLVAVQTEDAK,NHTDPNIVVMLVGNK
4-7proteome,8-12proteome	AT4G18800.1	Encodes RabA1d, a member of the RabA subfamily of small Rab GTPases.	RAB GTPASE HOMOLOG A1D (RABA1d)	RAB GTPASE HOMOLOG A1D (RABA1d); (ATHSGBP); (ATRAB11B);RAB GTPASE HOMOLOG A1D (ATRABA1D)	AMEAGEDSGNVPSKGEK,AQIWDTAGQER,GAVGALLVYDVTR,HLVAVQTEDAK
4-7proteome,4-7phos	AT4G35800.1	Encodes the unique largest subunit of nuclear DNA-dependent RNA polymerase II; the ortholog of budding yeast RPB1 and a homolog of the E. coli RNA polymerase beta prime subunit.	RNA POLYMERASE II LARGE SUBUNIT (NRPB1)	RNA POLYMERASE II LARGE SUBUNIT (RNA_POL_II_LS); (RNA_POL_II_LSRNA_POL_II_LS);RNA POLYMERASE II LARGE SUBUNIT (NRPB1);RNA POLYMERASE II LARGE SUBUNIT (RPB1)	AMEDIMVK,ISDMHPVEIVDAVDK,QMSVIHVEHSETTEK,SSDQHLELGYK,SYYEMPDEDVSPDK
4-7proteome,8-12proteome	AT3G56070.1	rotamase cyclophilin 2 (ROC2) exhibiting peptidyl-prolyl cis-trans isomerase activity involved in signal transduction.	ROTAMASE CYCLOPHILIN 2 (ROC2)	ROTAMASE CYCLOPHILIN 2 (ROC2)	AMEDVGSDMGNPSER,VFFDILIGK
4-7proteome,8-12proteome	AT5G53480.1	ARM repeat superfamily protein; FUNCTIONS IN: protein transporter activity, binding; INVOLVED IN: intracellular protein transport, protein import into nucleus, docking; LOCATED IN: nucleus, chloroplast, nuclear pore, cytoplasm; EXPRESSED IN: 25 plant structures; EXPRESSED DURING: 13 growth stages; CONTAINS InterPro DOMAIN/s: Importin-beta, N-terminal (InterPro:IPR001494), Armadillo-like helical (…	HOMOLOG OF HUMAN KPNB1 (KPNB1)	HOMOLOG OF HUMAN KPNB1 (KPNB1); (ATKPNB1)	AMEVTQLLINAQSIDGTVR,ILTAVVQGMNAAEGNTDVR,TAAYEALNEVVR,TAIGVLGDLADTLGSHVGGLIQQSVSSK
4-7proteome,8-12proteome	AT3G19450.1	Encodes a catalytically active cinnamyl alcohol dehydrogenase which uses p-coumaryl aldehyde as a preferred substrate. It can also use caffeyl, coniferyl and d-hydroxyconiferyl aldehydes as substrates.	(ATCAD4)	(CAD-C); (CAD); (ATCAD4);CINNAMYL ALCOHOL DEHYDROGENASE 4 (CAD4)	AMGHHVTVISSSDK,DPSGVLSPYSYTLR,GGILGLGGVGHMGVK,NDLGMSNYPMVPGHEVVGEVLEVGSDVSK
4-7proteome,8-12proteome	AT2G37470.1	Histone superfamily protein; FUNCTIONS IN: DNA binding; INVOLVED IN: nucleosome assembly; LOCATED IN: nucleus, nucleosome; EXPRESSED IN: 24 plant structures; EXPRESSED DURING: 15 growth stages; CONTAINS InterPro DOMAIN/s: Histone H2B (InterPro:IPR000558), Histone-fold (InterPro:IPR009072), Histone core (InterPro:IPR007125); BEST Arabidopsis thaliana protein match is: Histone superfamily protein (…			AMGIMNSFINDIFEK,LVLPGELAK
4-7proteome	AT5G59910.1	HTB4; FUNCTIONS IN: DNA binding; INVOLVED IN: nucleosome assembly; LOCATED IN: nucleolus; EXPRESSED IN: 24 plant structures; EXPRESSED DURING: 13 growth stages; CONTAINS InterPro DOMAIN/s: Histone H2B (InterPro:IPR000558), Histone-fold (InterPro:IPR009072), Histone core (InterPro:IPR007125); BEST Arabidopsis thaliana protein match is: Histone superfamily protein (TAIR:AT3G45980.1); Has 1807 Blast…	(HTB4)	(HTB4)	AMGIMNSFINDIFEK,LVLPGELAK,QVHPDIGISSK
4-7proteome,4-7phos,8-12phos,8-12proteome	AT1G18210.1	Calcium-binding EF-hand family protein; FUNCTIONS IN: calcium ion binding; INVOLVED IN: biological_process unknown; LOCATED IN: plasma membrane, vacuole; EXPRESSED IN: 25 plant structures; EXPRESSED DURING: 13 growth stages; CONTAINS InterPro DOMAIN/s: EF-Hand 1, calcium-binding site (InterPro:IPR018247), EF-HAND 2 (InterPro:IPR018249), EF-hand-like domain (InterPro:IPR011992), Calcium-binding EF…			AMGTSYTETELNR,ASANPETAKPTPATVDMANPEELK,ASANPETAKPTPATVDMANPEELKK,DAFDLYDQDK,ISVLELGGVFK,LGMSCSVEDCTR,MIGPVDADGDGNVNFEEFQK,VLEEVDTDRDGYINLDEFSTLCR
4-7phos,8-12phos	AT1G01350.1	Zinc finger (CCCH-type/C3HC4-type RING finger) family protein; FUNCTIONS IN: zinc ion binding, nucleic acid binding; CONTAINS InterPro DOMAIN/s: Zinc finger, CCCH-type (InterPro:IPR000571), Zinc finger, RING-type, conserved site (InterPro:IPR017907), Zinc finger, RING-type (InterPro:IPR001841); BEST Arabidopsis thaliana protein match is: Zinc finger (CCCH-type/C3HC4-type RING finger) family prote…			AMGVEDEDDEADKDsDEDENALPFAcFIcR
4-7proteome,8-12proteome	ATCG00490.1	large subunit of RUBISCO. Protein is tyrosine-phosphorylated and its phosphorylation state is modulated in response to ABA in Arabidopsis thaliana seeds.	(RBCL)	(RBCL)	AMHAVIDR,AVYECLR,DDENVNSQPFMR,DLAVEGNEIIR,DNGLLLHIHR,DTDILAAFR,EITFNFPTIDK,EITFNFPTIDKLDGQE,ESTLGFVDLLR,ESTLGFVDLLRDDYVEK,GGLDFTKDDENVNSQPFMR,GHYLNATAGTCEEMIK,LSGGDHIHAGTVVGK,LTYYTPEYETK,TFQGPPHGIQVER,VALEACVQAR,VTPQPGVPPEEAGAAVAAESSTGTWTTVWTDGLTSLDR,WSPELAAACEVWK,YGRPLLGCTIKPK
4-7proteome,8-12proteome	AT5G56350.1	Pyruvate kinase family protein; FUNCTIONS IN: pyruvate kinase activity, potassium ion binding, magnesium ion binding, catalytic activity; INVOLVED IN: glycolysis; LOCATED IN: cellular_component unknown; EXPRESSED IN: 22 plant structures; EXPRESSED DURING: 13 growth stages; CONTAINS InterPro DOMAIN/s: Pyruvate kinase, C-terminal-like (InterPro:IPR015795), Pyruvate kinase, active site (InterPro:IPR…			AMIEQRPK,ASHDESTEEAIEFATQYGK,CENSAMLGER,IMLYSPVPMSPLESLASSAVR
4-7proteome,8-12proteome	AT4G36130.1	Ribosomal protein L2 family; FUNCTIONS IN: structural constituent of ribosome; INVOLVED IN: translation; LOCATED IN: cytosolic ribosome, ribosome, cytosolic large ribosomal subunit, plasma membrane, vacuole; EXPRESSED IN: guard cell, cultured cell; CONTAINS InterPro DOMAIN/s: Nucleic acid-binding, OB-fold (InterPro:IPR012340), Ribosomal protein L2 (InterPro:IPR002171), Translation protein SH3-lik…			AMIGQVAGGGR,ASGDYAIVIAHNPDNDTSR,ATLVVGNVLPLR,GVAMNPVEHPHGGGNHQHIGHASTVR,KATLVVGNVLPLR
4-7proteome,8-12proteome	AT2G18020.1	embryo defective 2296 (EMB2296); FUNCTIONS IN: structural constituent of ribosome, protein binding; INVOLVED IN: translation, embryo development ending in seed dormancy; LOCATED IN: in 7 components; EXPRESSED IN: male gametophyte, guard cell, cultured cell; EXPRESSED DURING: L mature pollen stage, M germinated pollen stage; CONTAINS InterPro DOMAIN/s: Nucleic acid-binding, OB-fold (InterPro:IPR01…	EMBRYO DEFECTIVE 2296 (EMB2296)	EMBRYO DEFECTIVE 2296 (EMB2296)	AMIGQVAGGGR,ASGDYAIVIAHNPDSDTTR,ATLVVGNVLPLR,GVAMNPVEHPHGGGNHQHIGHASTVR,KATLVVGNVLPLR,LRGQAAASAAK,SIPEGAVVCNVEHHVGDR
4-7proteome,8-12proteome	AT5G16510.1	RGP5 is a member of the reversably-glycosylated family of proteins. Analyses using tagged RGP5 suggest that it is present in the cytosol and in association with the Golgi apparatus. Recombinant RGP5 does not have UDP-arabinose mutase activity based on an in vitro assay even though the related RGP1, RGP2, and RGP3 proteins do have activity in the same assay. RGP5 can form complexes with RGP1 and R…	REVERSIBLY GLYCOSYLATED POLYPEPTIDE 5 (RGP5)	REVERSIBLY GLYCOSYLATED POLYPEPTIDE 5 (RGP5);REVERSIBLY GLYCOSYLATED PROTEIN 5 (RGP5)	AMLPISGINIAFNR,ELVGPALVPALR,EQLGSDDPAFTQAADAMVK,SGVPCAASCGLWLNLADLDAPTQALK,VEDCVIELAK
4-7proteome,8-12proteome	AT5G10860.1	Encodes a single cystathionine beta-Synthase domain-containing protein. Modulates development by regulating the thioredoxin system.	CBS DOMAIN CONTAINING PROTEIN 3 (CBSX3)	CBS DOMAIN CONTAINING PROTEIN 3 (CBSX3)	AMQLMTDNR,AVVHEHREELQR,GMIGMVSIGDVVR,SADGSWLWCTTDDTVYDAVK,SMTQHNVGALVVVKPGEQQALAGIITER,VGDIMTEENK
4-7proteome,8-12proteome	AT2G17200.1	Encodes a ubiquitin receptor protein that specifically associates with PEX2 and PEX12.	(DSK2B)	(DSK2); (DSK2B)	AMSNIESMPEGFNMLR,ELVAQSSDVPANQQR,GSAPSSAPPPAPAASQTTAPSVTR
4-7proteome,8-12proteome	AT2G17190.1	Encodes a ubiquitin receptor protein that specifically associates with PEX2 and PEX12.	(DSK2A)	(DSK2A)	AMSNIESMPEGFNMLR,EMMNTPAIQNLMNNPEFMR,FATQLQQLQEMGFYDR
4-7proteome,8-12proteome	AT4G25550.1	Cleavage/polyadenylation specificity factor, 25kDa subunit; CONTAINS InterPro DOMAIN/s: Cleavage/polyadenylation specificity factor, 25kDa subunit (InterPro:IPR016706); BEST Arabidopsis thaliana protein match is: homolog of CFIM-25 (TAIR:AT4G29820.1); Has 397 Blast hits to 397 proteins in 170 species: Archae - 0; Bacteria - 0; Metazoa - 171; Fungi - 88; Plants - 70; Viruses - 0; Other Eukaryotes …			AMSQVVNTYPLSNYSFGTK,LLAVPLFELYDNVQR,RLYIVHLSEK,YGPVISTIPQQLSR
4-7proteome	AT2G17560.3	Encodes a protein belonging to the subgroup of HMGB (high mobility group B) proteins that have a distinctive DNA-binding motif, the HMG-box domain. The motif confers non-sequence specific interaction with linear DNA and structure-specific binding to distorted DNA sites. The HMGB proteins are involved in the assembly of nucleoprotein complexes. Can be phosphorylated by CK2alpha.	HIGH MOBILITY GROUP B4 (HMGB4)	(NFD04);NUCLEOSOME/CHROMATIN ASSEMBLY FACTOR D4 (NFD4);HIGH MOBILITY GROUP B4 (HMGB4)	AMTDEDKAPYVAK,RPPSAFFVFLEDFR
4-7proteome	AT4G34660.2	SH3 domain-containing protein; FUNCTIONS IN: clathrin binding; INVOLVED IN: biological_process unknown; EXPRESSED IN: 23 plant structures; EXPRESSED DURING: 14 growth stages; CONTAINS InterPro DOMAIN/s: Src homology-3 domain (InterPro:IPR001452); BEST Arabidopsis thaliana protein match is: SH3 domain-containing protein (TAIR:AT4G18060.1).			AMVLGAPLEDAR,EAASALASVEDQQQK,QEAEAQATEVAR
4-7proteome	AT3G46010.1	Actin-depolymerizing factor (ADF) and cofilin define a family of actin-binding proteins essential for the rapid turnover of filamentous actin in vivo.	ACTIN DEPOLYMERIZING FACTOR 1 (ADF1)	(ATADF1); (atadf);ACTIN DEPOLYMERIZING FACTOR 1 (ADF1)	ANAASGMAVHDDCK,IFFIAWCPDIAK,VGQPIQTYEEFAACLPADECR
4-7proteome,8-12proteome	AT5G59890.1	actin depolymerizing factor 4 (ADF4) mRNA, complete cds	ACTIN DEPOLYMERIZING FACTOR 4 (ADF4)	ACTIN DEPOLYMERIZING FACTOR 4 (ADF4); (ATADF4)	ANAASGMAVHDDCK,IFFIAWCPDVAK,VGEPILTYEDFAASLPADECR
4-7proteome,8-12proteome	AT5G59880.2	Encodes actin depolymerizing factor 3 (ADF3).	ACTIN DEPOLYMERIZING FACTOR 3 (ADF3)	ACTIN DEPOLYMERIZING FACTOR 3 (ADF3)	ANAASGMAVHDDCK,IFFVAWSPDTAR
4-7proteome	AT4G34430.3	Member of a small family of SWI3-like genes in Arabidopsis. Referred to as CHB4 in Zhou et al. (2002).	(CHB3)	SWITCH/SUCROSE NONFERMENTING 3D (ATSWI3D); (CHB3)	ANALGGSNFFSSAPSK,DSAGTLAFAGSSGDSPASEPMPAPR,EEGANDVLSTPDK,FTAQATPSGLFPDPMAADELLK,LAGSDVATASAR,SEVLNVAVGADGEKPKEEEER,SLHSNSGMLLATR,VSQESSKPGDASEETNEMEAEQK
4-7proteome,8-12proteome	AT3G20000.1	Encodes a component of the TOM receptor complex responsible for the recognition and translocation of cytosolically synthesized mitochondrial preproteins. With TOM22, functions as the transit peptide receptor at the surface of the mitochondrial outer membrane and facilitates the movement of preproteins into the translocation pore.	TRANSLOCASE OF THE OUTER MITOCHONDRIAL MEMBRANE 40 (TOM40)	TRANSLOCASE OF THE OUTER MITOCHONDRIAL MEMBRANE 40 (TOM40)	ANALITNEEHMSQAMFNFDYMGSDYR,FSLSHSVMMGPTEVPAQSPETTIK,IPTAHYEFGANYYDPK,SDNFEGLR,VDYSNLPSPVPYEELHR,VSLATDFMYNYFSR
4-7proteome,4-7phos	AT5G17510.1	unknown protein; BEST Arabidopsis thaliana protein match is: unknown protein (TAIR:AT3G03460.1); Has 1807 Blast hits to 1807 proteins in 277 species: Archae - 0; Bacteria - 0; Metazoa - 736; Fungi - 347; Plants - 385; Viruses - 0; Other Eukaryotes - 339 (source: NCBI BLink).			ANAVGNQGSNIQLSHEMGEQGR,LMVEQALLQDER
4-7proteome,8-12proteome	AT4G25630.1	encodes a fibrillarin, a key nucleolar protein in eukaryotes which associates with box C/D small nucleolar RNAs (snoRNAs) directing 2'-O-ribose methylation of the rRNA. This gene also encodes a novel box C/D snoRNA, U60.2f in its fifth intron that accumulates in seedlings and that their targeted residue on the 25 S rRNA is methylated.	FIBRILLARIN 2 (FIB2)	(ATFIB2);FIBRILLARIN 2 (FIB2)	ANCIDSTVPAEAVFQTEVK,DHACVVGGYR,ILALNASYFLK,LAAAILGGVDNIWIKPGAK,LQQEQFKPAEQVTLEPFER
4-7proteome,8-12proteome	AT3G05060.1	SAR DNA-binding protein, putative, strong similarity to SAR DNA-binding protein-1 (Pisum sativum) GI:3132696; contains Pfam profile PF01798: Putative snoRNA binding domain; encodes NOP58-like protein			ANCQGETLAVADSK,EWYGWHFPELAK,FDNTSEALEAVAK,IDCIHNNAVMELLR,KKVEEEKPEEEEPSEK,KVEEEKPEEEEPSEK,LDFSEILADEIEADLK,MGSGGLITPAK,MNTIAPNLTALVGELVGAR,QPGSTVQILGAEK,SQFTELISGLGDQDLAPMSLGLSHSLAR,TYNTAADSLLGETSAK,VDALGDSQDNTMGLENR,VEEEKPEEEEPSEK
4-7proteome,4-7phos	AT2G41620.1	Nucleoporin interacting component (Nup93/Nic96-like) family protein; FUNCTIONS IN: protein binding; INVOLVED IN: transport; LOCATED IN: nucleolus; EXPRESSED IN: 24 plant structures; EXPRESSED DURING: 15 growth stages; CONTAINS InterPro DOMAIN/s: Nucleoporin interacting component Nup93/Nic96 (InterPro:IPR007231); BEST Arabidopsis thaliana protein match is: Nucleoporin interacting component (Nup93/…			ANDQEMSGWTDLLHSSSK,EAHAGQLVPVGSSPR
4-7proteome,8-12proteome	AT2G18040.1	phosphorylation-specific peptidyl prolyl cis/trans isomerase (PPIase) with specificity for phosphoserine-proline bonds	PEPTIDYLPROLYL CIS/TRANS ISOMERASE, NIMA-INTERACTING 1 (PIN1AT)	PEPTIDYLPROLYL CIS/TRANS ISOMERASE, NIMA-INTERACTING 1 (PIN1AT)	ANFEEVATR,VGDISDIVDTDSGVHIIK
4-7proteome,8-12proteome	AT2G47610.1	Ribosomal protein L7Ae/L30e/S12e/Gadd45 family protein; FUNCTIONS IN: structural constituent of ribosome; INVOLVED IN: translation; LOCATED IN: cytosolic ribosome, cytosolic large ribosomal subunit, nucleolus, plasma membrane, chloroplast; EXPRESSED IN: 24 plant structures; EXPRESSED DURING: 13 growth stages; CONTAINS InterPro DOMAIN/s: Ribosomal protein L7A/L8 (InterPro:IPR001921), Ribosomal pro…			ANFNDKYEEYR,ANFNDKYEEYRK,LGAVVHQK,LKVPPALNQFTK,TASCLCLTTVK,YGLNHVTYLIEQNK
4-7proteome,8-12proteome	AT3G62870.1	Ribosomal protein L7Ae/L30e/S12e/Gadd45 family protein; FUNCTIONS IN: structural constituent of ribosome; INVOLVED IN: translation; LOCATED IN: cytosolic ribosome, cytosolic large ribosomal subunit, plasma membrane, membrane; EXPRESSED IN: 25 plant structures; EXPRESSED DURING: 13 growth stages; CONTAINS InterPro DOMAIN/s: Ribosomal protein L7A/L8 (InterPro:IPR001921), Ribosomal protein L7Ae/L8/N…			ANFNDKYEEYR,ANFNDKYEEYRK,LGAVVHQK,LKVPPALNQFTK,VTNPLFER,YGLNHVTYLIEQNK
4-7proteome,8-12proteome	AT3G06580.1	Encodes a protein with galactose kinase activity. The gene was shown to complement the yeast Agal1 mutant defective in the galactokinase gene GAL1.	(GALK)	(GALK);GALACTOSE KINASE 1 (GAL1)	ANFNDVFGASPQLFAR,EYLKEEPYTAEEIEK,HIGTQSGGMDQAISIMAK,TGFAELIDFNPVR
4-7phos	AT1G24560.1	unknown protein; BEST Arabidopsis thaliana protein match is: unknown protein (TAIR:AT3G49055.1); Has 71940 Blast hits to 38124 proteins in 2481 species: Archae - 1358; Bacteria - 12126; Metazoa - 32861; Fungi - 6786; Plants - 4024; Viruses - 195; Other Eukaryotes - 14590 (source: NCBI BLink).			aNGADEDAVLsDVESDEPAPVVLK
4-7proteome	AT4G03210.1	encodes a member of xyloglucan endotransglucosylase/hydrolases (XTHs) that catalyze the cleavage and molecular grafting of xyloglucan chains function in loosening and rearrangement of the cell wall. Gene is expressed in shoot apex region, flower buds, flower stalks and internodes bearing flowers.	XYLOGLUCAN ENDOTRANSGLUCOSYLASE/HYDROLASE 9 (XTH9)	XYLOGLUCAN ENDOTRANSGLUCOSYLASE/HYDROLASE 9 (XTH9)	ANHMIYDYCFDATR,DQAMGVYSSIWNADDWATQGGLVK,EFQIDACEIPTTTDLSK,SSWAMDHCVNEGEVTK,SVVFMVDETPIR,TDWSHAPFVASYK
4-7phos,8-12phos,8-12proteome	AT1G51510.1	This gene is predicted to encode a protein involved in the exon junction complex. Though there is a predicted RNA binding motif, in the Drosophila ortholog (33% identity), this motif mediates interactions with Mago and is not available for RNA binding. The Arabidopsis Y14 protein appears to be predominantly nucleolar, but there is also some evidence for its presence in the cytoplasm.	(Y14)	(Y14)	aNIESEAVDFEPEEDDLMDEEGTAIDGADVsPRAGHPR aNIESEAVDFEPEEDDLmDEEGTAIDGADVsPR
4-7proteome,4-7phos,8-12proteome	AT5G57870.2	Encodes a putative eukaryotic translation initiation factor	EUKARYOTIC TRANSLATION INITIATION FACTOR ISOFORM 4G1 (eIFiso4G1)	EUKARYOTIC TRANSLATION INITIATION FACTOR ISOFORM 4G1 (eIFiso4G1)	ANISSNQGGGPAPVLVK,ETAAELFGEEGTWAR,FMVQNIIDMR,GVITLIFDK,IVHHIVQELLGADEK,LLGEALQCVEELGLPSYHPEFVK,LSEEVLQR,MPGMPGVDNDNWEVPR,NPQLELR,SLLASQAADIEACR,SLLEEYFNVR,TSALLQGSGSVSRPVTVSAERPAQSVAPLTVPVPVEKPQPSGPK,YVEASQYNR
4-7proteome,8-12proteome	AT2G34480.1	Ribosomal protein L18ae/LX family protein; FUNCTIONS IN: structural constituent of ribosome; INVOLVED IN: translation, ribosome biogenesis; LOCATED IN: cytosolic ribosome, ribosome, cytosolic large ribosomal subunit, plasma membrane; EXPRESSED IN: 23 plant structures; EXPRESSED DURING: 13 growth stages; CONTAINS InterPro DOMAIN/s: Ribosomal protein L18ae/LX (InterPro:IPR021138), Ribosomal protein…			ANKPNLFM,DTTLNGAVEQMYTEMASR,FHQYQVVGR,FPCIQIIK,IKFPLVFR,LWATNEVR,SNGQMLAINEIYEK
4-7proteome,8-12proteome	AT5G61790.1	calnexin 1 (CNX1); FUNCTIONS IN: unfolded protein binding, calcium ion binding; INVOLVED IN: protein folding; LOCATED IN: in 8 components; EXPRESSED IN: 26 plant structures; EXPRESSED DURING: 15 growth stages; CONTAINS InterPro DOMAIN/s: Calreticulin/calnexin, P (InterPro:IPR009033), Calreticulin/calnexin (InterPro:IPR001580), Calreticulin/calnexin, conserved site (InterPro:IPR018124), Concanaval…	CALNEXIN 1 (CNX1)	(ATCNX1);CALNEXIN 1 (CNX1)	ANLLSGEDFEPALIPAK,CEAAPGCGEWK,FQEGLECGGAYLK,LSHVYTAILKPDNEVR,QKAEEEAAGSADGLK,SEGHEDYGLLVSEK,TIPDPEDKKPEDWDER,YLRPQEAGWTPQGFDSESPYSIMFGPDK
4-7proteome,8-12proteome	AT1G78370.1	Encodes glutathione transferase belonging to the tau class of GSTs. Naming convention according to Wagner et al. (2002).	GLUTATHIONE S-TRANSFERASE TAU 20 (GSTU20)	GLUTATHIONE S-TRANSFERASE TAU 20 (ATGSTU20);GLUTATHIONE S-TRANSFERASE TAU 20 (GSTU20)	ANLPILLDYWPSMFGMR,IVAYAAEYR,SPLLLQSNPIHK
4-7proteome	AT1G10490.1	CONTAINS InterPro DOMAIN/s: Domain of unknown function DUF1726 (InterPro:IPR013562), Domain of unknown function DUF699, exodeoxyribonuclease V alpha chain (InterPro:IPR007807); BEST Arabidopsis thaliana protein match is: Domain of unknown function (DUF1726) ;Putative ATPase (DUF699) (TAIR:AT3G57940.1); Has 1351 Blast hits to 1310 proteins in 616 species: Archae - 139; Bacteria - 698; Metazoa - 17…			ANLPPLLVPLR
4-7proteome,8-12proteome	AT3G22960.1	encodes a chloroplast pyruvate kinase alpha subunit. Important for seed oil biosynthesis. Ubiquitously expressed, with significantly increased expression in maturing seeds.	(PKP-ALPHA)	(PKP-ALPHA);PLASTIDIAL PYRUVATE KINASE 1 (PKP1)	ANLTFWR,FEVIEK,GDLGAQIPLEQVPAAQQR,IESIDSLTNLEEIILASDGAMVAR,ISEEICNSAAK,LNLQWGLIPFR,RHESVPLQAIGSSFSDK,RLNLQWGLIPFR,VGDELLVDGGMVR
4-7proteome,4-7phos,8-12phos,8-12proteome	AT1G19870.1	Encodes a microtubule-associated protein.	IQ-DOMAIN 32 (iqd32)	IQ-DOMAIN 32 (iqd32)	ANLTTEEQNLEETQNVK,DATSMGTVEDPK,FEELTSSTGSNK,GLITSVVSETTPASR,ISPQADFVNSDSTVENK,LISCSGGDDTSADPNSTALENK,QEIGTGEATEQEEGK,QEIGTGEATEQEEGKEQK,VEGQNVELSETEK
4-7proteome,8-12proteome	AT3G13772.1	Encodes an Arabidopsis Transmembrane nine (TMN) protein. Transmembrane nine (TM9) proteins are localized in the secretory pathway of eukaryotic cells and are involved in cell adhesion and phagocytosis. Overexpression of this protein in yeast alters copper and zinc homeostasis.	TRANSMEMBRANE NINE 7 (TMN7)	TRANSMEMBRANE NINE 7 (TMN7); (AtTMN7)	ANMILDNLPVAVLR,DGSQSTTYEHGFR
4-7proteome,8-12proteome	AT2G29560.1	Encodes a putative phosphoenolpyruvate enolase that is localized both to the nucleus and the cytoplasm.	CYTOSOLIC ENOLASE (ENOC)	CYTOSOLIC ENOLASE (ENOC)	ANMVLPVPAFTVLSGGK,KIEDAVNAAVR,LQGQIDQAMIDLDK
4-7proteome	AT1G15200.1	protein-protein interaction regulator family protein; CONTAINS InterPro DOMAIN/s: Pinin/SDK/memA protein (InterPro:IPR006786); Has 5330 Blast hits to 4034 proteins in 383 species: Archae - 10; Bacteria - 289; Metazoa - 2328; Fungi - 484; Plants - 229; Viruses - 50; Other Eukaryotes - 1940 (source: NCBI BLink).			ANNEGMNLQETMDK,EIEEQCLGNVEK,IYYAPVKPLEEDTSEVEQQK
4-7proteome,8-12proteome	AT3G20390.1	Encodes a plastidial RidA (Reactive Intermediate Deaminase A) homolog that hydrolyzes the enamines/imines formed by Thr dehydratase from Ser or Thr.	REACTIVE INTERMEDIATE DEAMINASE A (RIDA)	REACTIVE INTERMEDIATE DEAMINASE A (RIDA)	ANNLVFLSGVLGLIPETGK,APAALGPYSQAIK,FVSESVEDQTEQVLK,STYQVAALPLNAK,TTIMLADLADFK
4-7proteome	AT5G61020.2	evolutionarily conserved C-terminal region 3 (ECT3); CONTAINS InterPro DOMAIN/s: YTH domain (InterPro:IPR007275); BEST Arabidopsis thaliana protein match is: evolutionarily conserved C-terminal region 2 (TAIR:AT3G13460.1); Has 1114 Blast hits to 1097 proteins in 185 species: Archae - 0; Bacteria - 6; Metazoa - 492; Fungi - 144; Plants - 353; Viruses - 0; Other Eukaryotes - 119 (source: NCBI BLink…	EVOLUTIONARILY CONSERVED C-TERMINAL REGION 3 (ECT3)	EVOLUTIONARILY CONSERVED C-TERMINAL REGION 3 (ECT3)	ANPDHVSDVLHNLSIDPTTK,HITLENNENKPVTNSR,LGYQSAAYNAK
4-7proteome,8-12proteome	AT1G31180.1	The AtIMD3 is one out of 3 genes encoding the enzyme 3-isopropylmalate dehydrogenase involved in leucine biosynthesis in Arabidopsis. Its subcellular location has been targeted to plastids.	ISOPROPYLMALATE DEHYDROGENASE 3 (IMD3)	ARABIDOPSIS ISOPROPYLMALATE DEHYDROGENASE 3 (ATIMD3);ISOPROPYLMALATE DEHYDROGENASE 3 (IMD3);ISOPROPYLMALATE DEHYDROGENASE 1 (IPMDH1)	ANPLATILSAAMLLK,DLNVFANLRPATVLPQLVDASTLKK,ELTGGIYFGEPR,EVAQGVDMMIVR,MIEDAVVDALNK,QSDAILLGAIGGYK
4-7proteome,8-12proteome	AT1G80560.1	The AtIMD2 is one out of 3 genes encoding the enzyme 3-isopropylmalate dehydrogenase involved in leucine biosynthesis in Arabidopsis. Its subcellular location has been targeted to plastids.	ISOPROPYLMALATE DEHYDROGENASE 2 (IMD2)	ARABIDOPSIS ISOPROPYLMALATE DEHYDROGENASE 2 (ATIMD2);ISOPROPYLMALATE DEHYDROGENASE 2 (IMD2)	ANPLATILSAAMLLK,ELTGGIYFGEPR,EMPIGGAALDLVGVPLPEETISAAK,EVAEGVDLMVVR,VFANLRPATVLPQLVDASTLK
4-7proteome	AT3G18090.1	Encodes a subunit of RNA polymerase IV (aka RNA polymerase D). NRPD2b is closely related to NRPD2a, but has lower levels of transcription and does not affect endogenous siRNA when mutated.	NUCLEAR RNA POLYMERASE D2B (NRPD2B)	NUCLEAR RNA POLYMERASE D2B (NRPD2B)	ANPLQTLIDLR
4-7proteome	AT3G14210.1	A semidominant QTL which has an epistatic effect on the Epithiospecifier gene. Represses nitrile formation and favors isothiocyanate production during glucosinolate hydrolysis. The functional allele deters the insect herbivory T. ni.	EPITHIOSPECIFIER MODIFIER 1 (ESM1)	EPITHIOSPECIFIER MODIFIER 1 (ESM1)	ANPNADASAQQAFVTNVINR
4-7proteome,8-12proteome	AT4G35260.1	Encodes a regulatory subunit of the mitochondrially-localized NAD+- dependent isocitrate dehydrogenase.	ISOCITRATE DEHYDROGENASE 1 (IDH1)	ISOCITRATE DEHYDROGENASE 1 (IDH1);ISOCITRATE DEHYDROGENASE I (IDH-I)	ANPVALLLSSAMMLR,DLGGTSTTQEVVDAVIAK,ENTEGEYAGLEHEVVPGVVESLK,HLQFPSFADR,TPVGGGVSSLNVQLR,YDVHGEMSR
4-7proteome,4-7phos	AT3G55560.1	AT-hook protein of GA feedback 2 (AGF2); INVOLVED IN: biological_process unknown; LOCATED IN: chloroplast; EXPRESSED IN: 19 plant structures; EXPRESSED DURING: 6 growth stages; CONTAINS InterPro DOMAIN/s: Protein of unknown function DUF296 (InterPro:IPR005175), Predicted AT-hook DNA-binding (InterPro:IPR014476); BEST Arabidopsis thaliana protein match is: AT-hook motif nuclear-localized protein 2…	AT-HOOK MOTIF NUCLEAR-LOCALIZED PROTEIN 15 (AHL15)	AT-HOOK MOTIF NUCLEAR-LOCALIZED PROTEIN 15 (AHL15);AT-HOOK PROTEIN OF GA FEEDBACK 2 (AGF2)	ANPWWVGNVAIGGVESPVTSSAPSLHHR,LPIEEEQQQEQPLQLEDGKK
4-7proteome,4-7phos,8-12phos,8-12proteome	AT4G39680.1	SAP domain-containing protein; FUNCTIONS IN: DNA binding, nucleic acid binding; INVOLVED IN: biological_process unknown; LOCATED IN: cytosol, nucleus, chloroplast; EXPRESSED IN: 26 plant structures; EXPRESSED DURING: 14 growth stages; CONTAINS InterPro DOMAIN/s: DNA-binding SAP (InterPro:IPR003034); Has 10985 Blast hits to 6880 proteins in 693 species: Archae - 26; Bacteria - 1256; Metazoa - 3900…			ANQEPQMFPVTVGDR,DIAGLDSSVVAR,ENNIIDAGDSEK,FQEPSTVVGESHPMDVEEPLEQK,HLIAEFVR,KLPANDQEAVGNNEPAK,LPANDQEAVGNNEPAK,LPLPPPPPIAPEEQEPPIVTLDDLFK,NQTTPVTPVEAAFSTETTPVTAEK,RKLPANDQEAVGNNEPAK,SAMYNQVSEVIPVTGFEVK,SENNEPFSGLDGGDSK,SSSPFPVLDNRPIDK,TGNVTSFWMDHIK,THCYVSYPSVEEAAATR,TSVGGGDDSNAANADMIK,VPEAQITNSATPTTTPR,VTELKEELK
4-7proteome,4-7phos,8-12phos	AT3G23540.2	alpha/beta-Hydrolases superfamily protein; LOCATED IN: cellular_component unknown; EXPRESSED IN: 25 plant structures; EXPRESSED DURING: 15 growth stages; BEST Arabidopsis thaliana protein match is: alpha/beta-Hydrolases superfamily protein (TAIR:AT4G14290.1); Has 35333 Blast hits to 34131 proteins in 2444 species: Archae - 798; Bacteria - 22429; Metazoa - 974; Fungi - 991; Plants - 531; Viruses -…			ANQSETDSASSPVTR
4-7phos,8-12phos,8-12proteome	AT5G46790.1	Encodes a member of the PYR (pyrabactin resistance )/PYL(PYR1-like)/RCAR (regulatory components of ABA receptor) family proteins with 14 members. PYR/PYL/RCAR family proteins function as abscisic acid sensors. Mediate ABA-dependent regulation of protein phosphatase 2Cs ABI1 and ABI2.	PYR1-LIKE 1 (PYL1)	PYR1-LIKE 1 (PYL1);REGULATORY COMPONENTS OF ABA RECEPTOR 12 (RCAR12)	aNSESSSsPVNEEENSQR
4-7proteome,8-12proteome	AT4G38970.1	Protein is tyrosine-phosphorylated and its phosphorylation state is modulated in response to ABA in Arabidopsis thaliana seeds.	FRUCTOSE-BISPHOSPHATE ALDOLASE 2 (FBA2)	FRUCTOSE-BISPHOSPHATE ALDOLASE 2 (FBA2); (ATFBA2)	ANSLAQLGK,ATPEQVAAYTLK,GILAMDESNATCGK,GLVPLVGSNNESWCQGLDGLSSR,TAAYYQQGAR,TWGGRPENVNAAQTTLLAR,YAAISQDSGLVPIVEPEILLDGEHDIDR
4-7proteome,8-12proteome	AT3G17390.1	S-adenosylmethionine synthetase	METHIONINE OVER-ACCUMULATOR 3 (MTO3)	METHIONINE ADENOSYLTRANSFERASE 4 (MAT4);S-ADENOSYLMETHIONINE SYNTHETASE 3 (SAMS3);METHIONINE OVER-ACCUMULATOR 3 (MTO3)	ANVDYEQIVR,DDADFTWEVVKPLK,EHVIKPVIPEK,FVIGGPHGDAGLTGR,IIIDTYGGWGAHGGGAFSGK,IPDKEILEIVK,KPEEVGAGDQGHMFGYATDETPELMPLTHVLATK,LCDQISDAILDACLEQDPESK,MESFLFTSESVNEGHPDK,TAAYGHFGRDDADFTWEVVKPLK,VHTVLISTQHDETVTNDEIAADLK,VLVNIEQQSPDIAQGVHGHLTK
4-7phos	AT1G58025.1	DNA-binding bromodomain-containing protein; CONTAINS InterPro DOMAIN/s: Bromodomain, conserved site (InterPro:IPR018359), Bromodomain (InterPro:IPR001487); BEST Arabidopsis thaliana protein match is: nuclear protein X1 (TAIR:AT5G63320.1); Has 30201 Blast hits to 17322 proteins in 780 species: Archae - 12; Bacteria - 1396; Metazoa - 17338; Fungi - 3422; Plants - 5037; Viruses - 0; Other Eukaryotes…			ANVEDKtQsIDR MEVDAPsPIAGSVDLADNIAAK ANVEDKtQsIDR
4-7proteome,8-12proteome	AT4G18970.1	GDSL-motif esterase/acyltransferase/lipase. Enzyme group with broad substrate specificity that may catalyze acyltransfer or hydrolase reactions with lipid and non-lipid substrates.			ANYFPYGIDFQYGPTGR,ESASDAHPYDIQQLAR,FALVGIGAIGCSPNELAQNSR,GVNYASAAAGIR,ITFAGQVANHVNTVSQVVNILGDENEAANYLSK,LVSLVDHFNQNTPGAK
4-7phos	AT3G12950.1	Trypsin family protein; FUNCTIONS IN: catalytic activity; INVOLVED IN: biological_process unknown; LOCATED IN: cellular_component unknown; EXPRESSED IN: 21 plant structures; EXPRESSED DURING: 9 growth stages; CONTAINS InterPro DOMAIN/s: Serine/cysteine peptidase, trypsin-like (InterPro:IPR009003); BEST Arabidopsis thaliana protein match is: Trypsin family protein (TAIR:AT5G45030.2); Has 136 Blast…			ANYFSNLQKEEDDDDEVsPEPVSTEPK
4-7proteome,8-12proteome	AT1G18250.1	encodes a thaumatin-like protein	(ATLP-1)	(ATLP-1)	ANYIVTFCPHHR,AYSYAYDDPTSIATCSK,HPVWPGIQPSAGQNLLAGGGFK
4-7proteome,8-12proteome	AT4G02450.2	HSP20-like chaperones superfamily protein; FUNCTIONS IN: molecular_function unknown; EXPRESSED IN: 23 plant structures; EXPRESSED DURING: 14 growth stages; CONTAINS InterPro DOMAIN/s: CS-like domain (InterPro:IPR007052), HSP20-like chaperone (InterPro:IPR008978), CS domain (InterPro:IPR017447); BEST Arabidopsis thaliana protein match is: HSP20-like chaperones superfamily protein (TAIR:AT3G03773.1…			APAAEETTSVKEDK,DDAVKEEGLATEK,IFLTVVLADTK,KDDAVKEEGLATEK,SIFCIIEK,VGPENHVYELK,VKKPPHYVK,VNLDPEGVFDFSAK
4-7proteome,4-7phos,8-12phos,8-12proteome	AT4G08350.1	global transcription factor group A2 (GTA2); FUNCTIONS IN: transcription elongation regulator activity, structural constituent of ribosome, sequence-specific DNA binding transcription factor activity; INVOLVED IN: translation, regulation of transcription from RNA polymerase II promoter, positive regulation of RNA elongation from RNA polymerase II promoter; LOCATED IN: ribosome, intracellular; EXP…	GLOBAL TRANSCRIPTION FACTOR GROUP A2 (GTA2)	(SPT5-2); (GTA02);GLOBAL TRANSCRIPTION FACTOR GROUP A2 (GTA2)	APAPVPSSPGR,DSGATPIHDGMR,ILDLALLAK,ILLVPIR,SITVQNVTPTFDELEK,VDEENVLIR,VVSGTHEGATGMVVK,YSMGSETPMHPSR
4-7phos,8-12phos	AT1G73980.1	Phosphoribulokinase / Uridine kinase family; FUNCTIONS IN: adenylate cyclase activity, phosphotransferase activity, alcohol group as acceptor, kinase activity, ATP binding; INVOLVED IN: biosynthetic process, cAMP biosynthetic process, metabolic process; EXPRESSED IN: 23 plant structures; EXPRESSED DURING: 13 growth stages; CONTAINS InterPro DOMAIN/s: Phosphoribulokinase/uridine kinase (InterPro:I…	TRIPHOSPHATE TUNNEL METALLOENZYME 1 (TTM1)	TRIPHOSPHATE TUNNEL METALLOENZYME 1 (TTM1); (ATTTM1)	APAsPATLPNQGFITQLSDQISTLNER APASPAtLPNQGFITQLSDQISTLNER
4-7proteome,8-12proteome	AT3G11630.1	Encodes a 2-Cys peroxiredoxin (2-Cys PrxA) that contains two catalytic Cys residues.			APDFEAEAVFDQEFIK,EGVIQHSTINNLGIGR,SFGVLIHDQGIALR,TLQALQYIQENPDEVCPAGWKPGEK
4-7proteome,8-12proteome	AT5G06290.1	Encodes a 2-Cys peroxiredoxin (2-Cys PrxB) that contains two catalytic Cys residues.	2-CYSTEINE PEROXIREDOXIN B (2-Cys Prx B)	2-CYSTEINE PEROXIREDOXIN B (2-Cys Prx B);2-CYS PEROXIREDOXIN B (2CPB)	APDFEAEAVFDQEFIK,EGVIQHSTINNLGIGR,TLQALQYVQENPDEVCPAGWKPGEK
4-7proteome,4-7phos,8-12phos,8-12proteome	AT1G47970.1	unknown protein; FUNCTIONS IN: molecular_function unknown; INVOLVED IN: biological_process unknown; LOCATED IN: cytosol; EXPRESSED IN: 21 plant structures; EXPRESSED DURING: 11 growth stages; Has 93717 Blast hits to 40765 proteins in 1891 species: Archae - 1046; Bacteria - 16276; Metazoa - 26677; Fungi - 16127; Plants - 6028; Viruses - 1519; Other Eukaryotes - 26044 (source: NCBI BLink).			APEEDEEDSGDEDDDRPPK,APEEDEEDSGDEDDDRPPKR,RAPEEDEEDSGDEDDDRPPK,RAPEEDEEDSGDEDDDRPPKR
4-7phos	AT5G40930.1	Form of TOM20, which is a component of the TOM complex involved in transport of nuclear-encoded mitochondrial proteins	TRANSLOCASE OF OUTER MEMBRANE 20-4 (TOM20-4)	TRANSLOCASE OF OUTER MEMBRANE 20-4 (TOM20-4)	APELHTGGTAGPSSNsAK
4-7proteome,4-7phos,8-12phos,8-12proteome	AT1G70320.1	encodes a ubiquitin-protein ligase-like protein containing a HECT domain. There are six other HECT-domain UPLs in Arabidopsis.	UBIQUITIN-PROTEIN LIGASE 2 (UPL2)	UBIQUITIN-PROTEIN LIGASE 2 (UPL2)	APEVNAIDPTFLEALPEDLR,ASAPVDTVVER,DAVLQVLR,DLEIPLVVFLK,EAGLIPTLVPLIK,ELSELASGLSSSTVR,GESNQALESMFGK,IQTPSMLQQDATVTAGEVK,LENKPVGEEASSETQK,LGGGGAPPPLTDYSVVGMDSSR,TFLTTMAPVISR,VLAFANLVYSILTK,VTYHDIEAVDPDYYK
4-7proteome,8-12proteome	AT1G55860.2	encodes a ubiquitin-protein ligase containing a HECT domain. There are six other HECT-domain UPLs in Arabidopsis.	UBIQUITIN-PROTEIN LIGASE 1 (UPL1)	UBIQUITIN-PROTEIN LIGASE 1 (UPL1)	APEVNAIDPTFLEALPEDLR,DAVLQVLR,DLEIPLVVFLK,EAGLIPTLVPLIK,GSSQTQAMPQDMR,LENKPVGEEASSETR,TFLTTMAPVISR,VLAFANLVYSILTK,VTYHDIEAVDPDYYK
4-7phos	AT4G08330.2	unknown protein.			APEYALVTQNSDPTsPR
4-7proteome,4-7phos,8-12phos	AT2G40030.1	Encodes the unique largest subunit of nuclear DNA-dependent RNA polymerase V; homologous to budding yeast RPB1 and the E. coli RNA polymerase beta prime subunit. Required for normal RNA-directed DNA methylation at non-CG methylation sites and transgene silencing.	NUCLEAR RNA POLYMERASE D1B (NRPD1B)	(DRD3); (ATNRPD1B);DEFECTIVE IN MERISTEM SILENCING 5 (DMS5); (NRPE1);NUCLEAR RNA POLYMERASE D1B (NRPD1B)	APFTEATLIAPR,LGSGVDFITVDK,NIETDSEPAAWGSQGK
4-7proteome	AT1G20620.2	Catalase, catalyzes the breakdown of hydrogen peroxide (H2O2) into water and oxygen.	CATALASE 3 (CAT3)	(ATCAT3);CATALASE 3 (CAT3);SENESCENCE 2 (SEN2)	APGVQTPVIVR,DLHDAIASGNYPEWK,EGNFDLVGNNTPVFFIR,GFFEVTHDISNLTCADFLR,GPVLLEDYHLIEK,LFIQTMDPADEDKFDFDPLDVTK
4-7proteome	AT4G35090.2	Encodes a peroxisomal catalase, highly expressed in bolts and leaves. mRNA expression patterns show circadian regulation with mRNA levels being high in the subjective early morning. Loss of function mutations have increased H2O2 levels and increased H2O2 sensitivity. Mutants accumulate more toxic ions yet show decreased sensitivity to Li+. This decreased sensitivity is most likely due to an insen…	CATALASE 2 (CAT2)	CATALASE 2 (CAT2)	APGVQTPVIVR,EGNFDLVGNNFPVFFIR,GFFEVTHDISNLTCADFLR,GPILLEDYHLVEK,HMDGSGVNTYMLINK,VGGTNHSHATQDLYDSIAAGNYPEWK
4-7proteome,4-7phos,8-12phos,8-12proteome	AT4G25340.2	Encodes a member of the FKBP-type immunophilin family that functions as a histone chaparone. Binds to 18S rDNA and represses its expression.	FK506 BINDING PROTEIN 53 (FKBP53)	FK506 BINDING PROTEIN 53 (FKBP53)	APIALCSLLPNK,GFWGLEVKPGKPQAYNPK,IHVTQATLGTGLSK,KGENVLNEEAGQVQTGNVLK,KKGENVLNEEAGQVQTGNVLK,KKPSDEAAEISGTVEK,SGVIIEEIEDEEKPAK
4-7proteome,8-12proteome	AT1G65980.1	thioredoxin-dependent peroxidase	THIOREDOXIN-DEPENDENT PEROXIDASE 1 (TPX1)	THIOREDOXIN-DEPENDENT PEROXIDASE 1 (TPX1)	APIAVGDVVPDGTISFFDENDQLQTASVHSLAAGK,FALLLDDLK,FVADGSGEYTHLLGLELDLK,KVILFGVPGAFTPTCSMK,VTVANVESGGEFTVSSADDILK
4-7proteome,8-12proteome	AT4G39090.1	Similar to cysteine proteinases, induced by desiccation but not abscisic acid. Required for RRS1-R mediated resistance against Ralstonia solanacearum. Interacts with the R. solanacearum type III effector PopP2. RD19 associates with PopP2 to form a nuclear complex that is required for activation of the RRS1-R?mediated resistance response.	RESPONSIVE TO DEHYDRATION 19 (RD19)	RESPONSIVE TO DEHYDRATION 19 (RD19);RESPONSIVE TO DEHYDRATION 19A (RD19A)	APILPTENLPEDFDWR,TGGLMKEEDYPYTGK,VYASNEEHDYR
4-7proteome,8-12proteome	AT2G20140.1	Encodes one of the two RPT2 (26S proteasome subunit RPT2) paralogs: RPT2a (At4g29040) and RPT2b (At2g20140). RPT2b can not complement the rpt2a mutant phenotype. rpt2a rpt2b double mutants are embryo lethal.	REGULATORY PARTICLE AAA-ATPASE 2B (RPT2b)	REGULATORY PARTICLE AAA-ATPASE 2B (RPT2b)	APLESYADIGGLEAQIQEIK,TMLELLNQLDGFDSR,VADDLSPSIVFIDEIDAVGTK,VLSVVGILQDEVDPMVSVMK,VVGSELIQK
4-7proteome,4-7phos,8-12phos,8-12proteome	AT1G56340.1	Encodes one of three Arabidopsis calreticulins. In CRT-deficient mouse fibroblasts, this protein restores ER Ca2+ levels.	CALRETICULIN 1A (CRT1a)	(AtCRT1a);CALRETICULIN 1 (CRT1);CALRETICULIN 1A (CRT1a)	APMIDNPEFKDDPELYVFPK,EAEETDAAHDEL,EAEETKEAEETDAAHDEL,EVPCETDQLTHVYTFVLRPDATYSILIDNVEK,EYIPDPEDTKPAGYDDIPK,FGGDTPYSIMFGPDICGYSTK,FYAISAEFPEFSNK,GIQTSEDYR,KPEDWDDEEDGEWTAPTIPNPEYNGEWKPK,KPEDWDDKEYIPDPEDTKPAGYDDIPK,LLSDDVDQTK,QTGSLYSDWDLLPAK,YVGVELWQVK
4-7proteome,4-7phos	AT2G40070.2	Encodes a microtubule-associated protein.	BASIC PROLINE-RICH PROTEIN 1 (BPP1)	BASIC PROLINE-RICH PROTEIN 1 (BPP1)	APMYSSGSSVPAVNR,HGTSPVFNISSGAPPSR,LTPTASKPTTSTAR,RPSSSGGPGSRPATPTGR
4-7proteome,4-7phos,8-12phos,8-12proteome	AT5G13850.1	nascent polypeptide-associated complex subunit alpha-like protein 3 (NACA3); FUNCTIONS IN: molecular_function unknown; INVOLVED IN: response to salt stress; LOCATED IN: cytosolic ribosome; EXPRESSED IN: 23 plant structures; EXPRESSED DURING: 13 growth stages; CONTAINS InterPro DOMAIN/s: Nascent polypeptide-associated complex, alpha subunit (InterPro:IPR016641), Nascent polypeptide-associated comp…	NASCENT POLYPEPTIDE-ASSOCIATED COMPLEX SUBUNIT ALPHA-LIKE PROTEIN 3 (NACA3)	NASCENT POLYPEPTIDE-ASSOCIATED COMPLEX SUBUNIT ALPHA-LIKE PROTEIN 3 (NACA3)	APNLSNVISQGETSSAATAAAVQDDDDEEVDEEGVEPK,DIELVMTQAGVSKPR,LANGDIVSAIMELTT,LGMKPITGVSR,NILFVISKPDVFK,SPASDTYVIFGEAK
4-7proteome,8-12proteome	AT1G34430.1	embryo defective 3003 (EMB3003); FUNCTIONS IN: dihydrolipoyllysine-residue acetyltransferase activity, acyltransferase activity; INVOLVED IN: embryo development ending in seed dormancy; LOCATED IN: cytosolic ribosome, plasma membrane, chloroplast, chloroplast envelope; EXPRESSED IN: 23 plant structures; EXPRESSED DURING: 15 growth stages; CONTAINS InterPro DOMAIN/s: 2-oxo acid dehydrogenase, lipo…	EMBRYO DEFECTIVE 3003 (EMB3003)	EMBRYO DEFECTIVE 3003 (EMB3003)	APPASPPTAAVEAPVSVEK,AVAASAVHPASEGGK,EIFMPALSSTMTEGK,EVVAAPGVELGSVVPFTTMQGAVSR,FDAILPPGTGAIMAVGASQPSVVATK,GVTMTALLAK,QLQPQEYNTGTFTLSNLGMFGVDR,VGYTISTDALDALYK
4-7proteome,8-12proteome	AT2G46540.1	unknown protein; FUNCTIONS IN: molecular_function unknown; INVOLVED IN: biological_process unknown; LOCATED IN: mitochondrion, membrane; EXPRESSED IN: 25 plant structures; EXPRESSED DURING: 16 growth stages; Has 42 Blast hits to 42 proteins in 11 species: Archae - 0; Bacteria - 0; Metazoa - 0; Fungi - 0; Plants - 42; Viruses - 0; Other Eukaryotes - 0 (source: NCBI BLink).			APPLTDVIAGVTGK
4-7proteome,8-12proteome	AT5G23530.1	carboxyesterase 18 (CXE18); CONTAINS InterPro DOMAIN/s: Alpha/beta hydrolase fold-3 (InterPro:IPR013094); BEST Arabidopsis thaliana protein match is: alpha/beta-Hydrolases superfamily protein (TAIR:AT5G27320.1); Has 1807 Blast hits to 1807 proteins in 277 species: Archae - 0; Bacteria - 0; Metazoa - 736; Fungi - 347; Plants - 385; Viruses - 0; Other Eukaryotes - 339 (source: NCBI BLink).	CARBOXYESTERASE 18 (CXE18)	CARBOXYESTERASE 18 (AtCXE18);CARBOXYESTERASE 18 (CXE18)	APPNPKPVNIVSTSDFVVDQSR,LIGLISIQPFFGGEER,YIEENHGSILPANADLSR,YPAQYDDGFDALK
8-12phos	AT1G76970.1	Target of Myb protein 1; FUNCTIONS IN: protein transporter activity; INVOLVED IN: intracellular protein transport, intra-Golgi vesicle-mediated transport; LOCATED IN: Golgi stack, intracellular; EXPRESSED IN: 21 plant structures; EXPRESSED DURING: 13 growth stages; CONTAINS InterPro DOMAIN/s: VHS (InterPro:IPR002014), Target of Myb protein 1 (InterPro:IPR014645), GAT (InterPro:IPR004152), VHS sub…			APPPVQIVDINHDDEDDEsDDEFAR
4-7proteome,8-12proteome	AT5G63400.1	encodes a protein similar to adenylate kinase.	ADENYLATE KINASE 1 (ADK1)	ADENYLATE KINASE 1 (ADK1)	APQEVTSEVK,AVLTNIQAEK,GELVSDDLVVGIIDEAMNKPK,GFILDGFPR,KAVLTNIQAEK,LAAFHSQTQPVIDYYAK,RLIFIGPPGSGK,TPGVDDITGEPLIQR
4-7proteome	AT5G22950.1	VPS24.1; CONTAINS InterPro DOMAIN/s: Snf7 (InterPro:IPR005024); BEST Arabidopsis thaliana protein match is: SNF7 family protein (TAIR:AT3G45000.1); Has 1807 Blast hits to 1807 proteins in 277 species: Archae - 0; Bacteria - 0; Metazoa - 736; Fungi - 347; Plants - 385; Viruses - 0; Other Eukaryotes - 339 (source: NCBI BLink).	(VPS24.1)	(VPS24.1)	APQMAATMQEFSK
4-7proteome	AT2G34640.1	Present in transcriptionally active plastid chromosomes. Involved in plastid gene expression.	PLASTID TRANSCRIPTIONALLY ACTIVE 12 (PTAC12)	HEMERA (HMR); (TAC12);PLASTID TRANSCRIPTIONALLY ACTIVE 12 (PTAC12)	APQPAGESSSFPSYGK
4-7proteome,8-12proteome	AT5G02790.1	Glutathione transferase L3 (GSTL3); INVOLVED IN: response to cadmium ion; EXPRESSED IN: 24 plant structures; EXPRESSED DURING: 14 growth stages; CONTAINS InterPro DOMAIN/s: Thioredoxin fold (InterPro:IPR012335), Glutathione S-transferase, C-terminal (InterPro:IPR004046), Glutathione S-transferase, C-terminal-like (InterPro:IPR010987), Glutathione S-transferase/chloride channel, C-terminal (InterP…	GLUTATHIONE TRANSFERASE L3 (GSTL3)		APSFIFVEDRPAPLDATSDPPSLFDGTTR,YLDNTFEGPSLYPEDHAK
4-7proteome,4-7phos	AT3G17840.1	Encodes a receptor-like kinase found at the cell surface of various tissues. Its function remains unknown.	RECEPTOR-LIKE KINASE 902 (RLK902)	RECEPTOR-LIKE KINASE 902 (RLK902)	APSNSVMNEEGMDLAR,GLDYLHSQDPLSSHGNVK,LNLAENEFSGEISSGFK,SSNILLTNSHDAR,VFDLEDLLR,VSDFGLAQLVSASSTTPNR
4-7proteome,4-7phos,8-12phos,8-12proteome	AT1G15750.1	Encodes a protein with several WD40 repeats at the C-terminus and predicted protein-protein interaction domains at the N-terminus. Together with the TOPLESS-RELATED PROTEINS (TPRs), it is thought to be involved in transcriptional repression of root-promoting genes in the top half of the embryo during the transition stage of embryogenesis. It can also interact with IAA12 through the EAR domain of …	TOPLESS (TPL)	WUS-INTERACTING PROTEIN 1 (WSIP1);TOPLESS (TPL)	APSPVNNPLLGGIPK,EITQLLTLENFR,HIVQLYSYHGGEDMR,LIEANPLFR,NMVDVKPVITEESNDK,TLINQSLNWQHQLCK,VFSTFNEELFK,VIWSPDGSLFGVAYSR,YFEDEVHNGNWDEVEK
4-7proteome,4-7phos,8-12phos	AT1G80490.1	TOPLESS-related 1 (TPR1); INVOLVED IN: primary shoot apical meristem specification; LOCATED IN: cytosol; EXPRESSED IN: cultured cell; CONTAINS InterPro DOMAIN/s: WD40 repeat 2 (InterPro:IPR019782), WD40 repeat, conserved site (InterPro:IPR019775), WD40 repeat (InterPro:IPR001680), CTLH, C-terminal LisH motif (InterPro:IPR006595), WD40 repeat-like-containing domain (InterPro:IPR011046), WD40-repea…	TOPLESS-RELATED 1 (TPR1)	TOPLESS-RELATED 1 (TPR1)	APSPVNNPLLGSLPK,EITQLLTLENFR,HIVQLYSYHGGEDMR,LIEANPLFR,NMVDVKPVITEESNDK,TLINQSLNWQHQLCK,VFSTFNEELFK,VIWSPDGSLFGVAYSR,YFEDEVHNGNWDEVEK
8-12phos	AT2G14830.2	Regulator of Vps4 activity in the MVB pathway protein; FUNCTIONS IN: zinc ion binding; INVOLVED IN: biological_process unknown; LOCATED IN: cellular_component unknown; EXPRESSED IN: sperm cell; CONTAINS InterPro DOMAIN/s: Zinc finger, UBP-type (InterPro:IPR001607), Histone deacetylase superfamily (InterPro:IPR000286); Has 863 Blast hits to 862 proteins in 184 species: Archae - 0; Bacteria - 6; Me…	IST1-LIKE 10 (ISTL10)	IST1-LIKE 10 (ISTL10)	APSsSSSSSPPKEVADETQDWILGAGSGWVEAR
4-7phos,8-12phos	AT5G55310.1	Encodes one of two Arabidopsis type-I DNA topoisomerase I genes. Reducing the level of expression of this gene in a top1alpha (At5g55300) mutant background causes seedling lethality.	DNA TOPOISOMERASE 1 BETA (TOP1BETA)	TOPOISOMERASE 1 (TOP1);DNA TOPOISOMERASE I ALPHA (TOP1ALPHA);DNA TOPOISOMERASE 1 BETA (TOP1BETA)	APSVSKsDDEDsEDDKPLSAR APSVSKsDDEDsEDDKPLSAR ANQATVKEDNsDGDDHVPIASR
4-7proteome,4-7phos	AT4G28910.2	novel interactor of JAZ (NINJA); CONTAINS InterPro DOMAIN/s: Protein of unknown function DUF1675 (InterPro:IPR012463); BEST Arabidopsis thaliana protein match is: ABI five binding protein 3 (TAIR:AT3G29575.4); Has 317 Blast hits to 301 proteins in 73 species: Archae - 2; Bacteria - 15; Metazoa - 43; Fungi - 39; Plants - 175; Viruses - 3; Other Eukaryotes - 40 (source: NCBI BLink).	NOVEL INTERACTOR OF JAZ (NINJA)	NOVEL INTERACTOR OF JAZ (NINJA)	APTTEAEASTKPLWVEDESRK
4-7proteome,8-12proteome	AT3G58610.1	ketol-acid reductoisomerase; FUNCTIONS IN: copper ion binding, ketol-acid reductoisomerase activity; INVOLVED IN: response to cadmium ion, branched chain family amino acid biosynthetic process; LOCATED IN: in 6 components; EXPRESSED IN: 26 plant structures; EXPRESSED DURING: 15 growth stages; CONTAINS InterPro DOMAIN/s: Acetohydroxy acid isomeroreductase, catalytic (InterPro:IPR013116), 6-phospho…			APVSLDFETSVFK,APVSLDFETSVFKK,EGLPAFPMGNIDQTR,FDYILTQQALVAVDSGAAINR,GHSYSEIINESVIESVDSLNPFMHAR,GVSFMVDNCSTTAR,NTVECITGTISR,QIGVIGWGSQGPAQAQNLR,RYTENGMSEDLAYK,TISTQGMLAVYNSLSEEGKK,VSLAGYEEYIVR,YTENGMSEDLAYK
4-7proteome,4-7phos,8-12proteome	AT4G37210.1	Tetratricopeptide repeat (TPR)-like superfamily protein; FUNCTIONS IN: binding; INVOLVED IN: biological_process unknown; LOCATED IN: cellular_component unknown; EXPRESSED IN: 23 plant structures; EXPRESSED DURING: 14 growth stages; CONTAINS InterPro DOMAIN/s: Tetratricopeptide TPR-1 (InterPro:IPR001440), Tetratricopeptide-like helical (InterPro:IPR011990), Tetratricopeptide repeat-containing (Int…			AQAEADPLGNMPK,DLESPTVSTAHTGAAGGGAASGVTHLGVVGR,ENDFAEAVDCFSR,GASGSATSSTVSEIDEGIQQSSNVPYIDK,MGTVNTNFGK,NALSILER,VLMNTTSIESSASK,VVPAAAEMSSSR,YGLALLAK
4-7proteome,8-12proteome	AT1G14850.1	Encodes a protein similar to nucleoporin, a a major component of the nuclear pore complex (NPC) involved in cellular nucleo-cytoplasmic transport	NUCLEOPORIN 155 (NUP155)	NUCLEOPORIN 155 (NUP155)	AQALDPAGDAFNDQLDASIR,IINFEDLISNIVADK,LIDQALSQGGIR,LLFPLWELPVMSK,SLASPLASPTLDEASR,SLLEDFFTR
4-7proteome	AT2G04030.1	Encodes a chloroplast-targeted 90-kDa heat shock protein located in the stroma involved in red-light mediated deetiolation response and crucial for protein import into the chloroplast stroma. Mutants are resistant to chlorate, have elongated hypocotyls in light, and affect the expression of NR2, CAB, and RBCS but NOT NR1 and NiR.	(CR88)	HEAT SHOCK PROTEIN 90.5 (HSP90.5);EMBRYO DEFECTIVE 1956 (emb1956);HEAT SHOCK PROTEIN 88.1 (Hsp88.1);HEAT SHOCK PROTEIN 90.5 (AtHsp90.5); (ATHSP90C); (CR88)	AQALGDTSSLEFMR,DIEVLYLVEPIDEVAIQNLQTYK,EELIDCLGTIAQSGTSK,ELVSNASDALDK,EVEKGEYNEFYK,FGWSANMER,FLSVTEPSLLGDGGDLEIR,GVVDSDDLPLNVSR,LSSSPCVLVSGK,NEEELTSLDDYIENMGENQK,NYSQFVGFPIYTWQEK,QEFNLLCDWIK,RVFISDDFDGELFPR,SILYIPGMGPLNNEDVTNPK,TIEVEEDEPVKEGEEGEPK,VEEEEESSTVNEGDDK,VEEEEESSTVNEGDDKSGETEVVEPSEVR,VVDLLYDTAIISSGFTPDSPAELGNK,YWDWELANETKPLWMR
4-7proteome,8-12proteome	AT1G24360.1	NAD(P)-binding Rossmann-fold superfamily protein; FUNCTIONS IN: 3-oxoacyl-[acyl-carrier-protein] reductase activity, copper ion binding; INVOLVED IN: oxidation reduction, metabolic process, fatty acid biosynthetic process; LOCATED IN: chloroplast stroma, chloroplast, chloroplast envelope; EXPRESSED IN: 24 plant structures; EXPRESSED DURING: 14 growth stages; CONTAINS InterPro DOMAIN/s: 3-oxoacyl-…			AQATATEQSPGEVVQK,DTLLIR,IINISSVVGLIGNIGQANYAAAK,QIEEYGGQAITFGGDVSK,VESPVVVITGASR,WGTIDVVVNNAGITR
4-7proteome	AT3G14840.2	Encodes LRR-RLK protein that is localized to the plasma membrane and is involved in regulation of plant innate immunity to microbes. LIK1 is phosphorylated by CERK1, a kinase involved in chitin perception.	LYSM RLK1-INTERACTING KINASE 1 (LIK1)	LYSM RLK1-INTERACTING KINASE 1 (LIK1)	AQDLQGSLPTDLSGLPFLQELDLTR,LDEEENTHISTR
4-7proteome,8-12proteome	AT2G43710.1	Encodes a stearoyl-ACP desaturase, involved in fatty acid desaturation. The ssi2 mutants have increased 18:0 and reduced 18:1 fatty acids. Exogenous application of glycerol to wild type plants mimics the ssi2 mutant phenotype. The altered 18:1 fatty acid content in the ssi2 mutants has an impact on SA- and JA-mediated defense signaling. ssi2 mutants resulted in hyper-resistance to green peach aph…	SUPPRESSOR OF SA INSENSITIVE 2 (SSI2)	LESION DWARF MIMIC 1 (LDW1);FATTY ACID BIOSYNTHESIS 2 (FAB2);SUPPRESSOR OF SA INSENSITIVE 2 (SSI2); (ATSSI2)	AQDYLCGLAPR,DYADILEFLVGR,IQDLTGLSGEGNK,LFEIDPDGTVMAFADMMR,NDNLFDNFSSVAQR,TENNPYLGFIYTSFQER,TIQYLIGSGMDPR
4-7proteome,8-12proteome	AT5G16240.1	Plant stearoyl-acyl-carrier-protein desaturase family protein; FUNCTIONS IN: acyl-[acyl-carrier-protein] desaturase activity, oxidoreductase activity, transition metal ion binding; INVOLVED IN: oxidation reduction, fatty acid metabolic process, fatty acid biosynthetic process; EXPRESSED IN: 23 plant structures; EXPRESSED DURING: 13 growth stages; CONTAINS InterPro DOMAIN/s: Ribonucleotide reducta…			AQDYLCGLPAR
4-7proteome,8-12proteome	AT5G48480.1	Lactoylglutathione lyase / glyoxalase I family protein; FUNCTIONS IN: molecular_function unknown; INVOLVED IN: biological_process unknown; LOCATED IN: cellular_component unknown; EXPRESSED IN: 24 plant structures; EXPRESSED DURING: 14 growth stages; Has 30201 Blast hits to 17322 proteins in 780 species: Archae - 12; Bacteria - 1396; Metazoa - 17338; Fungi - 3422; Plants - 5037; Viruses - 0; Other…			AQEDVTAVATNGAGPVETHLVFTEFK,KTVITDENKEV,LDQELPHVLSSELNLAGSSFVVCDVSSLPGFSTAK,QMLLVEAQK,RKLDQELPHVLSSELNLAGSSFVVCDVSSLPGFSTAK,SAFGAIESGHSLYPK,SEGSGVTFLLGTK,TVITDENKEV,VEVTEAEVELGFK,VGDAVTFYK,VTDPFGVTWIFAEK
4-7proteome,4-7phos,8-12phos,8-12proteome	AT1G67230.1	Encodes a nuclear coiled-coil protein related to the carrot peripheral nuclear protein NMCP1 that is involved in the determination of plant nuclear structure.	LITTLE NUCLEI1 (LINC1)	(ATLINC1);LITTLE NUCLEI1 (LINC1);CROWDED NUCLEI 1 (CRWN1);(JAPANESE FOR NUCLEUS) 2 (KAKU2)	AQEVAADSLSNLDVDGQSR,DVDDLVALTK,EMMDMQNER,MAVQQLVDEHQAK,RTDESEAMSEDVNK,TCTTEQDGNESDGKSDSVTGGAHQR,VASEQQGEVVGQR,VSGENQAQLSEINK
4-7proteome	AT5G66410.1	Encodes a protein that functions in microtubule assembly. Plants with reduced levels of both PLP3a (At3g50960) and PLP3b show defects in cytokinesis, cortical microtubule array formation, oriented cell growth, and maintenance of proper ploidy.	PHOSDUCIN-LIKE PROTEIN 3 HOMOLOG (PLP3b)	PHOSDUCIN-LIKE PROTEIN 3 HOMOLOG (PLP3b)	AQGSRPVNEEVDLDELMDDPELEK
4-7proteome,8-12proteome	AT3G15730.1	Encodes phospholipase D alpha 1 (PLD alpha 1). Positive regulator of abscisic acid (ABA) mediated stomatal movements. PLD alpha 1 plays an important role in seed deterioration and aging in Arabidopsis.	PHOSPHOLIPASE D ALPHA 1 (PLDALPHA1)	(PLD);PHOSPHOLIPASE D ALPHA 1 (PLDALPHA1)	AQHLLHGTLHATIYEVDALHGGGVR,AYIPVDQVINGEEVDQWVEILDNDRNPIQGGSK,CWEDIFDAISNAK,DDNPIGATLIGR,DGEYEPAEKPDPDTDYMR,DGLMATHDEETENFFR,DSEIAMGGYQPHHLSHR,FPGVPYTFFSQR,IVVVDSEMPSR,KDGEYEPAEKPDPDTDYMR,LEGPIAWDVMYNFEQR,SIDGGAAAGFPESPEAAAEAGLVSGK,SIQDAYIHAIR,TLDTVHHDDFHQPNFTGAAITK,VSLYQDAHIPDNFVPR,YDTPFHSLFR,YPIGVASEGDITELPGFEFFPDTK,YWDFYSSESLEHDLPGHLLR
4-7proteome,8-12proteome	AT1G67680.1	SRP72 RNA-binding domain; FUNCTIONS IN: 7S RNA binding; INVOLVED IN: SRP-dependent cotranslational protein targeting to membrane; LOCATED IN: signal recognition particle; EXPRESSED IN: male gametophyte, pollen tube; EXPRESSED DURING: L mature pollen stage, M germinated pollen stage; CONTAINS InterPro DOMAIN/s: Signal recognition particle, SRP72 subunit, RNA-binding (InterPro:IPR013699); BEST Arab…			AQIAASASHPHVAAESLSK,IPDIQHLPATVATIVALK,NHNSTDALVGLVTTLAR,TYGAKPIEGAAASSSQEEVKK,VADQVLSIVPTDEDAIR
4-7proteome,4-7phos,8-12phos,8-12proteome	AT1G20440.1	Belongs to the dehydrin protein family, which contains highly conserved stretches of 7-17 residues that are repetitively scattered in their sequences, the K-, S-, Y- and lysine rich segments. Cold regulated gene, amino acid sequence homology with Group II LEA (late embryogenesis abundant) proteins. Also responds to osmotic stress, ABA, dehydration and inhibits e.coli growth while overexpressed. C…	COLD-REGULATED 47 (COR47)	COLD-REGULATED 47 (COR47); (AtCOR47); (RD17)	AQISEPELAAEHEEVK,GLFDFLGK,ITLLEELQEKTEEDEENKPSVIEK,KEEEVKPQETTTLESEFDHK,NNVPEHETPTVATEESPATTTEVTDR,TEEDEENKPSVIEK
4-7proteome	AT1G06400.1	small GTP-binding protein (ara-2)	(ARA-2)	(ARA2); (ATRAB11E);ARABIDOPSIS THALIANA RAB GTPASE HOMOLOG A1A (ATRABA1A); (ARA-2)	AQIWDTAGQER
4-7proteome,8-12proteome	AT1G16920.1	small GTP-binding protein (Rab11)similar to YPT3/RAB11 proteins in yeast and mammals, respectively. YPT3/RAB11 is involved in intracellular protein trafficking.	RAB GTPASE HOMOLOG A1B (RABA1b)	RAB GTPASE HOMOLOG A1B (ATRABA1B);RAB GTPASE HOMOLOG A1B (RABA1b);BFA-VISUALIZED EXOCYTIC TRAFFICKING DEFECTIVE 5 (BEX5); (RAB11)	AQIWDTAGQER,GAVGALLVYDVTR,NHTDPNIVVMLVGNK,QVEAGEDGNASVPK
4-7proteome,8-12proteome	AT5G65270.1	RAB GTPase homolog A4A (RABA4a); FUNCTIONS IN: GTP binding; INVOLVED IN: protein transport, small GTPase mediated signal transduction; LOCATED IN: plasma membrane, membrane; EXPRESSED IN: 24 plant structures; EXPRESSED DURING: 13 growth stages; CONTAINS InterPro DOMAIN/s: Ras GTPase (InterPro:IPR001806), Small GTP-binding protein (InterPro:IPR005225), Small GTPase (InterPro:IPR020851), Ras (Inter…	RAB GTPASE HOMOLOG A4A (RABA4a)	RAB GTPASE HOMOLOG A4A (AtRABA4a);RAB GTPASE HOMOLOG A4A (RABA4a)	AQIWDTAGQER,KIDIVPGPGQVIPNK,VVLIGDSAVGK
4-7proteome,8-12proteome	AT1G09630.1	Encodes a putative GTP-binding protein. Associates with organelles on a pathway from the Golgi to the plasma membrane in interphase. In dividing cells acts at the cell plate.	RAB GTPASE 11C (RAB11c)	RAB GTPASE 11C (RAB11c);RAB GTPASE A2A (RAB-A2A);RAB GTPASE 11C (ATRAB11C);ARABIDOPSIS RAB GTPASE A2A (ATRABA2A);ARABIDOPSIS RAB GTPASE A2A (ATRAB-A2A)	AQIWDTAGQER,RPDEEYDYLFK
4-7proteome,8-12proteome	AT3G46830.1	RAB GTPase homolog A2C (RABA2c); FUNCTIONS IN: GTP binding; INVOLVED IN: protein transport, small GTPase mediated signal transduction; LOCATED IN: endosome, plasma membrane, cell plate; EXPRESSED IN: 26 plant structures; EXPRESSED DURING: 15 growth stages; CONTAINS InterPro DOMAIN/s: Ras GTPase (InterPro:IPR001806), Small GTP-binding protein (InterPro:IPR005225), Small GTPase (InterPro:IPR020851)…	RAB GTPASE HOMOLOG A2C (RABA2c)	(ATRAB11A);RAB GTPASE HOMOLOG A2C (RABA2c);RAB GTPASE HOMOLOG A2C (ATRABA2C);ARABIDOPSIS RAB GTPASE HOMOLOG A2C (ATRAB-A2C);RAB GTPASE HOMOLOG A2C (RAB-A2C)	AQIWDTAGQER,SVAEEDGQSLAEK
4-7proteome,8-12proteome	AT1G29150.1	specifically interacts with FUS6/COP11 via the C-terminal domain of FUS6/COP11 and associates with an ATPase subunit of the 19S proteasome regulatory complex, AtS6A.	NON-ATPASE SUBUNIT 9 (ATS9)	REGULATORY PARTICLE NON-ATPASE 6 (RPN6);NON-ATPASE SUBUNIT 9 (ATS9)	AQLEDDPIVHR,EQAITNLCDR,EYVEALALLSTLVK,IMVSQADDVAGIISSK,LAALLMENK,LRPFFSLIPK,VEIAHIAELIGLPLDHVEK,VVDSLYVR
4-7proteome,8-12proteome	AT5G65020.1	Annexins are calcium binding proteins that are localized in the cytoplasm. When cytosolic Ca2+ increases, they relocate to the plasma membrane. They may be involved in the Golgi-mediated secretion of polysaccharides.	ANNEXIN 2 (ANNAT2)	ANNEXIN 2 (ANNAT2); (ATANN2)	AQLGATLNHYNNEYGNAINK,DTSGDYEDMLVALLGHGDA,LLLPLVSTFR,MGTDEWGLTR,NLKEESDDNDYMK,SIEEDVAQHTSGDLR,SIEEDVAQHTSGDLRK,YEGDDVNMMLAR
4-7proteome,8-12proteome	AT3G44890.1	Plastid ribosomal protein CL9	RIBOSOMAL PROTEIN L9 (RPL9)	RIBOSOMAL PROTEIN L9 (RPL9)	AQLMTPLLLK,MEDERIEAEK,VKEEAQQLAMVFQTVGAFK
4-7proteome,4-7phos,8-12phos,8-12proteome	AT2G37080.1	Encodes RIP2 (ROP interactive partner 2), a putative Rho protein effector, interacting specifically with the active form of ROPs (Rho proteins of plants).	ROP INTERACTIVE PARTNER 2 (RIP2)	ROP INTERACTIVE PARTNER 2 (RIP2);ROP INTERACTIVE PARTNER 3 (RIP3)	AQLSESENVENLR,EGEAQAHEIVSGTEK,MSEACNSLTTELEQSK
4-7proteome,8-12proteome	AT5G58440.1	sorting nexin 2A (SNX2a); FUNCTIONS IN: phosphoinositide binding; INVOLVED IN: signal transduction, intracellular signaling pathway; LOCATED IN: cellular_component unknown; EXPRESSED IN: 24 plant structures; EXPRESSED DURING: 13 growth stages; CONTAINS InterPro DOMAIN/s: Vps5 C-terminal (InterPro:IPR015404), Phox-like (InterPro:IPR001683); BEST Arabidopsis thaliana protein match is: sorting nexin…	SORTING NEXIN 2A (SNX2a)	SORTING NEXIN 2A (SNX2a)	AQQDMGETMGELGLAFIK,FENEEAVCNPQR,QLFGEGGASAVPVTEVGQPAR
4-7proteome,8-12proteome	AT5G60980.1	Nuclear transport factor 2 (NTF2) family protein with RNA binding (RRM-RBD-RNP motifs) domain; FUNCTIONS IN: RNA binding, nucleotide binding, nucleic acid binding; INVOLVED IN: transport, nucleocytoplasmic transport; LOCATED IN: intracellular; EXPRESSED IN: 23 plant structures; EXPRESSED DURING: 13 growth stages; CONTAINS InterPro DOMAIN/s: Nuclear transport factor 2 (InterPro:IPR002075), Nuclear…			AQQEASPSPGAEVVGR,DVQAPIEPER,GYFVLNDVFR,KFSQSFFLAPQDK,QSALEASPVTIGDR,YEDYTAEIETADAQESHER
4-7proteome,8-12proteome	AT1G04750.2	Encodes vesicle-associated membrane protein 7B (VAMP7B, or VAMP721). Required for cell plate formation.	VESICLE-ASSOCIATED MEMBRANE PROTEIN 721 (VAMP721)	(AT VAMP7B); (ATVAMP721);VESICLE-ASSOCIATED MEMBRANE PROTEIN 721 (VAMP721);VESICLE-ASSOCIATED MEMBRANE PROTEIN 7B (VAMP7B)	AQQSLIYSFVAR,EHMQYCMDHPDEISK
4-7proteome,8-12proteome	AT4G11420.1	Encodes a subunit of eukaryotic initiation factor 3 (eIF3), a multisubunit complex that is required for binding of mRNA to 40 S ribosomal subunits, stabilization of ternary complex binding to 40 S subunits, and dissociation of 40 and 60 S subunits.	EUKARYOTIC TRANSLATION INITIATION FACTOR 3A (EIF3A)	(ATEIF3A-1);EUKARYOTIC TRANSLATION INITIATION FACTOR 3A (EIF3A); (TIF3A1); (ATTIF3A1); (EIF3A-1)	AQSASHMELENEK,DLFHVLEHEFHPLDLGSK,DRPDLSAPESLQLYLDTR,EEAAPLIEAAYQR,EIFQAQVISR,ELEEAQALLEETEK,GPPPGDDHWGSNR,LAAELAER,LAEPTVTPVGTTAPAAAAAAAGAPAAPYVPK,LAGVIPNLADTVEK,LSSAPSLPEVQLSQYVPSLEK,MANLIGFNLEPK,QQLEMEREEEQK,QTTEVSGPSAPTSSETDR,QTTEVSGPSAPTSSETDRR,VATELGLWQEAFR
4-7proteome,8-12proteome	AT1G54580.1	encodes an acyl carrier protein expressed in leaves, roots, and dry seeds. Gene expression is not regulated by light but downregulated by starvation and upregulated by increased level of exogenous sucrose.	ACYL CARRIER PROTEIN 2 (ACP2)	ACYL CARRIER PROTEIN 2 (ACP2)	AQSIATVEQAAALIEELLFEK
4-7proteome,8-12proteome	AT1G54630.1	encodes an acyl carrier protein expressed in leaves, roots, and dry seeds. Gene expression is not regulated by light.	ACYL CARRIER PROTEIN 3 (ACP3)	ACYL CARRIER PROTEIN 3 (ACP3)	AQSIATVEQAAALIEELLLEK
4-7phos	AT1G04300.2	TRAF-like superfamily protein; FUNCTIONS IN: molecular_function unknown; INVOLVED IN: biological_process unknown; LOCATED IN: endomembrane system; EXPRESSED IN: 24 plant structures; EXPRESSED DURING: 15 growth stages; CONTAINS InterPro DOMAIN/s: TRAF-like (InterPro:IPR008974), MATH (InterPro:IPR002083); BEST Arabidopsis thaliana protein match is: TRAF-like superfamily protein (TAIR:AT5G43560.2); …			AQSSAEKPDtLGDVsDISDSVDGSADILQPDLEDR AQSSAEKPDtLGDVsDISDSVDGSADILQPDLEDR
4-7proteome,8-12proteome	AT5G28840.1	Encodes a protein with GDP-D-mannose 3',5'-epimerase activity. The enzyme is involved in ascorbate biosynthesis. It catalyzes the conversion of GDP-D-mannose to GDP-L-galactose.	GDP-D-MANNOSE 3',5'-EPIMERASE (GME)	GDP-D-MANNOSE 3',5'-EPIMERASE (GME)	AQTSTDRFEMWGDGLQTR,ESDAWPAEPQDAYGLEK,FHNIYGPFGTWK,GSDVSLYGSSK,ISITGAGGFIASHIAR,ITYFWIK,LATEELCK,NEHMTEDMFCDEFHLVDLR,QLETTNVSLK,VVGTQAPVQLGSLR
4-7proteome,8-12proteome	AT2G18990.1	thioredoxin domain-containing protein 9 homolog (TXND9); INVOLVED IN: cell redox homeostasis; LOCATED IN: cellular_component unknown; EXPRESSED IN: 23 plant structures; EXPRESSED DURING: 15 growth stages; CONTAINS InterPro DOMAIN/s: Thioredoxin fold (InterPro:IPR012335), Thioredoxin-like fold (InterPro:IPR012336), Thioredoxin domain (InterPro:IPR013766); BEST Arabidopsis thaliana protein match is…	THIOREDOXIN DOMAIN-CONTAINING PROTEIN 9 HOMOLOG (TXND9)	THIOREDOXIN DOMAIN-CONTAINING PROTEIN 9 HOMOLOG (TXND9)	AQVIHYDGESSSLKPK,IVVLPTLALIK
4-7proteome	AT2G28050.1	Encodes a relatively short regular p-class pentatricopeptide repeat protein comprising seven canonical p repeats and a single short s repeat that is necessary for the 5'-processing and stability of nad2 mRNA in mitochondria.	RNA PROCESSING FACTOR 7 (RPF7)	RNA PROCESSING FACTOR 7 (RPF7)	ARELVEEMGLVKGVK
4-7proteome,8-12proteome	AT3G09440.1	Heat shock protein 70 (Hsp 70) family protein; FUNCTIONS IN: ATP binding; INVOLVED IN: protein folding, response to cadmium ion, response to karrikin, response to heat; LOCATED IN: in 7 components; EXPRESSED IN: 25 plant structures; EXPRESSED DURING: 14 growth stages; CONTAINS InterPro DOMAIN/s: Heat shock protein 70, conserved site (InterPro:IPR018181), Heat shock protein Hsp70 (InterPro:IPR0010…			ARFEELNIDLFR,ATAGDTHLGGEDFDNR,DAGVIAGLNVMR,EFSAEEISSMILIK,EIAEAYLGTTIK,EQVFSTYSDNQPGVLIQVYEGER,FTDSSVQSDIK,GEGPAIGIDLGTTYSCVGVWQHDR,IINEPTAAAIAYGLDK,IINEPTAAAIAYGLDKK,MVNHFVQEFK,MYQGGEAGGPAAGGMDEDVPPSAGGAGPK,NALENYAYNMR,NAVVTVPAYFNDSQR,NSIDDVVLVGGSTR,RFTDSSVQSDIK,SGPAEKPMIVVNYK,SGPAEKPMIVVNYKGEDK,SINPDEAVAYGAAVQAAILSGEGNEK,TTPSYVAFTDSER,VEIIANDQGNR,VQQLLVDFFNGK
4-7proteome,4-7phos,8-12proteome	AT5G02500.1	encodes a member of heat shock protein 70 family.	HEAT SHOCK COGNATE PROTEIN 70-1 (HSC70-1)	(AtHsp70-1);HEAT SHOCK COGNATE PROTEIN 70 (HSC70);HEAT SHOCK COGNATE PROTEIN 70-1 (HSC70-1);HEAT SHOCK PROTEIN 70-1 (HSP70-1);ARABIDOPSIS THALIANA HEAT SHOCK COGNATE PROTEIN 70-1 (AT-HSC70-1)	ARFEELNMDLFR,ATAGDTHLGGEDFDNR,DAGVIAGLNVMR,EFAAEEISSMVLIK,EIAEAYLGVTIK,EQVFSTYSDNQPGVLIQVYEGER,FSDSSVQSDMK,GEGPAIGIDLGTTYSCVGVWQHDR,IEDSIEQAIQWLEGNQLAEADEFEDK,IINEPTAAAIAYGLDK,IINEPTAAAIAYGLDKK,IQAGPADKPMIYVEYK,IQAGPADKPMIYVEYKGEEK,KIEDSIEQAIQWLEGNQLAEADEFEDK,KKIEDSIEQAIQWLEGNQLAEADEFEDK,MVNHFVQEFK,MYQGAGGEAGGPGASGMDDDAPPASGGAGPK,NALENYAYNMR,NAVVTVPAYFNDSQR,NQVAMNPVNTVFDAK,RFSDSSVQSDMK,RTLSSTAQTT…
4-7proteome,8-12proteome	AT3G12580.1	heat shock protein 70 (HSP70); FUNCTIONS IN: ATP binding; INVOLVED IN: in 9 processes; LOCATED IN: cytosol, mitochondrion, cell wall, plasma membrane; EXPRESSED IN: 23 plant structures; EXPRESSED DURING: 11 growth stages; CONTAINS InterPro DOMAIN/s: Heat shock protein 70, conserved site (InterPro:IPR018181), Heat shock protein Hsp70 (InterPro:IPR001023), Heat shock protein 70 (InterPro:IPR013126)…	HEAT SHOCK PROTEIN 70 (HSP70)	ARABIDOPSIS HEAT SHOCK PROTEIN 70 (ATHSP70);HEAT SHOCK PROTEIN 70 (HSP70)	ARFEELNMDLFR,ATAGDTHLGGEDFDNR,GEGPAIGIDLGTTYSCVGVWQHDR,IINEPTAAAIAYGLDK,IINEPTAAAIAYGLDKK,MVNHFVQEFK,NALENYAYNMR,NAVVTVPAYFNDSQR,NQVAMNPTNTVFDAK,SINPDEAVAYGAAVQAAILSGEGNEK,TTPSYVAFTDSER,VEIIANDQGNR,VQQLLQDFFNGK
4-7phos	AT1G69220.1	Encodes a putative serine/threonine kinase (SIK1).	(SIK1)	(SIK1)	ARGGDEEssDEEDEEEDDDDDDGDYGTFVVK ARGGDEEssDEEDEEEDDDDDDGDYGTFVVK GDsDGEGEEDDDDDSMLPPLLK
4-7proteome,8-12proteome	AT1G03860.1	prohibitin 2	PROHIBITIN 2 (PHB2)	PROHIBITIN 2 (ATPHB2);PROHIBITIN 2 (PHB2)	ARPYLVESTTGSHDLQMVK,AVVAQYNASQLITQR,EIAQTIAQSANK,LPQIYR,SAQLIGQAIANNQAFITLR,TLGENYSER,VPNIPGAPALSALLK,VYLSSNDLLLNLQEMNLEPK
4-7phos	AT3G20890.1	RNA-binding (RRM/RBD/RNP motifs) family protein; FUNCTIONS IN: RNA binding, nucleotide binding, nucleic acid binding; INVOLVED IN: biological_process unknown; LOCATED IN: cellular_component unknown; CONTAINS InterPro DOMAIN/s: RNA recognition motif, RNP-1 (InterPro:IPR000504), Nucleotide-binding, alpha-beta plait (InterPro:IPR012677); BEST Arabidopsis thaliana protein match is: RNA-binding (RRM/R…			ARsSDDGKEDIEHTGILR
4-7phos	AT1G72650.1	Arabidopsis thaliana myb family transcription factor (At1g72650)	TRF-LIKE 6 (TRFL6)	TRF-LIKE 6 (TRFL6)	ASAAESNLNLSPsQLSSEVVNR
4-7proteome	AT5G43720.1	Protein of unknown function (DUF2361); CONTAINS InterPro DOMAIN/s: Protein of unknown function DUF2361 (InterPro:IPR019310); BEST Arabidopsis thaliana protein match is: Protein of unknown function (DUF2361) (TAIR:AT1G04230.1); Has 30201 Blast hits to 17322 proteins in 780 species: Archae - 12; Bacteria - 1396; Metazoa - 17338; Fungi - 3422; Plants - 5037; Viruses - 0; Other Eukaryotes - 2996 (sou…			ASAANSYSSQSSNLSSNSDAHKPK
4-7proteome,8-12proteome	AT5G58290.1	26S proteasome AAA-ATPase subunit RPT3 (RPT3) mRNA,	REGULATORY PARTICLE TRIPLE-A ATPASE 3 (RPT3)	REGULATORY PARTICLE TRIPLE-A ATPASE 3 (RPT3)	ASAAVASMVLDPK,ASPALMDLSTADEEDLYGR,AVANHTTAAFIR,ELLKPSASVALHR,ENAPAIIFIDEVDAIATAR,HSNALVDVLPPEADSSISLLSQSEKPDVSYNDIGGCDIQK,ILMELLNQMDGFDQTVNVK,IQSVPLVIGQFMEMVDQNNGIVGSTTGSNYYVR,ISAAEIAAICQEAGMHAVR,MNLSDEVDLEDYVSRPDK,QLEFTDIQEEYVKDEQK
4-7proteome,8-12proteome	AT5G54900.1	RNA-binding protein 45A (RBP45A); FUNCTIONS IN: RNA binding; EXPRESSED IN: 24 plant structures; EXPRESSED DURING: 15 growth stages; CONTAINS InterPro DOMAIN/s: RNA recognition motif, RNP-1 (InterPro:IPR000504), Nucleotide-binding, alpha-beta plait (InterPro:IPR012677); BEST Arabidopsis thaliana protein match is: RNA-binding (RRM/RBD/RNP motifs) family protein (TAIR:AT4G27000.1); Has 30201 Blast h…	RNA-BINDING PROTEIN 45A (RBP45A)	RNA-BINDING PROTEIN 45A (ATRBP45A);RNA-BINDING PROTEIN 45A (RBP45A)	ASAEHALSVLNGTQLGGQSIR,LTGQSEGYGFIEFVSHSVAER,RFQTEGPDHTIFVGDLAPEVTDYMLSDTFK,SIFGQFGELLHVK,VLQTYNGAPMPSTEQTFR
4-7proteome,4-7phos,8-12proteome	AT1G14650.1	SWAP (Suppressor-of-White-APricot)/surp domain-containing protein / ubiquitin family protein; FUNCTIONS IN: RNA binding; INVOLVED IN: RNA processing; EXPRESSED IN: 24 plant structures; EXPRESSED DURING: 14 growth stages; CONTAINS InterPro DOMAIN/s: SWAP/Surp (InterPro:IPR000061), Ubiquitin (InterPro:IPR000626), Pre-mRNA splicing factor PRP21 like protein (InterPro:IPR022030), Ubiquitin supergroup…			ASAMEEDEIVEPGKEVEMEMDEEEVK,ELQAEQNNSNLAPPAAVATHTR,IAGEIQIPANK,IENVHDEEAPMR,IPSKPLEAPEPEK,LPEGITGEELDIIK,LRPDIFGTTEEEVSNAVK,MFSSMQILPLEAPPTDGK,SAADLTTVLER,SSDPYHAFYQHK
4-7proteome,4-7phos,8-12proteome	AT1G62740.1	Encodes one of the 36 carboxylate clamp (CC)-tetratricopeptide repeat (TPR) proteins (Prasad 2010, Pubmed ID: 20856808) with potential to interact with Hsp90/Hsp70 as co-chaperones.	HOP2 (Hop2)	HOP2 (Hop2)	ASAPNPFGDAFQGPEMWSK,ELEQQEYYDPNIGDEEREK,GLEHDPNNQELLDGVK,GNAAFSSGDFNSAVNHFTDAINLTPTNHVLFSNR,HMQNPMIMNK,LGAAHLGLNQFDEAVEAYSK,QVLSDLQENPAAAQK,RKPEPEPEPEPEFGEEK,SAAHASLNHYDEALSDAK,TQQAGDDMEIGEEEMAVPSR
4-7proteome	AT1G50620.1	RING/FYVE/PHD zinc finger superfamily protein; FUNCTIONS IN: DNA binding, zinc ion binding; INVOLVED IN: regulation of transcription, DNA-dependent; EXPRESSED IN: 22 plant structures; EXPRESSED DURING: 13 growth stages; CONTAINS InterPro DOMAIN/s: Zinc finger, PHD-type, conserved site (InterPro:IPR019786), Zinc finger, PHD-type (InterPro:IPR001965), Zinc finger, FYVE/PHD-type (InterPro:IPR011011)…			ASASSVNASGSHYVR
4-7proteome	AT3G55605.1	Mitochondrial glycoprotein family protein; FUNCTIONS IN: molecular_function unknown; INVOLVED IN: biological_process unknown; LOCATED IN: mitochondrial matrix; EXPRESSED IN: 21 plant structures; EXPRESSED DURING: 13 growth stages; CONTAINS InterPro DOMAIN/s: Mitochondrial glycoprotein (InterPro:IPR003428); BEST Arabidopsis thaliana protein match is: Mitochondrial glycoprotein family protein (TAIR…			ASATDFLYEYMMK
4-7proteome,8-12proteome	AT1G78630.1	embryo defective 1473 (emb1473); FUNCTIONS IN: structural constituent of ribosome; INVOLVED IN: translation, embryo development ending in seed dormancy; LOCATED IN: thylakoid, ribosome, chloroplast, chloroplast stroma; EXPRESSED IN: 23 plant structures; EXPRESSED DURING: 13 growth stages; CONTAINS InterPro DOMAIN/s: Ribosomal protein L13, bacterial-type (InterPro:IPR005823), Ribosomal protein L13…	EMBRYO DEFECTIVE 1473 (emb1473)	EMBRYO DEFECTIVE 1473 (emb1473)	ASDHVNTDKPWFVVDATDK,HSGRPGGMTVETFDQLQQR,LASTIANHIR
4-7proteome,8-12proteome	AT1G52040.1	Encodes myrosinase-binding protein expressed in flowers.	MYROSINASE-BINDING PROTEIN 1 (MBP1)	MYROSINASE-BINDING PROTEIN 1 (MBP1); (ATMBP)	ASDVLYALGAYFAPSTTSTTPSTTK,ILVGQGNDGVAFVTFEYNK
4-7proteome,8-12proteome	AT3G24550.1	Encodes a member of the proline-rich extensin-like receptor kinase (PERK) family. This family consists of 15 predicted receptor kinases (PMID: 15653807).	PROLINE-RICH EXTENSIN-LIKE RECEPTOR KINASE 1 (PERK1)	PROLINE-RICH EXTENSIN-LIKE RECEPTOR KINASE 1 (PERK1);PROLINE-RICH EXTENSIN-LIKE RECEPTOR KINASE 1 (ATPERK1)	ASEEGDFEGLADSK,MGNEYDREEMAR,VMGTFGYLAPEYAASGK
4-7proteome,8-12proteome	AT1G48860.2	RNA 3'-terminal phosphate cyclase/enolpyruvate transferase, alpha/beta; FUNCTIONS IN: 3-phosphoshikimate 1-carboxyvinyltransferase activity, transferase activity, transferring alkyl or aryl (other than methyl) groups, catalytic activity; INVOLVED IN: glyphosate metabolic process, aromatic amino acid family biosynthetic process; LOCATED IN: chloroplast; CONTAINS InterPro DOMAIN/s: 3-phosphoshikima…			ASEIVLQPIR,AVVEGCGGVFPASIDSK,QLGADVECTLGTNCPPVR
4-7proteome,8-12proteome	AT2G45300.1	encodes 3-phosphoshikimate 1-carboxyvinyltransferase / 5-enolpyruvylshikimate-3-phosphate / EPSP synthase involved in chorismate biosynthesis			ASEIVLQPIR,QLGADVECTLGTNCPPVR,TAEIDTYDDHR,VSWTENSVTVTGPPR
4-7proteome,4-7phos	AT3G42660.1	transducin family protein / WD-40 repeat family protein; CONTAINS InterPro DOMAIN/s: WD40 repeat 2 (InterPro:IPR019782), WD40 repeat, conserved site (InterPro:IPR019775), WD40 repeat (InterPro:IPR001680), WD40 repeat-like-containing domain (InterPro:IPR011046), Protein of unknown function DUF3639 (InterPro:IPR022100), WD40-repeat-containing domain (InterPro:IPR017986), WD40/YVTN repeat-like-conta…			ASELMELLTLEK,MQSSFQPGATPPEPGK
4-7phos	AT1G01260.1	basic helix-loop-helix (bHLH) DNA-binding superfamily protein; FUNCTIONS IN: DNA binding, sequence-specific DNA binding transcription factor activity; INVOLVED IN: regulation of transcription; LOCATED IN: nucleus; EXPRESSED IN: 24 plant structures; EXPRESSED DURING: 15 growth stages; CONTAINS InterPro DOMAIN/s: Helix-loop-helix DNA-binding domain (InterPro:IPR001092), Helix-loop-helix DNA-binding…	JASMONATE ASSOCIATED MYC2 LIKE 2 (JAM2)	JASMONATE ASSOCIATED MYC2 LIKE 2 (JAM2)	ASENNsDGEGGGEWADAVGADESGNNRPR
4-7proteome,8-12proteome	AT5G05570.2	transducin family protein / WD-40 repeat family protein; FUNCTIONS IN: methyltransferase activity, nucleotide binding, nucleic acid binding; INVOLVED IN: vesicle-mediated transport, methylation; EXPRESSED IN: 22 plant structures; EXPRESSED DURING: 13 growth stages; CONTAINS InterPro DOMAIN/s: WD40 repeat-like-containing domain (InterPro:IPR011046), WD40 repeat (InterPro:IPR001680), WD40/YVTN repe…			ASESHSPDGEQNAVTETK
4-7phos,8-12phos	AT1G52220.1	FUNCTIONS IN: molecular_function unknown; INVOLVED IN: biological_process unknown; LOCATED IN: chloroplast thylakoid membrane, chloroplast; EXPRESSED IN: 23 plant structures; EXPRESSED DURING: 13 growth stages; BEST Arabidopsis thaliana protein match is: photosystem I P subunit (TAIR:AT2G46820.2); Has 291 Blast hits to 291 proteins in 50 species: Archae - 0; Bacteria - 90; Metazoa - 0; Fungi - 0;…	CURVATURE THYLAKOID 1C (CURT1C)	CURVATURE THYLAKOID 1C (CURT1C)	ASGESSDSsTDLDVVSTIQNVWDK AsGESSDSSTDLDVVSTIQNVWDKSEDR
4-7proteome,8-12proteome	AT4G12420.1	Encodes a protein of unknown function involved in directed root tip growth. It is a member of 19-member gene family and is distantly related structurally to the multiple-copper oxidases ascorbate oxidase and laccase, though it lacks the copper-binding domains. The protein is glycosylated and GPI-anchored. It is localized to the plasma membrane and the cell wall. The gene is expressed most strongl…	(SKU5)	(SKU5)	ASGGFGSFVVNPR,TENLDSWYLGQETYVR
4-7proteome,8-12proteome	AT5G25980.2	Myrosinase (thioglucoside glucohydrolase) gene involved in glucosinoloate metabolism.	GLUCOSIDE GLUCOHYDROLASE 2 (TGG2)	GLUCOSIDE GLUCOHYDROLASE 2 (TGG2);BETA GLUCOSIDASE 37 (BGLU37)	ASGLWYQSFLR,FSFAWSR,GINEDGINYYSGLIDGLIAR,GLNVWDGFTHR,GMLNVMEHFK,GSYDFLGLNYYVTQYAHALDPSPPEK,HWITINQLFTVPTR,IDYLCSHLCFLR
4-7proteome,8-12proteome	AT1G78300.1	G-box binding factor GF14 omega encoding a 14-3-3 protein	GENERAL REGULATORY FACTOR 2 (GRF2)	(GF14 OMEGA);GENERAL REGULATORY FACTOR 2 (GRF2);14-3-3 PROTEIN G-BOX FACTOR14 OMEGA (14-3-3OMEGA)	ASGREEFVYMAK,DAAEHTLAAYK,DNLTLWTSDMQDDAADEIK,DSTLIMQLLR,IISSIEQKEESR,KDAAEHTLAAYK,LAEQAERYEEMVEFMEK,NLLSVAYK,QAFDEAIAELDTLGEESYK,SAQDIANAELAPTHPIR,SKIETELSGICDGILK,VSAAVDGDELTVEER,YEEMVEFMEK
4-7phos,8-12phos	AT4G17140.2	pleckstrin homology (PH) domain-containing protein; FUNCTIONS IN: molecular_function unknown; INVOLVED IN: biological_process unknown; EXPRESSED IN: 23 plant structures; EXPRESSED DURING: 13 growth stages; CONTAINS InterPro DOMAIN/s: Protein of unknown function DUF946 (InterPro:IPR009291), Pleckstrin homology (InterPro:IPR001849); BEST Arabidopsis thaliana protein match is: calcium-dependent lipi…			ASGSAPIAGLSDTsSDSEESETEQK ASGSAPIAGLSDTSSDSEESETEQKDGFDLsNLESVYVTGVLDELK
4-7phos,8-12phos,8-12proteome	AT1G77180.3	Encodes a putative transcriptional factor. Shows transcriptional activator activity in yeast. Involved in response to abscisic acid, salt and osmotic stress.	SNW/SKI-INTERACTING PROTEIN (SKIP)	SNW/SKI-INTERACTING PROTEIN (SKIP)	ASGsPPVPVMHsPPRPVTVK ASGsPPVPVMHsPPRPVTVK
4-7proteome,8-12proteome	AT5G08300.1	Succinyl-CoA ligase, alpha subunit; FUNCTIONS IN: succinate-CoA ligase (GDP-forming) activity, copper ion binding, metal ion binding; INVOLVED IN: response to cadmium ion, metabolic process; LOCATED IN: mitochondrion, cell wall; EXPRESSED IN: 25 plant structures; EXPRESSED DURING: 14 growth stages; CONTAINS InterPro DOMAIN/s: Succinyl-CoA ligase, alpha subunit (InterPro:IPR005810), ATP-citrate ly…			ASGTEKPVVAFIAGLTAPPGR,IGSAMYELFQER,KGGTEHLGLPVFNSVAEAK,LIGPNCPGIIKPGECK,MGHAGAIVSGGK,NGTFHTEQAIEYGTK
4-7proteome,8-12proteome	AT3G54400.1	Eukaryotic aspartyl protease family protein; FUNCTIONS IN: aspartic-type endopeptidase activity; INVOLVED IN: proteolysis; LOCATED IN: apoplast, cell wall, chloroplast, plant-type cell wall; EXPRESSED IN: 21 plant structures; EXPRESSED DURING: 14 growth stages; CONTAINS InterPro DOMAIN/s: Peptidase aspartic (InterPro:IPR021109), Peptidase aspartic, catalytic (InterPro:IPR009007), Peptidase A1 (In…			ASGTSLPAQGLMGLGR,IVDIPTSALAFDPATGAGTIFDSGTVYTR,SSLYYVNLVGIR
4-7proteome,8-12proteome	AT1G16460.1	encodes a cytoplasmic thiosulfate:cyanide sulfurtransferase, activity of which increased the rhodanese activity of transgenic yeast. Can also act as a mercaptopyruvate sulfurtransferase.	RHODANESE HOMOLOGUE 2 (RDH2)	RHODANESE HOMOLOGUE 2 (RDH2);SULFURTRANSFERASE 2 (STR2);RHODANESE HOMOLOGUE 2 (ATRDH2);MERCAPTOPYRUVATE SULFURTRANSFERASE 2 (MST2);ARABIDOPSIS THALIANA MERCAPTOPYRUVATE SULFURTRANSFERASE 2 (ATMST2);SULFURTRANSFERASE 2 (ST2)	ASGYDVESSVSNDAILK
4-7proteome,8-12proteome	AT4G11820.1	Encodes a protein with hydroxymethylglutaryl-CoA synthase activity which was characterized by phenotypical complementation of the S. cerevisiae mutant.	HYDROXYMETHYLGLUTARYL-COA SYNTHASE (HMGS)	FLAKY POLLEN 1 (FKP1);EMBRYO DEFECTIVE 2778 (EMB2778); (MVA1);HYDROXYMETHYLGLUTARYL-COA SYNTHASE (HMGS)	ASHMAHVYDFYKPNLASEYPVVDGK,EGIIDLLAPGTYYLK,LNDNKPPFSISNIASVMDVGGK,TFLMQLFEK
4-7proteome,8-12proteome	AT4G14930.1	Survival protein SurE-like phosphatase/nucleotidase; FUNCTIONS IN: hydrolase activity, acid phosphatase activity; INVOLVED IN: biological_process unknown; LOCATED IN: cellular_component unknown; EXPRESSED IN: 22 plant structures; EXPRESSED DURING: 15 growth stages; CONTAINS InterPro DOMAIN/s: Survival protein SurE-like phosphatase/nucleotidase (InterPro:IPR002828); BEST Arabidopsis thaliana prote…			ASISEEGSDSHYLK
4-7proteome,8-12proteome	AT1G80670.1	This gene is predicted to encode a protein with a DWD motif. It can bind to DDB1a in Y2H assays, and may be involved in the formation of a CUL4-based E3 ubiquitin ligase	RNA EXPORT FACTOR 1 (RAE1)	RNA EXPORT FACTOR 1 (RAE1)	ASISHDQPVLCSAWK,ATFGAPATANSNPNK,NLIVFNLQNPQTEFK,QQNPVHTQQLPDK,SSIFLHLPQESEVK,SYEVTPSPADSISSLSFSPR
4-7proteome,8-12proteome	AT2G30060.1	Pleckstrin homology (PH) domain superfamily protein; FUNCTIONS IN: Ran GTPase binding; INVOLVED IN: intracellular transport, protein import into nucleus, translocation; LOCATED IN: cellular_component unknown; EXPRESSED IN: 23 plant structures; EXPRESSED DURING: 13 growth stages; CONTAINS InterPro DOMAIN/s: Ran binding protein 1 (InterPro:IPR000156), Pleckstrin homology-type (InterPro:IPR011993); …			ASISNEPERENRDEEETGANEDEDTGAQVAPIVR,DFSDGELKDELFCIR,ENRDEEETGANEDEDTGAQVAPIVR,EVAESEEEKEESKDASDTAGLLEK,FKEVAESEEEKEESK
4-7proteome,8-12proteome	AT1G18540.1	Ribosomal protein L6 family protein; FUNCTIONS IN: structural constituent of ribosome; INVOLVED IN: translation; LOCATED IN: in 8 components; EXPRESSED IN: 25 plant structures; EXPRESSED DURING: 15 growth stages; CONTAINS InterPro DOMAIN/s: Ribosomal protein L6, N-terminal (InterPro:IPR005568), Ribosomal protein L6E (InterPro:IPR000915); BEST Arabidopsis thaliana protein match is: Ribosomal prote…			ASITPGTVLIILAGR,IDISGVNTEKFDDK,KKTEGEFFEAEK,KTEGEFFEAEKEEK,QLSSGLLLVTGPFK,RVNQAYVIGTSTK,TEGEFFEAEK,TEGEFFEAEKEEK,VNRNPDLIR
4-7proteome	AT2G04690.2	Pyridoxamine 5'-phosphate oxidase family protein; FUNCTIONS IN: FMN binding; INVOLVED IN: biological_process unknown; EXPRESSED IN: 22 plant structures; EXPRESSED DURING: 13 growth stages; CONTAINS InterPro DOMAIN/s: Cellular repressor of E1A-stimulated genes (CREG) (InterPro:IPR014631), FMN-binding split barrel (InterPro:IPR012349), FMN-binding split barrel, related (InterPro:IPR009002); Has 408…			ASLAISESPLGTCTR
4-7proteome,4-7phos,8-12phos,8-12proteome	AT4G10710.1	encodes a component of the FAcilitates Chromatin Transcription (FACT) complex, SPT16.Along with SSRP1 binds to the promoter of FLC.	GLOBAL TRANSCRIPTION FACTOR C (SPT16)	GLOBAL TRANSCRIPTION FACTOR C (SPT16)	ASLLEVVK,DVAYSFKEDEEEEKPR,DVTHSALMDLTEK,GDGNDSQVVGHIAR,INMDFNHFANR,LSELWIRPPFSGR,NEAVLLPIYGSLVPFHVATIR,SAYDPDEIDEEQRER
4-7proteome,8-12proteome	AT4G31120.2	Involved in vernalization. Required for epigenetic silencing of FLC, and for vernalization-mediated histone modification.	SHK1 BINDING PROTEIN 1 (SKB1)	CALCIUM UNDERACCUMULATION 1 (CAU1);SHK1 BINDING PROTEIN 1 (SKB1);PROTEIN ARGININE METHYLTRANSFERASE 5 (PRMT5); (ATPRMT5)	ASLQAAEETDR,ASLQAAEETDRK,LAPSQSVFTFTHPNFSTK,MESLSEQER
4-7proteome,8-12proteome	AT4G11120.1	translation elongation factor Ts (EF-Ts), putative; FUNCTIONS IN: translation elongation factor activity; INVOLVED IN: translational elongation; LOCATED IN: mitochondrion; EXPRESSED IN: 22 plant structures; EXPRESSED DURING: 13 growth stages; CONTAINS InterPro DOMAIN/s: Translation elongation factor Ts, conserved site (InterPro:IPR018101), Translation elongation factor EFTs/EF1B (InterPro:IPR0018…			ASLVECNWDLEAAQK,NEIFQYLALAMAK,SSAGVLSAYLHTSPQPGLGR,TAAEGMLAVAQNEGK,YFEEVALMEQK
4-7proteome,8-12proteome	AT1G30630.1	Coatomer epsilon subunit; FUNCTIONS IN: protein transporter activity, structural molecule activity, binding; INVOLVED IN: retrograde vesicle-mediated transport, Golgi to ER; LOCATED IN: plasma membrane; EXPRESSED IN: 24 plant structures; EXPRESSED DURING: 13 growth stages; CONTAINS InterPro DOMAIN/s: Tetratricopeptide-like helical (InterPro:IPR011990), Coatomer, epsilon subunit (InterPro:IPR00682…			ASMAGPDHLFNLR,AVCCMHMGNFEEAETLLLEALNK,DAKDPETLANLVVCSLHVGK,EWLADPTVGNNAIIR,IQEAYLIFQDFSEK,LIAGTIFMHEEDYNEALK,LLAMYLSSPENK,NHFYLGAYQAAINNSEIPNLSQEDIVER,RAASAEDNFER,VMQQIDEDHTLTQLASAWLNLAVGGSK
8-12phos	AT3G19100.1	Protein kinase superfamily protein; FUNCTIONS IN: in 6 functions; INVOLVED IN: protein amino acid phosphorylation, N-terminal protein myristoylation; LOCATED IN: plasma membrane; EXPRESSED IN: 22 plant structures; EXPRESSED DURING: 13 growth stages; CONTAINS InterPro DOMAIN/s: Protein kinase, ATP binding site (InterPro:IPR017441), Protein kinase, catalytic domain (InterPro:IPR000719), Serine/thre…			ASPFFPFYtPsPAR ASPFFPFYtPsPAR
4-7proteome	AT4G16700.1	Encodes a mitochondrial phosphatidylserine decarboxylase. Expressed mainly in roots and flowers.	PHOSPHATIDYLSERINE DECARBOXYLASE 1 (PSD1)	PHOSPHATIDYLSERINE DECARBOXYLASE 1 (PSD1)	ASPLGGSSGAGAGAGGGGTGDSK
4-7phos	AT3G18630.1	Encodes a uracil-DNA glycosylase (UDG) involved in a base excision DNA repair pathway in mitochondria.	URACIL DNA GLYCOSYLASE (UNG)	URACIL DNA GLYCOSYLASE (UNG);URACIL DNA GLYCOSYLASE (ATUNG)	AsPSSSSFPAVSVAGGSR DLGSVANsPPR
4-7proteome	AT5G46430.1	Ribosomal protein L32e; FUNCTIONS IN: structural constituent of ribosome; INVOLVED IN: translation, ribosome biogenesis; LOCATED IN: ribosome, cytosolic large ribosomal subunit; CONTAINS InterPro DOMAIN/s: Ribosomal protein L32e (InterPro:IPR001515), Ribosomal protein L32e, conserved site (InterPro:IPR018263); BEST Arabidopsis thaliana protein match is: Ribosomal protein L32e (TAIR:AT4G18100.1); …			ASQLDVVVSNK,GVTLMPNVGYGSDKK
4-7proteome,8-12proteome	AT4G18100.1	Ribosomal protein L32e; FUNCTIONS IN: structural constituent of ribosome; INVOLVED IN: translation, ribosome biogenesis; LOCATED IN: cytosolic ribosome, ribosome, cytosolic large ribosomal subunit, nucleolus; EXPRESSED IN: callus, pollen tube, leaf; CONTAINS InterPro DOMAIN/s: Ribosomal protein L32e (InterPro:IPR001515), Ribosomal protein L32e, conserved site (InterPro:IPR018263); BEST Arabidopsi…			ASQLDVVVTNR,GVTLMPNVGYGSDKK,TYCAEIAHNVSTK
4-7proteome	AT2G15430.1	Non-catalytic subunit of nuclear DNA-dependent RNA polymerases II, IV and V; homologous to budding yeast RPB3 and the E. coli RNA polymerase alpha subunit. A closely related paralog, encoded by At2g15400, can substitute for At2g15430 in the context of Pol V.	(NRPB3)	(NRPD3); (NRPB3); (RPB35.5A); (RBP36A); (NRPE3A)	ASQLVLNAIDLLK,ETDVSMANALR,KAEAMGKPGLIEISPK,LSDDTVEADDQFGELGAHMR
4-7phos,8-12phos	AT4G12770.1	Chaperone DnaJ-domain superfamily protein; FUNCTIONS IN: heat shock protein binding; INVOLVED IN: biological_process unknown; LOCATED IN: cytosol, plasma membrane; EXPRESSED IN: male gametophyte, guard cell, cultured cell, pollen tube; EXPRESSED DURING: M germinated pollen stage; CONTAINS InterPro DOMAIN/s: Heat shock protein DnaJ, N-terminal (InterPro:IPR001623); BEST Arabidopsis thaliana protei…			AsSATNIVDDLSSIFGAPASQSGGFQDVDGETEER FENVFSSISSsPTK qQQENNNDLDSFFNSVSRPSsVPR KASsATNIVDDLSSIFGAPASQSGGFQDVDGETEER QQQENNNDLDSFFNSVSRPsSVPR ASVNSPtASQMDELDDFSIGR ASSAtNIVDDLSSIFGAPASQSGGFQDVDGETEER
8-12phos	AT4G01150.2	unknown protein; FUNCTIONS IN: molecular_function unknown; INVOLVED IN: biological_process unknown; LOCATED IN: chloroplast thylakoid membrane, chloroplast, plastoglobule; EXPRESSED IN: 22 plant structures; EXPRESSED DURING: 14 growth stages; Has 30201 Blast hits to 17322 proteins in 780 species: Archae - 12; Bacteria - 1396; Metazoa - 17338; Fungi - 3422; Plants - 5037; Viruses - 0; Other Eukary…	CURVATURE THYLAKOID 1A (CURT1A)	CURVATURE THYLAKOID 1A (CURT1A)	AsSEETSSIDTNELITDLK
4-7proteome,8-12proteome	AT4G01150.1	unknown protein; FUNCTIONS IN: molecular_function unknown; INVOLVED IN: biological_process unknown; LOCATED IN: thylakoid, chloroplast thylakoid membrane, chloroplast, plastoglobule, chloroplast envelope; EXPRESSED IN: 23 plant structures; EXPRESSED DURING: 14 growth stages; BEST Arabidopsis thaliana protein match is: unknown protein (TAIR:AT4G38100.1); Has 323 Blast hits to 323 proteins in 59 sp…	CURVATURE THYLAKOID 1A (CURT1A)	CURVATURE THYLAKOID 1A (CURT1A)	ASSEETSSIDTNELITDLK,ELAEDIESLKK
4-7phos,8-12phos	AT5G59210.2	myosin heavy chain-related; Has 60083 Blast hits to 34721 proteins in 2231 species: Archae - 693; Bacteria - 7635; Metazoa - 30612; Fungi - 4945; Plants - 2863; Viruses - 142; Other Eukaryotes - 13193 (source: NCBI BLink).			AsSGPDLSEIPNPADFPVIR SEsGNRLSETDVGALYSQLK KsESGNRLSETDVGALYSQLK SESGNRLSEtDVGALYSQLK
4-7proteome,8-12proteome	AT2G28790.1	Pathogenesis-related thaumatin superfamily protein; CONTAINS InterPro DOMAIN/s: Thaumatin, pathogenesis-related (InterPro:IPR001938); BEST Arabidopsis thaliana protein match is: Pathogenesis-related thaumatin superfamily protein (TAIR:AT1G75800.1); Has 1542 Blast hits to 1521 proteins in 166 species: Archae - 0; Bacteria - 19; Metazoa - 54; Fungi - 86; Plants - 1377; Viruses - 0; Other Eukaryotes…			ASSHSLFFK,FSCLTGDCGNR,GGFALPTFTHR,HACPSSFTFAHDSPSLMHDCASPR,LFLTVVNNCPFTVWPAIQPNAGHPVLEK,SFNVPTTHWSGR,SGCEAFHTDELCCR
4-7phos,8-12phos	AT4G05150.1	Octicosapeptide/Phox/Bem1p family protein; FUNCTIONS IN: molecular_function unknown; INVOLVED IN: biological_process unknown; LOCATED IN: cellular_component unknown; EXPRESSED IN: 24 plant structures; EXPRESSED DURING: 13 growth stages; CONTAINS InterPro DOMAIN/s: Octicosapeptide/Phox/Bem1p (InterPro:IPR000270); BEST Arabidopsis thaliana protein match is: Octicosapeptide/Phox/Bem1p family protein…			AsSISsLLDSSVNR AsSISsLLDSSVNR VRsEVssIVSEVPDYLFGLDNFDETAPPHELR VRsEVssIVSEVPDYLFGLDNFDETAPPHELR VRsEVssIVSEVPDYLFGLDNFDETAPPHELR EVSTLSDPGsPR IStPELPPPVFIKPEsPEPVSTPK IStPELPPPVFIKPEsPEPVSTPK
4-7proteome,8-12proteome	AT5G25754.1	RNA polymerase I-associated factor PAF67; FUNCTIONS IN: molecular_function unknown; INVOLVED IN: biological_process unknown; LOCATED IN: plasma membrane, membrane; EXPRESSED IN: leaf; CONTAINS InterPro DOMAIN/s: RNA polymerase I-associated factor PAF67 (InterPro:IPR019382); BEST Arabidopsis thaliana protein match is: RNA polymerase I-associated factor PAF67 (TAIR:AT5G25757.1); Has 30201 Blast hit…			ASSNEYEEGPGER,ESGYDPNMVPDSVK,FITPSAPPTFEEPLVNYNQDAYR,LANYMEVDEPTLR,LEGVINDMDR,LVDESVNSQLR
4-7phos,8-12phos	AT5G16260.1	Encodes a RNA binding protein ELF9 (EARLY FLOWERING9). Loss of ELF9 function in the Wassilewskija ecotype causes early flowering in short days. ELF9 reduces SOC1 (SUPPRESSOR OF OVEREXPRESSION OF CO1) transcript levels, possibly via nonsense-mediated mRNA decay.	EARLY FLOWERING 9 (ELF9)	EARLY FLOWERING 9 (ELF9)	ASsPPEGEDEFTDDDGTK
4-7proteome,8-12proteome	AT1G68680.1	unknown protein; FUNCTIONS IN: molecular_function unknown; INVOLVED IN: biological_process unknown; LOCATED IN: chloroplast; EXPRESSED IN: 23 plant structures; EXPRESSED DURING: 16 growth stages; Has 20 Blast hits to 20 proteins in 11 species: Archae - 0; Bacteria - 0; Metazoa - 0; Fungi - 0; Plants - 20; Viruses - 0; Other Eukaryotes - 0 (source: NCBI BLink).			ASSSDPSKPVMER,FLVPLIYAPALPLIR
4-7phos,8-12proteome	AT4G03550.1	Encodes a callose synthase that is required for wound and papillary callose formation in response to fungal pathogens Erysiphe and Blumeria. Mutants are resistant to P. parasitica and exhibit an exaggerated PR1 response.Contributes to PAMP-induced basal defense.	GLUCAN SYNTHASE-LIKE 5 (GSL05)	ENHANCER OF EDR1 3 (EED3);GLUCAN SYNTHASE-LIKE 5 (GSL05);GLUCAN SYNTHASE-LIKE 5 (GSL5);GLUCAN SYNTHASE-LIKE 5 (ATGSL05); (ATGSL5); (GSL05);POWDERY MILDEW RESISTANT 4 (PMR4)	ASsSVSTLYK
8-12phos	AT5G47480.1	RGPR-related; FUNCTIONS IN: molecular_function unknown; INVOLVED IN: biological_process unknown; LOCATED IN: cellular_component unknown; EXPRESSED IN: 25 plant structures; EXPRESSED DURING: 13 growth stages; BEST Arabidopsis thaliana protein match is: RGPR-related (TAIR:AT5G47490.1); Has 1807 Blast hits to 1807 proteins in 277 species: Archae - 0; Bacteria - 0; Metazoa - 736; Fungi - 347; Plants …	MAIGO 5 (MAG5)	MAIGO 5 (MAG5)	aSTADFLLDDQTDEDFFDKLVDDSYTPTASsSAK aSTADFLLDDQTDEDFFDKLVDDSYTPTASsSAK aSTADFLLDDQTDEDFFDKLVDDSYTPTASsSAK
4-7proteome,8-12proteome	AT5G58590.1	Encodes a Ran-binding protein 1 homolog (RanBP1).	RAN BINDING PROTEIN 1 (RANBP1)	RAN BINDING PROTEIN 1 (RANBP1)	ASTEPERENREDETEVNEDEDTGAQVAPIVR,FTEIAESQQVGK,LEEVAVTTGEEDEDAVLDLK,SCLWHATDFSDGELKDELFCIR
4-7proteome,4-7phos,8-12phos	AT5G65410.1	Encodes ZFHD2, a member of the zinc finger homeodomain transcriptional factor family.	HOMEOBOX PROTEIN 25 (HB25)	ZINC FINGER HOMEODOMAIN 1 (ZHD1);ARABIDOPSIS THALIANA HOMEOBOX PROTEIN 25 (ATHB25);ZINC FINGER HOMEODOMAIN 2 (ZFHD2);HOMEOBOX PROTEIN 25 (HB25)	ASTESHETTGTTSTGGGGGFMVVHGGGGSR,FCQETGVPR,LPAPVSYRPPPSQAPPLQLALPPPQR,SEDPMETSSAEAGGGIR
[truncated: 4,553 more rows]

## Sheet: total phosphoproteins
Supplementary Table 2. Total phosphoproteins identified in anther developing phase I and II.
Phosphorylation sites and phosphoprptides were also included. Lower case letters "s", "t" and "y" indicate phosphorylated residues Ser, Thr and Tyr, respectively.
[truncated: 1,638 more rows]
