# Supplementary material for: Abundant protein phosphorylation potentially regulates Arabidopsis anther development
Source: J Exp Bot. 2016 Aug 16;67(17):4993–5008. doi: 10.1093/jxb/erw293 (PMC5014169; doi:10.1093/jxb/erw293)
Supplement: Supplementary Data [file supp_erw293_supplementary_table_S3.xlsx]

## Sheet: phosphoproteins in Anther 4-7
Supplementary Table 3. Overview of Phosphoproteins identified in anther developing phase I and II.
Phosphorylation sites and phosphoprptides were also included. Lower case letters "s", "t" and "y" indicate phosphorylated residues Ser, Thr and Tyr, respectively.
Protein ID	description	phosphosite	NO. of phosphosite	phosphopeptide	mRNA level (RNA seq)	protein abundance(emPAI)
AT1G73590.1	Auxin efflux carrier family protein Encodes an auxin efflux carrier involved in shoot and root development. It is involved in the maintenance of embryonic auxin gradients. Loss of function severely affects organ initiation, pin1 mutants are characterised by an inflorescence meristem that does not initiate any flowers, resulting in the formation of a naked inflorescence stem. PIN1 is involved in t…	S253	1	GSsFNHTDFYSMMASGGGR	7.63296	0.01
AT2G01210.1	Leucine-rich repeat protein kinase family protein Leucine-rich repeat protein kinase family protein	S564	1	LANIAGGSsPTIQSNR	8.53898	0.01
AT3G22850.1	Aluminium induced protein with YGL and LRDR motifs Aluminium induced protein with YGL and LRDR motifs	S215	1	VDsSGEVcGVTFK	4.64987	0.01
AT5G65460.1	kinesin like protein for actin based chloroplast movement 2 Kinesin that binds cyclin-dependent kinase CDKA	S658,S1033	2	SVASSTQVSsPSSK,SDAALFTLEEGSsPVQNPSTAAEDSR	7.55919	0.01
AT2G32240.1	FUNCTIONS IN: molecular_function unknown	S1274	1	DIDLSFSsPTK	12.2314	0.02
AT2G34680.1	Outer arm dynein light chain 1 protein isolated from differential screening of a cDNA library from auxin-treated root culture. sequence does not show homology to any known proteins and is predicted to be extracellular. AUXIN-INDUCED IN ROOT CULTURES 9 (AIR9)	S33	1	sPESVSAVSVVSNR	10.0971	0.02
AT2G41740.1	villin 2 Encodes a protein with high homology to animal villin. villin 2 (VLN2)	S846,T852	2	KsPDTSPtRR,KsPDTSPtRR	10.6087	0.02
AT3G04820.1	Pseudouridine synthase family protein Pseudouridine synthase family protein	S634	1	VGsTEEIEDESMKSDTNPHDSGETNLK	10.6228	0.02
AT4G18600.1	SCAR family protein Encodes a member of the SCAR family.These proteins are part of a complex (WAVE) complex.The SCAR subunit activates the ARP2/3 complex which in turn act as a nucleator for actin filaments. WAVE5	S437,S441	2	SQANNIDGTLGIENEGEDKsEQEsEADEFVDAR,SQANNIDGTLGIENEGEDKsEQEsEADEFVDAR	12.1328	0.02
AT5G09250.2	ssDNA-binding transcriptional regulator putative transcriptional co-activator (KIWI) mRNA, complete KIWI	S15,S35	2	DEDVRAsDDESETHAPAK,VAKPADDsDQSDDIVVcNISK,KVAKPADDsDQSDDIVVcNISK	11.9904	0.02
AT5G23720.2	dual specificity protein phosphatase family protein Encodes a protein tyrosine phosphatase Propyzamide-Hypersensitive 1 (PHS1). One of the mutant alleles, phs1-1, is hypersensitive to the microtubule-destabilizing drug propyzamide, suggesting that PHS1 may be involved in phosphorylation cascades that control the dynamics of cortical microtubules in plant cells. A second allele, phs1-3, is hyperse…	S514	1	TPNSENKEDGSsPK	8.81583	0.02
AT5G41880.1	DNA primases	T2	1	tREETETSGEDMMIDDPKPK	9.57593	0.02
AT5G43500.2	actin-related protein 9 encodes a protein whose sequence is similar to actin-related proteins (ARPs) in other organisms. Member of nuclear ARP family of genes. actin-related protein 9 (ARP9)	T142,S143	2	ISLASPAETsPDKGDASASEAVPDVTDSK,ISLASPAEtSPDKGDASASEAVPDVTDSKDTSESK,ISLASPAETsPDKGDASASEAVPDVTDSK,ISLASPAETsPDKGDASASEAVPDVTDSK	9.8285	0.02
AT5G46570.1	BR-signaling kinase 2 Encodes BR-signaling kinase 2 (BSK2), one of the three homologous BR-signaling kinases (BSK1, AT4G35230	S25	1	TANLPSSDDPSAPNKPEsVNGDQVDQEIQNFK	11.5258	0.02
AT5G63220.1	unknown protein	S118	1	VPVPPHLVDVsDDEDVQNLQESLGEAR	11.4231	0.02
AT1G26540.1	Agenet domain-containing protein Agenet domain-containing protein	S437	1	EQNQNsNLNETDETcNVSK	17.5078	0.03
AT1G34220.2	Regulator of Vps4 activity in the MVB pathway protein Regulator of Vps4 activity in the MVB pathway protein	S234,S236,S327	3	EKsDsDSEYDILDFPEVPNVLLRPTPGATSVNAPDAAK,EKsDsDSEYDILDFPEVPNVLLRPTPGATSVNAPDAAK,NYsPPSIDAVGPIPTK	16.5389	0.03
AT1G47900.2	Plant protein of unknown function (DUF869) FUNCTIONS IN: molecular_function unknown	S515,S518,S1029	3	VEsVNsHVELMDDFLEMEK,VEsVNsHVELMDDFLEMEK,SGsSTNATPEK	17.5952	0.03
AT1G50240.2	Protein kinase family protein with ARM repeat domain The FUSED (FU) gene belongs to Ser/Thr protein kinase family and has a key role in the hedgehog signaling pathway known to control cell proliferation and patterning in fruit flies and humans . Arabidopsis thaliana genome has a single Fu gene. Cytokinesis-defective mutants, which we named two-in-one (tio), result from mutations in Arabidopsis Fu…	S323	1	VNsPPTEDFVGFPTQEEIK	13.2845	0.03
AT1G67630.1	DNA polymerase alpha 2 DNA polymerase alpha 2 (POLA2)	T113	1	DVDMLLDGVQEDTEEIVTtPTNK	16.1816	0.03
AT1G72880.2	Survival protein SurE-like phosphatase/nucleotidase Survival protein SurE-like phosphatase/nucleotidase	T238	1	DcSLNIEIPtSPSSNK	14.8966	0.03
AT1G78650.1	DNA-directed DNA polymerases Similar to DNA polymerase delta (POLD3), which in other organism was shown to be involved in the elongation of DNA replication. POLD3	S316,S330,S343,S344,S347,S357,S411	7	VIFDFsDDEYEDVISLASPsSPK,VIFDFsDDEYEDVISLASPsSPK,VNSRPDVELssEDsGPEKPDADVSPEIK,VNSRPDVELssEDsGPEKPDADVSPEIK,VNSRPDVELssEDsGPEKPDADVSPEIK,VNSRPDVELssEDsGPEKPDADVSPEIK,VNSRPDVELssEDsGPEKPDADVSPEIK,VNSRPDVELssEDsGPEKPDADVSPEIK,VNSRPDVELssEDsGPEKPDADVSPEIK,VNSRPDVELssEDsGPEKPDADVSPEIK,TTAVPSsPK	14.5055	0.03
AT2G02070.1	indeterminate(ID)-domain 5 indeterminate(ID)-domain 5 (IDD5)	S71	1	TPNSDAEVIALsPK	16.4446	0.03
AT2G25070.1	Protein phosphatase 2C family protein Protein phosphatase 2C family protein	S355	1	KPNPSETEPEDSKPEPSEDEPSSSs	17.1799	0.03
AT2G27210.2	BRI1 suppressor 1 (BSU1)-like 3 BRI1 suppressor 1 (BSU1)-like 3 (BSL3)	S611,S642	2	QLsIDQFENEGR,QLsIDQFENEGR,qMsINSVPK	15.0336	0.03
AT2G36200.1	P-loop containing nucleoside triphosphate hydrolases superfamily protein P-loop containing nucleoside triphosphate hydrolases superfamily protein	T952	1	AQETFQQQYMEYEPTGAtPTKNEPEIPTK	13.1723	0.03
AT3G03050.1	cellulose synthase-like D3 encodes a cellulose synthase like protein. mutations initiate root hairs that rupture at their tip soon after initiation. is required for the synthesis of a noncellulosic wall polysaccharide. cellulose synthase-like D3 (CSLD3)	S755	1	MGGDsDDDEEMNLSLVPK,MGGDsDDDEEMNLSLVPK	17.1137	0.03
AT3G20020.2	protein arginine methyltransferase 6 protein arginine methyltransferase 6 (PRMT6)	S328	1	NTSETSIASGSSSIsPSGEVNQK	17.3596	0.03
AT3G21100.2	RNA-binding (RRM/RBD/RNP motifs) family protein RNA-binding (RRM/RBD/RNP motifs) family protein	S192,S416,S420,S490,S495,S569	6	SFsASDAcFGSEEPGFGGGGYNR,GNFsPGSsPSGMDSR,GNFsPGSsPSGMDSR,GNFsPGSsPSGMDSR,SLSIGsPVHFSPR,SLSIGsPVHFSPR,SLSIGsPVHFSPR,GQETSLENTLPDSFFASPsK	12.9194	0.03
AT3G23540.2	alpha/beta-Hydrolases superfamily protein alpha/beta-Hydrolases superfamily protein	S213,S340	2	TDVPSNVTLTSNGsPSETK,ANQSETDSASsPVTR	14.5118	0.03
AT3G42660.1	transducin family protein / WD-40 repeat family protein transducin family protein / WD-40 repeat family protein	S349,S357	2	ASEsLDDAMGDsDDGESHHTSR,ASEsLDDAMGDsDDGESHHTSR,ASEsLDDAMGDsDDGESHHTSR,ASEsLDDAMGDsDDGESHHTSR	15.0268	0.03
AT3G54610.1	histone acetyltransferase of the GNAT family 1 Encodes a histone acetyltransferase that is plays a role in the determination of the embryonic root-shoot axis. It is also required to regulate the floral meristem activity by modulating the extent of expression of WUS and AG. In other eukaryotes, this protein is recruited to specific promoters by DNA binding transcription factors and is thought to p…	S76,T90,S92,S97,S567	5	DGALTsNDELESISAR,GADtDSDPDESEDIVVDDDEDEFAPEQDQDSSIR,GADtDSDPDESEDIVVDDDEDEFAPEQDQDSSIR,GADtDSDPDESEDIVVDDDEDEFAPEQDQDSSIR,GADtDSDPDESEDIVVDDDEDEFAPEQDQDSSIR,GADtDSDPDESEDIVVDDDEDEFAPEQDQDSSIR,GADtDSDPDESEDIVVDDDEDEFAPEQDQDSSIR,VQAGLQSGAKsQ	14.736	0.03
AT3G62140.1	CONTAINS InterPro DOMAIN/s: NEFA-interacting nuclear protein NIP30, N-terminal (InterPro:IPR019331)	S207,S210	2	TTEGLQTGLALVSYsDEsEDDD,TTEGLQTGLALVSYsDEsEDDD,TTEGLQTGLALVSYsDEsEDDD	15.2327	0.03
AT4G09160.1	SEC14 cytosolic factor family protein / phosphoglyceride transfer family protein SEC14 cytosolic factor family protein / phosphoglyceride transfer family protein	S290	1	SLGsFKEETNK	14.2313	0.03
AT4G30160.1	villin 4 Arabidopsis thaliana VILLIN4 villin 4 (VLN4)	S787	1	GRsPAFNALAATFESQNAR	14.9505	0.03
AT5G38840.1	SMAD/FHA domain-containing protein SMAD/FHA domain-containing protein	S372,S373	2	GIVEDEEDLssDEDDFYDR,GIVEDEEDLssDEDDFYDR	17.05	0.03
AT5G42870.2	phosphatidic acid phosphohydrolase 2 phosphatidic acid phosphohydrolase 2 (PAH2)	S493	1	LQNNDDMDASPSQPLSQsFDPcFNTSK	16.3769	0.03
AT5G67200.1	Leucine-rich repeat protein kinase family protein Leucine-rich repeat protein kinase family protein	S326,S371,S382	3	GEAsLSQQQQSQNQTPR,IPNsGNLVFcGESR,sQGMYTMEQLMR	15.5255	0.03
AT1G10450.1	SIN3-like 6 Encodes SIN3-like 6, a homolog of the transcriptional repressor SIN3 (AT1G24190). SIN3-like 6 (SNL6)	S698	1	HELEEGELsPTASR	20.699	0.04
AT1G14000.1	VH1-interacting kinase Encodes a protein with similarity to members of the C1 subgroup of MAP kinase kinase kinases. Interacts physically with the receptor kinase BRL2/VH1 and appears to be involved in auxin and brassinosteriod signaling. VH1-interacting kinase (VIK)	S23	1	sSDSPAAGDGGEQAAAGTSVPsPSYDK	18.8285	0.04
AT1G20670.1	DNA-binding bromodomain-containing protein DNA-binding bromodomain-containing protein	S164,S279	2	ATDILQGsPVESGPTTPLPDKK,KDFENLRQDsDDEEPQSQQQQQQQPK,DFENLRQDsDDEEPQSQQQQQQQPK	20.038	0.04
AT1G48050.1	Ku80 family protein Ku80 and ku70 form the heterodimer complex Ku, required for proper maintenance of the telomeric C strand. Ku regulates the extension of the telomeric G strand. Interacts with WEX, and this interaction stimulates the WEX exonuclease activity. Binds double stranded DNA breaks as a heterodimer with Ku70, involved in non-homologous end joining repair. Mutants are defective in T-DN…	S534	1	DKPSGsDDEDNR	20.2437	0.04
AT1G54170.1	CTC-interacting domain 3 ataxin-2-related, similar to SCA2 (GI:1770390) (Homo sapiens)	S460	1	NSENSAASSASNLPILSPSSSGsLSSEK	21.8343	0.04
AT1G55150.1	DEA(D/H)-box RNA helicase family protein DEA(D/H)-box RNA helicase family protein	S47	1	KDNDGNEsPR	21.5172	0.04
AT1G68720.1	tRNA arginine adenosine deaminase Encodes the chloroplastic A-to-I tRNA editing enzyme. tRNA arginine adenosine deaminase (TADA)	S853	1	SsPNESVSSATWFSGR	21.4484	0.04
AT1G72410.1	COP1-interacting protein-related COP1-interacting protein-related	S649,S652	2	NLsDLSLTDDSK,NLsDLSLTDDSK,NLsDLSLTDDSK	19.9822	0.04
AT1G73460.1	Protein kinase superfamily protein Protein kinase superfamily protein	S153,S431,S488,S621,S622	5	NIDDSSSSsLVDLYAFEQSR,NEYWDsDEYEDDDDIGYVR,DADDQsYAEEASYISGEQYLQSK,DSLAGGssEGDFEYSR,DSLAGGssEGDFEYSR	19.8122	0.04
AT1G75190.2	unknown protein	S19,T22	2	AKETSSVAEAsSPTESQATR,ETSSVAEASSPtESQATR	20.5937	0.04
AT2G10950.1	BSD domain-containing protein BSD domain-containing protein	S335	1	DSEGDSSDWLPIGDsD	21.8307	0.04
AT2G19385.1	zinc ion binding zinc ion binding	T184	1	KLETLDEtSEGEEAK	20.6855	0.04
AT2G26460.1	RED family protein Encodes SMU2, a protein involved in RNA splicing. SUPPRESSORS OF MEC-8 AND UNC-52 2 (SMU2)	S311,S314,S320	3	DVTQSPISEDMEEsPRDK,DVTQSPISEDMEEsPRDK,DVTQSPISEDMEEsPRDK,DVTQSPISEDMEEsPRDK,DVTQSPISEDMEEsPRDK,DVTQSPISEDMEEsPRDK	18.9449	0.04
AT2G35530.1	basic region/leucine zipper transcription factor 16 Encodes a G group bZIP transcription factor family member that can bind cis elements with an ACGT core, such as G-box, Hex, C-box and As-1. The protein is localized in the nucleus and can homodimerize and can heterodimerize with other G group members. basic region/leucine zipper transcription factor 16 (bZIP16)	S152,S155	2	GsLGSLNMITGK,SRGsLGSLNMITGK,GsLGSLNMITGK,GsLGSLNMITGK,GsLGSLNMITGK	21.0917	0.04
AT2G44200.1	CBF1-interacting co-repressor CIR, N-terminal	S318	1	qRsDLDDEYK	18.4503	0.04
AT3G02880.1	Leucine-rich repeat protein kinase family protein Leucine-rich repeat protein kinase family protein	S621,S626	2	LIEEVSHSSGsPNPVsD,LIEEVSHSSGsPNPVsD	18.3461	0.04
AT3G09670.1	Tudor/PWWP/MBT superfamily protein Tudor/PWWP/MBT superfamily protein	S2,T3,S525	3	stESERIESVSEANASSLEVGNDQMSEALAGQAQELK,stESERIESVSEANASSLEVGNDQMSEALAGQAQELK,ANLQTEDPGSPVsPK	20.5956	0.04
AT3G13290.1	varicose-related varicose-related (VCR)	S91,S648,S652,S680,S724,T819	6	TLSYPTPPLNPQsPR,TSGMPSETSDVDSAYAPSPQLPLsPRLsSK,TSGMPSETSDVDSAYAPSPQLPLsPR,TSGMPSETSDVDSAYAPSPQLPLsPRLsSK,TSsADYFYVR,SKDTNVTPDDDVSGIRsPSAFFK,DTNVTPDDDVSGIRsPSAFFK,ENIFcSQASNLStEMAR	21.2422	0.04
AT3G17900.1	unknown protein	S606	1	KGsGLSGDQYAVMVScR	21.9871	0.04
AT3G60450.1	Phosphoglycerate mutase family protein Phosphoglycerate mutase family protein	S3,S6	2	mEsPKSNVDDGYQNIFVMR,mEsPKSNVDDGYQNIFVMR,mEsPKSNVDDGYQNIFVMR,mEsPKSNVDDGYQNIFVMR	21.7187	0.04
AT3G61370.1	Protein of unknown function (DUF3245) Protein of unknown function (DUF3245)	S103	1	NAGDDsEDDDESESK	19.1693	0.04
AT4G17720.1	RNA-binding (RRM/RBD/RNP motifs) family protein RNA-binding (RRM/RBD/RNP motifs) family protein	S279	1	LSEsPEAK	19.8734	0.04
AT4G17770.1	trehalose phosphatase/synthase 5 Encodes an enzyme putatively involved in trehalose biosynthesis. The protein has a trehalose synthase (TPS)-like domain that may or may not be active as well as a trehalose phosphatase (TPP)-like domain. Phosphorylated TPS5 extracted from Arabidopsis cells binds directly to 14-3-3 isoforms. trehalose phosphatase/synthase 5 (TPS5)	S51,S55,S56	3	VATVTGVLSELDDDNNSNSVcSDAPSsVTQDR,VATVTGVLSELDDDNNSNSVcSDAPSsVTQDR,VATVTGVLSELDDDNNSNSVcSDAPSsVTQDR	19.3776	0.04
AT5G06970.1	Protein of unknown function (DUF810) CONTAINS InterPro DOMAIN/s: Munc13 homology 1 (InterPro:IPR014770), Protein of unknown function DUF810 (InterPro:IPR008528), Mammalian uncoordinated homology 13, domain 2 (InterPro:IPR014772)	S142	1	SEsFDSPK	18.2799	0.04
AT5G25150.1	TBP-associated factor 5 Encodes a putative TATA-binding-protein associated factor TAF5. TAFs are subunits of the general transcription factor IID (TFIID). TBP-associated factor 5 (TAF5)	S58	1	SFsQQEDDPTR	20.0069	0.04
AT5G27650.1	Tudor/PWWP/MBT superfamily protein Tudor/PWWP/MBT superfamily protein	S37,S38	2	VTPDDTVVDssGDVHEAIDDDVEASSPMELDSAVTNDAR,VTPDDTVVDssGDVHEAIDDDVEASSPMELDSAVTNDAR	19.5011	0.04
AT5G38720.1	unknown protein	S163,S164	2	IEEEEDVYQIssGDEDcTR,IEEEEDVYQIssGDEDcTR	18.3088	0.04
AT5G61060.1	histone deacetylase 5 Encodes a member of the histone deacetylase family. histone deacetylase 5 (HDA05)	S406,S408	2	TPTPIILISSsDsETEDNAQGLLDQMSK,TPTPIILISSsDsETEDNAQGLLDQMSK	18.7834	0.04
AT5G63420.1	RNA-metabolising metallo-beta-lactamase family protein embryo defective 2746 (emb2746)	S805,T809	2	ENSRDDDELADAsDSETK,DDDELADASDSEtK	18.0771	0.04
AT1G05910.1	cell division cycle protein 48-related / CDC48-related cell division cycle protein 48-related / CDC48-related	T289,S292	2	tDDsDDSLLVDELDQGPAIPWAR,tDDsDDSLLVDELDQGPAIPWAR	24.1083	0.05
AT1G10850.1	Leucine-rich repeat protein kinase family protein Leucine-rich repeat protein kinase family protein	S590	1	AVREEETESGEEPTSsGNEASEEK	23.5268	0.05
AT1G13030.1	sphere organelles protein-related sphere organelles protein-related	T136,S141,S143,S187,S321	5	EtGGYESEsEEDELEEEAEEFVPEK,ETGGYEsEsEEDELEEEAEEFVPEKK,EtGGYESEsEEDELEEEAEEFVPEK,ETGGYEsEsEEDELEEEAEEFVPEKK,cKLDTTEEsPDERENTAVVSNVVK,LDTTEEsPDER,LDTTEEsPDERENTAVVSNVVK,HcETLENQQAEEVsDGFGDEVVPVEVRPGHIR	22.8228	0.05
AT1G20370.1	Pseudouridine synthase family protein Pseudouridine synthase family protein	S532	1	VNDETsEGTTMEER	24.6407	0.05
AT1G24706.1	THO2 Encodes a component of the putative Arabidopsis THO/TREX complex: THO1 or HPR1 (At5g09860), THO2 (At1g24706), THO3 or TEX1 (At5g56130), THO5 (At5g42920, At1g45233), THO6 (At2g19430), and THO7 (At5g16790, At3g02950). THO/TREX complexes in animals have been implicated in the transport of mRNA precursors. Mutants of THO3/TEX1, THO1, THO6 accumulate reduced amount of small interfering (si)RNA, s…	S1308,S1646	2	GGNPLDSQPsISKK,RRsEENLSVSVDDAK	24.8547	0.05
AT1G24764.1	microtubule-associated proteins 70-2 Member of the MAP70 protein family. microtubule-associated proteins 70-2 (MAP70-2)	S448,S464,S486	3	HSLsINSTSVLK,sFDGGTR,ALLNGPGNYsFNK	22.1669	0.05
AT1G42480.1	unknown protein	S171	1	QSSETDsEDEEDDDADEL,QSSETDsEDEEDDDADEL	22.635	0.05
AT1G48950.1	C3HC zinc finger-like C3HC zinc finger-like	T557	1	GScQtPPSSSSLFK	22.3057	0.05
AT1G65010.1	Plant protein of unknown function (DUF827) Putative role in flower development. Comparison of SALK_061426C to Columbia wild type in normal lighting and under low light of 33 micromoles per meter-squared per second resulted in a trend toward earlier bolting in the mutant under low light (P=0.055) (Ann Stapleton and Patrick Pridgen, 2009, personal communication). INVOLVED IN: flower development	S1270,S1279	2	SEVsPERETELDSVEEEVDSK,SEVsPERETELDSVEEEVDSK,SEVsPERETELDSVEEEVDSK	23.5879	0.05
AT2G38280.1	AMP deaminase, putative / myoadenylate deaminase, putative Encodes a protein with in vitro AMP deaminase activity that is involved in embryogenesis. Homozygous mutant embryos fail to develop past the zygote stage. EMBRYONIC FACTOR1 (FAC1)	S73,S76,S203,S279	4	VNDQYGRsPAsLPDATPFTDGGGGGGGDTGR,SPAsLPDATPFTDGGGGGGGDTGR,VNDQYGRsPAsLPDATPFTDGGGGGGGDTGR,SHsVSGDLHGVQPDPIAADILR,EVISDPsTPKPNTEPFAHYPQGK	23.9666	0.05
AT3G06820.1	Mov34/MPN/PAD-1 family protein Mov34/MPN/PAD-1 family protein	S109	1	SSsSKPELDTIDTATTSGSK	23.9781	0.05
AT3G12270.1	protein arginine methyltransferase 3 protein arginine methyltransferase 3 (PRMT3)	S14,S22	2	HEILNYsEDEEENYsDEGDWGDWK,HEILNYsEDEEENYsDEGDWGDWK	22.1429	0.05
AT3G18640.1	Zinc finger C-x8-C-x5-C-x3-H type family protein Zinc finger C-x8-C-x5-C-x3-H type family protein	S582	1	TGEDTNDAENVVDEDEDGDDDGsDEENKK,KTGEDTNDAENVVDEDEDGDDDGsDEENKK	24.71	0.05
AT3G55005.1	tonneau 1b (TON1b) Encodes a protein of unknown function that is involved in cortical microtubule organization. Mutants exhibit abnormal cell growth and patterns of division. TON1B appears to be redundant with TON1A. Encodes a novel protein that is similar to human FOP and OFD1 centrosomal proteins. Localizes to the preprophase band, cytoplasm and cell cortex where it is probably associated with …	S250	1	DGTsEEEEGKD	23.5306	0.05
AT4G05410.1	Transducin/WD40 repeat-like superfamily protein Encodes a nucleolar protein with seven WD40-repeats that plays a role in embryo sac development and is critical for the correct positioning of the division plane of zygote and the apical cell lineage in Arabidopsis. YAO may act by modulating nucleolar function, such as rRNA biogenesis, during early embryogenesis and gametogenesis. YAOZHE (YAO)	S47,S50	2	VSYDDDDIEsVDsDAEENGFTGGDEDGRR,KVSYDDDDIEsVDsDAEENGFTGGDEDGRR,VSYDDDDIEsVDsDAEENGFTGGDEDGR,VSYDDDDIEsVDsDAEENGFTGGDEDGRR,KVSYDDDDIEsVDsDAEENGFTGGDEDGRR,VSYDDDDIEsVDsDAEENGFTGGDEDGR	23.4182	0.05
AT4G11740.1	Ubiquitin-like superfamily protein Isolated as a suppressor of a dominant mutant in the Ara4 gene that was expressed in yeast ypt1 mutant strains. A novel protein with a small region of similarity to coil-coiled domain of yeast VSP27 protein. SAY1	S289,S295,S394	3	LAAPSsPFDDDsDDVDEQPLVR,LAAPSsPFDDDsDDVDEQPLVR,LAAPSsPFDDDsDDVDEQPLVR,AQPRPPsPSLTAQR	22.494	0.05
AT4G14200.1	Pentatricopeptide repeat (PPR) superfamily protein Pentatricopeptide repeat (PPR) superfamily protein	S10,S68,S120,T734,S753	5	mDSQDHcSNsPGGGK,ENLDLPEEHsLDDEQKPPTPSPTVVEK,SDsFKEETATNFPAK,VSSILGQEtSPEDGHWPEKR,EVSEEWNsPAK	23.4207	0.05
AT5G15020.2	SIN3-like 2 Encodes a homolog of the transcriptional repressor SIN3 (AT1G24190). SIN3-like 2 (SNL2)	S461,S939,S944	3	SIQELDLsDcER,IEKEEGELsPVGDsEDNFVVYEDR,IEKEEGELsPVGDsEDNFVVYEDR	22.3197	0.05
AT5G22010.1	replication factor C1 replication factor C1 (RFC1)	S882	1	IAAMLEPTVDSLRDEDGEPLADNEEGNGsDAEEDSEEATDGEK	22.8956	0.05
AT5G22120.1	unknown protein	S143,S144	2	VssSNSAAHDSSDDDWEALADVEPSK,VssSNSAAHDSSDDDWEALADVEPSK	22.6935	0.05
AT5G35430.1	Tetratricopeptide repeat (TPR)-like superfamily protein Tetratricopeptide repeat (TPR)-like superfamily protein	S219,S552,S553	3	TsSLLSSSVASDTLR,EGSSsDHEEGNTNTDSK,EGSSsDHEEGNTNTDSK,EGSSsDHEEGNTNTDSK	22.3548	0.05
AT5G36880.1	acetyl-CoA synthetase Encodes a plastidic acetyl-coA synthetase. This enzyme plays a role in converting acetate to acetyl-coA in the plastids. It does not appear to be a major contributor to fatty acid biosynthesis based on mutant phenotypes. The enzyme seems to act as a monomer and may play an important role in preventing the toxic accumulation of fermentation products including acetaldehyde, ac…	S11	1	HVEsMSQLPSGAGK	24.6406	0.05
AT5G52310.1	low-temperature-responsive protein 78 (LTI78) / desiccation-responsive protein 29A (RD29A) cold regulated gene, the 5' region of cor78 has cis-acting regulatory elements that can impart cold-regulated gene expression LOW-TEMPERATURE-INDUCED 78 (LTI78)	S362	1	NSPMGFGsESGAELEK	23.4079	0.05
AT5G63550.1	DEK domain-containing chromatin associated protein DEK domain-containing chromatin associated protein	S15,S73,S83,T484,S499	5	TPEVNsPAKEEIDVVPK,TPEVNsPAKEEIDVVPKEEK,aTETLDEKTPEVNsPAKEEIDVVPK,aTETLDEKTPEVNsPAKEEIDVVPK,DKEDDVEsEEEEEEEEGSGSKK,DKEDDVEsEEEEEEEEGSGSK,DKEDDVEsEEEEEEEEGSGSK,EGELGEKDKEDDVEsEEEEEEEEGsGSK,EGELGEKDKEDDVEsEEEEEEEEGsGSK,DKEDDVEsEEEEEEEEGSGSKK,DKEDDVEsEEEEEEEEGSGSK,EGELGEKDKEDDVEsEEEEEEEEGsGSK,DKEDDVEsEEEEEEEEGSGSKK,DVITEAINAMtDDEEEDEEEEAEAGsDKEK,DVITEAINAMtDDEEEDEEEEAEAGsDKEK	23.9754	0.05
AT1G06210.1	ENTH/VHS/GAT family protein ENTH/VHS/GAT family protein	S377,S378	2	IELGLSsDEDEK,IELGLSsDEDEK,IELGLSsDEDEK	25.9496	0.06
AT1G29220.1	transcriptional regulator family protein transcriptional regulator family protein	S16,S81	2	KSEGIALLSVYsDEDDEEMEDAEEEEEEDEK,LLDGVGAsSSAHGTPR	26.1659	0.06
AT1G73960.2	TBP-associated factor 2 TBP-associated factor 2 (TAF2)	S1160,S1163	2	GQTsSAsVDAPQR,GQTsSAsVDAPQR	25.3267	0.06
AT1G74910.3	ADP-glucose pyrophosphorylase family protein ADP-glucose pyrophosphorylase family protein	S217	1	VsSFEALQPATR	26.2986	0.06
AT2G16440.1	Minichromosome maintenance (MCM2/3/5) family protein MINICHROMOSOME MAINTENANCE 4 (MCM4)	S6,T10,S16,S22	4	aSDSSLGNTNDGPPsPGENVsSPIENTYSSPAALHR,aSDSSLGNTNDGPPsPGENVsSPIENTYSSPAALHR,aSDSSLGNTNDGPPsPGENVsSPIENTYSSPAALHR,aSDSSLGNTNDGPPsPGENVsSPIENTYSSPAALHR,aSDSSLGNTNDGPPsPGENVsSPIENTYSSPAALHR,aSDSSLGNTNDGPPsPGENVsSPIENTYSSPAALHR,aSDSSLGNTNDGPPsPGENVsSPIENTYSSPAALHR	26.0152	0.06
AT2G20190.1	CLIP-associated protein Encodes a microtubule-associated protein that is involved in both cell division and cell expansion. It likely promotes microtubule stability. CLIP-associated protein (CLASP)	S513	1	HAsPSVR	26.0132	0.06
AT2G39795.1	Mitochondrial glycoprotein family protein Mitochondrial glycoprotein family protein	S84	1	VIDSEINSALQSDNIDsDEEMTPGSFPFR	26.959	0.06
AT2G41620.1	Nucleoporin interacting component (Nup93/Nic96-like) family protein Nucleoporin interacting component (Nup93/Nic96-like) family protein	S180	1	EAHAGQLVPVGSsPR	26.2967	0.06
AT2G47330.1	P-loop containing nucleoside triphosphate hydrolases superfamily protein P-loop containing nucleoside triphosphate hydrolases superfamily protein	S18,S140,S160	3	QTsYSFER,DLGLTLAADALNAGYNsDEEVYAAAK,AVDAGMLDYDsDDNPIVVDKR,AVDAGMLDYDsDDNPIVVDK	25.7777	0.06
AT3G01160.1	FUNCTIONS IN: molecular_function unknown	S134,S265,S404,S406,S503,S504	6	SSHVEsEEESESELK,NDAsDDEDEEEEEDEDVINQK,KNDAsDDEDEEEEEDEDVINQK,EFLASDEsDsDEEDDLGNEVINQSK,EFLASDEsDsDEEDDLGNEVINQSK,qKDDDssPDDDDDYNIDRK,qKDDDssPDDDDDYNIDRK,qKDDDssPDDDDDYNIDRK,qKDDDssPDDDDDYNIDRK,qKDDDssPDDDDDYNIDRK,qKDDDssPDDDDDYNIDRK	25.6648	0.06
AT3G22220.1	hAT transposon superfamily hAT transposon superfamily	S3	1	mDsDLEPVALTPQK	25.0422	0.06
AT3G53340.1	nuclear factor Y, subunit B10 "nuclear factor Y, subunit B10" (NF-YB10)	S16,S21	2	aESQTGGGGGGSHESGGDQsPR,aESQTGGGGGGSHESGGDQsPR,aESQTGGGGGGSHESGGDQsPR	26.9418	0.06
AT3G57410.1	villin 3 Encodes a protein with high homology to animal villin. VLN3 is a Ca2+-regulated villin involved in actin filament bundling. villin 3 (VLN3)	S811	1	AEALAALTSAFNSSPsSKSPPR	26.1643	0.06
AT4G04210.1	plant UBX domain containing protein 4 Arabidopsis thaliana CDC48-interacting UBX-domain protein (PUX4) plant UBX domain containing protein 4 (PUX4)	S32,S34	2	SGPDsDSDSDGPQEYYTGGEK,SGPDsDSDSDGPQEYYTGGEK,SGPDsDSDSDGPQEYYTGGEK	24.95	0.06
AT4G09510.2	cytosolic invertase 2 CINV2 appears to function as a neutral invertase based on the phenotype of a cinv1(AT1G35580)/cinv2 double mutant. It is predicted to be a cytosolic enzyme. CINV1, CINV2, and possibly other cytosolic invertases may play an important role in supplying carbon from sucrose to non-photosynthetic tissues. cytosolic invertase 2 (CINV2)	S50,T56,S75,T79,S82	5	sMSELSTGYVR,sMSELSTGYVR,sMSELSTGYVR,SMVDtPLsVR,SMVDtPLsVR,SMVDtPLsVR	26.4249	0.06
AT4G16630.1	DEA(D/H)-box RNA helicase family protein DEA(D/H)-box RNA helicase family protein	S11	1	PSSFFFEDAsDDELELIR	25.3927	0.06
AT4G18905.1	Transducin/WD40 repeat-like superfamily protein Transducin/WD40 repeat-like superfamily protein	S44	1	NVEGsNEDEEEEIEEDGEEISEVDHAK	25.4636	0.06
AT4G24270.1	EMBRYO DEFECTIVE 140 A locus involved in embryogenesis. Mutations in this locus result in embryo lethality. EMBRYO DEFECTIVE 140 (EMB140)	S631	1	TADsDKEETEDAKPLKPK	25.4784	0.06
AT4G27060.1	ARM repeat superfamily protein Encodes a novel, plant-specific microtubule-associated protein that regulates the orientation of cortical microtubules and the direction of organ growth. The protein plays a role in control of microtubule dependent anisotropic cell elongation. spr2 mutant rosette leaves, cauline leaves, roots, petioles and petals curl in an anticlockwise direction. TORTIFOLIA 1 (TOR…	S370,S579	2	EASDGSTLsPDSASK,YNsFANYPTGK	27.3209	0.06
AT4G30890.1	ubiquitin-specific protease 24 Encodes a ubiquitin-specific protease. ubiquitin-specific protease 24 (UBP24)	S85,S141,S143	3	LDASRPAsSDKNNDSDAK,TDPIGLDNLSMsDGESDPVYK,TDPIGLDNLSMsDGESDPVYK,TDPIGLDNLSMsDGESDPVYK,TDPIGLDNLSMsDGESDPVYK	26.0056	0.06
AT5G04420.1	Galactose oxidase/kelch repeat superfamily protein Galactose oxidase/kelch repeat superfamily protein	S83,S492	2	TESSsADNIQEDDGSSLR,LKTESSsADNIQEDDGSSLR,SAsDEEEDGTVQR	26.4025	0.06
AT5G15210.1	homeobox protein 30 Encodes ZFHD3, a member of the zinc finger homeodomain transcriptional factor family. homeobox protein 30 (HB30)	S143,S149	2	sPDDDDsASPPPISSSYMLLALSGGR,sPDDDDsASPPPISSSYMLLALSGGR	26.4215	0.06
AT5G19010.1	mitogen-activated protein kinase 16 member of MAP Kinase mitogen-activated protein kinase 16 (MPK16)	T187,Y189	2	VAFNDTPTAIFWtDyVATR,VAFNDTPTAIFWtDyVATR	26.3305	0.06
AT1G05520.1	Sec23/Sec24 protein transport family protein Sec23/Sec24 protein transport family protein	S238	1	DNsANFGYSGVNR	28.5914	0.07
AT1G06070.1	Basic-leucine zipper (bZIP) transcription factor family protein Basic-leucine zipper (bZIP) transcription factor family protein	S170,S410	2	HQHSQsMDGSTTIKPEMLMSGNEDVSGVDSK,EsVTSPDRETPLTKD	29.5017	0.07
AT1G20760.1	Calcium-binding EF hand family protein Calcium-binding EF hand family protein	S741,S788,S900,S1008	4	ENGTVDDGSGPPDsPTHVEDNYGPFSETSDR,NATEVPsPDYSQGK,FDsFNTSEAGAGFSSQPER,VSSDEsPTKR	28.7286	0.07
AT1G30470.3	SIT4 phosphatase-associated family protein SIT4 phosphatase-associated family protein	S692,S703,S735	3	TPGVPGDETTEKLPDESGVEPTENsPK,ASGIEPTEsSPK,SSEPEsPHGTK	28.9769	0.07
AT1G68370.1	Chaperone DnaJ-domain superfamily protein DnaJ-like protein with homology to coiled coils found in cytoskeleton-interacting proteins. ALTERED RESPONSE TO GRAVITY 1 (ARG1)	S380	1	GDGDsAGEEGGTENR,AQGDESKGDGDsAGEEGGTENRDK,AQGDESKGDGDsAGEEGGTENR	29.9797	0.07
AT1G69070.1	FUNCTIONS IN: molecular_function unknown	S127,S154,S305	3	SMYNLsDGEEDVYEDGALGGSSVK,DDFDSGLLsDEDLQDDDLEASASK,MQETEELsDGDEEIGGEESTK	27.4355	0.07
AT2G21470.1	SUMO-activating enzyme 2 Encodes one of the two subunits of the SUMO activation enzyme required during sumolation. Sumolation is a post-translational protein modification process similar to ubiquitination during which a polypeptide (SUMO) is covalently attached to a target protein. SUMO-activating enzyme 2 (SAE2)	S603	1	ETENVEsEDDDIMEVENPmMVSK	29.8192	0.07
AT2G34970.1	Trimeric LpxA-like enzyme Trimeric LpxA-like enzyme	S447,T522,S526,S536,S714	5	VSLLQQPTTEDsDEELEYADSSSGTADHLSGLNLQMESK,LSEITQAIDDDDtDDESVVPTSGELK,LSEITQAIDDDDtDDESVVPTSGELK,LSEITQAIDDDDtDDESVVPTSGELK,sDADSINTDVNDPNDDYYYFEK,EAsEEEDEDDEDEEEEEDN	28.5237	0.07
AT2G35880.1	TPX2 (targeting protein for Xklp2) protein family TPX2 (targeting protein for Xklp2) protein family	S183,S238,S335	3	sIKEETAGKDVEEAGSTTAVVADK,sSVGSASGFSFR,RKsSSDATGGEAAPR	27.5822	0.07
AT2G40030.1	nuclear RNA polymerase D1B Encodes the unique largest subunit of nuclear DNA-dependent RNA polymerase V	S1396	1	DADADTTPNWETsPAPK	28.8364	0.07
AT2G41900.1	CCCH-type zinc finger protein with ARM repeat domain CCCH-type zinc finger protein with ARM repeat domain	S648	1	SSSsFDGDEPDVSWVQSLVK	28.9833	0.07
AT3G02860.1	zinc ion binding zinc ion binding	S293,S295	2	KTEEEsPsDEEDDEDSAVDWR,KTEEEsPsDEEDDEDSAVDWR,KTEEEsPsDEEDDEDSAVDWR	29.7215	0.07
AT3G10380.1	subunit of exocyst complex 8 Subunit of the Putative Arabidopsis Exocyst Complex subunit of exocyst complex 8 (SEC8)	S277,S286	2	TASNDESSsFDGHDEEDSVEHDESTADTAR,TASNDESSsFDGHDEEDSVEHDESTADTAR,TASNDESSsFDGHDEEDSVEHDESTADTAR	29.6105	0.07
AT3G12640.1	RNA binding (RRM/RBD/RNP motifs) family protein RNA binding (RRM/RBD/RNP motifs) family protein	S3,S285	2	GsADLVDDR,ISHSTGSETLDQNMVLGEVsPKDEESR,ISHSTGSETLDQNMVLGEVsPKDEESR	29.5563	0.07
AT3G13235.3	ubiquitin family protein ubiquitin family protein	S370	1	RQNTsEGPEFEAK	28.6335	0.07
AT3G50590.1	Transducin/WD40 repeat-like superfamily protein Transducin/WD40 repeat-like superfamily protein	S1382	1	QQYPGQNQVPSQVPVSTQPLDLSVLGVPNTGDSGKPPGQPQsPPASVRPGQVPR	29.0719	0.07
AT4G31810.1	ATP-dependent caseinolytic (Clp) protease/crotonase family protein ATP-dependent caseinolytic (Clp) protease/crotonase family protein	S394	1	DMVDcYFTPASELDDsDSELKLPTAQR	27.625	0.07
AT5G02850.1	hydroxyproline-rich glycoprotein family protein hydroxyproline-rich glycoprotein family protein	S9	1	mLQHQIVQsPAR	29.6648	0.07
AT5G05470.1	eukaryotic translation initiation factor 2 alpha subunit protein synthesis initiation factor eIF2 alpha eukaryotic translation initiation factor 2 alpha subunit (EIF2 ALPHA)	S317,S322,T329	3	LRMDNEEMsGDEGSEDEEEDtGMGEVDIDGGSGIIE,MDNEEMsGDEGsEDEEEDTGMGEVDIDGGSGIIE,MDNEEMsGDEGsEDEEEDTGMGEVDIDGGSGIIE,LRMDNEEMsGDEGSEDEEEDtGMGEVDIDGGSGIIE	27.7011	0.07
AT5G43070.1	WPP domain protein 1 WPP family members contains an NE targeting domain. This domain, called the WPP domain after a highly conserved Trp-Pro-Pro motif, is necessary and sufficient for NE targeting of WPP1. RNAi suppression of WPP1 resulted in reduced mitotic activity. WPP domain protein 1 (WPP1)	S133	1	SNVAsPPPKDGDGIESAVDSK	27.7087	0.07
AT5G66540.1	FUNCTIONS IN: molecular_function unknown	S210,S264	2	QNLsDDEDEEDDDDEEEDVEFDAFAGGDDEETDKLGK,KQNLsDDEDEEDDDDEEEDVEFDAFAGGDDEETDKLGK,DLsEDEEAEIENKGNEK,LKDLsEDEEAEIENK	29.3452	0.07
AT1G23190.1	Phosphoglucomutase/phosphomannomutase family protein Encodes a cytosolic phosphoglucomutase (PGM). Two Arabidopsis PGM proteins (AT1G70730/PGM2 and AT1G23190/PGM3) have high sequence similarities and redundant functions. Mature plants possessing a single cPGM allele had a major reduction in cPGM activity. Whereas pgm2 and pgm3 single mutants are undistinguishable from the wild type, loss of both …	T121	1	ATGAFILtASHNPGGPTEDFGIK	30.3299	0.08
AT1G23280.1	MAK16 protein-related MAK16 protein-related	S247	1	ESYLEGDDHDsDDEDDDDAEEQVVIHK	31.5753	0.08
AT1G52500.2	MUTM homolog-1 Encodes one of the splice variants of Arabidopsis thaliana MutM homolog. Encodes a formamidopyrimidine-DNA glycosylase that has abasic lyase activity and is able to nick double- stranded oligonucleotides containing 8-oxo-7,8-dihydroguanine (8-oxoG) in vitro. MUTM homolog-1 (MMH-1)	S344,S351	2	TKTEESDDDGDDsEAEEEVVKPK,TKTEESDDDGDDsEAEEEVVKPK,TKTEESDDDGDDsEAEEEVVKPK	32.5389	0.08
AT1G62740.1	stress-inducible protein, putative stress-inducible protein, putative	S168	1	NPsNLNLYLQDQR	33.0134	0.08
AT1G64790.1	ILITYHIA ILITYHIA (ILA) is a HEAT repeat protein involved in plant immunity. The gene is also involved in systemic acquired resistance induced by P. syringae expressing avrRps4. Loss-of-function mutants of ILA caused pleiotropic defects in the mutant plants. The mutant plants are smaller in size and the leaves are serrated and yellow to light green in color. ILITYHIA (ILA)	S1801	1	ALLEGGsDDEGASTEAQGR	30.8234	0.08
AT2G20330.1	Transducin/WD40 repeat-like superfamily protein Transducin/WD40 repeat-like superfamily protein	S127,S146,S637	3	GLGNINDsDDEGDMIGPPPPPPAAR,DsDEDSDDDDDNDNEENRYQIPLSNEIQLK,TIFAKsDDEEEEGDTKK	31.6514	0.08
AT2G39810.1	ubiquitin-protein ligases A novel protein with a RING finger motif near the amino terminus. Negative regulator of cold responses. Functions as an E3 ligase required for the ubiquitination of ICE1. HOS1 physically interacts with ICE1 and mediates the ubiquitination of ICE1 both in vitro and in vivo. Overexpression represses the expression of CBFs and their downstream genes and confers increased se…	S15,S246,S802,T901,S902	5	sISLPTQPNYSSKPVQEALK,GSVsPQLQDVQTLR,RTEEsSPEVNVDR,SDEtsDDEDELTSFGSMPVK,SDEtsDDEDELTSFGSMPVK,SDEtsDDEDELTSFGSMPVK	32.8422	0.08
AT2G40620.1	Basic-leucine zipper (bZIP) transcription factor family protein Basic-leucine zipper (bZIP) transcription factor family protein	S83	1	LGSGSGsASDSAGPSAPR	32.7613	0.08
AT3G01780.1	ARM repeat superfamily protein Encodes TPLATE, a cytokinesis protein targeted to the cell plate. Functions in vesicle-trafficking events required for site-specific cell wall modifications during pollen germination and for anchoring of the cell plate to the mother wall at the correct cortical position. TPLATE	S1100	1	IEEEsENEEEEEGEEEDDDEEVKEK,IEEEsENEEEEEGEEEDDDEEVK	31.526	0.08
AT3G13224.2	RNA-binding (RRM/RBD/RNP motifs) family protein RNA-binding (RRM/RBD/RNP motifs) family protein	S194	1	SLNRsPPSYGSHPR	31.2564	0.08
AT3G57890.1	Tubulin binding cofactor C domain-containing protein Tubulin binding cofactor C domain-containing protein	S11	1	tEEQDLIDQsPPPSAPDPEPNSSTNPNSVIHPR,mTEEQDLIDQsPPPSAPDPEPNSSTNPNSVIHPR	30.7825	0.08
AT4G00380.1	XH/XS domain-containing protein XH/XS domain-containing protein	S4,S11	2	mDIsDEESEIsESEIEEYSK,mDIsDEESEIsESEIEEYSK	31.6969	0.08
AT4G10760.1	mRNAadenosine methylase mRNAadenosine methylase (MTA)	S664	1	ASYPEIDVQPPsPPR	31.2928	0.08
AT4G11790.1	Pleckstrin homology (PH) domain superfamily protein Pleckstrin homology (PH) domain superfamily protein	S312	1	QDHSDDADGGDEQSQPSsPSVK	30.9895	0.08
AT4G12610.1	transcription activators	S94,T151,S214,S222	4	SSGGDEEEGNVsDRGDEDEEEEASRK,GGDLDMDDDDIEKGDDWEHEEIFtDDDEAVGNDPEER,ANGLDESDEDDDDDsDDEEETNYGTVTNSK,ANGLDESDEDDDDDsDDEEETNYGTVTNSK,ANGLDESDEDDDDDsDDEEETNYGTVTNSK	31.9112	0.08
AT4G24620.1	phosphoglucose isomerase 1 The PGI1 gene encodes the plastid phospho-glucose (Glc) isomerase. While pgi1-1 mutant has a deficiency in leaf starch synthesis, it accumulates starch in root cap cells. Flowering time of the pgi1-1 mutant is significantly delayed under short-day conditions. phosphoglucose isomerase 1 (PGI1)	S595	1	VLIAEGNcGsPR	30.2074	0.08
AT4G33060.1	Cyclophilin-like peptidyl-prolyl cis-trans isomerase family protein Cyclophilin-like peptidyl-prolyl cis-trans isomerase family protein	S285,S342,S343	3	SFSVSDTVGNsDDDDDGEDETK,SFSVSDTVGNsDDDDDGEDETKFDAK,SDAVssEDEKPR,SDAVssEDEKPR,SDAVssEDEKPR	30.0121	0.08
AT5G15270.2	RNA-binding KH domain-containing protein RNA-binding KH domain-containing protein	S137,S140,S477	3	VVADDARsEDsPEGEK,VVADDARsEDsPEGEK,DYDsR	31.1638	0.08
AT5G25590.1	Protein of unknown function (DUF630 and DUF632) INVOLVED IN: N-terminal protein myristoylation	T167	1	DTAQEEEEPRtPENVGK	31.8215	0.08
AT5G46750.1	ARF-GAP domain 9 A member of ARF GAP domain (AGD), A thaliana has 15 members, grouped into four classes. ARF-GAP domain 9 (AGD9)	S152,S169,S225,S307	4	AMAEETVLPSLSSVATSQPVESSENGFTsESPKESSLK,QEAAVVSsPK,SKDNLYEQKPEEPVPVIPAAsPTNDTSAAGSSFASR,DNLYEQKPEEPVPVIPAAsPTNDTSAAGSSFASR,sISSAQFFGNQNR	32.7397	0.08
AT5G64160.1	unknown protein	S10,S11,S28	3	sLTLLQGYSsAEEEEAEER,sLTLLQGYSsAEEEEAEER,sLTLLQGYSsAEEEEAEER,AFGDYDNsDEDGDNDVR	31.0828	0.08
AT1G65030.1	Transducin/WD40 repeat-like superfamily protein This gene is predicted to encode a protein with a DWD motif. It can bind to DDB1a in Y2H assays, and DDB1b in co-IP assays, and may be involved in the formation of a CUL4-based E3 ubiquitin ligase Transducin/WD40 repeat-like superfamily protein	S344	1	QEPQKVDEEHEDsE,QEPQKVDEEHEDsE,VDEEHEDsE	33.2962	0.09
AT1G67360.2	Rubber elongation factor protein (REF) Rubber elongation factor protein (REF)	S235	1	KGETTDAADGDKsSSDSE	33.268	0.09
AT1G75990.1	PAM domain (PCI/PINT associated module) protein PAM domain (PCI/PINT associated module) protein	T12,S16,S19	3	TQDVEMKDNQtPTQSVVSAPTSTLQNLK,DNQTPTQSVVsAPTSTLQNLK,DNQTPTQSVVsAPTSTLQNLK,DNQTPTQSVVsAPTSTLQNLK	34.9324	0.09
AT2G03150.1	ATP/GTP-binding protein family embryo defective 1579 (emb1579)	S132	1	FASGSYLsPSSHGYGQK	33.4821	0.09
AT2G04880.2	zinc-dependent activator protein-1 Encodes WRKY1, a member of the WRKY transcription factors in plants involved in disease resistance, abiotic stress, senescence as well as in some developmental processes. WRKY1 is involved in the salicylic acid signaling pathway. The crystal structure of the WRKY1 C-terminal domain revealed a zinc-binding site and identified the DNA-binding residues of WRKY1. zi…	S76	1	LVPHTVASQSEVDVAsPVSEK	33.5632	0.09
AT2G47980.1	sister-chromatid cohesion protein 3 Essential to the monopolar orientation of the kinetochores during meiosis. sister-chromatid cohesion protein 3 (SCC3)	S22,S31,S40,T814	4	DPDQDQDDDsGEAGKADGsGGENQER,DPDQDQDDDsGEAGKADGsGGENQER,DPDQDQDDDsGEAGKADGsGGENQER,SsDQIELDDDDFQETRPKPK,LcAEMFNTSDEtDEEDENK,LcAEMFNTSDEtDEEDENKEYIEETNR	33.9785	0.09
AT3G03340.1	LUC7 related protein unfertilized embryo sac 6 (UNE6)	S282	1	YDsDR	34.8623	0.09
AT3G20630.1	ubiquitin-specific protease 14 Encodes a ubiquitin-specific protease. Identical to TTN6. Loss of function mutations are embryo lethals, having development arrested at the preglobular/globular stage. Also involved in root responses to phosphate deficiency. ubiquitin-specific protease 14 (UBP14)	S714	1	ATDWVFNNPNAsVSDMDVSSSNSAQTPAQSGLPDGGGK	52.694	0.09
AT4G33400.1	Vacuolar import/degradation, Vid27-related protein Vacuolar import/degradation, Vid27-related protein	S58,S60,S623	3	sPSSSLDDVEAK,LRPKSPsSSLDDVEAK,FMNDNFAISGsPEAPLVIATPMK,FMNDNFAISGsPEAPLVIATPMK	34.8995	0.09
AT5G03040.1	IQ-domain 2 IQ-domain 2 (iqd2)	S46,S48,S406	3	QSSsSPPPALAPR,QSSsSPPPALAPR,LKPQsPLGGTTQENEGFTDK	33.3698	0.09
AT5G28040.1	DNA-binding storekeeper protein-related transcriptional regulator DNA-binding storekeeper protein-related transcriptional regulator	S11,S14,T33,S35,S65	5	DTDFsAEsPDLEEDGGGGGGGR,DTDFsAEsPDLEEDGGGGGGGR,DTDFsAEsPDLEEDGGGGGGGR,GGGEtEsDEDVVIPEPNEAEDDDHDPDPDPEYEDLNsPSMISR,GGGEtEsDEDVVIPEPNEAEDDDHDPDPDPEYEDLNsPSMISR,GGGEtEsDEDVVIPEPNEAEDDDHDPDPDPEYEDLNsPSMISR	34.5116	0.09
AT5G40870.1	uridine kinase/uracil phosphoribosyltransferase 1 Encodes a protein that appears to possess both uridine kinase and uracil phosphoribosyltransferase activities. uridine kinase/uracil phosphoribosyltransferase 1 (UK/UPRT1)	S32,S50	2	FDGLLSSsPPNSSVVSSLR,SAVSSSsPSSSDPEAPKQPFIIGVSGGTASGK	34.2574	0.09
AT5G52200.1	phosphoprotein phosphatase inhibitors phosphoprotein phosphatase inhibitors	S45,S47,S140,S187	4	TPYHPMMDDDGsLsPR,TPYHPMMDDDGsLsPR,TPYHPMMDDDGsLsPR,SSGsFYEEEEEEDDGAK,TVSGTSSSSsPELI	34.5811	0.09
AT5G55920.1	S-adenosyl-L-methionine-dependent methyltransferases superfamily protein Encodes a homolog of the S. cerevisiae Nop2 that is involved in ribosome biogenesis and plays a role on organ size control by promoting cell proliferation and preventing compensation in normal leaf development. OLIGOCELLULA 2 (OLI2)	S588,S589	2	qSSEEGDDDAVETVEQAEVssDDDDEAEAIEETEKPSVPVR,qSSEEGDDDAVETVEQAEVssDDDDEAEAIEETEKPSVPVR,qSSEEGDDDAVETVEQAEVssDDDDEAEAIEETEKPSVPVR,qSSEEGDDDAVETVEQAEVssDDDDEAEAIEETEKPSVPVR,qSSEEGDDDAVETVEQAEVssDDDDEAEAIEETEKPSVPVR	33.9479	0.09
AT5G64420.1	DNA polymerase V family DNA polymerase V family	Y42,T46	2	MNTVANYDSDtAAAAAEVPGVASSGK,MNTVANYDSDtAAAAAEVPGVASSGK	33.6748	0.09
AT1G20110.1	RING/FYVE/PHD zinc finger superfamily protein RING/FYVE/PHD zinc finger superfamily protein	S218	1	SRsDLGSDLYGK	35.1724	0.1
AT1G21630.1	Calcium-binding EF hand family protein Calcium-binding EF hand family protein	S867,S1105,Y1143	3	GIEADSsPR,FDsFNSNNNDAFSLSR,yDSFNAQSYDSSSNNNASETPK	36.4365	0.1
AT1G68060.1	microtubule-associated proteins 70-1 Encodes a microtubule associated protein (MAP70-1). Expressed in all tissues. microtubule-associated proteins 70-1 (MAP70-1)	S435,S453,S475	3	NsFTSNSTSVLK,sFDGGTR,GPGNYsFNK	37.0781	0.1
AT1G68790.1	little nuclei3 LITTLE NUCLEI3 (LINC3)	S636,T901,S903,S910,S978,S1052	6	sQEELDNINYTK,ItESEQAAGDsDEGVDSITTGGR,EQTSRItEsEQAAGDsDEGVDSITTGGR,EQTSRItEsEQAAGDsDEGVDSITTGGR,ItESEQAAGDsDEGVDSITTGGR,ItESEQAAGDsDEGVDSITTGGR,EQTSRItEsEQAAGDsDEGVDSITTGGR,KVPsPK,EHGEEDDENIsMIEEENEGEEEEETER	35.9925	0.1
AT1G80490.1	TOPLESS-related 1 TOPLESS-related 1 (TPR1)	S214	1	APsPVNNPLLGSLPK	36.88	0.1
AT2G02790.1	IQ-domain 29 IQ-domain 29 (IQD29)	S416,S456,S505,S559	4	MNLIPVTISKEsDLDKDEK,TAERDDsAEEK,IENHHQDDGLTQsGR,LSTMsPR	37.1328	0.1
AT2G25170.1	chromatin remodeling factor CHD3 (PICKLE) Encodes a SWI/SWF nuclear-localized chromatin remodeling factor of the CHD3 group. Involved in post-germination repression of embryonic development. Acts with GA to establish repression of embryonic genes upon germination. Protein preferentially accumulates in differentiating tissues. Loss of function alleles are associated with expression of embryonic tr…	S23	1	KPVYNLDDsDDDDFVPK,KPVYNLDDsDDDDFVPKK	34.9697	0.1
AT2G43650.1	Sas10/U3 ribonucleoprotein (Utp) family protein EMBRYO DEFECTIVE 2777 (EMB2777)	S176,S180,S524,S544,S577	5	AEQLGSITAADAGLDDDsEEDsDRELTMEEISDK,AEQLGSITAADAGLDDDsEEDsDRELTMEEISDK,NGAFAsDDEDDNDGDNNDMVDNDGEsEDEFYK,NGAFAsDDEDDNDGDNNDMVDNDGEsEDEFYK,KPHLMPSsPEHVDGKR,KPHLMPSsPEHVDGK	35.4496	0.1
AT3G10650.1	BEST Arabidopsis thaliana protein match is: nucleoporin-related (TAIR:AT5G20200.1)	S477	1	KANsPDSSYQK	37.0346	0.1
AT3G26618.1	eukaryotic release factor 1-3 eukaryotic release factor 1-3 (ERF1-3)	S426,S434	2	TFDELsDGEVYEDsD,TFDELsDGEVYEDsD,TFDELsDGEVYEDsD	37.1654	0.1
AT3G48500.1	Nucleic acid-binding, OB-fold-like protein PIGMENT DEFECTIVE 312 (PDE312)	S434	1	KLSELsDDEDFDEQK,KLSELsDDEDFDEQKDIEYGEAYYK	36.4964	0.1
AT3G48710.1	DEK domain-containing chromatin associated protein DEK domain-containing chromatin associated protein	S442,T452	2	DIITDAINEMsDDDDEKEEDTEDEGEK,DIITDAINEMsDDDDEKEEDTEDEGEK,DIITDAINEMsDDDDEKEEDTEDEGEK,DIITDAINEMsDDDDEKEEDTEDEGEK,DIITDAINEMsDDDDEKEEDTEDEGEK	35.8761	0.1
AT3G57990.1	unknown protein	S296,T299,Y308	3	AVEDLREVISNVRPYsPAtIDYGSHSKyR,AVEDLREVISNVRPYsPAtIDYGSHSKyR,AVEDLREVISNVRPYsPAtIDYGSHSKyR	36.3216	0.1
AT5G40200.1	DegP protease 9 Encodes a putative DegP protease. DegP protease 9 (DegP9)	S39,S44,S46,S51	4	EASANEASLPQsPEPVSASEANPSPSR,EASANEASLPQsPEPVsASEANPSPSRR,EASANEASLPQsPEPVsASEANPSPSRR,EASANEASLPQsPEPVSASEANPSPSR,EASANEASLPQsPEPVsASEANPSPSRR,EASANEASLPQsPEPVsASEANPSPSRR,EASANEASLPQsPEPVSASEANPSPSR,EASANEASLPQsPEPVsASEANPSPSRR,EASANEASLPQsPEPVsASEANPSPSRR	37.048	0.1
AT5G40490.1	RNA-binding (RRM/RBD/RNP motifs) family protein RNA-binding (RRM/RBD/RNP motifs) family protein	S30	1	mDPYGTETVIEDEIHDPKPSEDIEDDDDKsQPHSGGGVDSAGK	35.9784	0.1
AT5G46070.1	Guanylate-binding family protein Guanylate-binding family protein	S20,S978,S1008	3	DSPADSASPsPR,GGKDSPADSASPsPR,FEDVVDMDIGEGsDR,GDDHGPTDEGDEDFQsHQDNGEEEEEEDYRK	35.3138	0.1
AT5G64430.1	Octicosapeptide/Phox/Bem1p family protein Octicosapeptide/Phox/Bem1p family protein	S16	1	FSYNSYPDSTDSsPR	35.7296	0.1
AT5G65770.1	little nuclei4 LITTLE NUCLEI4 (LINC4)	S792,T884,S885,S890,S893,S968	6	VVSRDDELDLQNGVSTVsNSEDGYNSSMER,GNtSGDETSEPSNNK,GNTsGDETSEPsNNKK,GNTsGDETSEPsNNKK,GNTsGDETSEPsNNKK,VTTLDcsESPSEAGR	36.9086	0.1
AT1G12360.1	Sec1/munc18-like (SM) proteins superfamily encodes a Sec1 protein and expressed throughout the plant. physically interacts with Syntaxin1 and is required for cytokinesis. keule (KEU)	S6,S587	2	sYSDsDSSSHGGEYK,GSDDGYsSDSVLR	37.708	0.11
AT2G37550.1	ARF-GAP domain 7 A member of ARF GAP domain (AGD), A thaliana has 15 members, grouped into four classes. ARF-GAP domain 7 (AGD7)	S191	1	SKsSEDIYSR	38.9061	0.11
AT2G45140.1	plant VAP homolog 12 Encodes a Plant VAMP-Associated protein that localizes to the ER and binds to the sitosterol-binding protein ORP3a. The WFDE motif in ORP3a appears to be important for this direct interaction. Mutation of this motif causes ORP3a to relocalize to the Golgi and cytosol. The interaction between PVA12 and ORP3a does not appear to be sterol-dependent. plant VAP homolog 12 (PVA12)	S132,S142,S143,S164	4	VVYVAPPRPPsPVREGSEEGssPR,VVYVAPPRPPsPVREGSEEGssPR,VVYVAPPRPPsPVREGSEEGssPR,VVYVAPPRPPsPVREGSEEGssPR,VVYVAPPRPPsPVREGSEEGssPR,FsADRVDAQDNSSEAR	38.617	0.11
AT3G05420.1	acyl-CoA binding protein 4 Acyl-CoA binding protein with high affinity for oleoyl-CoA. Expressed in all plant organs. Involved in fatty acid transport. acyl-CoA binding protein 4 (ACBP4)	S501,S503,S520,S667	4	TLEAPLPGsLsAVNNATTR,TLEAPLPGsLsAVNNATTR,DIESEVEVsQEGR,QGSGGVWGWLAGSPQEKDDDsP,RQGSGGVWGWLAGSPQEKDDDsP,QGSGGVWGWLAGSPQEKDDDsP	39.2795	0.11
AT3G06480.1	DEAD box RNA helicase family protein DEAD box RNA helicase family protein	S245	1	TGFSQPHLPNsERSPSQNTHFEANAASQK	37.3252	0.11
AT3G09100.1	mRNA capping enzyme family protein mRNA capping enzyme family protein	S10	1	VATMDLNAsPQPEEDDEPYVR	38.1358	0.11
AT3G27530.1	golgin candidate 6 This gene is predicted to encode a protein that functions as a Golgi apparatus structural component known as a golgin in mammals and yeast. A fluorescently-tagged version of GC6 co-localizes with Golgi markers, and this localization appears to be replicated using the C-terminal (225 aa) portion of the protein. golgin candidate 6 (GC6)	S905,S911	2	LLEDIGDEsEAQAEsEED,LLEDIGDEsEAQAEsEED,LLEDIGDEsEAQAEsEED	38.483	0.11
AT4G00752.1	UBX domain-containing protein UBX domain-containing protein	S181,S224	2	DADsPVHSNDAEEEMIR,YSLDNNPSSVLsPR	38.9855	0.11
AT4G25340.2	FK506 BINDING PROTEIN 53 Encodes a member of the FKBP-type immunophilin family that functions as a histone chaparone. Binds to 18S rDNA and represses its expression. FK506 BINDING PROTEIN 53 (FKBP53)	S209,S261	2	KQIVAIEGAHVPVLEsEDEDEDGLPIPK,QIVAIEGAHVPVLEsEDEDEDGLPIPK,AAEQDDGQEsANK	39.0512	0.11
AT4G26760.1	microtubule-associated protein 65-2 microtubule-associated protein 65-2 (MAP65-2)	S554,S566	2	IASPsNIVANTK,DDAAsPVSR	38.1682	0.11
AT5G06160.1	splicing factor-related Encodes a protein with similarity to pre-mRNA splicing factor SF3a60 that is involved in gametic cell fate determination. Loss of function results in the ectopic expression of egg cell makers suggesting a role in restriction of gametic cell fate. Expressed strongly in gametophytes and weakly in sporophytes. ATROPOS (ATO)	S373	1	EGEEANTELEsDDEDGLIYNPLK,qSLTYEEMEGEREGEEANTELEsDDEDGLIYNPLK	38.3312	0.11
AT5G55040.1	DNA-binding bromodomain-containing protein DNA-binding bromodomain-containing protein	S98	1	HAsDYEEEDEEDDEAEEEEEEVSEK	37.9692	0.11
AT5G57330.1	Galactose mutarotase-like superfamily protein Galactose mutarotase-like superfamily protein	S302	1	LELSAVPSSYSsGQLDPK	38.0097	0.11
AT1G07990.1	SIT4 phosphatase-associated family protein SIT4 phosphatase-associated family protein	S508,S617	2	TRDsDEEDRDYDVAALANNLSQAFR,TYNANTSSsDDDEVVVGEEDDDLTGNPK	41.6035	0.12
AT1G18950.1	DDT domain superfamily DDT domain superfamily	S4,S12,S85,S628,S630	5	GSSSDIVPDRsPADDVAPVTDTK,GSSSDIVPDRsPADDVAPVTDTK,GSSSDIVPDRsPADDVAPVTDTK,RREEVVEEDEDsEDDDQEDEENDGDDESNPK,REEVVEEDEDsEDDDQEDEENDGDDESNPK,EEVVEEDEDsEDDDQEDEENDGDDESNPK,IDYQQYEFSDsDKEATGLAK,IDYQQYEFSDsDKEATGLAK,IDYQQYEFSDsDKEATGLAK	40.4265	0.12
AT1G55805.1	BolA-like family protein BolA-like family protein	S156	1	TPSEsPSKD	41.0751	0.12
AT1G63480.1	AT hook motif DNA-binding family protein AT hook motif DNA-binding family protein	S121,S303	2	SRDSsPMSDPNEPK,DSsPMSDPNEPK,QEKEPNEEDNNsEMETTPGSAAEPAASAGQQTPQNFSSQGIR	39.7211	0.12
AT1G76710.1	SET domain group 26 ASH1-RELATED PROTEIN 1 (ASHH1)	S336	1	LLSQNSQEDsSPK	39.5224	0.12
AT2G07360.1	SH3 domain-containing protein SH3 domain-containing protein	S1090,S1125	2	YQSTYEGYGsPIREEPPPPYSYSEPQSR,SYEsDDEEPRK	39.6771	0.12
AT2G16485.1	nucleic acid binding	S769,S771,S1156,S1177,S1281,S1423,T1425,T1430,S1444	9	QGTASETDYVTDGGsDsDSSPKK,QGTASETDYVTDGGsDsDSSPKK,MDPDcEsEDEDEKEEK,SSsFNR,AIAPPELsPR,NSQDTWSQGGSLPsPTPNQITTPTAK,NSQDTWSQGGSLPsPTPNQITTPTAK,NSQDTWSQGGSLPsPTPNQITTPTAK,WsPTKPSPQSANQSMNYSVAQSGQSQTSR	39.2796	0.12
AT2G17980.1	Sec1/munc18-like (SM) proteins superfamily member of SLY1 Gene Family ATSLY1	S480	1	SLNASFAATSANSAsR	39.8015	0.12
AT3G12140.1	Emsy N Terminus (ENT)/ plant Tudor-like domains-containing protein Emsy N Terminus (ENT)/ plant Tudor-like domains-containing protein	S308	1	LADTsDGEMDGDPPYSHDHPMPQG	40.3382	0.12
AT3G43300.2	HOPM interactor 7 AtMIN7 is an immunity associated Arabidopsis protein targeted by HopM1, a conserved Pseudomonas syringae virulence protein. AtMIN7 encodes one of the eight members of the Arabidopsis adenosine diphosphate (ADP) ribosylation factor (ARF) guanine nucleotide exchange factor (GEF) protein family. The AFR GEF proteins are key components of the vesicle trafficking system in eukaryotic…	S1427	1	VSAQAsPR	41.3359	0.12
AT4G11380.1	Adaptin family protein Adaptin family protein	S617	1	TEDEDFAEGSEAGYSSSNPVDSAAsPPGNIPQPSGR	39.2966	0.12
AT4G29510.1	arginine methyltransferase 11 Has arginine N-methyltransferase activity. Modifies AtMBD7. arginine methyltransferase 11 (PRMT11)	S5	1	TKNsNHDENEFISFEPNQNTK	40.5227	0.12
AT5G35910.1	Polynucleotidyl transferase, ribonuclease H fold protein with HRDC domain Polynucleotidyl transferase, ribonuclease H fold protein with HRDC domain	S2	1	sDGNMDVDESPVSWK	41.7286	0.12
AT5G39320.1	UDP-glucose 6-dehydrogenase family protein UDP-glucose 6-dehydrogenase family protein	S393	1	FDWDHPLHLQPMsPTTVK	40.141	0.12
AT5G56000.1	HEAT SHOCK PROTEIN 81.4 HEAT SHOCK PROTEIN 81.4 (Hsp81.4)	S219	1	TIEKEIsDDEEEEEK,EIsDDEEEEEK,TIEKEIsDDEEEEEKK,EIsDDEEEEEKKDEEGK	39.3955	0.12
AT1G01730.1	unknown	S42	1	SAELPsPAQPAQMTAPPSTVTTDPSSR	42.7493	0.13
AT1G01960.1	SEC7-like guanine nucleotide exchange family protein embryo sac development arrest 10 (EDA10)	S586	1	sDSQSELSSGNSDALAIEQR	43.1371	0.13
AT1G10580.1	Transducin/WD40 repeat-like superfamily protein Transducin/WD40 repeat-like superfamily protein	S21	1	mDLIQSYEEEDEAVASSPESsPPR	42.4594	0.13
AT1G12000.1	Phosphofructokinase family protein Phosphofructokinase family protein	S16	1	DLTAVGsPENAPAK	42.2035	0.13
AT1G30690.1	Sec14p-like phosphatidylinositol transfer family protein Sec14p-like phosphatidylinositol transfer family protein	S53	1	SAsFKEESDFFADLK	42.2888	0.13
AT2G15860.1	unknown protein	S109	1	SIAEMGEVDEDSESSAKEEEKTEEADTEQDsDDENAK,TEEADTEQDsDDENAK	43.463	0.13
AT2G29190.1	pumilio 2 Encodes a member of the Arabidopsis Pumilio (APUM) proteins containing PUF domain (eight repeats of approximately 36 amino acids each). PUF proteins regulate both mRNA stability and translation through sequence-specific binding to the 3' UTR of target mRNA transcripts. pumilio 2 (PUM2)	S53,S202,S265,S280,T284	5	sGSAPPTVDGSVSAAGGLFSGGGGAPFLEFGGGNK,qKsFADIFQADMGHGHPVTK,NNLSPSASQGIGAPSPYSYAAVLGSSLsR,VPsPcLTPIGSGR,VPsPcLTPIGSGR,VPsPcLTPIGSGR	42.7465	0.13
AT2G35630.1	ARM repeat superfamily protein Member of the MAP215 family of microtubule-associated proteins required to establish interphase arrays of cortical microtubules.Mutants have defects in cytokinesis during pollen development. Vegetative phenotypes observed in temperature sensitive mutants include left-handed organ twisting, isotropic cell expansion and impairment of root hair polarity. MICROTUBULE OR…	S838	1	TSVSTSTsSGGLDSLPR	43.3601	0.13
AT3G07300.1	NagB/RpiA/CoA transferase-like superfamily protein NagB/RpiA/CoA transferase-like superfamily protein	S105	1	EEDLSLTTAAMGGLDLLDAsDDDDVDNcK	41.8563	0.13
AT3G13990.2	Kinase-related protein of unknown function (DUF1296) Kinase-related protein of unknown function (DUF1296)	S455,S462,S494,S499,S502	5	NSESAFEESHsSEEVR,EsDRSSPVTcPEASADGPGVLPITIDDHVR,sDSPVSAVSEPQLPEQK,sDSPVSAVSEPQLPEQK,sDSPVSAVSEPQLPEQK,sDSPVSAVSEPQLPEQK	41.9029	0.13
AT3G24490.1	Alcohol dehydrogenase transcription factor Myb/SANT-like family protein Alcohol dehydrogenase transcription factor Myb/SANT-like family protein	S317,S326,S331	3	LREEEENHHGGGDDDEsEDEEMENDsDVNLSDE,LREEEENHHGGGDDDEsEDEEMENDsDVNLSDE,LREEEENHHGGGDDDEsEDEEMENDsDVNLSDE,LREEEENHHGGGDDDEsEDEEMENDsDVNLSDE,LREEEENHHGGGDDDEsEDEEMENDsDVNLSDE	42.2466	0.13
AT5G02550.1	unknown protein	S50	1	HQIPPPsPAAPPANR	42.1557	0.13
AT5G06460.1	ubiquitin activating enzyme 2 Encodes a ubiquitin-activating enzyme (E1), involved in the first step in conjugating multiple ubiquitins to proteins targeted for degradation. Gene is expressed in most tissues examined. ubiquitin activating enzyme 2 (UBA 2)	S16	1	ENIIASASsPMKK	43.5949	0.13
AT1G01510.1	NAD(P)-binding Rossmann-fold superfamily protein Encodes a homolog of human CtBP. Mutant has longer and thicker leaves than wild type. Involved in controlling polar cell expansion in the leaf width direction. ANGUSTIFOLIA (AN)	S398,T458,S463,S464,S470	5	ESLsPGQQHVSQNTAVKPEGR,RDDIAMSDtEEVLssSSR,RDDIAMSDtEEVLssSSR,RDDIAMSDtEEVLssSSR,cAsPEDSR	46.9128	0.14
AT1G02080.2	transcription regulators transcription regulators	S1204,S1564,S1788	3	QIDLPLDVANsPNTDVPSK,sLPTSELNLAESSDAATK,SGSsESLQQLIDIIR	46.256	0.14
AT1G10290.1	dynamin-like protein 6 involved in trafficking from the trans-Golgi Network to the central vacuole. dynamin-like protein 6 (ADL6)	S533,S712,S806,S837	4	ATsPQPDGPTAGGSLK,QSLsEGSLDK,QSsLLSK,AAAASSYSDNSGTESsPR	45.9698	0.14
AT1G28060.1	Pre-mRNA-splicing factor 3 Pre-mRNA-splicing factor 3	S18,S19,S23	3	DRDSsPDHsPQR,DRDSsPDHsPQR,DSSPDHsPQR,DRDSsPDHsPQR,DRDSsPDHsPQR,DSSPDHsPQR,DSSPDHsPQR,DRDSsPDHsPQR	43.8829	0.14
AT1G50570.1	Calcium-dependent lipid-binding (CaLB domain) family protein Calcium-dependent lipid-binding (CaLB domain) family protein	S281,S287	2	QSSEGNNsDSEQEAK,QSSEGNNsDSEQEAK,QSSEGNNsDSEQEAK,QSSEGNNsDSEQEAK	44.2016	0.14
AT1G70770.1	Protein of unknown function DUF2359, transmembrane Protein of unknown function DUF2359, transmembrane	S87,S95,S112	3	mTAIDsDDDGVVR,mTAIDsDDDGVVR,MTAIDsDDDGVVRsK,MTAIDsDDDGVVRsK,SNGYGDDGYDFDGsDDEIATLK	44.4853	0.14
AT2G01470.1	SEC12P-like 2 protein Sec12p-like protein (GTP exchange protein) that functionally complements yeast sec12 null mutant. Protein is localized to the ER. SEC12P-like 2 protein (STL2P)	S43	1	IIMDPEKsEDDDESSSSSSSSR	46.3303	0.14
AT2G15270.1	unknown protein	S164,S165	2	VGEIssDEGEDEVEEESVLEPLRPMFNIK,VGEIssDEGEDEVEEESVLEPLRPMFNIK,VGEIssDEGEDEVEEESVLEPLRPMFNIK,VGEIssDEGEDEVEEESVLEPLRPMFNIK	45.5756	0.14
AT2G25650.1	DNA-binding storekeeper protein-related transcriptional regulator DNA-binding storekeeper protein-related transcriptional regulator	S198,S233,S235	3	IAQENEsGEEMLK,AQQLEsEsEEEMLK,AQQLEsEsEEEMLK	45.5767	0.14
AT2G40070.2	FUNCTIONS IN: molecular_function unknown	S458,S560,S563	3	SSsPDSAGFGR,GcRsPASLQGR,GcRsPASLQGR	44.7758	0.14
AT3G01310.2	Phosphoglycerate mutase-like family protein Phosphoglycerate mutase-like family protein	S352,S435,S437	3	QGsGIIGTFGQSEELR,TRPGREsDsDAEDLEHAEK,TRPGREsDsDAEDLEHAEK	46.3443	0.14
AT3G05070.1	CONTAINS InterPro DOMAIN/s: mRNA splicing factor, Cwf18 (InterPro:IPR013169)	S3	1	AsEDESIEQK	46.6637	0.14
AT3G06720.1	importin alpha isoform 1 Encodes importin alpha involved in nuclear import. AT-IMP	S189	1	EQAVWALGNVAGDsPR	43.9834	0.14
AT3G56720.1	unknown protein	S7	1	mDTELNsPPHDDGGDTTTAFR	43.9813	0.14
AT4G21800.1	P-loop containing nucleoside triphosphate hydrolases superfamily protein Encodes QQT2. Required for early embryo development. qqt1 mutant lines are embryo-defective. Participates in the organization of microtubules during cell division. Interacts with QQT1 (encoded by AT5G22370). quatre-quart2 (QQT2)	S361	1	MMLEEDDEDFQVEDEEDsDDAIDEDDEDDETK	44.0754	0.14
AT5G08450.1	FUNCTIONS IN: molecular_function unknown	S551	1	SRsQDNEGVQGK	44.6203	0.14
AT5G09390.2	CD2-binding protein-related CD2-binding protein-related	S158	1	SAANDTEMDDDsGNEKAGDDLSQDEIGVR,SAANDTEMDDDsGNEK,SAANDTEMDDDsGNEK	45.3321	0.14
AT5G55300.1	DNA topoisomerase I alpha Encodes a type-I DNA topoisomerase I. Disruptions in this gene affect phyllotaxis and plant architecture suggesting that the gene plays a critical role in the maintenance of a regular pattern of organ initiation. Isolated as a protein oxidized during seed germination	S15,S18,S146,S170,T286	5	GTETVSKPVMDNGSGDsDDDKPLAFK,GTETVSKPVMDNGSGDsDDDKPLAFK,GTETVSKPVMDNGSGDsDDDKPLAFK,GTETVSKPVMDNGSGDsDDDKPLAFK,QVSsPQPEK,IIKDEsDDETPISSMFR,EDGtDDDDDDDVPISK	47.2342	0.14
AT1G12830.1	unknown protein	S209,S211	2	HVNDEDDESsDsDA,HVNDEDDESsDsDA	48.3542	0.15
AT1G27540.2	Protein of unknown function (DUF295) Protein of unknown function (DUF295)	S11	1	RTSsIPDFEPVK	48.0657	0.15
AT1G80270.1	PENTATRICOPEPTIDE REPEAT 596 PENTATRICOPEPTIDE REPEAT 596 (PPR596)	S82,S89,S93,T94,S96,S104	6	SDQEEDDLEDGFsELEGSK,sGQGstSSDEDEGKLSADEEEEEELDLIETDVSR,sGQGstSSDEDEGKLSADEEEEEELDLIETDVSR,sGQGstSSDEDEGKLSADEEEEEELDLIETDVSR,sGQGstSSDEDEGKLSADEEEEEELDLIETDVSR,sGQGstSSDEDEGKLSADEEEEEELDLIETDVSR,sGQGstSSDEDEGKLSADEEEEEELDLIETDVSR	40.1767	0.15
AT2G17410.2	ARID/BRIGHT DNA-binding domain-containing protein ARID/BRIGHT DNA-binding domain-containing protein	S32,S48,S176,S219,S400,S486,S491	7	VEQGTDKEIGsGEK,RQDDVKETENENsGER,LSEDTGsPHHHADILMVQEK,HSEENQsPHHHANNVMEQDQAAEER,LVTDTTVDsTNNK,RSFLLDDASDGNEsGTEEDQSAFMK,SFLLDDASDGNEsGTEEDQSAFMK,RSFLLDDASDGNEsGTEEDQSAFMK,RSFLLDDASDGNEsGTEEDQSAFMK,SFLLDDASDGNEsGTEEDQSAFMK,RSFLLDDASDGNEsGTEEDQSAFMK	47.6822	0.15
AT4G15410.1	serine/threonine protein phosphatase 2A 55 kDa regulatory subunit B prime gamma serine/threonine protein phosphatase 2A 55 kDa regulatory subunit B prime gamma (PUX5)	S144,S151,S153,S220	4	TFADLNRsPADGEGsDSDEANEYYTGGQK,TFADLNRsPADGEGsDSDEANEYYTGGQK,TFADLNRsPADGEGsDSDEANEYYTGGQK,TFADLNRsPADGEGsDSDEANEYYTGGQK,TFADLNRsPADGEGsDSDEANEYYTGGQK,SPADGEGSDsDEANEYYTGGQK,TFADLNRsPADGEGsDSDEANEYYTGGQK,SPADGEGSDsDEANEYYTGGQK,SPADGEGSDsDEANEYYTGGQK,LLSGEAVSSsPQQQQQEQPQR	47.5466	0.15
AT4G26450.1	unknown protein	S193,S214,S385,T386,S412	5	AFETETGDDSVsGHQEEQPLAEDIASSVQR,SAsGEFMR,ADStGDENDQVEDFALVQYIENSK,ADStGDENDQVEDFALVQYIENSK,ADStGDENDQVEDFALVQYIENSK,SNsFPSSILR	48.3117	0.15
AT5G03660.2	Family of unknown function (DUF662) Family of unknown function (DUF662)	S29	1	DQLSESMSFsSQMK	47.9543	0.15
AT5G07350.1	TUDOR-SN protein 1 RNA binding protein with nuclease activity essential for stress response. Involved in mechanisms acting on mRNAs entering the secretory pathway. Functionally redundant with TSN2. TUDOR-SN protein 1 (Tudor1)	S975	1	IGIWQYGDIEsDDEDTGPAR	47.3973	0.15
AT5G17510.1	unknown protein	S338	1	EDKEPsEDFLNDEENENGETGEQENWR	47.9001	0.15
AT5G18620.1	chromatin remodeling factor17 chromatin remodeling factor17 (CHR17)	S10,S11,S16,S17,S42,S45,S58,S1048	8	EVsSDEAYssEEEEQVNDQANVEEDDDELEAVAR,REVSSDEAYssEEEEQVNDQANVEEDDDELEAVAR,REVSSDEAYssEEEEQVNDQANVEEDDDELEAVAR,REVSSDEAYssEEEEQVNDQANVEEDDDELEAVAR,EVsSDEAYssEEEEQVNDQANVEEDDDELEAVAR,REVSSDEAYssEEEEQVNDQANVEEDDDELEAVAR,REVSSDEAYssEEEEQVNDQANVEEDDDELEAVAR,EVsSDEAYssEEEEQVNDQANVEEDDDELEAVAR,sAGSDEEDVAPDEAPVsDDEVVPVEDDAEEDEEDEEKAEISKR,sAGSDEEDVAPDEAPVsDDEVVPVEDDAEEDEEDEEKAEISKR,SAGsDEEDVAPDEAPVsDDEVVPVED…	47.9577	0.15
AT5G53350.1	CLP protease regulatory subunit X CLP protease regulatory subunit CLPX mRNA, nuclear gene CLP protease regulatory subunit X (CLPX)	S562	1	EGsDGETEVEAEIPSVVASM	48.1856	0.15
AT5G55670.2	RNA-binding (RRM/RBD/RNP motifs) family protein RNA-binding (RRM/RBD/RNP motifs) family protein	S411,S418	2	AAESsYGEEAAsDHQYGEVNHER,AAESsYGEEAAsDHQYGEVNHER	47.37	0.15
AT5G56360.1	calmodulin-binding protein Encodes PSL4, beat-subunit of endoplasmic reticulum-resident glucosidase II, which is essential for stable accumulation and quality control of the elf18 receptor EFR but not the flg22 receptor FLS2. PRIORITY IN SWEET LIFE 4 (PSL4)	S439	1	HDSSSSYKsDADDDVDFSETTSNPTWLEK	47.9603	0.15
AT1G04510.1	MOS4-associated complex 3A Encodes MAC3A, a U-box proteins with homology to the yeast and human E3 ubiquitin ligase Prp19. Associated with the MOS4-Associated Complex (MAC). Involved in plant innate immunity. MOS4-associated complex 3A (MAC3A)	S523	1	IFGLPDDDNTEDSAQDs	49.0295	0.16
AT1G59610.1	dynamin-like 3 A high molecular weight GTPase whose GTP-binding domain shows a low homology to those of other plant dynamin-like proteins.Contains a pleckstrin homologous domain. DRP2B and DRP1A participate together in clathrin-coated vesicle formation during endocytosis. dynamin-like 3 (DL3)	S533,S719,S813,S844	4	ATsPQPDGPSSTGGSLK,QSLsEGSLDK,QSsLLSK,AAAASSWSDNSGTESsPR	48.9033	0.16
AT1G61730.1	DNA-binding storekeeper protein-related transcriptional regulator DNA-binding storekeeper protein-related transcriptional regulator	S49,S51	2	IKsPsATTAAAPPAK,IKsPsATTAAAPPAK,IKsPsATTAAAPPAK	48.5037	0.16
AT1G69410.1	eukaryotic elongation factor 5A-3 Encodes eIF5A-2, a putative eukaryotic translation initiation factor. There are three eIF5A coding genes in Arabidopsis: eIF5A-1/At1g13950, eIF5A-2/At1g26630 and eIF5A-3/At1g69410. eukaryotic elongation factor 5A-3 (ELF5A-3)	S2	1	sDDEHHFESSDAGASK	48.851	0.16
AT1G79280.1	nuclear pore anchor Encodes a 237-kDA protein with similarity to vertebrate Tpr, a long coiled-coil proteins of nuclear pore inner basket filaments. It is localized to the inner surface of the nuclear envelope and is a component of the nuclear pore-associated steps of sumoylation and mRNA export in plants. Mutations affect flowering time regulation and other developmental processes. Probably acts…	T1924,S1928,S2022	3	SPEKEEVQPETLATPTQsPSR,SPEKEEVQPETLATPTQsPSR,EEVQPETLATPTQsPSR,SPEKEEVQPETLATPTQsPSR,RAPsPGGGSSTIVTLADR,APsPGGGSSTIVTLADR	49.4724	0.16
AT2G22400.1	S-adenosyl-L-methionine-dependent methyltransferases superfamily protein S-adenosyl-L-methionine-dependent methyltransferases superfamily protein	S515	1	STDSTEKsPSK	51.404	0.16
AT2G32260.1	phosphorylcholine cytidylyltransferase phosphorylcholine cytidylyltransferase (CCT1)	S301	1	LENGQDDDTDDQFYEEYFDHDMGsDDDEDEK	51.4497	0.16
AT2G34040.2	Apoptosis inhibitory protein 5 (API5) Apoptosis inhibitory protein 5 (API5)	S2	1	sENQSEEVQQIEK	48.5681	0.16
AT3G19420.1	PTEN 2 PTEN 2 (PEN2)	S36,S509,S610	3	sSESPNLPAAAGTVPDNHPPPPPVVTAAEAGSDDsPKGVASK,sSESPNLPAAAGTVPDNHPPPPPVVTAAEAGSDDsPK,ETENPDKDDVFsDNEGDSTGPTK,TPEETSAANSSPVDGSASVPGPDKETENPDKDDVFsDNEGDSTGPTK,VMAADASVFSFGDEDDFEsD	51.3051	0.16
AT4G27585.1	SPFH/Band 7/PHB domain-containing membrane-associated protein family SPFH/Band 7/PHB domain-containing membrane-associated protein family	T362	1	DHQETQALDEtDLEELEDMGEK	51.073	0.16
AT4G32551.1	LisH dimerisation motif	S276,S593,S609	3	SAAASGQPAGQVLHsTSGGMSPQVQTR,SMMMFGTEGTGTLTsPSNQLADMDR,FVEDGsLDDNVESFLSQEDGDQR	50.0293	0.16
AT5G08610.1	P-loop containing nucleoside triphosphate hydrolases superfamily protein P-loop containing nucleoside triphosphate hydrolases superfamily protein	T109,S110,S320,S321,S338,S341,S342	7	GKFtsDEDNADPEVVR,GKFtsDEDNADPEVVR,GLSLEEEDssDDDENR,GLSLEEEDssDDDENR,VGLGNIDDLPsEDssDEDDENDEPLIKK,VGLGNIDDLPsEDssDEDDENDEPLIKK,VGLGNIDDLPsEDssDEDDENDEPLIKK	51.44	0.16
AT5G14610.2	DEAD box RNA helicase family protein DEAD box RNA helicase family protein	S139,S631	2	GPPSSAAGNELsPEAYcR,GGPPSTSsPPR	48.4466	0.16
AT5G19900.1	PRLI-interacting factor, putative PRLI-interacting factor, putative	S270,S271,S273,S369,S371,S490	6	LRADGNELEPYEEDDEDEGGSsEsDVEEHVEVER,LRADGNELEPYEEDDEDEGGSsEsDVEEHVEVER,LRADGNELEPYEEDDEDEGGSsEsDVEEHVEVER,LRADGNELEPYEEDDEDEGGSsEsDVEEHVEVER,LRADGNELEPYEEDDEDEGGSsEsDVEEHVEVER,DMVAQDANEEVVENEsEsDGDDTGGSDAR,DMVAQDANEEVVENEsEsDGDDTGGSDAR,LEDASENDsAGKQ	48.5422	0.16
AT5G41950.1	Tetratricopeptide repeat (TPR)-like superfamily protein Tetratricopeptide repeat (TPR)-like superfamily protein	S479	1	NLsGKAETMSTNVER	49.4101	0.16
AT5G60210.1	ROP interactive partner 5 ROP interactive partner 5 (RIP5)	S533	1	FAENYNQTNsPYSEDIDDELTK	51.2093	0.16
AT5G61780.1	TUDOR-SN protein 2 Involved in the regulation of AtGA20ox3 expression, as well as seed germination. TUDOR-SN protein 2 (Tudor2)	S971	1	TGIWEYGDIQsDDEDNVPVR	50.1512	0.16
AT5G63110.1	histone deacetylase 6 RPD3-like histone deacetylase. HDA6 mutations specifically increase the expression of auxin-responsive transgenes, suggesting a role in transgene silencing. histone deacetylase 6 (HDA6)	Y425,S429,S451	3	IWSGTATyESDsDDDDKPLHGYScR,IWSGTATyESDsDDDDKPLHGYScR,GGATTDRDsTGEDEMDDDNPEPDVNPPSS	48.7712	0.16
AT3G12480.1	nuclear factor Y, subunit C11 "nuclear factor Y, subunit C11" (NF-YC11)	S122,S194	2	RKPISDEVNDsDEEYKK,KPISDEVNDsDEEYKK,MHASESsPQEDEK,MHASESsPQEDEKK	52.2816	0.17
AT3G16830.1	TOPLESS-related 2 TOPLESS-related 2 (TPR2)	S1119	1	AGTENGRPSSSsAANNSSSDQIQR	51.927	0.17
AT4G08310.1	FUNCTIONS IN: molecular_function unknown	S2,S6,T28,S100,S103,S145,S258,S260,S266,S316,S318,S320	12	sDGDsTTTSAMEISGDKIDLK,sDGDsTTTSAMEISGDKIDLK,sDGDSTTTSAMEISGDK,sDGDsTTTSAMEISGDKIDLK,DGEATtPPKTDIESQILAAMQSR,QHLVQcLAGAENDETsENsLETEK,QHLVQcLAGAENDETSENsLETEKKDDVTPVK,QHLVQcLAGAENDETsENsLETEK,TKDsPVMGLLTEENTSK,STPAKNsDSEEMFDsDGEDEEEDKEVAVK,NsDSEEMFDsDGEDEEEDKEVAVK,STPAKNsDSEEMFDsDGEDEEEDKEVAVK,STPAKNsDSEEMFDsDGEDEEEDKEVAVK,STPAKNsDSEEMFDsDGEDEEEDKEVAVK,STPAKNsDSEEMFDsDGEDEEEDKEVAVK,STPAKNsDSEEMFDs…	52.7597	0.17
AT4G08350.1	global transcription factor group A2 global transcription factor group A2 (GTA2)	S4,S59,S684,S839,S846,S849	6	sRDEDDELDGDYEALDLEEEEEEDEEEEEER,PRsRDEDDELDGDYEALDLEEEEEEDEEEEEER,SNFIDDYAEEDsQEEDDDDEDYGSSR,APAPVPSsPGR,DNWEDGNPGSWGTSPQYQPGsPPSR,DNWEDGNPGSWGTSPQYQPGsPPSR,DNWEDGNPGSWGTSPQYQPGsPPSR	52.6035	0.17
AT4G26620.1	Sucrase/ferredoxin-like family protein Sucrase/ferredoxin-like family protein	T19,S396	2	DRDDPLSFTSNPStASSPVTVSDYLDNFLGEPTSR,INsDKGSSTR	51.8016	0.17
AT5G62440.1	Protein of unknown function (DUF3223) Encodes a protein DOMINO1 that belongs to a plant-specific gene family sharing a common motif present in the tomato DEFECTIVE CHLOROPLASTS AND LEAVES (LeDCL) protein. DOMINO1 is located in the nucleus. Arabidopsis embryos carrying the domino1 mutation grow slowly in comparison with wild type embryos and reach only the globular stage at desiccation. The primar…	S12	1	aEEQEIVDSLsAEVNPDQK	51.5052	0.17
AT1G09780.1	Phosphoglycerate mutase, 2,3-bisphosphoglycerate-independent Phosphoglycerate mutase, 2,3-bisphosphoglycerate-independent	S80	1	AHGTAVGLPSEDDMGNsEVGHNALGAGR	54.2015	0.18
AT1G19870.1	IQ-domain 32 IQ-domain 32 (iqd32)	S78,S80,S193,S459,S544,S680,S706,S742,S745,S746	10	ETLESALLKsPsPDNNNVSEK,ETLESALLKsPsPDNNNVSEK,SPsPDNNNVSEK,VEPEEsESDDVIIVR,KVsNPSFIAAQSK,RKVsNPSFIAAQSK,KsDAEGAEPR,KITSsPKQEIGTGEATEQEEGK,RTsFGYDQEAR,VQEHNsPRssPDLQER,VQEHNsPRssPDLQER,VQEHNsPRssPDLQER	54.595	0.18
AT3G61310.1	AT hook motif DNA-binding family protein AT hook motif DNA-binding family protein	S129,S132,T314,S315	4	KYGQDGGSVSLALSPSISNVsPNSNKR,YGQDGGSVSLALSPSISNVsPNSNK,KYGQDGGSVSLALSPSISNVSPNsNK,REETSEDVQDTDALENNNDNTAAtSPPVPQQSQNIVQTPVGIWSTGSR,KREETSEDVQDTDALENNNDNTAATsPPVPQQSQNIVQTPVGIWSTGSR,EETSEDVQDTDALENNNDNTAATsPPVPQQSQNIVQTPVGIWSTGSR	54.5594	0.18
AT4G37210.1	Tetratricopeptide repeat (TPR)-like superfamily protein Tetratricopeptide repeat (TPR)-like superfamily protein	S202,S432,S491	3	DQGEDGEDcQDDDLsDADGDADEDESDLDMAWK,DQGEDGEDcQDDDLsDADGDADEDESDLDMAWK,QGSSSGQEGSGGKDQGEDGEDcQDDDLsDADGDADEDESDLDMAWK,DLEsPTVSTAHTGAAGGGAASGVTHLGVVGR,KPALEFSDKADGNsS	53.3416	0.18
AT5G23420.1	high-mobility group box 6 Encodes HMGB6, a protein belonging to the subgroup of HMGB (high mobility group B) proteins. Localized in the nucleus. Binds to supercoiled DNA in vitro. HMGB6 is phosphorylated by protein kinase CK2alpha within its acidic C-terminal domain. high-mobility group box 6 (HMGB6)	S195,T220	2	SLESNDADEEEEDEEKQsDDVDDAEEK,QVDDDDEVEEKEVENtDDDKK	54.071	0.18
AT5G47690.1	binding binding	S1131,S1141,S1250,S1274,S1281,S1284,S1289,S1299,S1518,S1548,S1549,S1562,S1584	13	LESHADASVIPQTsENEVMIDGEsDGNEIPLGK,LESHADASVIPQTsENEVMIDGEsDGNEIPLGK,LESHADASVIPQTsENEVMIDGEsDGNEIPLGK,LESHADASVIPQTsENEVMIDGEsDGNEIPLGK,SSSGHsPYK,ASEDELHLEsDMDK,ASEDELHLEsDMDKNVSLDsHDENsDQEK,NVSLDSHDENsDQEK,NVSLDSHDENsDQEK,ASEDELHLEsDMDKNVSLDsHDENsDQEK,NVSLDSHDENsDQEK,ASEDELHLEsDMDKNVSLDsHDENsDQEK,MLESIsPR,TEYSGEAGEEKsESEGK,TEssGDAEGKEAEHDDsDTEGKQENNEMER,TEssGDAEGKEAEHDDsDTEGKQENNEMER,EAEHDDsDTEG…	52.8308	0.18
AT5G62810.1	peroxin 14 mutant has a defect in the intracellular transport of thiolase from the cytosol to glyoxysomes (formerly known as ped2) peroxin 14 (PEX14)	S312	1	SAsPPAAPADSSAPPHPK	54.4019	0.18
AT1G06220.2	Ribosomal protein S5/Elongation factor G/III/V family protein Encodes a protein with similarity to splicing factor Snu114. Snu114 is thought to be involved in activation of the splicosome. Loss of GFA1 function results in reduced female fertility. Approximately 50% of ovules abort due to defects in the female gametophyte. In mutant gametophytes antipodal cells express egg cell markers suggesting …	S19,S23	2	mESSLYDEFGNYVGPEIEsDRDSDDEVEDEDLQDK,mESSLYDEFGNYVGPEIEsDRDSDDEVEDEDLQDK,mESSLYDEFGNYVGPEIEsDRDSDDEVEDEDLQDK,mESSLYDEFGNYVGPEIEsDRDSDDEVEDEDLQDK,mESSLYDEFGNYVGPEIEsDRDSDDEVEDEDLQDK	57.4324	0.19
AT3G08510.3	phospholipase C 2 Phosphoinositide-specific phospholipase C (PI-PLC), catalyzes hydrolysis of phosphatidylinositol 4,5-bisphosphate into inositol 1,4,5-trisphosphate and diacylglycerol. phospholipase C 2	S287	1	NKsEAKDDLDGNDDDDDDDDEDK	57.3409	0.19
AT3G11450.1	DnaJ domain	T61	1	LHGcAEEPtDDEGGDK	56.5644	0.19
AT3G16310.1	mitotic phosphoprotein N' end (MPPN) family protein mitotic phosphoprotein N' end (MPPN) family protein	S66,S78,S113,S148	4	sDFSPESGIADYSASPDAK,sDFSPESGIADYSASPDAK,sDFSPESGIADYSASPDAK,GKLEASPSFsLLNAQQSQQVSGSPSWWSQSK,AGSSTEQDDKGKGsPVEGVVQPGALVTLPPPR,GKGsPVEGVVQPGALVTLPPPR	57.0225	0.19
AT3G51670.1	SEC14 cytosolic factor family protein / phosphoglyceride transfer family protein SEC14 cytosolic factor family protein / phosphoglyceride transfer family protein	S31	1	sNNIKEDTYFVSELKPTEQK	56.2367	0.19
AT5G13020.1	Emsy N Terminus (ENT)/ plant Tudor-like domains-containing protein Emsy N Terminus (ENT)/ plant Tudor-like domains-containing protein	S6,S9,T11,S136,S140,S142,S161,S390,S394	9	mDYRPsDSsGtDDDLPPSHQGR,mDYRPsDSsGtDDDLPPSHQGR,mDYRPsDSsGtDDDLPPSHQGR,ANSLQSSVPQLVHDAPSPAVsGsR,ANSLQSSVPQLVHDAPSPAVsGsR,ANSLQSSVPQLVHDAPSPAVsGsR,TSQSIASLAMGPPsPSLHPSMQPSSSALR,TSQSIASLAMGPPsPSLHPSMQPSSSALR,LEEIsDGESGNI,LEEIsDGESGNI,LEEIsDGESGNI	54.9825	0.19
AT5G27540.1	MIRO-related GTP-ase 1 Encodes a protein with similarity to GTPases that is localized to the mitochondrion. Involved in embryogenesis, pollen tube growth and required for mitochondrial development. MIRO-related GTP-ase 1 (MIRO1)	S14	1	YAAGAVDcPGsPK	56.2142	0.19
AT5G41970.1	Metal-dependent protein hydrolase Metal-dependent protein hydrolase	S42	1	VYSTATsPSPSEISVK	56.4866	0.19
AT5G44200.1	CAP-binding protein 20 Encodes a nuclear cap-binding protein that forms a heterodimeric complex with ABH1 (ATCBP80) and is likely to participate in RNA metabolism. Its mRNA is ubiquitously expressed.Loss of function mutations suggest a role in processing of pri-miRNA and mRNA splicing. CAP-binding protein 20 (CBP20)	S245	1	FRESGDsDDDGEDDR,FRESGDsDDDGEDDRK,ESGDsDDDGEDDRK	57.0395	0.19
AT5G53620.1	unknown protein	T22,S341	2	GGSLQNPSPtAPSR,sADNISSFTSTDDK	56.0778	0.19
AT5G57120.1	FUNCTIONS IN: molecular_function unknown	T189,S196,S326	3	RSEPEETKEEtEDDDEESK,SEPEETKEETEDDDEEsK,GGLIDQESHSTKFNNsDDEE,FNNsDDEE	56.1114	0.19
AT1G15280.1	CASC3/Barentsz eIF4AIII binding CASC3/Barentsz eIF4AIII binding	T3,S10,S27,S31,S49,S52,S70	7	aTSEAEYEsDPEELNR,aTSEAEYEsDPEELNR,aTSEAEYEsDPEELNR,RREAsDDDsDDDDAVR,REAsDDDsDDDDAVR,EAsDDDsDDDDAVRDVK,EASDDDsDDDDAVR,RREAsDDDsDDDDAVR,REAsDDDsDDDDAVR,EASDDDsDDDDAVR,EAsDDDsDDDDAVRDVK,EASDDDsDDDDAVR,AVVDsDLsDEEVGTVK,AVVDsDLsDEEVGTVK,YDNDEDGEDsYEDDEEESGGGIDNDK	59.0912	0.2
AT1G75660.1	5'-3' exoribonuclease 3 Encodes a protein with similarity to yeast 5'-3'exonucleases and can functionally complement the yeast mutations. In Arabidopsis XRN3 acts as a suppressor of posttranscriptional gene silencing. Mutants accumulate excised miRNA products suggesting that XRN3 is involved in degradation of these products. 5'-3' exoribonuclease 3 (XRN3)	S518	1	EKsDAFNSDTTEEDK	58.5564	0.2
AT2G37080.1	ROP interactive partner 3 ROP interactive partner 3 (RIP3)	S39,S537,S540,S550,S561,S562	6	TSESDPVSsPNTK,TGsLEsPLR,TGsLEsPLR,TGsLEsPLR,NVNMsPYMGETDDELSsPK,NVNMSPYMGETDDELsSPKK,NVNMsPYMGETDDELSsPK,NVNMsPYMGETDDELSsPK	57.7462	0.2
AT3G50370.1	unknown protein	S227,S1258,S1406,S1445,T1644	5	DTsHGLR,ASIEAAVsPQKQPELSGNSQLPSR,NPLsPNSGQANLK,VFEQQGIEAPsDDDDFIEVR,NNTFSSStSPINSLLAEGK	58.1944	0.2
AT4G07410.2	Transducin family protein / WD-40 repeat family protein Transducin family protein / WD-40 repeat family protein	S33,S38	2	SNDEEEIGsEEDGsDSDEFHEK,SNDEEEIGsEEDGsDSDEFHEK	57.7934	0.2
AT4G32720.2	La protein 1 Encodes AtLa1, a member of the highly abundant phosphoprotein La proteins. Predominantly localized to the nucleoplasm and was also detected in the nucleolar cavity. Has RNA binding activity. Required for normal ribosome biogenesis and embryogenesis. La protein 1 (La1)	S256,T275	2	RSAEEGTTEQKsSEEPTDK,TMEESETKPADtPDADKENTGEVQAEGAEDEDDEKEEK	58.4889	0.2
AT5G13010.1	RNA helicase family protein embryo defective 3011 (EMB3011)	S214,S307	2	SDWDDGQDEWERsPHGDR,EGDLTNEGHsDEDR	59.3605	0.2
AT5G62670.1	H(+)-ATPase 11 H(+)-ATPase 11 (HA11)	T955	1	GLDIETIQQAYtV	58.1952	0.2
AT1G15750.1	Transducin family protein / WD-40 repeat family protein Encodes a protein with several WD40 repeats at the C-terminus and predicted protein-protein interaction domains at the N-terminus. Together with the TOPLESS-RELATED PROTEINS (TPRs), it is thought to be involved in transcriptional repression of root-promoting genes in the top help of the embryo during the transition stage of embryogenesis. Th…	S214	1	APsPVNNPLLGGIPK	59.3906	0.21
AT2G26990.1	proteasome family protein Represses photomorphogenesis and induces skotomorphogenesis in the dark. FUSCA 12 (FUS12)	S15	1	aSDADMEDYGFEYsDEEQEEQDVDIENQYYNSK	59.5226	0.21
AT2G27100.1	C2H2 zinc-finger protein SERRATE (SE) Identified as a leaf form mutant by Redei having serrated leaves. Further analysis of the single loss of function allele indicated pleiotropic effects extending to many aspects of shoot development such as taller meristems, alterations in phase transition, phyllotaxy and branching. Encodes a single zinc finger containing protein that is expressed in meristems…	S20,T21,S22,S23,S24,S76,S90,S92,T294,S295,S299,S571	12	stSSSPPPPPPSSSLPQQEQEQDQQQLPLR,stSSSPPPPPPSSSLPQQEQEQDQQQLPLR,stSSSPPPPPPSSSLPQQEQEQDQQQLPLR,STSSsPPPPPPSSSLPQQEQEQDQQQLPLRR,LPEKSTsssPPPPPPSSSLPQQEQEQDQQQLPLR,STSSsPPPPPPSSSLPQQEQEQDQQQLPLRR,LPEKSTsssPPPPPPSSSLPQQEQEQDQQQLPLR,STSSsPPPPPPSSSLPQQEQEQDQQQLPLRR,LPEKSTsssPPPPPPSSSLPQQEQEQDQQQLPLR,DRsPLPPPR,RRPsLsPPPPYR,RRPsLsPPPPYR,TSEPNsEDEAAGVGK,SGRTsEPNsEDEAAGVGK,SGRTsEPNsEDEAAGVGK,SGRTsEPNsEDEAAG…	59.9087	0.21
AT3G06400.1	chromatin-remodeling protein 11 Encodes a SWI2/SNF2 chromatin remodeling protein belonging to the ISWI family. Involved in nuclear proliferation during megagametogenesis and cell expansion in the sporophyte. Constitutively expressed. RNAi induced loss of function in megagametogenesis results in female sterility.35S:RNAi plants have reduced stature. chromatin-remodeling protein 11 (CHR11)	S12,S13	2	NSNSDEAFSsEEEEER,NSNSDEAFSsEEEEER,NSNSDEAFSsEEEEER	59.8498	0.21
AT3G20550.1	SMAD/FHA domain-containing protein Encodes a nuclear localized FHA (forhkead) domain containing protein.Mutant plants have shortened roots, delayed flowering time, altered floral organ number, defective floral organs and reduced fertility.Ddl mutants also show reduced levels of pri-miRNAs as well as mature miRNAs suggesting involvement in biogenesis of miRNAs. DDL does not affect transcription of…	S133	1	GGsEEPNVEEDSVAR	59.6933	0.21
AT5G47680.1	FUNCTIONS IN: molecular_function unknown	S26	1	aAATGNDDNGcFDKPESEPAPVNVsPPLSK	59.5263	0.21
AT3G23920.1	beta-amylase 1 Encodes a chloroplast beta-amylase. Is necessary for leaf starch breakdown in the absence of BAM3. beta-amylase 1 (BAM1)	S55,S59	2	AHGTDPsPPMsPILGATR,AHGTDPsPPMsPILGATR	61.5973	0.22
AT3G53110.1	P-loop containing nucleoside triphosphate hydrolases superfamily protein Encodes a putative DEAD-Box RNA Helicase and has RNA-dependent ATPase activity. Mutant is Sensitive to chilling stress and heat stress. Germination of the mutant is inhibited by ABA. LOS4 may be involved in temperature sensing. Is enriched in the nuclear envelope and also located in the cytoplasm. LOS4 is involved in export …	S23,S25	2	VPTVVESSSSSTVEAsNSAEK,VPTVVESSSSSTVEASNsAEKTEPTTEK	61.1538	0.22
AT4G24680.1	modifier of snc1 Encodes MOS1 (MODIFIER OF snc1). MOS1 contains a BAT2 domain that is conserved in plants and animals. MOS1 regulates the expression of SNC1, a TIR-NB-LRR-type of R protein. MODIFIER OF snc1 (MOS1)	S73,S82,S239,S898	4	SSLNAWGTSSLsPR,TESGPGsPSHLSNRPSSGGSVTRPSTADSNK,sVEGQGVDcTEEANDR,ETKsGDESIETAR,sGDESIETAR	61.4216	0.22
AT4G35890.1	winged-helix DNA-binding transcription factor family protein winged-helix DNA-binding transcription factor family protein	S15,S25,S33,S67	4	aSATSNNPASSSMsPR,aSATSNNPASSSMsPR,ISGNHGSPTASVAQsPR,ISGNHGSPTASVAQsPR,ISGNHGSPTASVAQsPR,GESEPIAAAAAVAGPSsPQSR	60.5568	0.22
AT5G21160.1	LA RNA-binding protein LA RNA-binding protein	S365,S378,S465,S633,S644,S649	6	STSAETIGDGDKDsPK,STSAETIGDGDKDsPK,STSAETIGDGDKDsPK,sIEYEDDDMAVDDQDIQK,LsSSPQcTLSGSsPPVGsLPK,LsSSPQcTLSGSsPPVGsLPK,LsSSPQcTLSGSsPPVGsLPK	60.6469	0.22
AT5G48650.1	Nuclear transport factor 2 (NTF2) family protein with RNA binding (RRM-RBD-RNP motifs) domain Nuclear transport factor 2 (NTF2) family protein with RNA binding (RRM-RBD-RNP motifs) domain	S257	1	FGVPAVSLPsPK,DKFGVPAVSLPsPK	60.027	0.22
AT1G49480.1	related to vernalization1 1 related to vernalization1 1 (RTV1)	S83,T84	2	NPNPEEVNSsTPGGDDSENR,KNPNPEEVNSStPGGDDSENR	61.6219	0.23
AT2G19270.1	CONTAINS InterPro DOMAIN/s: Mitotic checkpoint protein PRCC, C-terminal (InterPro:IPR018800)	S10,S11	2	mDSLVASYAssDEEEDLQPR,mDSLVASYAssDEEEDLQPR	62.2001	0.23
AT2G27880.1	Argonaute family protein ARGONAUTE 5 (AGO5)	S972	1	SsTTGVGQVISQLPAIK	62.055	0.23
AT4G17330.1	G2484-1 protein gene of unknown function expressed in seedlings, flower buds and stems G2484-1 protein (G2484-1)	S191,S573,S795,S805,S806,S1496	6	TDDGQEQVLVKDDsPTAVEEASVEEK,DDsPTAVEEASVEEK,TSSDDsDQGSYSETKK,KPEDQNISGFMSAGsPVLNR,KPEDQNISGFMSAGsPVLNR,NETSsSEMNLTPDQLK,NETSsSEMNLTPDQLK,NETSsSEMNLTPDQLK,ETVSTsEGTFAGPK	61.7604	0.23
AT4G23650.1	calcium-dependent protein kinase 6 Encodes calcium dependent protein kinase 3 (CPK3), a member of the Arabidopsis CDPK gene family. CDPKs contain an intrinsic Ca2+-activation domain with four EF hand Ca2+-binding sites. CDPKs protein kinases have been proposed to function in multiple plant signal transduction pathways downstream of [Ca2+]cyt elevations, thus transducing various physiological resp…	S47	1	GSSGSGTVGSsGSGTGGSR	62.4949	0.23
AT4G25180.1	RNA polymerase III RPC4 RNA polymerase III RPC4	S97	1	EDDKPNSDVNPSsPASILPAVSSVTAAQEDGEEVHNFVTR	61.7554	0.23
AT5G16780.1	SART-1 family Encodes a protein belonging to SART-1 family. The gene is expressed in the basal region of the developing embryo during heart stage. Phenotypic analyses of dot2 mutants suggest that this protein plays a role in root, shoot, and flower development. dot2 mutants are dwarved plants that display an aberrant spurred leaf venation pattern and fail to flower. In the roots DOT2 appears to b…	S606	1	APVEVKEEHPDGLTEVNDTDMDAAEDsSDTK	61.6419	0.23
AT5G58040.1	homolog of yeast FIP1 [V] Encodes a subunit of the polyadenylation apparatus that interacts with and stimulates the activity of poly(A) polymerase. Additionally , it interacts with several polyadenylation factor subunits and is an RNA-binding protein. It is suggested that this protein coordinates a number of polyadenylation factor subunits with PAP and with RNA. homolog of yeast FIP1 [V] (FIP1[V])	S148,S150,S528,S570,S571,S597,S1043,S1044	8	IEQQVGGGGDGGYGGQGEGDDWDsDsEDDLQIVLNDSSR,IEQQVGGGGDGGYGGQGEGDDWDsDsEDDLQIVLNDSSR,RPDTESAEHsPAQDEPHK,SssVDREDVGGEAGK,SssVDREDVGGEAGK,SSsVDREDVGGEAGKDAEMGEELK,MSFTsPQSAVQEDDGGESK,ENAssGDEIHDSK,ENAssGDEIHDSK	62.2528	0.23
AT1G14440.1	homeobox protein 31 homeobox protein 31 (HB31)	S150,S192,S194	3	EVEGELAATAMsPYHQHPPHR,YMHNNsESEDFMEEDGVTTASR,YMHNNsESEDFMEEDGVTTASR,YMHNNsESEDFMEEDGVTTASR	63.0478	0.24
AT1G20200.1	PAM domain (PCI/PINT associated module) protein EMBRYO DEFECTIVE 2719 (EMB2719)	T12,S14,S16,S19	4	DNNTPsQSIISSSTSTMQNLK,DNNTPsQSIISSSTSTMQNLK,DNNTPsQSIISSSTSTMQNLK,TQDVEMKDNNTPsQsIISSSTSTMQNLK,DNNTPsQSIISSSTSTMQNLK,TQDVEMKDNNTPsQsIISSSTSTMQNLK,TQDVEMKDNNTPsQsIISSSTSTMQNLK,TQDVEMKDNNTPsQsIISSSTSTMQNLK,TQDVEMKDNNTPsQsIISSSTSTMQNLK	63.1844	0.24
AT1G62020.1	Coatomer, alpha subunit Coatomer, alpha subunit	S986	1	GWSESSsPNVR	62.6996	0.24
AT3G13300.2	Transducin/WD40 repeat-like superfamily protein Encodes VCS (VARICOSE). Involved in mRNA decapping. VCS forms a mRNA decapping complex with DCP1 (At1g08370) and DCP2 (At5g13570). Unlike DCP2, VCS itself does not have mRNA decapping activity in vitro. DCP1, DCP2 and VCS colocalize in cytoplasmic loci, which are putative Arabidopsis mRNA processing bodies. Null mutants of DCP1, DCP2, and VCS accumu…	S53,S63,S534,S536,S625,S629,S657,S678,S701,S792,S795	11	TLsYPTPPLNLQsPR,TLsYPTPPLNLQsPR,sDsSVSREANLVEGMSEPSGLKPTDLPSVDSVPKPSIIVNR,sDsSVSREANLVEGMSEPSGLKPTDLPSVDSVPKPSIIVNR,TSGLPSQTSGAGSAYATLPQLPLsPR,TSGLPSQTSGAGSAYATLPQLPLsPRLsSK,TSGLPSQTSGAGSAYATLPQLPLsPRLsSK,TPsADYSVDR,NLDVSsVEEISR,DSNVTPDDDVSGMRsPSAFFK,SKDSNVTPDDDVSGMRsPSAFFK,VFcSQVSNLsTEMAR,VFcSQVSNLsTEMAR,VFcSQVSNLsTEMAR	63.4914	0.24
AT3G29075.1	glycine-rich protein glycine-rich protein	S179	1	DGNNsEDDEFK,KDGNNsEDDEFK,DGNNsEDDEFKK	62.8806	0.24
AT4G17950.1	AT hook motif DNA-binding family protein AT hook motif DNA-binding family protein	S109,T355,S376	3	TLESLGFDGsPSSVAATQQHSMR,AQNTPEPASAPANMLSFGGVGGPGsPR,AQNTPEPASAPANMLSFGGVGGPGsPR,AQNTPEPASAPANMLSFGGVGGPGsPR,AQNTPEPASAPANMLSFGGVGGPGsPR,AQNTPEPASAPANMLSFGGVGGPGsPR,AQNTPEPASAPANMLSFGGVGGPGsPR	62.6712	0.24
AT1G47200.1	WPP domain protein 2 WPP family members contains an NE targeting domain. This domain, called the WPP domain after a highly conserved Trp-Pro-Pro motif, is necessary for NE targeting of WPP1. RNAi suppression of WPP2 resulted in reduced mitotic activity. WPP domain protein 2 (WPP2)	S19,S173	2	aETAETINTTISSPPPEsESSTTISAMTDPTSQEAASK,SNASVGNGSVEDANTDASEVSKDDAGPAsEEEKSEA	64.5933	0.25
AT1G52380.1	NUP50 (Nucleoporin 50 kDa) protein NUP50 (Nucleoporin 50 kDa) protein	S33,S114,T430,S434	4	DNPGLDDDDDsAELESGTFK,DNPGLDDDDDsAELESGTFKK,LAPAEAVVEDNQKAsDIEEGDEVDSK,SALPLKtPENsPTATDT,SALPLKtPENsPTATDT	63.8644	0.25
AT1G66680.1	S-adenosyl-L-methionine-dependent methyltransferases superfamily protein unknown function AR401	S35	1	AAAAVTTTTTDSLAsDDDR	64.5946	0.25
AT3G61050.1	Calcium-dependent lipid-binding (CaLB domain) family protein NTMC2T4	S488	1	TITGQsSKR	63.9711	0.25
AT4G02720.1	unknown protein	T63,S65,S74	3	FcFWENtPsPPRDQNEDsDENADEIQDK,FcFWENtPsPPRDQNEDsDENADEIQDK,FcFWENtPsPPRDQNEDsDENADEIQDK	63.6634	0.25
AT4G25730.1	FtsJ-like methyltransferase family protein FtsJ-like methyltransferase family protein	S560	1	EEISNQWFSQNIFAEAVEEGDLGKDDsEDEIANK	64.0185	0.25
AT4G31720.2	TBP-associated factor II 15 Arabidopsis thaliana putative TBP-associated 15 kDa subunit protein (TAFII15) TBP-associated factor II 15 (TAFII15)	S122	1	HPEYFADsPSTGMDPATRDE	63.7341	0.25
AT4G38600.1	HEAT repeat	S20,S21,S22,S135,S144,S995	6	RAEATSAAPSSSSSsPPPPPSASGPTTR,RAEATSAAPSSSSSsPPPPPSASGPTTR,RAEATSAAPSSSSSsPPPPPSASGPTTR,sADEDDDNDsEDGNGGFMHPNMSSASSALQGLLR,sADEDDDNDsEDGNGGFMHPNMSSASSALQGLLR,SESALKPAAPIGNTEPGTLPSGAGVSSPsSSTPASTTR	64.5346	0.25
AT5G40760.1	glucose-6-phosphate dehydrogenase 6 Encodes a cytosolic glucose-6-phosphate dehydrogenase that is insensitive to reduction by DTT and whose mRNA is expressed ubiquitously. glucose-6-phosphate dehydrogenase 6 (G6PD6)	S18	1	NDsFVR	64.0086	0.25
AT5G62090.1	SEUSS-like 2 SEUSS-like 2 (SLK2)	S95,S682	2	SAsINNESYMR,SASPSYQGTSPLLPGFVHSPSISGVSSHLsPQR	64.9487	0.25
AT1G06230.1	global transcription factor group E4 This gene is predicted to encode a bromodomain-containing protein. Plant lines expressing RNAi constructs targeted against GTE4 show some resistance to agrobacterium-mediated root transformation. global transcription factor group E4 (GTE4)	S209,S210	2	NPIEVssEEDVHVIDADNLIK,NPIEVssEEDVHVIDADNLIK	67.0362	0.26
AT1G15940.1	Tudor/PWWP/MBT superfamily protein Tudor/PWWP/MBT superfamily protein	S281,S290,S628,S667,S768	5	DNEADEKIsEGQVVPSDsLEDKLNLGLSR,DNEADEKIsEGQVVPSDsLEDKLNLGLSR,ISEGQVVPSDsLEDK,SsASEDKEDDLLESTPLSAFIQR,NVEPSSsPEVR,LGKEsDAEPDRMEDHQELPENHNVETK	66.1489	0.26
AT1G20920.1	P-loop containing nucleoside triphosphate hydrolases superfamily protein P-loop containing nucleoside triphosphate hydrolases superfamily protein	S324,S442,S444,S962,S964	5	AWTLEGEsDDEEGHPEEK,IIQGEDsDsDYSEPKNDDDPSLDEDDEEFMK,IIQGEDsDsDYSEPKNDDDPSLDEDDEEFMK,IIQGEDsDsDYSEPKNDDDPSLDEDDEEFMK,EYGFEEDKsDsEDENDVVR,EYGFEEDKsDsEDENDVVR	65.8463	0.26
AT1G65440.3	global transcription factor group B1 Related to yeast Spt6 protein, which functions as part of a protein complex in transcription initiation and also plays a role in chromatin structure / assembly. global transcription factor group B1 (GTB1)	S1403	1	VPMRsPADHGSSGGSGWGSSQSEGGWK	66.4493	0.26
AT2G28290.2	P-loop containing nucleoside triphosphate hydrolases superfamily protein Encodes a SWI2/SNF2-like protein in the SNF2 subclass. Homozygous plants with null mutations exhibit premature termination of the meristem and carpelloid structures from the inflorescence meristem. Co-activator of floral homeotic gene expression. Acts with LFY to regulate shoot apical meristem identity. Required for meristem…	S156,S449,S450,S460,S1385,S1388,S1607,S1705,T1914,T2024,S2027,S3125	12	SFDRESPsNLDSTSGISQPHNR,TNDLSTSAVQLDEFHssDEEEGNLQPSPK,TNDLSTSAVQLDEFHssDEEEGNLQPSPK,TNDLSTSAVQLDEFHssDEEEGNLQPSPK,TNDLSTSAVQLDEFHssDEEEGNLQPSPK,TNDLSTSAVQLDEFHssDEEEGNLQPSPK,LcQTESPDsPQGK,LcQTESPDsPQGK,LcQTESPDsPQGKGEGSER,LcQTESPDsPQGK,ANEGSTSNPDQVsPVHSATTALR,QPLDLPVSTSSTLLGGGPVQNQNAVSSVcDGsKSPSEGR,TNVPDAQSPGEMNLHtVETHK,LSQEGETTPAsDGETcHLAEETASSLSYVR,LSQEGETTPAsDGETcHLAEETASSLSYVR,LSQEGETTPAsDGETc…	65.0076	0.26
AT4G20980.1	Eukaryotic translation initiation factor 3 subunit 7 (eIF-3) Eukaryotic translation initiation factor 3 subunit 7 (eIF-3)	T74	1	NLSNPSARPNtGSK	66.2739	0.26
AT5G42950.1	GYF domain-containing protein GYF domain-containing protein	S39,S1138,S1151	3	DIQGSDNAIPLsPQWLLSKPGENK,KPQPGsADDSEIK,sADTLIDNDTHLIK	65.9906	0.26
AT1G14650.1	SWAP (Suppressor-of-White-APricot)/surp domain-containing protein / ubiquitin family protein SWAP (Suppressor-of-White-APricot)/surp domain-containing protein / ubiquitin family protein	T138	1	DGAQGTDDSDGTtDPQLDTGAADESEAGDTQPDLQAQFR	68.4899	0.27
AT1G19880.1	Regulator of chromosome condensation (RCC1) family protein Regulator of chromosome condensation (RCC1) family protein	S468,S473	2	ASSDSEQDsDEDNsDKEK,ASSDSEQDsDEDNsDKEK	68.6336	0.27
AT1G67230.1	little nuclei1 Encodes a nuclear coiled-coil protein related to the carrot peripheral nuclear protein NMCP1 that is involved in the determination of plant nuclear structure. LITTLE NUCLEI1 (LINC1)	S25,S774,S865,S870,S874,S883,S885,S908,S932,S939,T940,S943,S979,S1089,S1093,T1099,S1105,S1112	18	ATNPDSNGsSHGTGLDMVTPVSGR,DIsPTAAGLGLPVTGGK,EVEVTNVNsDGDQSDINSK,EVEVTNVNsDGDQSDINSK,EVEVTNVNsDGDQSDINSK,EVEVTNVNsDGDQsDINsKAQEVAADSLSNLDVDGQSR,EVEVTNVNsDGDQSDINSK,EVEVTNVNsDGDQSDINSK,EVEVTNVNsDGDQsDINsKAQEVAADSLSNLDVDGQSR,EVEVTNVNsDGDQSDINSK,EVEVTNVNsDGDQsDINsKAQEVAADSLSNLDVDGQSR,AQEVAADSLsNLDVDGQSR,AQEVAADSLsNLDVDGQSR,AQEVAADSLsNLDVDGQSR,sVKDVVDDAK,TRsVKDVVDDAK,ALYGESINLYEPNDsTENVDDSTK,ALYGESINLY…	67.7197	0.27
AT1G76810.1	eukaryotic translation initiation factor 2 (eIF-2) family protein eukaryotic translation initiation factor 2 (eIF-2) family protein	S83,S131,S170,S537,S604,T607	6	GTQQDDDDDFsDKVSAAGVKDDVPEIAFVGK,GGGSVSFALLDDEDEKEDNEsDGDKDDEPVISFTGK,GGNSFAASAFDALGsDDDDTEEVHEDEEEESPITFSGK,KGGNSFAASAFDALGsDDDDTEEVHEDEEEESPITFSGK,GIDTsVQGEDEVEPK,sWGTVDLNLK,sWGTVDLNLK,sWGTVDLNLK	67.075	0.27
AT4G01290.2	unknown protein	S359,S431,S472	3	IGsSEMLIEGEDVR,KKsLEHSDGPSILDK,sLEHSDGPSILDK,VEEIRsPQTINK	67.2362	0.27
AT4G31430.1	unknown protein	S239,S294	2	LPWGSPAANNLDFRsPSSAR,SPsSVASLEPK	68.9969	0.27
AT3G11250.1	Ribosomal protein L10 family protein Ribosomal protein L10 family protein	S308	1	KEEsDEEDYEGGFGLFDEE,VEEKKEEsDEEDYEGGFGLFDEE,EEsDEEDYEGGFGLFDEE	69.544	0.28
AT3G15790.1	methyl-CPG-binding domain 11 Protein containing methyl-CpG-binding domain.Has sequence similarity to human MBD proteins. methyl-CPG-binding domain 11 (MBD11)	S104,S116	2	TKsPVSKK,DAEGEKsEGGGEENSHVK	69.6601	0.28
AT5G40340.1	Tudor/PWWP/MBT superfamily protein Tudor/PWWP/MBT superfamily protein	S480,S772	2	MDVDDGDDDGsGDKEESEEK,KQsDGEEETQK,KQsDGEEETQKEPSESTK	69.3784	0.28
AT5G53140.1	Protein phosphatase 2C family protein Protein phosphatase 2C family protein	S354	1	TEsPKIETNAMAESEPELNPTTELEPESNPSTALETESIPK	69.3826	0.28
AT3G58110.2	unknown protein	S3,S4,S36	3	asSPPSDPTDRDAETLSQNPSLIEKPSVVEQGSLsVENVAEK,asSPPSDPTDRDAETLSQNPSLIEKPSVVEQGSLsVENVAEK,asSPPSDPTDRDAETLSQNPSLIEKPSVVEQGSLsVENVAEK	70.2236	0.29
AT1G80930.1	MIF4G domain-containing protein / MA3 domain-containing protein MIF4G domain-containing protein / MA3 domain-containing protein	S6,S7,S8,S80,S112,T133,S134,S135,S187,S213	10	GRHGsssDEEERVR,GRHGsssDEEER,GRHGsssDEEERVR,GRHGsssDEEER,GRHGsssDEEERVR,GRHGsssDEEER,RKETsDDEELAR,RIEVDsDGDGER,IEVDsDGDGERR,VRADtssDEEDDLK,VRADtssDEEDDLKGNK,VRADtssDEEDDLK,VRADtssDEEDDLKGNK,ADTssDEEDDLK,VRADtssDEEDDLK,VRADtssDEEDDLKGNK,ADTssDEEDDLK,VIADKPsDEEDDRQR,VIADKPsDEEDDR,AsDDDEEGEIR,DHRAsDDDEEGEIR	71.188	0.3
AT5G10540.1	Zincin-like metalloproteases family protein Zincin-like metalloproteases family protein	S258	1	ASsGDLDNTAIIDQILK	70.9123	0.3
AT5G51300.1	splicing factor-related splicing factor-related	S77,S84,S187,S189	4	TLSGNDKDQsGGEEETTSR,TLSGNDKDQsGGEEETTSR,TLSGNDKDQsGGEEETTSR,mLQSGMPLDDRPEGQRsPsPEPVYDNMGIR,mLQSGMPLDDRPEGQRsPsPEPVYDNMGIR	70.8484	0.3
AT1G20440.1	cold-regulated 47 Belongs to the dehydrin protein family, which contains highly conserved stretches of 7-17 residues that are repetitively scattered in their sequences, the K-, S-, Y- and lysine rich segments. Cold regulated gene, amino acid sequence homology with Group II LEA (late embryogenesis abundant) proteins. Also responds to osmotic stress, ABA, dehydration and inhibits e.coli growth whil…	S109,S115	2	SNsSSSSSSDEEGEEK,SNSSSSSSsDEEGEEKK	71.4614	0.31
AT1G29370.1	Kinase-related protein of unknown function (DUF1296) Kinase-related protein of unknown function (DUF1296)	T114,S139	2	SGSTHFSStDSGNFQGK,ESGTQGYTSSWsSASGVANTYQTPHSEPVATENK	72.5831	0.31
AT2G32700.6	LEUNIG_homolog Encodes a WD40 repeat and LUFS domain containing protein that is similar to LUG. Interacts physically with SEUSS and likely functions as part of a repressor complex that represses AG. LEUNIG_homolog (LUH)	S211,S339	2	TEVNLGTsPR,DGQQNANDGSIGsPMQSSSSK	72.5948	0.31
AT2G46020.1	transcription regulatory protein SNF2, putative Encodes a SWI/SNF chromatin remodeling ATPase that upregulates transcription of all three CUC genes and is involved in the formation and/or maintenance of boundary cells during embryogenesis. Also mediates repression of expression of seed storage proteins in vegetative tissues. Interacts strongly with AtSWI3C, also with AtSWI3B, but not with AtSWI3A…	S30,S1629,S1632,S1633,S1640,S1762,S1884,S2119,S2121,S2124,S2136	11	TASTSSAAsPSSSSSSVQQQQQQQQQQQQQQQLASR,EIEDDIAGYsEEsSEER,EIEDDIAGYsEEssEERNIDsGNEEEGDIR,EIEDDIAGYsEEsSEER,EIEDDIAGYsEEssEERNIDsGNEEEGDIR,EIEDDIAGYsEEssEERNIDsGNEEEGDIR,NIDsGNEEEGDIRQFDDDELTGALGDHQTNK,NIDsGNEEEGDIR,EIEDDIAGYsEEssEERNIDsGNEEEGDIR,SGsWAHDRDEGDEEQVLQPTIK,ETWDGTsPISSSNAGAR,TGGsSsPVsPPPAMIGR,TGGsSsPVsPPPAMIGR,TGGsSsPVsPPPAMIGR,GLRsPVSGGVPR	71.3726	0.31
AT3G15970.1	NUP50 (Nucleoporin 50 kDa) protein NUP50 (Nucleoporin 50 kDa) protein	T455,S459	2	DSKPSVAEAAAPLKtPENsPSAEDA,DSKPSVAEAAAPLKtPENsPSAEDA,DSKPSVAEAAAPLKtPENsPSAEDA	71.6534	0.31
AT5G55230.1	microtubule-associated proteins 65-1 Binds and bundles microtubules. Plays a role in stabilizing anti-parallel microtubules in the central spindle at anaphase to early cytokinesis but is not essential at the midline of the phragmoplast at later stages. The timing with which the MAP65-1 was targeted to the spindle appears to be regulated by a phosphorylation sensitive switch. Enhances microtubule …	S8,S33,S586	3	AVTDTEsPHLGEITcGTLLEK,LQEIWDEVGEsDDERDK,EEAASSPVSGAADHQVPAsP	71.5269	0.31
AT2G16640.1	multimeric translocon complex in the outer envelope membrane 132 multimeric translocon complex in the outer envelope membrane 132 (TOC132)	S54,S847,S851	3	SDEVRDDNEDEVFEEAIGsENDEQEEEEDPKR,DDNEDEVFEEAIGsENDEQEEEEDPKR,LPEQQYGDEEDEDDLEESSDsDEEsEYDQLPPFK,LPEQQYGDEEDEDDLEESSDsDEEsEYDQLPPFK	73.7059	0.32
AT4G10710.1	global transcription factor C encodes a component of the FAcilitates Chromatin Transcription (FACT) complex, SPT16.Along with SSRP1 binds to the promoter of FLC. global transcription factor C (SPT16)	S1033,S1035	2	EATNADREHGVEsDsEEERK,EATNADREHGVEsDsEEER,EATNADREHGVEsDsEEERK,EATNADREHGVEsDsEEER	72.9429	0.32
AT4G15802.1	heat shock factor binding protein Encodes a protein with similarity to heat shock factor binding proteins. Involved in negative regulation of heat shock response. Becomes nuclear localized upon heat treatment. heat shock factor binding protein (HSBP)	T81,S85	2	SGDEPKtPASsS,SGDEPKtPASsS	73.2457	0.32
AT5G42570.1	B-cell receptor-associated 31-like B-cell receptor-associated 31-like	S207	1	NQLEsIGHSPEGK	74.6486	0.33
AT5G57110.1	autoinhibited Ca2+ -ATPase, isoform 8 Arabidopsis-autoinhibited Ca2+ -ATPase, isoform 8, contains all of the characteristic motifs of Ca2+ -transporting P-type Ca2+ -ATPases and is localized to the plasma membrane. "autoinhibited Ca2+ -ATPase, isoform 8" (ACA8)	S22,S27	2	sEHADSDSDTFYIPSK,GGDVESGKSEHADsDSDTFYIPSK,RGGDVESGKSEHADsDSDTFYIPSK	73.7563	0.33
AT4G35800.1	RNA polymerase II large subunit Encodes the unique largest subunit of nuclear DNA-dependent RNA polymerase II	S1734,S1740	2	YsPSIAYsPSNAR,YsPSIAYsPSNAR	75.0736	0.34
AT1G17210.1	IAP-like protein 1 IAP-like protein 1 (ILP1)	S322,S505,S554,S566,S570,S787,S790,S950	8	KAsGNYEVLGPEYK,ADsVEGTVVDRDGDEVNDDSAGPSK,DLSVGGPSHsLDAENER,EVNRsDPFsEGNEQVMAFPGAR,SDPFsEGNEQVMAFPGAR,EVNRsDPFsEGNEQVMAFPGAR,IVDSLKAEsVEsGEK,IVDSLKAEsVEsGEK,RHsFISSHGK	75.5476	0.36
AT1G29350.1	Kinase-related protein of unknown function (DUF1296) Kinase-related protein of unknown function (DUF1296)	T114,S142	2	SGSTHFSStDSGNFQGK,ESGTQGYTSSWSSAsGVANTYQTPHSEPIAMENK	75.5694	0.36
AT2G40290.1	Eukaryotic translation initiation factor 2 subunit 1 Eukaryotic translation initiation factor 2 subunit 1	S317,S322	2	LRLDNEEMsGDEDsGDEEEDTGMGEVDLDAGAGIIE,LRLDNEEMsGDEDsGDEEEDTGMGEVDLDAGAGIIE	75.6171	0.37
AT3G54540.1	general control non-repressible 4 member of GCN subfamily general control non-repressible 4 (GCN4)	S73,S81	2	STSYTDGIDLPPsDEEDDGEsDEEERQK,STSYTDGIDLPPsDEEDDGEsDEEERQK	76.4672	0.37
AT3G54760.2	dentin sialophosphoprotein-related dentin sialophosphoprotein-related	S116,S314,S369,T380,S422,S467,S504,S760,S761	9	SGATHETAGEEETENsVANEATDEK,DNADMTSDLTGTIESADSAIPNsPTEDAAPGNIQDLK,KDNADmTSDLTGTIESADSAIPNsPTEDAAPGNIQDLK,VGVGAEsPAAATDcSK,EtSDATLGSEENQQDK,TADVQDTMIEEDDITHEAPsFDPNQK,ADVLSEDsPGEGR,ADVLSEDsPGEGRK,AASQMAGsPSVLK,VQPYVVSLAEEDAAVcPSs,VQPYVVSLAEEDAAVcPSs,VQPYVVSLAEEDAAVcPSs	76.2601	0.37
AT1G11480.2	eukaryotic translation initiation factor-related eukaryotic translation initiation factor-related	S535	1	SGIGSSNsFNK	79.1808	0.38
AT1G35160.1	GF14 protein phi chain GF14 protein phi chain member of 14-3-3 protein family. This protein is reported to interact with the BZR1 transcription factor involved in brassinosteroid signaling and may affect the nucleocytoplasmic shuttling of BZR1 GF14 protein phi chain (GF14 PHI)	S248	1	DNLTLWTSDMQDEsPEEIKEAAAPKPAEEQK,DNLTLWTSDmQDEsPEEIK,DNLTLWTSDmQDEsPEEIK	78.1693	0.38
AT5G06140.1	sorting nexin 1 Homolog of yeast retromer subunit VPS5. Part of a retromer-like protein complex involved in endosome to lysosome protein transport. In roots it co-localizes with the PIN2 auxin efflux carrier. Involved in endocytic sorting of membrane proteins including PIN2, BOR1 and BRI1. sorting nexin 1 (SNX1)	S16	1	NISGSMQsPR	79.6199	0.39
AT1G12910.1	Transducin/WD40 repeat-like superfamily protein Encodes a protein with similarity to the petunia WD repeat protein an11. ANTHOCYANIN11 (ATAN11)	T3	1	GtSSDPIQDGSDEQQK	82.0859	0.4
AT2G27040.1	Argonaute family protein AGO4 is a member of a class of PAZ/PIWI domain containing proteins involved in siRNA mediated gene silencing.Loss of function mutations have reduced site specific CpNpG and CpHpH methylation and increased susceptibility to bacterial pathogens. ARGONAUTE 4 (AGO4)	T892,S893,S894,S895	4	FEDQSETSSsHGGITAPGPISVAQLPR,FEDQSETSSsHGGITAPGPISVAQLPR,FEDQSETSSsHGGITAPGPISVAQLPR,FEDQSETSSsHGGITAPGPISVAQLPR,FEDQSETSSsHGGITAPGPISVAQLPR,FEDQSETSSsHGGITAPGPISVAQLPR,FEDQSETSSsHGGITAPGPISVAQLPR,FEDQSETSSsHGGITAPGPISVAQLPR,FEDQSETSSsHGGITAPGPISVAQLPR,FEDQSETSSsHGGITAPGPISVAQLPR	81.7691	0.4
AT3G07880.1	Immunoglobulin E-set superfamily protein SUPERCENTIPEDE1 (SCN1)	S45,S48	2	QMsESSLcATEEEEDDDSK,QMsESSLcATEEEEDDDSK,QMsESSLcATEEEEDDDSKLQLGPQYTIK,QMsESSLcATEEEEDDDSKLQLGPQYTIK,QMsESSLcATEEEEDDDSKLQLGPQYTIK,QMsESSLcATEEEEDDDSK,QMsESSLcATEEEEDDDSKLQLGPQYTIK,QMsESSLcATEEEEDDDSKLQLGPQYTIK	82.9181	0.4
AT4G25210.1	DNA-binding storekeeper protein-related transcriptional regulator DNA-binding storekeeper protein-related transcriptional regulator	S49,S53	2	KVESSQKPESDsEGEsESESSSGPEPESEPAK,KVESSQKPESDsEGEsESESSSGPEPESEPAK	83.287	0.4
AT4G16660.1	heat shock protein 70 (Hsp 70) family protein heat shock protein 70 (Hsp 70) family protein	S863	1	SSDEAAKEEEsHDEL	83.496	0.41
AT5G57020.1	myristoyl-CoA:protein N-myristoyltransferase Arabidopsis thaliana myristoyl-CoA:protein N-myristoyltransferase. myristoyl-CoA:protein N-myristoyltransferase (NMT1)	S6	1	aDNNsPPGSVEQK	83.4483	0.41
AT3G24080.2	KRR1 family protein KRR1 family protein	S107,S108,S178,S386,S390	5	FYEYDDEssEEDEVDKK,FYEYDDEssEEDEVDKK,AEGNEsGEDDDFLR,YYGEEDsDLNsDEDDDGEKPDFDKEDELLGLPK,YYGEEDsDLNsDEDDDGEKPDFDKEDELLGLPK	84.2411	0.42
AT4G25890.1	60S acidic ribosomal protein family 60S acidic ribosomal protein family	S106	1	KKEEsEEEEGDFGFDLFG	84.3402	0.42
AT3G52230.1	unknown protein	S139,S140	2	EATGDDDQKDDDEDDQSsDGHED,EATGDDDQKDDDEDDQSsDGHED,EATGDDDQKDDDEDDQSsDGHED	84.668	0.43
AT5G14170.1	SWIB/MDM2 domain superfamily protein CHC1 is predicted to encode a protein that belongs to the chromodomain remodeling complex. Two RNAi knock-down lines have a dwarf phenotype and reduced rates of Agrobacterium-mediated transformation. The low rate of root-mediated transformation rate may result from altered root morphology or reduced root growth rates. CHC1	S533	1	RPAAGNDGPGsW	84.5818	0.43
AT2G32730.1	26S proteasome regulatory complex, non-ATPase subcomplex, Rpn2/Psmd1 subunit 26S proteasome regulatory complex, non-ATPase subcomplex, Rpn2/Psmd1 subunit	S878,S896	2	TSGPEKPVNESGsGK,EGDSMQVDsPAAVEK	84.9997	0.44
AT5G57870.2	MIF4G domain-containing protein / MA3 domain-containing protein Encodes a putative eukaryotic translation initiation factor. eukaryotic translation Initiation Factor isoform 4G1 (eIFiso4G1)	S483,S546	2	GMVSSGGPVsPGPVYPGGRPGAGGLMPGMPGTR,SAsMNTR	84.6973	0.44
AT5G65410.1	homeobox protein 25 Encodes ZFHD2, a member of the zinc finger homeodomain transcriptional factor family. homeobox protein 25 (HB25)	S55,S175,T181,S182,S183	5	ASTESHETTGTTsTGGGGGFMVVHGGGGSR,ERsEDPMETssAEAGGGIRK,ERsEDPMEtsSAEAGGGIR,ERsEDPMEtsSAEAGGGIR,SEDPMETsSAEAGGGIR,ERsEDPMETssAEAGGGIRK,ERsEDPMEtsSAEAGGGIR,ERsEDPMETssAEAGGGIRK,ERsEDPMETssAEAGGGIRK,ERsEDPMETssAEAGGGIRK	84.7358	0.44
AT3G42170.1	BED zinc finger	S12,S55,S155,T564	4	mEVYNDDTEMRsPETQPIK,SPETQPIEETALEVYNDTEMVsPETQPIK,SQNNAsPYVAFNQDK,TVDDGIHELFTEYMALPSPQNtTSEGGK	85.4003	0.46
AT4G26110.2	nucleosome assembly protein1	S2,S41	2	sNDKDSFNVSDLTAALKDEDR,LQNLAGQRsDVLENLTPNVR	85.6861	0.47
AT1G06410.1	trehalose-phosphatase/synthase 7 Encodes an enzyme putatively involved in trehalose biosynthesis. Though the protein has both trehalose-6-phosphate synthase (TPS)-like and trehalose-6-phosphate phosphatase (TPP)-like domains, neither activity has been detected in enzymatic assays nor has the protein been able to complement yeast TPS or TPP mutants. trehalose-phosphatase/synthase 7 (TPS7)	S5,T7,S50,S54,S55	5	SYtNLLDLASGNFPVMGR,SYtNLLDLASGNFPVMGR,VMTVPGNVSEFDEDQAYSVSsDNPSSVSSDR,VMTVPGNVSEFDEDQAYSVSsDNPSSVSSDR,VMTVPGNVSEFDEDQAYSVSsDNPSSVSSDR,VMTVPGNVSEFDEDQAYSVSsDNPSSVSSDR	86.1691	0.51
AT2G38040.1	acetyl Co-enzyme a carboxylase carboxyltransferase alpha subunit encodes the carboxyltransferase alpha subunit of acetyl-CoA carboxylase, involved in de novo fatty acid biosynthesis acetyl Co-enzyme a carboxylase carboxyltransferase alpha subunit (CAC3)	S741,S744	2	ELAAEEsDGSVKEDDDDDEDSSESGK,ELAAEEsDGSVKEDDDDDEDSSESGK,ELAAEEsDGSVKEDDDDDEDSSESGK	85.6964	0.51
AT3G01540.1	DEAD box RNA helicase 1 RNA HELICASE DRH1 DEAD box RNA helicase 1 (DRH1)	S136	1	VPLPSSAPASELsPEAYSR	85.7034	0.51
AT5G27640.1	translation initiation factor 3B1 encodes a member of eukaryotic translation initiation factor 3B family. translation initiation factor 3B1 (TIF3B1)	S684,Y691	2	DGEVsDVEEDEYEAK,qNLRDGEVsDVEEDEYEAK,DGEVSDVEEDEyEAKEVEFEDLIDVTEEIVQES	85.9407	0.51
AT4G21450.1	PapD-like superfamily protein PapD-like superfamily protein	S294	1	YLAQQQGEGADsV	86.6199	0.52
AT1G50200.2	Alanyl-tRNA synthetase Alanyl-tRNA synthetase (ALATS)	S4	1	PGsEPSETQWPAK	86.7671	0.53
AT2G19520.1	Transducin family protein / WD-40 repeat family protein Controls flowering. FVE	S10,T14,T15,S42,S61	5	mESDEAAAVsPQATTPSGGTGASGPK,mESDEAAAVsPQATTPSGGTGASGPK,mESDEAAAVsPQATTPSGGTGASGPK,mESDEAAAVsPQATTPSGGTGASGPK,mESDEAAAVsPQATTPSGGTGASGPK,mESDEAAAVsPQATTPSGGTGASGPK,mESDEAAAVsPQATTPSGGTGASGPK,mESDEAAAVsPQATTPSGGTGASGPK,mESDEAAAVsPQATTPSGGTGASGPK,TKEDSQTPsSQQQSDVK,TQQsPSVDEK,KTQQsPSVDEK	86.9772	0.53
AT3G28730.1	high mobility group encodes a component of the FAcilitates Chromatin Transcription (FACT) complex, SSRP1. Along with STP16 binds to the promoter of FLC. high mobility group (HMG)	S639,S643,S645	3	YKDEISDYKNPQPMNVDsGNDsDsN,YKDEISDYKNPQPMNVDsGNDsDsN,YKDEISDYKNPQPMNVDsGNDsDsN,YKDEISDYKNPQPMNVDsGNDsDsN,NPQPMNVDSGNDSDsN,YKDEISDYKNPQPMNVDsGNDsDsN,YKDEISDYKNPQPMNVDsGNDsDsN	86.7375	0.53
AT1G15910.1	XH/XS domain-containing protein XH/XS domain-containing protein	S4,S11	2	sIsDEEAEIsESEIEDYSETPYR,sIsDEEAEIsESEIEDYSETPYR,sIsDEEAEIsESEIEDYSETPYR	87.2336	0.55
AT1G18210.1	Calcium-binding EF-hand family protein Calcium-binding EF-hand family protein	S54,S88	2	AMGTsYTETELNR,SSsSAAEIR	87.3177	0.57
AT3G14240.1	Subtilase family protein Subtilase family protein	S684	1	msTHFIR	87.2897	0.57
AT1G78150.1	unknown protein	S28	1	KPHTSTADLLTWSEVPPPDsPSSASR	87.4803	0.58
AT1G79920.1	Heat shock protein 70 (Hsp 70) family protein Heat shock protein 70 (Hsp 70) family protein	S536,S810	2	ASAEAAPASGDsDVNMQDAK,GGEQADEGKsEPEQPASAEAMETENPAEGST	88.016	0.58
AT3G07050.1	GTP-binding family protein GTP-binding family protein	S483,S488	2	TQTEEEAEHEsDDDESMGGEEEEEAGK,TQTEEEAEHEsDDDESMGGEEEEEAGK,TQTEEEAEHEsDDDESMGGEEEEEAGK,TQTEEEAEHEsDDDESMGGEEEEEAGK	88.8085	0.58
AT1G70320.1	ubiquitin-protein ligase 2 encodes a ubiquitin-protein ligase-like protein containing a HECT domain. There are six other HECT-domain UPLs in Arabidopsis. ubiquitin-protein ligase 2 (UPL2)	S1710,S2582	2	VSGSEHGFsLNEPLGISENK,NDEQVDEGsLDGR	91.744	0.6
AT2G23350.1	poly(A) binding protein 4 polyadenylate-binding protein, putative / PABP, putative.Member of the Class II family of PABP proteins. Highly and ubiquitously expressed. poly(A) binding protein 4 (PAB4)	S318,S638,S641,S646	4	YEQGsSDGGNKFDGLNLYVK,RYEQGsSDGGNK,RYEQGsSDGGNKFDGLNLYVK,NVNQPSsQGSEGNK,NVNQPSsQGSEGNK,NVNQPSsQGSEGNK,sGSPSDLLASLSINDHL	92.3669	0.62
AT5G55660.1	DEK domain-containing chromatin associated protein DEK domain-containing chromatin associated protein	S129,S637,S640	3	ESVEsADNKDAENPEGEQEK,SDDDsDTsPKASSK,KSDDDsDTsPKASSK,KKSDDDsDTSPK,SDDDsDTsPKASSK,KSDDDsDTsPKASSK	91.7708	0.62
AT5G04280.1	RNA-binding (RRM/RBD/RNP motifs) family protein with retrovirus zinc finger-like domain RNA-binding (RRM/RBD/RNP motifs) family protein with retrovirus zinc finger-like domain	S295	1	sGGGGAYPSSSTFDRY	92.6391	0.63
AT1G12920.1	eukaryotic release factor 1-2 Encodes a eukaryotic release factor one homolog. eukaryotic release factor 1-2 (ERF1-2)	S425,T427,S433	3	TFDELsDTEVYEDsD,TFDELsDTEVYEDsD,TFDELsDTEVYEDsD	93.3605	0.64
AT1G64750.1	deletion of SUV3 suppressor 1(I) deletion of SUV3 suppressor 1(I) (DSS1(I))	S43	1	EVsQQWEDDWDDDDVNDDFSR	93.9376	0.67
AT4G00810.1	60S acidic ribosomal protein family 60S acidic ribosomal protein family	S103	1	KDEPAEEsDGDLGFGLFD,DEPAEEsDGDLGFGLFD,EEKKDEPAEEsDGDLGFGLFD	178.288	0.67
AT5G41600.1	VIRB2-interacting protein 3 VIRB2-interacting protein 3 (BTI3)	S31	1	IHGHGDSSSLSDsDDDKK	93.3722	0.67
AT1G18450.1	actin-related protein 4 Encodes a gene similar to actin-related proteins in other organisms. Member of nuclear ARP family of genes. Component of chromatin remodeling complexes, involved in chromatin-mediated gene regulation. Phenotype of the arp4-1 mutant allele revealed partial sterility due to defects in anther development. Targeting the distinct, 3' UTR of AtARP4 transcripts with RNA interfere…	S57	1	TNsNSEDSKTESEK	97.1369	0.69
AT1G20220.1	Alba DNA/RNA-binding protein Alba DNA/RNA-binding protein	S147	1	EQLNTSSVGYQcPIPIEMVKPLAEIDYEGQDGsPR	95.6711	0.69
AT2G02570.3	nucleic acid binding	S81	1	qNEISLSDAGVSAEATPGsPDLEGAWEK,qNEISLSDAGVSAEATPGsPDLEGAWEK	97.8696	0.69
AT4G27870.1	Vacuolar iron transporter (VIT) family protein Vacuolar iron transporter (VIT) family protein	S3	1	GsAAELTEPTTGTEK	95.7642	0.69
AT5G64270.1	splicing factor, putative splicing factor, putative	T398,T400,T404	3	KLQQtPtPMAtPGYVIPEENR,KLQQtPtPMAtPGYVIPEENR,KLQQtPtPMAtPGYVIPEENR	99.0451	0.69
AT1G48620.1	high mobility group A5 This gene is predicted to encodes a histone H1/H5 family member. A plant line expressing an RNAi construct targeted against HON5 shows a reduced level of agrobacterium-mediated root transformation. high mobility group A5 (HON5)	T181,T252,S334	3	SDFIVNENQPLPDPVLASStPQTIK,KDGtSPTVKPAASVSGGVETVK,RVDAGGASSVAPPPPPPTNVEsGGEEVAVK	99.0584	0.7
AT3G49601.1	FUNCTIONS IN: molecular_function unknown	S226,S227,S229,S341,S344,S348,S395,S398,S450,S453,S581	11	HDDssEsDEHGRDR,HDDssEsDEHGRDR,HDDssEsDEHGRDR,RHDsDVsEPEsEDNKQPLR,RHDsDVsEPEsEDNKQPLR,RHDsDVsEPEsEDNKQPLR,AARDsDDsEIEYQNK,AARDsDDsEIEYQNK,DSDDsEIEYQNK,EVARDsDDsEAEYENR,EVARDsDDsEAEYENR,YDDsR	99.3514	0.73
AT2G42590.1	general regulatory factor 9 14-3-3 gene. Binds calcium and displays induced structural changes. general regulatory factor 9 (GRF9)	S239	1	DNLTLWTSDIsEEGGDDAHK	99.9798	0.74
AT5G04430.1	binding to TOMV RNA 1L (long form) Gene model AT5G04430.1 produces active protein. (BTS1S). Binds to ToMV genomic RNA and prevents viral multiplication. binding to TOMV RNA 1L (long form) (BTR1L)	S11,S19,S25	3	mESTESYAAGsPEELAK,mESTESYAAGsPEELAKRsPEPHDSSEADSAEKPTHIR,mESTESYAAGsPEELAKRsPEPHDSSEADSAEKPTHIR,RsPEPHDsSEADSAEKPTHIR,mESTESYAAGsPEELAKRsPEPHDSSEADSAEKPTHIR,RsPEPHDsSEADSAEKPTHIR,mESTESYAAGsPEELAKRsPEPHDSSEADSAEKPTHIR	103.282	0.75
AT4G02510.1	translocon at the outer envelope membrane of chloroplasts 159 An integral membrane GTPase that functions as a transit-sequence receptor required for the import of proteins necessary for chloroplast biogenesis. Located in the outer chloroplast membrane. Phosphorylation of the G-domains regulate translocon assembly. translocon at the outer envelope membrane of chloroplasts 159 (TOC159)	S71,S73,S281,S589,S630,S632,S658,T684,S686,T692,S1125,S1133	12	VGADDLsDSEK,ELDSSSEAVSGNSDKVGADDLsDSEKEKPNLVGDGK,VGADDLSDsEKEKPNLVGDGK,ELDSSSEAVSGNSDKVGADDLSDsEK,INADAETLEVANKFDQIGDDDsGEFEPVSDK,KVVEGDsAEEDENKLPVEDIVSSR,VDGsESEEETEEMIFGSSEAAK,VDGsESEEETEEMIFGSSEAAK,VDGsESEEETEEMIFGSSEAAK,VDGsESEEETEEMIFGSSEAAK,VDGsESEEETEEMIFGSSEAAK,AsSGIEAHSDEANISNNMSDR,IDGQIVTDsDEDVDTEDEGEEK,IDGQIVTDsDEDVDTEDEGEEK,IDGQIVTDsDEDVDTEDEGEEK,IDGQIVTDsDEDVDTEDEGEEK,IDGQIVTDsDEDVDT…	103.53	0.76
AT4G38630.1	regulatory particle non-ATPase 10 Regulatory particle non-ATPase subunit of the 26S proteasome with multiubiquitin-chain-binding capabilities regulatory particle non-ATPase 10 (RPN10)	T261,S263	2	DKDGDTAsASQETVAR,DKDGDTAsASQETVAR,DKDGDTAsASQETVAR	103.653	0.77
AT1G36730.1	Translation initiation factor IF2/IF5 Translation initiation factor IF2/IF5	S211,S221,S436	3	sLSDENDQADsEEDDDDVQWQTDTSR,sLSDENDQADsEEDDDDVQWQTDTSR,sLSDENDQADsEEDDDDVQWQTDTSR,NVTPFIEWLQNAESEsEEE	106.176	0.78
AT4G21660.1	proline-rich spliceosome-associated (PSP) family protein proline-rich spliceosome-associated (PSP) family protein	S134,S136,S138	3	KVNsDsDsDDDEQDNQNK,KKVNsDsDsDDDEQDNQNK,VNSDsDsDDDEQDNQNK,KVNsDsDsDDDEQDNQNK,KKVNsDsDsDDDEQDNQNK,KVNsDsDsDDDEQDNQNK,VNSDsDsDDDEQDNQNK,KVNsDsDsDDDEQDNQNK,KKVNsDsDsDDDEQDNQNK,VNSDsDsDDDEQDNQNK,KVNsDsDsDDDEQDNQNK	106.113	0.78
AT5G64200.1	ortholog of human splicing factor SC35 encodes an SC35-like splicing factor of 35 kD localized to the nuclear specks. ortholog of human splicing factor SC35 (SC35)	S223,S225,S230,S245,S247,S278,S280,S283,S294,S296,S298	11	sSsPQKTsPAR,sSsPQKTsPAR,sSsPQKTsPAR,SNERsPsPR,SNERsPsPR,SNERsPsPGsPAPLR,SNERsPsPGsPAPLR,SNERsPsPGsPAPLR,KVDAAsRsQsPYAAE,KVDAAsRsQsPYAAE,VDAASRsQsPYAAE,KVDAAsRsQsPYAAE,VDAASRsQsPYAAE	108.941	0.78
AT1G33680.1	KH domain-containing protein KH domain-containing protein	S186	1	EVTDcDsQKEDEANAGGESK	110.348	0.79
AT4G37870.1	phosphoenolpyruvate carboxykinase 1 Encodes a putative phosphoenolpyruvate carboxykinase (ATP-dependent). phosphoenolpyruvate carboxykinase 1 (PCK1)	S62,T66	2	sAPTTPINQNAAAAFAAVSEEER,KRsAPTTPINQNAAAAFAAVSEEER,KRsAPTTPINQNAAAAFAAVSEEER,KRsAPTTPINQNAAAAFAAVSEEER	112.437	0.81
AT5G16880.1	Target of Myb protein 1 Target of Myb protein 1	S337	1	YEEMNKPSAPLTSHEPAMIPVAEEPDDsPIHGR	115.192	0.81
AT5G05010.1	clathrin adaptor complexes medium subunit family protein clathrin adaptor complexes medium subunit family protein	S184	1	NKPGGFSSMGsMGSGR	116.246	0.84
AT4G23800.2	HMG (high mobility group) box protein HMG (high mobility group) box protein	S32	1	NELVETPPsPVSVK,qKNELVETPPsPVSVK	117.158	0.85
AT2G25670.1	BEST Arabidopsis thaliana protein match is: copper ion binding (TAIR:AT4G32610.1)	S253,T256	2	ESQEQQANNNADAVDEAAGsEPTEEESPIDVK,ESQEQQANNNADAVDEAAGsEPTEEESPIDVK,ESQEQQANNNADAVDEAAGsEPTEEESPIDVK	117.818	0.87
AT3G22380.1	time for coffee Encodes a nucleus-acting plant-specific clock regulator working close to the central oscillator and affecting the circadian gating of light responses. Circadian gating is the alteration of circadian phase according to the photoperiod of the entraining day/light cycle and the rhythmic antagonism of light responses in the early subjective night. TIC differentially regulates CCA1 and…	S28,S32,S105,S106,S109,S247,S268,S962	8	AGsFRDsPEEEGPVELPEAAR,AGsFRDsPEEEGPVELPEAAR,LMMVHGNLDDGGDDssEEsVNDDEEYDDGGVGPPSSLK,LMMVHGNLDDGGDDssEEsVNDDEEYDDGGVGPPSSLK,LMMVHGNLDDGGDDssEEsVNDDEEYDDGGVGPPSSLK,qISSTsPANR,VSPASILASPSPPAPTsPSSSSISVR,ENATQHSETVGEDsPSTADSR	117.957	0.87
AT3G25150.1	Nuclear transport factor 2 (NTF2) family protein with RNA binding (RRM-RBD-RNP motifs) domain Nuclear transport factor 2 (NTF2) family protein with RNA binding (RRM-RBD-RNP motifs) domain	T202	1	VFtPSEDEQVSAAEEALVTETVNEAPIEVQK	118.024	0.89
AT4G26630.1	DEK domain-containing chromatin associated protein DEK domain-containing chromatin associated protein	S247,S519,S523,S634,T636,S637,S654	7	AEVDESKVEDEKEGsEDENDNEK,VEDEKEGsEDENDNEKVESK,VEDEKEGsEDENDNEK,SLAHsDDEsEEEKEEEEKQEEEK,SLAHsDDEsEEEKEEEEKQEEEK,TDDDsDTSPK,KKTDDDsDTSPK,KTDDDsDTSPK,TDDDsDTsPKASSK,KKTDDDsDTSPK,KTDDDsDtSPKASSK,KTDDDsDtSPKASSK,TDDDsDTsPKASSK,KKTDDDsDTSPK,TDDDsDTsPKASSK,SENPIKAsPAPSK,KSENPIKAsPAPSK	119.873	0.89
AT3G60600.2	vesicle associated protein Encodes VAP27 (for Vesicle-Associated Protein). VAP27 has high homology to the VAP33 family of SNARE-like proteins from animals. May be involved in vesicular transport to or from the ER. Located exclusively in limiting membrane of protein storage vacuoles. Binds SRC2. VAMP/SYNAPTOBREVIN-ASSOCIATED PROTEIN 27-1 (VAP27-1)	S2,S149,S155,S160	4	sNIDLIGMSNR,VTYVAPPRPPsPVHEGsEEGSSPR,VTYVAPPRPPsPVHEGsEEGSSPR,VTYVAPPRPPsPVHEGsEEGSSPR,VTYVAPPRPPsPVHEGsEEGSSPR,VTYVAPPRPPsPVHEGsEEGSSPR	121.939	0.91
AT1G26110.2	decapping 5 Encodes Decapping 5, required for mRNA decapping, P-body formation and translational repression during postembryonic development. decapping 5 (DCP5)	S491	1	STTLDGDEDDDsPTVDEAELPK	121.994	0.93
AT2G44060.1	Late embryogenesis abundant protein, group 2 Late embryogenesis abundant protein, group 2	S2	1	sTSEDKPEIISR	122.221	1.04
AT3G48890.1	membrane-associated progesterone binding protein 3 putative progesterone-binding protein homolog (Atmp2) mRNA, membrane-associated progesterone binding protein 3 (MAPR3)	S176,S186,T225	3	DGEGKEsSEPSEAK,TAsAEGLSTNTGEEASAITHDETSR,KDVAtDDDDAAKE,DVAtDDDDAAKE	123.236	1.11
AT3G51800.3	metallopeptidase M24 family protein putative nuclear DNA-binding protein G2p (AtG2) mRNA, ATG2	S16	1	ELSLTsPEVVTK	123.936	1.12
AT2G18230.1	pyrophosphorylase 2 Encodes a protein that might have inorganic pyrophosphatase activity. pyrophosphorylase 2 (PPa2)	S9	1	aEIKDEGsAK	125.321	1.14
AT2G33620.1	AT hook motif DNA-binding family protein AT hook motif DNA-binding family protein	S60,S131,S297,S317,S332	5	SVsPPQQYQPNSAGENSVLNMNLPGGESGGMTGTGSEPVKK,SVsPPQQYQPNSAGENSVLNMNLPGGESGGMTGTGSEPVK,KYGPDSGEMSLGLNPGAPSFTVSQPSsGGDGGEK,QHVGQMGLSsPVLPR,VAPTQVLMTPSSPQsR,GTMSESScGGGHGsPIHQSTGGPYNNTINMPWK	126.95	1.16
AT5G11200.1	DEAD/DEAH box RNA helicase family protein DEAD/DEAH box RNA helicase family protein	S27	1	DNEAYEEELLDYEEEDEKVPDsGNK	127.014	1.17
AT5G13850.1	nascent polypeptide-associated complex subunit alpha-like protein 3 nascent polypeptide-associated complex subunit alpha-like protein 3 (NACA3)	S36	1	IDLDKPEVEDDDDNDEDDsEDDDEAEGHDGEAGGR,LEEQKIDLDKPEVEDDDDNDEDDsEDDDEAEGHDGEAGGR	127.594	1.24
AT5G63190.1	MA3 domain-containing protein MA3 domain-containing protein	S43,S103	2	SHTLFADLNIKsPTGGK,NDPNYDsGEDAYDGLVDSPVSDPLNDYKK,LLDTDDGDScIDKNDPNYDsGEDAYDGLVDSPVSDPLNDYK	127.719	1.39
AT2G43680.2	IQ-domain 14 IQ-domain 14 (IQD14)	S127,S132,S216	3	TLsPKPPsPR,TLsPKPPsPR,GASPQAISSKPPsPR	129.825	1.55
AT4G22670.1	HSP70-interacting protein 1 HSP70-interacting protein 1 (HIP1)	S63,S89	2	SFVVEEsDDDMDETEEVKPK,SFVVEEsDDDMDETEEVKPK,VEEEEEEDEIVEsDVELEGDTVEPDNDPPQK	137.123	1.55
AT2G19480.3	nucleosome assembly protein 1	S2	1	sNDKDSMNMSDLSTALNEEDR	138.034	1.63
AT1G56110.1	homolog of nucleolar protein NOP56 NOP56-like protein homolog of nucleolar protein NOP56 (NOP56)	T505	1	AGGEEEtDDGHSTK	141.831	1.69
AT5G38480.1	general regulatory factor 3 general regulatory factor, a 14-3-3 gene general regulatory factor 3 (GRF3)	T238	1	DNLTLWTSDMtDEAGDEIK,DNLTLWTSDMtDEAGDEIKEASKPDGAE	145.24	1.73
AT5G54430.1	Adenine nucleotide alpha hydrolases-like superfamily protein Contains a universal stress protein domain. Protein is phosphorylated in response to Phytophthora infestans zoospores and xylanase. PHOS32	S21,S219	2	IHHPPsPR,sGGDDDGDVVAASASAHHEHIKDE	145.668	1.76
AT1G27090.1	glycine-rich protein glycine-rich protein	T4,S7,S91	3	aATASsEASEGPVMGLINK,aATASsEASEGPVMGLINK,aATASsEASEGPVMGLINK,AsSDQTTASEQK	149.584	1.84
AT3G13200.1	Cwf15 / Cwc15 cell cycle control family protein EMBRYO DEFECTIVE 2769 (EMB2769)	S113,S119,S123,S127	4	SVDADDsDVDIKsDDDsDDEsDDDDEDDTEALMAELDQIKK,SVDADDsDVDIKsDDDsDDEsDDDDEDDTEALMAELDQIKK,SVDADDsDVDIKsDDDsDDEsDDDDEDDTEALMAELDQIKK,SVDADDsDVDIKsDDDsDDEsDDDDEDDTEALMAELDQIKK,SDDDsDDEsDDDDEDDTEALMAELDQIKK,SVDADDsDVDIKsDDDsDDEsDDDDEDDTEALMAELDQIKK,SVDADDsDVDIKsDDDsDDEsDDDDEDDTEALMAELDQIKK,SVDADDsDVDIKsDDDsDDEsDDDDEDDTEALMAELDQIKK,SDDDsDDEsDDDDEDDTEALMAELDQIKK,SVDADDsDVDIKsDDDsDDEsDDDDEDDTEALMAELDQIKK,SVD…	150.288	2.24
AT4G27500.1	proton pump interactor 1 interacts with H+-ATPase, and regulates its activity proton pump interactor 1 (PPI1)	S540	1	TGGNTETETEEVPEAsEEEIEAPVQEEKPQK,KTGGNTETETEEVPEAsEEEIEAPVQEEKPQK	152.735	2.6
AT2G30620.2	winged-helix DNA-binding transcription factor family protein winged-helix DNA-binding transcription factor family protein	S2,S14,T19,S23	4	sIEEENVPTTVDSGAADTTVK,sIEEENVPTTVDSGAADTTVK,SIEEENVPTTVDSGAADTTVKsPEK,sIEEENVPTTVDSGAADTTVKsPEKKPAAK,SIEEENVPTTVDSGAADTTVKsPEK,sIEEENVPTTVDSGAADTTVKsPEKKPAAK	153.167	2.69
AT1G15500.1	TLC ATP/ADP transporter ATNTT2	S588	1	AsSVKIPVVSQEDAPSGETTSQLSEK	157.282	2.87
AT3G56150.1	eukaryotic translation initiation factor 3C member of eIF3c - eukaryotic initiation factor 3c eukaryotic translation initiation factor 3C (EIF3C)	T7,S11,S13,S17,S38,S40	6	FFTQVGsEsEDESDYEVEVNEVQNDDVNNR,FFTQVGsEsEDESDYEVEVNEVQNDDVNNR,FFTQVGsEsEDESDYEVEVNEVQNDDVNNR,FFTQVGsEsEDESDYEVEVNEVQNDDVNNR,FFTQVGsEsEDESDYEVEVNEVQNDDVNNR,FFTQVGsEsEDESDYEVEVNEVQNDDVNNR,YLQsGSEDDDDTDTK,YLQsGSEDDDDTDTK,YLQsGsEDDDDTDTKR,YLQsGSEDDDDTDTK,YLQsGsEDDDDTDTKR,YLQsGsEDDDDTDTKR	170.771	3.44
AT3G57150.1	homologue of NAP57 Encodes a putative pseudouridine synthase (NAP57). homologue of NAP57 (NAP57)	S450,S515,S539	3	HDDSSDsPAPVTTK,KHDDSSDsPAPVTTK,RKHDDSSDsPAPVTTK,DKKEEVIEEVAsPK,EEVIEEVAsPK,DTEAAVDAEDEsAAEK,SKDTEAAVDAEDEsAAEK,DTEAAVDAEDEsAAEKSEK,SKDTEAAVDAEDEsAAEKSEK	174.292	3.51
AT1G59900.1	pyruvate dehydrogenase complex E1 alpha subunit encodes the e1 alpha subunit of the pyruvate dehydrogenase complex (PDC) pyruvate dehydrogenase complex E1 alpha subunit (E1 ALPHA)	Y288	1	yHGHSMSDPGSTYR	243.669	7.5
AT1G06760.1	winged-helix DNA-binding transcription factor family protein winged-helix DNA-binding transcription factor family protein	S263	1	TVKsPAKR	399.419	8.12
AT1G08880.1	Histone superfamily protein Encodes HTA5, a histone H2A protein. H2AX is a meiosis-specific isoform of histone H2A. Upon DSB formation, rapid accumulation of phosphorylated H2AX (&#947	S137,S139	2	NKGDIGSAsQEF,NKGDIGSAsQEF,NKGDIGSAsQEF,GDIGSAsQEF	151.748	0.86
AT1G09210.1	calreticulin 1b Encodes one of three Arabidopsis calreticulins. calreticulin 1b (CRT1b)	S381,S396	2	DAPAEsDAEDEPEDDEGGDDSDSESKAEETK,KNEEEESKDAPAEsDAEDEPEDDEGGDDSDSESK,KNEEEESKDAPAEsDAEDEPEDDEGGDDSDSESK,DAPAEsDAEDEPEDDEGGDDSDSESKAEETK,NEEEESKDAPAEsDAEDEPEDDEGGDDSDSESK,KNEEEESKDAPAEsDAEDEPEDDEGGDDSDSESK,DAPAEsDAEDEPEDDEGGDDSDSESKAEETK	178.812	0.69
AT1G15340.1	methyl-CPG-binding domain 10 Protein containing methyl-CpG-binding domain.Has sequence similarity to human MBD proteins. methyl-CPG-binding domain 10 (MBD10)	S228,S383	2	KAGsGEGAEEPSKVEGLK,SLEANQVQQQQGAAASVsc	248.611	1.12
AT1G16970.1	KU70 homolog Ku80 and ku70 form the heterodimer complex Ku, required for proper maintenance of the telomeric C strand. Ku regulates the extension of the telomeric G strand. Interacts with WEX, and this interaction stimulates the WEX exonuclease activity. KU70 homolog (KU70)	S553	1	QSIYGDDPDEEsDSGAK,QSIYGDDPDEEsDSGAK	9.53419	0.05
AT1G28330.1	dormancy-associated protein-like 1 dormancy-associated protein (DRM1) dormancy-associated protein-like 1 (DYL1)	T29,S50,T52,S58,T61,T63,T64,T66,T67,T69,T70	11	KITtQPINIR,sLTMPAAVSPGTPTTPTTPttPRK,sLTMPAAVSPGTPTTPTTPttPRK,sLTMPAAVSPGTPTTPTTPttPRK,SLtMPAAVsPGtPtTPTTPTTPRKDNVWR,SLtMPAAVsPGtPtTPTTPTTPRKDNVWR,SLtMPAAVsPGtPtTPTTPTTPRKDNVWR,SLtMPAAVsPGtPtTPTTPTTPRKDNVWR,SLTMPAAVSPGTPTtPtTPTTPR,SLTMPAAVSPGTPTtPtTPTTPR,sLTMPAAVSPGTPTTPTTPttPRK,sLTMPAAVSPGTPTTPTTPttPRK,sLTMPAAVSPGTPTTPTTPttPRK,sLTMPAAVSPGTPTTPTTPttPRK,sLTMPAAVSPGTPTTPTTPttPRK,sLTMPAAVSPGTPTTPTTPt…	859.806	3.89	0.312992	92.5147
AT1G30230.1	Glutathione S-transferase, C-terminal-like	T91,T117	2	ISGVSAEGSGVIVEGSAPITEEAVAtPPAADSK,DAAADEEDDDDVDLFGEEtEEEK	549.306
AT1G43690.1	ubiquitin interaction motif-containing protein ubiquitin interaction motif-containing protein	S40,S46,S73,S75	4	SKPIEEEETGSGSQSGGEsPEAK,SKPIEEEETGSGSQSGGEsPEAK,SKPIEEEETGSGSQSGGEsPEAK,MVLFPKsPsPVNK,MVLFPKsPsPVNK	28.5365
AT1G47970.1	unknown protein	S22,S26,S140,S164,S187	5	NFKEEPEIQVLsDDDsDEEQVK,TGVNDDDDKNFKEEPEIQVLSDDDsDEEQVK,NFKEEPEIQVLsDDDsDEEQVK,TGVNDDDDKNFKEEPEIQVLSDDDsDEEQVK,NFKEEPEIQVLsDDDsDEEQVK,TGVNDDDDKNFKEEPEIQVLSDDDsDEEQVK,AEDEEDAsDFEPEENGVEEDIDEGEDDENDNsGGAGK,AEDEEDAsDFEPEENGVEEDIDEGEDDENDNsGGAGK,AEDEEDAsDFEPEENGVEEDIDEGEDDENDNsGGAGK,RAPEEDEEDsGDEDDDRPPK,APEEDEEDsGDEDDDRPPK,APEEDEEDsGDEDDDRPPKR,KRAPEEDEEDsGDEDDDRPPK,RAPEEDEEDsGDEDDDRPPKR	164.687
AT1G48410.1	Stabilizer of iron transporter SufD / Polynucleotidyl transferase Encodes an RNA Slicer that selectively recruits microRNAs and siRNAs. There is currently no evidence that AGO1 Slicer is in a high molecular weight RNA-induced silencing complex (RISC). Mutants are defective in post-transcriptional gene silencing and have pleiotropic developmental and morphological defects. Through its action on th…	T1000,S1001,S1003,S1005	4	FYmEPETsDSGSMASGSMAR,FYmEPETsDSGSMASGSMAR,FYmEPETsDSGSMASGSMAR,FYmEPETsDSGSMASGSMAR,FYmEPETsDSGSMASGSMAR,FYmEPETsDSGSMASGSMAR,FYmEPETsDSGSMASGSMAR	202.303
AT1G48920.1	nucleolin like 1 Encodes ATNUC-L1 (NUCLEOLIN LIKE 1), the predominant form of the two nucleolin proteins found in Arabidopsis. This protein is involved in rRNA processing, ribosome biosynthesis, and vascular pattern formation. PARL1 localizes to the nucleolus and parl1 mutants accumulate elevated levels of the unspliced 35S pre-rRNA. parl1 mutants also have defects in cotyledon, leaf, sepal, and …	S64,S67,S69,S71,S130,S131,S162,S164,S223,S258,S413	11	KVESSDDSDSEsEEEEK,KVESSDDSDSEsEEEEK,KVESSDDSDSEsEEEEK,KVESSDDSDSEsEEEEK,KVESSDDSDSEsEEEEK,KVESSDDSDSEsEEEEK,KVESSDDSDSEsEEEEK,KVESSDDSDSEsEEEEK,KVESSDDSDSEsEEEEK,KVESSDDSDSEsEEEEK,SKDDSSSSDDDSsDEEVAVTK,SKDDSSSSDDDSsDEEVAVTK,SKDDSSSSDDDSsDEEVAVTK,ESSSEDDSSsEDEPAK,ESSSEDDSSsEDEPAK,ESSSEDDSSsEDEPAK,AASSSDSSDEDsDEESEDEKPAQK,KSSSDESSESEEDEsEDEEETPK,GFDASLsEDDIK	295.426
AT1G50920.1	Nucleolar GTP-binding protein Nucleolar GTP-binding protein	S568	1	DRsEDAGNDAMDVDDEQQSNKK	158.49
AT1G52030.2	myrosinase-binding protein 2 Similar to myrosinase binding proteins which may be involved in metabolizing glucosinolates and forming defense compounds to protect against herbivory. Also similar to lectins and other agglutinating factors. Expressed only in flowers. myrosinase-binding protein 2 (MBP2)	S503	1	GGNGGAsWDDGVFDGVR	334.017
AT1G54410.1	dehydrin family protein dehydrin family protein	S67	1	SHDGEGKsHDGEK	283.378
AT1G56340.1	calreticulin 1a Encodes one of three Arabidopsis calreticulins. In CRT-deficient mouse fibroblasts, this protein restores ER Ca2+ levels. calreticulin 1a (CRT1a)	S381,S397	2	DAPAEsDAEEEAEDDDNEGDDSDNESKSEETK,EEEESKDAPAEsDAEEEAEDDDNEGDDsDNESK,DAPAEsDAEEEAEDDDNEGDDSDNESKSEETK,EEEESKDAPAEsDAEEEAEDDDNEGDDsDNESK,DAPAEsDAEEEAEDDDNEGDDSDNESK,EEEESKDAPAEsDAEEEAEDDDNEGDDsDNESKSEETK,DAPAEsDAEEEAEDDDNEGDDSDNESK,EEEESKDAPAEsDAEEEAEDDDNEGDDsDNESK,DAPAEsDAEEEAEDDDNEGDDSDNESKSEETK,EEEESKDAPAEsDAEEEAEDDDNEGDDsDNESKSEETK,EEEESKDAPAEsDAEEEAEDDDNEGDDsDNESKSEETK,DAPAEsDAEEEAEDDDNEGDDSDNE…	252.828
AT1G66580.1	senescence associated gene 24 senescence associated gene 24 (SAG24)	S220	1	QPGSAFISATsE,QPGSAFISATsE	500.269
AT1G75240.1	homeobox protein 33 homeobox protein 33 (HB33)	S60,T304	2	sPSSFSISAAAKPTVR,KPPtPTTTL	235.693
AT1G76180.1	Dehydrin family protein Encodes a dehydrin protein whose expression is induced early on in response to dehydration stress. This gene's expression to cold occurs in two waves, with early induction occurring within 1 h and secondary induction occurring 5 h after the beginning of cold stress. Expression is also induced in response to ABA but not in response to 2,4-D, BA, and GA3. ERD14 protein is ca…	S77	1	sDSSSSSSSEEEGSDGEK	26.2251
AT1G76510.1	ARID/BRIGHT DNA-binding domain-containing protein ARID/BRIGHT DNA-binding domain-containing protein	S112	1	KITSDGGQEETTLGESNPLKGDPSsPHVPEESVK	33.6217
AT2G21060.1	glycine-rich protein 2B glycine-rich protein (AtGRP2b) glycine-rich protein 2B (GRP2B)	S10,S152,Y167	3	sGGGDVNMsGGDR,EcsQGGGGYSGGGGGGR,yGSGGGGGGGGGGLScYScGESGHFAR	299.078
AT2G21150.1	XAP5 family protein XAP5 family protein involved in light regulation of the circadian clock and photomorphogenesis. Nuclear localized. XAP5 CIRCADIAN TIMEKEEPER (XCT)	S132	1	LSFAEDFENGsDEDDGENK	28.601
AT2G21660.1	cold, circadian rhythm, and rna binding 2 Encodes a small glycine-rich RNA binding protein that is part of a negative-feedback loop through which AtGRP7 regulates the circadian oscillations of its own transcript. Gene expression is induced by cold. GRP7 appears to promote stomatal opening and reduce tolerance under salt and dehydration stress conditions, but, promotes stomatal closing and thereby…	S105	1	sGGGGGYSGGGGSYGGGGGR	3783.53
AT2G23120.1	Late embryogenesis abundant protein, group 6 Late embryogenesis abundant protein, group 6	S69	1	AYGAEGHQEPTPGLGGGSTDAPTPsGDAPAATTTDAK	378.391
AT2G25970.1	KH domain-containing protein KH domain-containing protein	S215	1	AEQLITDVLQEAEAGNTAGsGGGGGR	168.446
AT2G27710.1	60S acidic ribosomal protein family 60S acidic ribosomal protein family	S80,S105	2	LASVPSGGGGGVAVASATsGGGGGGGASAAESK,KEEKEEsDDDmGFSLFE,EEsDDDMGFSLFE,KEEKEEsDDDmGFSLFE,EEKEEsDDDMGFSLFE,EEKEEsDDDMGFSLFE,EEsDDDMGFSLFE	334.24
AT2G27720.1	60S acidic ribosomal protein family 60S acidic ribosomal protein family	S80,S105	2	LASVPSGGGGGVAVASATsGGGGGGGAPAAESK,KEEKEEsDDDmGFSLFE,EEsDDDMGFSLFE,KEEKEEsDDDmGFSLFE,EEKEEsDDDMGFSLFE,EEKEEsDDDMGFSLFE,EEsDDDMGFSLFE	441.507
AT2G37220.1	RNA-binding (RRM/RBD/RNP motifs) family protein Encodes a chloroplast RNA binding protein. A substrate of the type III effector HopU1 (mono-ADP-ribosyltransferase). Protein is tyrosine-phosphorylated and its phosphorylation state is modulated in response to ABA in Arabidopsis thaliana seeds. RNA-binding (RRM/RBD/RNP motifs) family protein	S183	1	sSFGSSGSGYGGGGGSGAGSGNR	244.973
AT2G38770.1	P-loop containing nucleoside triphosphate hydrolases superfamily protein EMBRYO DEFECTIVE 2765 (EMB2765)	S1477	1	NmQQLNQsPDIDGELSK,NmQQLNQsPDIDGELSK	37.5286
AT3G12390.1	Nascent polypeptide-associated complex (NAC), alpha subunit family protein Nascent polypeptide-associated complex (NAC), alpha subunit family protein	S36	1	IDLDKPEVEDDDDNEDDDsDDDDKDDDEADGLDGEAGGK,LEEQKIDLDKPEVEDDDDNEDDDsDDDDKDDDEADGLDGEAGGK	152.607
AT3G13570.1	SC35-like splicing factor 30A encodes an SC35-like splicing factor of 30 kD that is localized to the nuclear specks. SC35-like splicing factor 30A (SCL30A)	S5,T7,S9,S20,S22,Y228,T229,S245,S259,S261	10	GRsYtPsPPR,GRsYtPsPPR,GRsYtPsPPR,GRsYtPsPPR,GRsYtPsPPR,RGRsPsPR,RGRsPsPR,KNRSytPEQAR,KNRSytPEQAR,sPTPVPR,GAQNGDRsPsQ,GAQNGDRsPsQ	80.5072
AT3G14890.2	phosphoesterase phosphoesterase	S272	1	GKHsPVAK	21.9249
AT3G15450.1	Aluminium induced protein with YGL and LRDR motifs Aluminium induced protein with YGL and LRDR motifs	S18,S218,S243	3	AFAHPPEELNsPASHFSGK,IDsEGVLcGASFK,RGsEANWALANSR	1894.17
AT3G17160.1	unknown protein	S20,S24	2	EKPLVQVLSDDDsEVK,EKPLVQVLSDDDsEVKEAK,EKPLVQVLSDDDsEVK,EKPLVQVLSDDDsEVKEAK,EKPLVQVLSDDDsEVK,EKPLVQVLSDDDsEVKEAK	341.969
AT3G17840.1	receptor-like kinase 902 Encodes a receptor-like kinase found at the cell surface of various tissues. Its function remains unknown. receptor-like kinase 902 (RLK902)	S331	1	SYVNEYsPSAVK	52.3297
AT3G21175.3	ZIM-like 1 member of a novel family of plant-specific GATA-type transcription factors. ZIM-like 1 (ZML1)	S121	1	EVPHTLPTTLGsPHQNNR	27.9416
AT3G22520.1	unknown protein	S313,S395	2	GGAVDLNFLNEEEsEPATAPK,DSSVLVSVSsPMREYEWAEAR,DSSVLVSVSsPMR	52.7361
AT3G28500.1	60S acidic ribosomal protein family 60S acidic ribosomal protein family	S104,S105	2	KVEEVKDEsSDDAGMMGLFD,VEEVKDEssDDAGMmGLFD,VEEVKDEssDDAGMmGLFD,KVEEVKDEsSDDAGMMGLFD,VEEVKDEssDDAGMmGLFD,KVEEVKDEsSDDAGMMGLFD,VEEVKDEssDDAGMmGLFD,VEEVKDEssDDAGMmGLFD,KVEEVKDEsSDDAGMMGLFD,VEEVKDEssDDAGMmGLFD,KVEEVKDEsSDDAGMMGLFD,VEEVKDEssDDAGMmGLFD,DESsDDAGMMGLFD	362.766
AT3G28920.1	homeobox protein 34 homeobox protein 34 (HB34)	S13,S149,S150	3	SMDMTPKsPEPESETPTR,SMDMTPKsPEPESETPTR,SMDMTPKsPEPESETPTR,SPNssSPPPISSSYMLLALSGNNK,SPNssSPPPISSSYMLLALSGNNK	40.4074
AT3G49910.1	Translation protein SH3-like family protein Translation protein SH3-like family protein	S138	1	FTsEDVMQNVD	1344.75
AT3G52930.1	Aldolase superfamily protein Aldolase superfamily protein	S350	1	LGDGAAEsLHVK	238.012
AT3G53020.1	Ribosomal protein L24e family protein RPL24B encodes ribosomal protein L24, homolog of cytosolic RPL24, found in archaea and higher eukaryotes. Arabidopsis has two RPL24 homologs, RPL24A (AT2G36620) and RPL24B. Mutants showed defects in apical-basal gynoecium patterning similar to previously described ett and mp mutants. Transformation of stv1-1 mutant with a uORF-eliminated ETT construct partial…	S26	1	sDSQVFLFLNSK	383.455
AT3G53500.1	RNA-binding (RRM/RBD/RNP motifs) family protein with retrovirus zinc finger-like domain RSZ32	S111,S113,S173,S175,S189,S194,S206,S214,S224,S236	10	qGGSYsRsPVK,qGGSYsRsPVK,GRDQsLsPDR,GRDQsLsPDR,RGSDYDGsPK,RGSDYDGsPK,NSASPIVGGGESPVGLNGQDRsPIDDEAELSRPsPK,NSASPIVGGGESPVGLNGQDRsPIDDEAELSRPsPK,NSASPIVGGGESPVGLNGQDRsPIDDEAELSRPsPK,NSASPIVGGGESPVGLNGQDRsPIDDEAELSRPsPK,SPIDDEAELSRPsPK,NSASPIVGGGESPVGLNGQDRsPIDDEAELSRPsPK,NSASPIVGGGESPVGLNGQDRsPIDDEAELSRPsPK	158.372
AT3G55460.1	SC35-like splicing factor 30 encodes an SC35-like splicing factor that is localized to nuclear specks. SC35-like splicing factor 30 (SCL30)	S5,S10,S22,S180,S182,S204,Y205,S206,Y209,S256,S260	11	RYsPPYYsPPR,RYsPPYYsPPR,GRsPPPPPPR,SRsYsPAPR,SRsYsPAPR,RsYsPGYEGAAAAAPDRDR,RSySPGyEGAAAAAPDR,SysPGYEGAAAAAPDR,RsYsPGYEGAAAAAPDRDR,SYsPGYEGAAAAAPDRDR,SysPGYEGAAAAAPDR,RSySPGyEGAAAAAPDR,sVEVsPR,sVEVsPR	180.276
AT3G55560.1	AT-hook protein of GA feedback 2 AT-hook protein of GA feedback 2 (AGF2)	S57,T62,S64,S70	4	LDHDFTTNNSGsPNTQTQSQEEQNSRDEQPAVEPGSGSGSTGR,LDHDFTTNNSGsPNTQTQSQEEQNSR,LDHDFTTNNSGsPNTQTQSQEEQNSRDEQPAVEPGSGSGSTGR,LDHDFTTNNSGsPNTQTQSQEEQNSRDEQPAVEPGSGSGSTGR,LDHDFTTNNSGsPNTQTQSQEEQNSRDEQPAVEPGSGSGSTGR	8.6868
AT3G57660.1	nuclear RNA polymerase A1 Encodes a subunit of RNA polymerase I (aka RNA polymerase A). nuclear RNA polymerase A1 (NRPA1)	S254	1	sTSSVENPDGFDDSGIDALSEVEDGDKETR	17.7008
AT3G61260.1	Remorin family protein Remorin family protein	S11	1	IALEsESPAK	226.822
AT4G01000.1	Ubiquitin-like superfamily protein Ubiquitin-like superfamily protein	S217,S219,S222,S250,S252	5	RAVEDsDsDDsDDEEDEK,RAVEDsDsDDsDDEEDEK,RAVEDsDsDDsDDEEDEK,SScNsGsEEENDAVMHR,SScNsGsEEENDAVMHR	167.288
AT4G02400.1	U3 ribonucleoprotein (Utp) family protein U3 ribonucleoprotein (Utp) family protein	S40,S49,S540,S542,S562,S634,S637,S639	8	RPLNsDEDDDEIDsDDENVDLYEYEEGVPEEESKK,RPLNsDEDDDEIDsDDENVDLYEYEEGVPEEESK,RPLNsDEDDDEIDsDDENVDLYEYEEGVPEEESKK,RPLNsDEDDDEIDsDDENVDLYEYEEGVPEEESKK,RPLNsDEDDDEIDsDDENVDLYEYEEGVPEEESK,KDSDNFYDNsDsDNDMEGIENNDLGAVGDTASPAR,KDSDNFYDNsDsDNDMEGIENNDLGAVGDTASPAR,DSDNFYDNsDsDNDMEGIENNDLGAVGDTASPAR,KDSDNFYDNsDsDNDMEGIENNDLGAVGDTASPAR,KDSDNFYDNsDsDNDMEGIENNDLGAVGDTASPAR,DSDNFYDNsDsDNDMEGIENNDLGAVGDTASPAR,KDSDNFY…	25.6522
AT4G09000.1	general regulatory factor 1 Encodes a 14-3-3 gene, designated GRF1 chi (for general regulatory factor1-G-box factor 14-3-3 homolog isoform chi). The major native forms of 14-3-3s are homo- and hetero-dimers, the biological functions of which are to interact physically with specific client proteins and thereby effect a change in the client. As a result, 14-3-3s are involved in a vast array of proc…	S241,S267	2	DNLTLWTsDMQDDVADDIK,EAAPAAAKPADEQQs	162.251
AT4G10480.1	Nascent polypeptide-associated complex (NAC), alpha subunit family protein Nascent polypeptide-associated complex (NAC), alpha subunit family protein	S127	1	IDDMsSQLQAQAAQR	232.708
AT4G10750.1	Phosphoenolpyruvate carboxylase family protein Phosphoenolpyruvate carboxylase family protein	S338,S340,S357	3	MGLVNEsDSEDSSEHDKDVDDEK,MGLVNEsDSEDSSEHDKDVDDEKYWsE,MGLVNEsDSEDSSEHDKDVDDEK,MGLVNEsDSEDSSEHDKDVDDEK,MGLVNEsDSEDSSEHDKDVDDEKYWsE	40.5574
AT4G15790.1	unknown protein	S10,S16,S19	3	aDQTSDSTSPVAPLSVSsPTATKK,aDQTSDSTSPVAPLSVSsPTATKK,aDQTSDSTSPVAPLSVSsPTATKK,aDQTSDSTSPVAPLSVSsPTATK	22.6608
AT4G23630.1	VIRB2-interacting protein 1 VIRB2-interacting protein 1 (BTI1)	S47,S61	2	IHHGGDSSSSSSSsDDEDEK,KPSsPSSSMK,KPSsPSSSMK	162.023
AT4G26840.1	small ubiquitin-like modifier 1 Encodes a small ubiquitin-like modifier (SUMO) polypeptide that becomes covalently attached to various intracellular protein targets, much like ubiquitination, leading to post-translational modification of those targets. small ubiquitin-like modifier 1 (SUMO1)	S2	1	sANQEEDKKPGDGGAHINLK	288.196
AT4G27450.1	Aluminium induced protein with YGL and LRDR motifs Aluminium induced protein with YGL and LRDR motifs	S219,S238	2	VDsEGVLcGANFK,VNsIPR	301.507
AT4G28910.2	novel interactor of JAZ novel interactor of JAZ (NINJA)	S174	1	ASHVSTATDEGSTAENEDVAESEVGGGSSsNHAK	62.8532
AT4G35100.1	plasma membrane intrinsic protein 3 a member of the plasma membrane intrinsic protein PIP. functions as aquaporin. Salt-stress-inducible MIP plasma membrane intrinsic protein 3 (PIP3)	S273,S276,T279	3	ALGsFRsNAtN,ALGsFR,ALGsFRsNAtN,ALGsFRsNAtN	646.378
AT4G39680.1	SAP domain-containing protein SAP domain-containing protein	T100,T114,S177,S182,S292,S319,S320,S324,S415,T421,S436,S439	12	NQTTPVTPVEAAFSTEtTPVTAEK,NQTTPVTPVEAAFSTETTPVTAEKTPEPTQtK,DAAVVQVAsSEHK,DAAVVQVASSEHKsENNEPFSGLDGGDSK,TSVGGGDDsNAANADMIK,LNLDRssGDEsMEDEPETK,LNLDRssGDEsMEDEPETK,LNLDRssGDEsMEDEPETK,LNLDRssGDEsMEDEPETK,LNLDRssGDEsMEDEPETK,LNLDRssGDEsMEDEPETK,SSGDEsMEDEPETK,LNLDRssGDEsMEDEPETK,LNLDRssGDEsMEDEPETK,VPEAQITNSATPTTtPR,VPEAQITNSATPTTtPR,VPEAQITNSATPTTtPR,SDSSVsEDGPK,SDSSVsEDGPK,SDSSVsEDGPKER,SDSSVsEDGPK	117.685
AT5G02500.1	heat shock cognate protein 70-1 encodes a member of heat shock protein 70 family. heat shock cognate protein 70-1 (HSC70-1)	S195,S630	2	KATsVGEK,MYQGAGGEAGGPGAsGMDDDAPPASGGAGPK	1382.89
AT5G02770.1	unknown protein	S50,S76	2	GFSDSGEKKEETDSNGIGSTAGVDSGDIsPVDDIQK,GFSDSGEKKEETDSNGIGSTAGVDSGDIsPVDDIQK,KEETDSNGIGSTAGVDSGDIsPVDDIQKK,GFSDSGEKKEETDSNGIGSTAGVDSGDIsPVDDIQK	201.219
AT5G15200.1	Ribosomal protein S4 Ribosomal protein S4	S187	1	KAsGGGDADGDDEE	691.168
AT5G15970.1	stress-responsive protein (KIN2) / stress-induced protein (KIN2) / cold-responsive protein (COR6.6) / cold-regulated protein (COR6.6) Encodes a gene that can be induced by cold and abscisic acid and may be involved in cold acclimation and salt tolerance. KIN2	S46,S48	2	DAAAAAGASAQQAGKsISDAAVGGVNFVK,SIsDAAVGGVNFVK	1616.73
AT5G16050.1	general regulatory factor 5 Encodes GF14 upsilon chain, a 14-3-3 gene family member. general regulatory factor 5 (GRF5)	S5,S267	2	sSDsSREENVYLAK,VDEQAQPPPsQ	204.855
AT5G19770.1	tubulin alpha-3 tubulin 3 tubulin alpha-3 (TUA3)	T349	1	RTVQFVDWcPtGFK	184.32
AT5G22650.2	histone deacetylase 2B Encodes a member of a plant-specific class of histone deacetylases. Controls the development of adaxial/abaxial leaf polarity. Its mRNA is widely expressed in stems, leaves, flowers and young siliques. Plant lines expressing RNAi constructs directed against this gene showed a marked reduction in agrobacterium-mediated root transformation. histone deacetylase 2B (HD2B)	S154,S160,S166,S183,S191,T199,S258,S265	8	AKPAEVKPAEEKPESDEEDESDDEDEsEEDDDSEK,AKPAEVKPAEEKPESDEEDESDDEDEsEEDDDSEK,AKPAEVKPAEEKPESDEEDESDDEDEsEEDDDSEK,AKPAEVKPAEEKPESDEEDESDDEDEsEEDDDSEK,GMDVDEDDsDDDEEEDSEDEEEEETPKKPEPINK,GMDVDEDDsDDDEEEDsEDEEEEETPK,GMDVDEDDsDDDEEEDSEDEEEEETPKKPEPINK,GMDVDEDDsDDDEEEDSEDEEEEETPKKPEPINK,GMDVDEDDsDDDEEEDSEDEEEEETPKKPEPINK,GMDVDEDDsDDDEEEDsEDEEEEETPK,GMDVDEDDsDDDEEEDSEDEEEEETPKKPEPINK,GMDVDEDDsDDDEEEDSEDEEEEE…	378.902
AT5G23900.1	Ribosomal protein L13e family protein Ribosomal protein L13e family protein	T138	1	AGDStPEELANATQVQGDYMPIASVK	256.338
AT5G28540.1	heat shock protein 70 (Hsp 70) family protein Encodes the luminal binding protein BiP, an ER-localized member of the HSP70 family. BiP is composed of an N-terminal ATP binding domain and a C-terminal domain that binds to hydrophobic patches on improperly/incompletely folded proteins in an ATP-dependent manner. Involved in polar nuclei fusion during proliferation of endosperm nuclei. BIP1	S665	1	SGGAPGGAGGESSTEEEDEsHDEL	226.852
AT5G39570.1	FUNCTIONS IN: molecular_function unknown	S267,S337,S339,S346,S357	5	SEEQEEGsYRKPSYGR,sGSGDDEEGSYGRK,NRsGsGDDEEGSYGR,SGsGDDEEGSYGR,SGsGDDEEGSYGR,NRsGsGDDEEGSYGR,sGSGDDEEGSYGRK,sGSGDDEEGSYGRK,SGsGDDEEGSYGR,YGGNDsDEDEEK,KYGGNDsDEDEEK,KYGGNDsDEDEEKK,YGGNDsDEDEEKK	269.585
AT5G43830.1	Aluminium induced protein with YGL and LRDR motifs Aluminium induced protein with YGL and LRDR motifs	S18,S216,S243	3	TVANSPEALQsPHSSESAFALK,VDsSGDVcGATFK,VDsSQNWAGHI	307.512
AT5G47210.1	Hyaluronan / mRNA binding family Hyaluronan / mRNA binding family	T189,S269,S301,S355	4	GNWGTTEDDIPPTSEEPTtEVEKSPVAEK,VFESMQQLsNKK,SLsINEFLKPADGK,EAAAPAIGDTAQFPsLG	369.138
AT5G47600.1	HSP20-like chaperones superfamily protein HSP20-like chaperones superfamily protein	S17	1	NMEVNAGSSGEIPsPIR,NMEVNAGSSGEIPsPIR	479.94
AT5G52240.1	membrane steroid binding protein 1 Encodes a protein with similarity to progesterone-binding proteins in animals. Has been shown to bind steroids in vitro. Expressed in aerial portions of the plant excluding mature flowers and siliques. Antisense experiments suggest a role in inhibition of hypocotyl cell elongation. Expression is suppressed light grown seedlings transferred to the dark. membrane …	S183	1	VAGSEPETASVsEPTENVEQDAHVTTTPGK	211.641
AT5G55160.1	small ubiquitin-like modifier 2 Encodes a small ubiquitin-like modifier (SUMO) polypeptide that becomes covalently attached to various intracellular protein targets, much like ubiquitination, leading to post-translational modification of those targets. SUMO2 can form SUMO chains through lysine residue 10 during in vitro assays. small ubiquitin-like modifier 2 (SUMO2)	S2,T4	2	sATPEEDKKPDQGAHINLK,sATPEEDKKPDQGAHINLK,sATPEEDKKPDQGAHINLK	172.071
AT5G59870.1	histone H2A 6 Encodes HTA6, a histone H2A protein. histone H2A 6 (HTA6)	S130,S146	2	KsATKPAEEK,SPVKsPK	194.859
AT5G62190.1	DEAD box RNA helicase (PRH75) DEAD/DEAH box RNA helicase PRH75 PRH75	S40,S42,S70,S72,S73	5	LKLsDsDEEESEK,LSDsDEEESEK,LKLsDsDEEESEK,LKLsDsDEEESEK,ASEEEDEVKsDssSEK,ASEEEDEVKsDssSEK,ASEEEDEVKsDssSEK	189.027
ATCG00560.1	photosystem II reaction center protein L PSII L protein photosystem II reaction center protein L (PSBL)	S4	1	tQsNPNEQSVELNR	0
AT1G21580.1	Zinc finger C-x8-C-x5-C-x3-H type family protein Zinc finger C-x8-C-x5-C-x3-H type family protein	S708	1	NVDSLsPENDSSR	23.8165	0.01
AT1G48090.1	calcium-dependent lipid-binding family protein calcium-dependent lipid-binding family protein	S998,S4134	2	GLVQATYQASAPLSGDVLGQTsDGDGDFHEPQTR,VTRPYSPISESSWAEGASQQMPASVTPsSTFGTSPTTSSS	24.9369	0.01
AT4G17140.2	pleckstrin homology (PH) domain-containing protein pleckstrin homology (PH) domain-containing protein	S917	1	ASGSAPIAGLSDTsSDSEESETEQK	27.6623	0.01
AT2G26890.1	DNAJ heat shock N-terminal domain-containing protein GRV2 has sequence similarity to the C. elegans protein RME-8 which is involved in endocytosis. grv2 mutants result in a reduction in gravitropic response in hypocotyls and shoots but do not affect root gravitropism. The mutants are defective in amyloplast sedimentation. GRAVITROPISM DEFECTIVE 2 (GRV2)	S1512	1	ILEISLNNVsSDDLNR	29.9086	0.01
AT5G49110.1	unknown protein	S1414	1	NASSVSsPGLDSDK	4.40223	0.02
AT1G59870.1	ABC-2 and Plant PDR ABC-type transporter family protein ATP binding cassette transporter. Localized to the plasma membrane in uninfected cells. In infected leaves, the protein concentrated at infection sites. Contributes to nonhost resistance to inappropriate pathogens that enter by direct penetration in a salicylic acid杁ependent manner. Required for mlo resistance. Has Cd transporter activity (C…	S825	1	SLsTADGNR	6.59968	0.02
AT2G18760.1	chromatin remodeling 8 chromatin remodeling 8 (CHR8)	S299	1	TPNsPDNEAK	11.8393	0.02
AT3G13530.1	mitogen-activated protein kinase kinase kinase 7 MAP3K epsilon protein kinase 1 is functionally redundant with MAP3Ke2. Required for pollen development but not essential. map3ke1	T356,S359,S503,S788	4	DQSTPSDLGEEGtDNsEDDIMSDQVPTLSIHEK,DQSTPSDLGEEGtDNsEDDIMSDQVPTLSIHEK,VSEGKPNEASTSMPTSNVNQGDsPVADGGK,VRsGQLDPNNPIFGQNETSSLSMIDQPDVLK	12.04	0.02
AT3G12980.1	histone acetyltransferase of the CBP family 5 Encodes an enzyme with histone acetyltransferase activity that can use both H3 and H4 histones as substrates. No single prior lysine acetylation is sufficient to block HAC5 acetylation of the H3 or H4 peptides, suggesting that HAC5 can acetylate any of several lysines present in the peptides. Di-acetylation of both lysines 9 and 14 on the H3 peptide s…	S745	1	DSEAPFVVDDLQPsPK	12.2037	0.02
AT4G29790.1	unknown protein	S329	1	sDSLSQQTGLAAR	15.4361	0.02
AT3G21290.1	dentin sialophosphoprotein-related dentin sialophosphoprotein-related	S861	1	NVSGLSIGSsPLDSQR	15.5115	0.02
AT1G67120.1	ATPases	S4690,S4797,S5090	3	AKDDGVETADEPEEsNTSDKPEEGNDENVEQDDFDDTDNLEEK,cGsPQKEEPGNDLEQEPETEPIEGK,MQVTDNDSEsNQDNQEDPDAR	16.2495	0.02
AT4G16310.1	LSD1-like 3 LSD1-like 3 (LDL3)	S480,S481	2	AAssTNQDYDLLQGR,AAssTNQDYDLLQGR	17.7745	0.02
AT1G28420.1	homeobox-1 homeobox-1 (HB-1)	S5,S588	2	mEMGsDGEDQK,DYDsR	19.1632	0.02
AT2G13370.1	chromatin remodeling 5 chromatin remodeling 5 (CHR5)	S279,S285,S292,S395,S398	5	HGQGWDVsDEDPEsDEEIDLsDYEDDYGTK,HGQGWDVsDEDPEsDEEIDLsDYEDDYGTK,HGQGWDVsDEDPEsDEEIDLsDYEDDYGTK,VSYVEsEDsEDIDDGK,VSYVEsEDsEDIDDGK	21.4627	0.02
AT5G16210.1	HEAT repeat-containing protein HEAT repeat-containing protein	T1134	1	EATESTAPGSPtGQGPESPK	22.0654	0.02
AT4G16340.1	guanyl-nucleotide exchange factors	S1051	1	GPVSEGAGsPK	22.5633	0.02
AT4G03550.1	glucan synthase-like 5 Encodes a callose synthase that is required for wound and papillary callose formation in response to fungal pathogens Erysiphe and Blumeria. Mutants are resistant to P. parasitica and exhibit an exaggerated PR1 response.Contributes to PAMP-induced basal defense. glucan synthase-like 5 (GSL05)	S1053	1	ASsSVSTLYK	22.8559	0.02
AT2G23740.1	nucleic acid binding	S927	1	SLGTEGNTEAGVsPPLDDSR	24.0263	0.02
AT5G49160.1	methyltransferase 1 Encodes a cytosine methyltransferase MET1. Required for silencing of FWA paternal allele in endosperm. Two lines with RNAi constructs directed against DMT1 have reduced agrobacterium-mediated tumor formation. methyltransferase 1 (MET1)	S234,T249	2	SmSSGSKYFSSGAAIIDFVIsQGDFIYNQLAGLDEtAK,SmSSGSKYFSSGAAIIDFVIsQGDFIYNQLAGLDEtAK	24.2356	0.02
AT1G24300.2	GYF domain-containing protein GYF domain-containing protein	S1234,S1256	2	AFsDEQINR,NNsLLSGIIDGGR	24.4836	0.02
AT3G62900.1	CW-type Zinc Finger CW-type Zinc Finger	S514	1	DFFGDIGDsEEEEEQDVK	24.7408	0.02
AT4G28080.1	Tetratricopeptide repeat (TPR)-like superfamily protein Tetratricopeptide repeat (TPR)-like superfamily protein	S165	1	DAGDSNSGLsPKPK	24.8942	0.02
AT2G48160.1	Tudor/PWWP/MBT domain-containing protein Tudor/PWWP/MBT domain-containing protein	S496	1	SHDGMsPSEAcVQTVR	25.4309	0.02
AT5G54440.1	CLUB Encodes a putative TRAPPII tethering factor required for cell plate assembly during cytokinesis. CLUB (CLUB)	S477,S519	2	ASLsTGNIPEMFDGRPSFTEGSGLEASPR,TNsSPGNFESPLDRPMR	25.5565	0.02
AT5G23150.1	Tudor/PWWP/MBT domain-containing protein Putative transcription factor. Member of the floral homeotic AGAMOUS pathway.Mutations in HUA enhance the phenotype of mild ag-4 allele. Single hua mutants are early flowering and have reduced levels of FLC mRNA. Other MADS box flowering time genes such as FLM and MAF2 also appear to be regulated by HUA2. HUA2 normally activates FLC expression and enhances…	S121	1	SNALGDEDsLDATEPGLTK	26.2983	0.02
AT5G16680.1	RING/FYVE/PHD zinc finger superfamily protein RING/FYVE/PHD zinc finger superfamily protein	S686	1	GGQTAESSDTSGVsDSDLSTTK	27.2927	0.02
AT3G52250.1	Duplicated homeodomain-like superfamily protein Encodes a protein with a putative role in mRNA splicing. Duplicated homeodomain-like superfamily protein	T1191,S1192	2	MGMNSPtsPFNMNQDGVNQSGSANVK,MGMNSPtsPFNMNQDGVNQSGSANVK	29.7549	0.02
AT3G63070.1	Tudor/PWWP/MBT domain-containing protein Tudor/PWWP/MBT domain-containing protein	S778	1	LNsSPAR	32.267	0.02
AT5G03280.1	NRAMP metal ion transporter family protein Involved in ethylene signal transduction. Acts downstream of CTR1. Positively regulates ORE1 and negatively regulates mir164A,B,C to regulate leaf senescence. ETHYLENE INSENSITIVE 2 (EIN2)	S650	1	SLsGEGGSGTGSLSR	36.244	0.02
AT1G20970.1	unknown protein	S401	1	MQSEIGAVDDGsVSDGSINTHPESQDASDPTcDQGGK	42.1348	0.02
AT5G04290.1	kow domain-containing transcription factor 1 Encodes SPT5-Like, a member of the nuclear SPT5 (Suppressor of Ty insertion 5) RNA polymerase (RNAP) elongation factor family that is characterized by the presence of a carboxy-terminal extension with more than 40 WG/GW motifs. Interacts with AGO4. Required for RNA-directed DNA methylation. kow domain-containing transcription factor 1 (KTF1)	S579,S582,S585	3	TGGFDGTAFEDFVSsPKsPLsPEK,TGGFDGTAFEDFVSsPKsPLsPEK,TGGFDGTAFEDFVSsPKsPLsPEK	45.4959	0.02
AT2G35050.1	Protein kinase superfamily protein with octicosapeptide/Phox/Bem1p domain Protein kinase superfamily protein with octicosapeptide/Phox/Bem1p domain	S777	1	NVETNTPEHVsQTETSAK	47.0623	0.02
AT5G41740.1	Disease resistance protein (TIR-NBS-LRR class) family Disease resistance protein (TIR-NBS-LRR class) family	T863	1	SItIPLAPGTLSASSR	2.05354	0.03
AT2G01980.1	sodium proton exchanger, putative (NHX7) (SOS1) Encodes a plasma membrane-localized Na+/H+ antiporter SOS1. Functions in the extrusion of toxic Na+ from cells and is essential for plant salt tolerance. Has 12 predicted transmembrane domains in the N-terminal region and a long cytoplasmic tail of approx. 700 aa at the C-terminal side. SOS1 interacts through its predicted cytoplasmic tail with RCD1…	S1054	1	SVsFGGIYNNK	5.58735	0.03
AT2G19710.1	Regulator of Vps4 activity in the MVB pathway protein Regulator of Vps4 activity in the MVB pathway protein	S678,S680	2	TREEsDsDSEPQLGLR,TREEsDsDSEPQLGLR	6.75252	0.03
AT3G53180.1	glutamate-ammonia ligases	S404	1	LNIDTDSSSPQNIIsPK	7.00628	0.03
AT5G27610.1	#N/A	S907	1	NKTPmPSELITscVASWLmmQmISK	8.3503	0.03
AT5G43470.1	Disease resistance protein (CC-NBS-LRR class) family Confers resistance to Peronospora parasitica. In arabidopsis ecotype Dijon-17, HRT-mediated signaling is dependent on light for the induction of hypersensitive response and resistance to turnip crinkle virus. RECOGNITION OF PERONOSPORA PARASITICA 8 (RPP8)	S142	1	SLsLQER	8.81364	0.03
AT4G39050.1	Kinesin motor family protein Kinesin motor family protein	S851	1	sSGDEFDAWNLDPEDLK	10.623	0.03
AT1G01790.1	K+ efflux antiporter 1 K efflux antiporter KEA1 K+ efflux antiporter 1 (KEA1)	S120	1	IGESSEsSDETEATDLK	11.6755	0.03
AT1G26170.1	ARM repeat superfamily protein ARM repeat superfamily protein	S311	1	SSIDGAEDSYDGRYDsDGEEK	11.6819	0.03
AT4G00930.1	COP1-interacting protein 4.1 Encodes COP1-interacting protein CIP4.1. COP1-interacting protein 4.1 (CIP4.1)	S188	1	VQGEVASQScAVsPR	11.7156	0.03
AT1G21730.1	P-loop containing nucleoside triphosphate hydrolases superfamily protein P-loop containing nucleoside triphosphate hydrolases superfamily protein	S579	1	KSDGVAGTLPTDGNQSQASGSPSSSsK	12.4791	0.03
AT1G11060.1	WAPL (Wings apart-like protein regulation of heterochromatin) protein WAPL (Wings apart-like protein regulation of heterochromatin) protein	S929	1	AVMGVIEScKsP	13.0599	0.03
AT2G46920.1	Protein phosphatase 2C family protein Pol mutations are recessive, partial suppressors of meristem defects in strong clv1 and clv3 mutants, and nearly complete suppressors of weak clv1 mutants. Single mutants appear normal. Acts downstream of the CLV signaling pathway in meristem development and is required together with PLL1 for stem-cell maintenance through the regulation of WUS. poltergeist (P…	S189	1	GVMsGPLDVSDR	13.0828	0.03
AT1G08060.1	ATP-dependent helicase family protein MORPHEUS MOLECULE (MOM)	S110,S235,S1382	3	KGDTsPDIEQR,IVLDASPIVETGDDSVIGsPSENLETQK,ITSAAsDEDVSSR	13.3419	0.03
AT2G33435.1	RNA-binding (RRM/RBD/RNP motifs) family protein RNA-binding (RRM/RBD/RNP motifs) family protein	S793	1	AAsPPNLSSEK	13.6805	0.03
AT1G22060.1	LOCATED IN: vacuole	S252,S261	2	SVVSGDLSGLAQsPQK,SVVSGDLSGLAQsPQK,SVVSGDLSGLAQsPQK	14.9028	0.03
AT4G24200.1	Transcription elongation factor (TFIIS) family protein Transcription elongation factor (TFIIS) family protein	S526	1	DDDVHTGsPSK	15.598	0.03
AT5G64220.1	Calmodulin-binding transcription activator protein with CG-1 and Ankyrin domains Calmodulin-binding transcription activator protein with CG-1 and Ankyrin domains	S984	1	VKsMAQYPEAR	15.7955	0.03
AT2G23520.1	Pyridoxal phosphate (PLP)-dependent transferases superfamily protein Pyridoxal phosphate (PLP)-dependent transferases superfamily protein	S76,S893	2	SQDVENENQDEsLGR,EGSLPTVIEEEAEDsET	15.8892	0.03
AT1G16630.1	unknown protein	S728	1	LsSLNFKEEEEEVGDDR	16.0901	0.03
AT5G57610.1	Protein kinase superfamily protein with octicosapeptide/Phox/Bem1p domain Protein kinase superfamily protein with octicosapeptide/Phox/Bem1p domain	S258	1	TFQEFPSsPSSAR	17.2387	0.03
AT3G12810.1	SNF2 domain-containing protein / helicase domain-containing protein Encodes a protein similar to ATP-dependent, chromatin-remodeling proteins of the ISWI and SWI2/SNF2 family. Genetic analyses suggest that this gene is involved in multiple flowering pathways. Mutations in PIE1 results in suppression of FLC-mediated delay of flowering and causes early flowering in noninductive photoperiods indepen…	S290,S1357,S1358,S1805	4	VTsPVKDENQDNLASVGQDHGEDK,AVITTssQEDDTDVLDDVK,AVITTssQEDDTDVLDDVK,TGNDQMLSLNsPIFNR	18.2272	0.03
AT4G27910.1	SET domain protein 16 SET domain protein 16 (SDG16)	S460	1	FNFDLsDSEK	18.7922	0.03
AT3G01460.1	methyl-CPG-binding domain 9 Encodes a protein with a methyl-CpG-binding domain. Has sequence similarity to human MBD proteins. Involved in the modification of the FLC chromatin acetylation state to affect FLC expression. Mutants show an early flowering, and enhanced shoot branching phenotypes. methyl-CPG-binding domain 9 (MBD9)	S155,S158,T1529,S1531	4	LILDMNAsPPsDAEGYGAEETSDSRK,LILDMNAsPPsDAEGYGAEETSDSRK,ISSPEtIsSPGRHELPIADTSPLVTDNLPEK,ISSPEtIsSPGRHELPIADTSPLVTDNLPEK	19.534	0.03
AT5G63320.1	nuclear protein X1 Encodes NPX1 (Nuclear Protein X1), a nuclear factor regulating abscisic acid responses. nuclear protein X1 (NPX1)	S917	1	sEGQTLSPHREEGENQLDcGNEELVSQK	19.7294	0.03
AT4G03080.1	BRI1 suppressor 1 (BSU1)-like 1 BRI1 suppressor 1 (BSU1)-like 1 (BSL1)	S491	1	qLsLDQFQNESR,qLsLDQFQNESR	19.7421	0.03
AT1G75640.1	Leucine-rich receptor-like protein kinase family protein Leucine-rich receptor-like protein kinase family protein	S1130,T1132	2	VGPAISLSADPTsPtSPAATAVS,VGPAISLSADPTsPtSPAATAVS	21.59	0.03
AT1G67310.1	Calmodulin-binding transcription activator protein with CG-1 and Ankyrin domains Calmodulin-binding transcription activator protein with CG-1 and Ankyrin domains	S935	1	QDVESTEDsEDEDILK	22.7475	0.03
AT4G10930.1	unknown protein	S207,S667,S671	3	sPSNNTTVDIFSIVK,AAGLADsPPNsPTR,AAGLADsPPNsPTR	23.4505	0.03
AT1G73660.1	protein tyrosine kinase family protein Encodes a protein with similarity to MAPKKKs. May function as a negative regulator of salt tolerance. protein tyrosine kinase family protein	S72	1	SIDVSSSSsPR	24.1327	0.03
AT5G07970.1	dentin sialophosphoprotein-related dentin sialophosphoprotein-related	S699	1	SKFsPESLTQVNAR	25.7864	0.03
AT1G31930.1	extra-large GTP-binding protein 3 Encodes XLG3 (extra-large G protein 3) that shows significant similarity to the G protein alpha subunit in its C terminal region. Involved in the regulation of root morphological and growth responses. extra-large GTP-binding protein 3 (XLG3)	S506	1	GLNAVEGDsGGEEANDEGTVTTPQSVYTLNPR	26.6549	0.03
AT2G43800.1	Actin-binding FH2 (formin homology 2) family protein Actin-binding FH2 (formin homology 2) family protein	S206	1	SDALQLFNAsPSDGSK	27.1445	0.03
AT2G37050.1	Leucine-rich repeat protein kinase family protein Leucine-rich repeat protein kinase family protein	S894	1	GGIsDEFSR	27.2379	0.03
AT1G32750.1	HAC13 protein (HAC13) This gene is predicted to encode a histone acetyltransferase. Five lines with RNAi constructs directed against HAF1 grow normally and can produce root calli, but have defects in agrobacterium-mediated transformation. HAF01	T401	1	GtNSETEQESLNVVNSR	27.2976	0.03
AT1G79950.1	RAD3-like DNA-binding helicase protein RAD3-like DNA-binding helicase protein	S879	1	LVELsDDEETPVER	28.1533	0.03
AT3G16940.1	calmodulin binding	S158	1	DTQEAATTSGDSISsPISVSEQTFPNR	28.5413	0.03
AT1G61690.1	phosphoinositide binding phosphoinositide binding	T928	1	EESEPSHIQSASIQNtSPQNTLK	30.711	0.03
AT1G19835.1	Plant protein of unknown function (DUF869) Plant protein of unknown function (DUF869)	S955	1	sNSSSSSSGLTPEK	31.767	0.03
AT4G18820.1	AAA-type ATPase family protein AAA-type ATPase family protein	S202,S213	2	TLsDQLNEVVVGDsDDVVSSNVRPR,TLsDQLNEVVVGDsDDVVSSNVRPR	33.1871	0.03
AT3G25500.1	formin homology 1 Poly-L-proline-containing (PLP) protein that form part of the signal-transduction cascade that leads to rearrangement of the actin cytoskeleton. AFH1 is a nonprocessive formin that moves from the barbered end to the side of an actin filament after the nucleation event. formin homology 1 (AFH1)	S305,S307	2	STFISISPsMsPK,STFISISPsMsPK	34.334	0.03
AT5G22450.1	unknown protein	S411,S415,S573	3	ISGQGFATSDFsPRAsPGTTGPLSVVDSSPLK,ISGQGFATSDFsPRAsPGTTGPLSVVDSSPLK,LASNANTPSDITGEsDDDREDIFAAANSAR	36.4213	0.03
AT5G65700.1	Leucine-rich receptor-like protein kinase family protein Encodes a CLAVATA1-related receptor kinase-like protein required for both shoot and flower meristem function. Very similar to BAM2,with more than 85% a.a. identity. It has a broad expression pattern and is involved in vascular strand development in the leaf, control of leaf shape, size and symmetry, male gametophyte development and ovule sp…	S996	1	SGVQsPPDLLNL	36.7917	0.03
AT4G23460.1	Adaptin family protein Adaptin family protein	S619	1	TEDEDYVEGSETGYPEASGNPVDGAAsPSATTGYVTK	37.0159	0.03
AT3G22170.1	far-red elongated hypocotyls 3 A component of the PHYA signaling network, mediates the FR-HIR response to far-red light in concert with FAR1. far-red elongated hypocotyls 3 (FHY3)	S687	1	SLPDVVTsPTQGLISVEEDNHSR	37.4211	0.03
AT2G36350.1	Protein kinase superfamily protein Protein kinase superfamily protein	S437	1	NVSIEADQESLAsPR	39.073	0.03
AT3G18390.1	CRS1 / YhbY (CRM) domain-containing protein embryo defective 1865 (EMB1865)	S148	1	NLGLGsDDEDDVEDDEGGGINGGDVKPVTGEER	39.4214	0.03
AT5G20280.1	sucrose phosphate synthase 1F Encodes a protein with putative sucrose-phosphate synthase activity. When the gene was expressed in transgenic tobacco plants, a clear trend for increased SPS activity was noted. sucrose phosphate synthase 1F (SPS1F)	S152,S155	2	INsAEsMELWASQQK,INsAEsMELWASQQK	56.3051	0.03
AT2G26330.1	Leucine-rich receptor-like protein kinase family protein Homologous to receptor protein kinases. Involved in specification of organs originating from the shoot apical meristem. Contains a cytoplasmic protein kinase catalytic domain, a transmembrane region, and an extracellular leucine-rich repeat. ER has been identified as a quantitative trait locus for transpiration efficiency by influencing epi…	S975	1	FGQVISQNsE	100.85	0.03
AT5G41730.1	Protein kinase family protein Protein kinase family protein	S436,S454	2	ADVYsFAmVcFELITGKVPFEDsHLQGEPmTINIR,ADVYsFAmVcFELITGKVPFEDsHLQGEPmTINIR	0.0446932	0.04
AT1G18560.1	BED zinc finger	T115	1	AAADVVTSSSVPQtPPAVVKPSQSQSK	4.43617	0.04
AT1G75150.1	unknown protein	S420	1	FIDEDAEEEDDsDNDLLR	6.55491	0.04
AT5G19920.1	Transducin/WD40 repeat-like superfamily protein Transducin/WD40 repeat-like superfamily protein	S127	1	TANENSTPQSPsEMESLK	6.86008	0.04
AT5G45560.1	Pleckstrin homology (PH) domain-containing protein / lipid-binding START domain-containing protein Pleckstrin homology (PH) domain-containing protein / lipid-binding START domain-containing protein	S446	1	NSVLMDEDsDDDDEFQIPDSEPEPETSKQDQETDAK	7.9867	0.04
AT5G08440.1	unknown protein	S96	1	SGESLPQTSDLGNHSNTTTGGSsPLHQSAAGISLVDR	8.01055	0.04
AT1G62870.1	unknown protein	S20	1	aTTTNATTTATQQQTQTQsPTQQPSAEELATK	8.68176	0.04
AT1G78610.1	mechanosensitive channel of small conductance-like 6 mechanosensitive channel of small conductance-like 6 (MSL6)	S38	1	DGsYDFWTDGEGNLNK	9.36706	0.04
AT3G19300.1	Protein kinase superfamily protein Protein kinase superfamily protein	S635	1	GLASSsSTTSR	9.56826	0.04
AT3G24660.1	transmembrane kinase-like 1 member of Receptor kinase-like protein family transmembrane kinase-like 1 (TMKL1)	S334	1	SSIEsEDDLEEGDEEDEIGEK	10.1028	0.04
AT4G01090.1	Protein of unknown function (DUF3133) Protein of unknown function (DUF3133)	S437	1	SESQHsDDEER	10.5522	0.04
AT3G46960.1	RNA helicase, ATP-dependent, SK12/DOB1 protein RNA helicase, ATP-dependent, SK12/DOB1 protein	S273,S275	2	AWEEDTFSELEGDDHTAGSEsPKAEAEPDAK,AWEEDTFSELEGDDHTAGSEsPKAEAEPDAK,AWEEDTFSELEGDDHTAGSEsPKAEAEPDAK	11.0327	0.04
AT1G04050.1	homolog of SU(var)3-9 1 Encodes SUVR1, one of the four closely related Arabidopsis SUVR proteins that belong to the SU(VAR)3-9 subgroup of SET-domain proteins. Proteins containing the evolutionarily conserved SET domain are involved in regulation of eukaryotic gene expression and chromatin structure through their histone lysine methyltransferase (HMTase) activity. SUVR1, SUVR2 and SUVR4 proteins …	T63	1	VLLDAIFDEADAQStEK	12.2944	0.04
AT4G19040.1	ENHANCED DISEASE RESISTANCE 2 Encodes a PH and START domain-containing protein that mediates resistance to pathogenic fungi. Resistance requires salicylic acid signalling. Mutants are resistant to E. cichoracearum. Expressed throughout plant tissues and possibly localized to membranes /mitochondrion. ENHANCED DISEASE RESISTANCE 2 (EDR2)	S446	1	NSLLMDEDsDDDDEFQIAESEQEPETSKPETDVK	13.3629	0.04
AT5G20930.1	Protein kinase superfamily protein Nuclear serine/threonine protein kinase that requires a coiled-coil region for oligomerization and catalytic activity. Required for leaf and flower development. Expression localized to the developing style by stage 13. TOUSLED (TSL)	S17,S20	2	sDDMVLHFSSNSSNQsDHsLPDK,sDDMVLHFSSNSSNQsDHsLPDK	13.6037	0.04
AT5G66750.1	chromatin remodeling 1 Protein is similar to SWI2/SNF2 chromatin remodeling proteins. DDM1 is appears to act as a chromatin-remodeling ATPase involved in cytosine methylation in CG and non-CG contexts. Involved in gene silencing and maintenance of DNA methylation and histone methylation. Hypomethylation of many genomic regions occurs in ddm1 mutants, and can cause several phenotypic abnormalities…	S29	1	DASGDsPTSVLNEEENcEEK	14.3675	0.04
AT4G10730.1	Protein kinase superfamily protein Protein kinase superfamily protein	S579	1	SAsVGNWILDSK	15.2092	0.04
AT1G22620.1	Phosphoinositide phosphatase family protein SAC domain phosphoinositide (3,5)P2 phosphatase. Colocalized with a Golgi Marker. Required for normal cell morphogenesis, cell wall synthesis, and actin organization. suppressor of actin 1 (ATSAC1)	S472	1	GEsANDILSALANR	15.2608	0.04
AT3G03140.1	Tudor/PWWP/MBT superfamily protein Tudor/PWWP/MBT superfamily protein	S182	1	DKEEDQPscEDEAVPR	15.4617	0.04
AT2G20000.1	CDC27 family protein Required for cell division and cell differentiation in meristems. Encodes a homolog of the CDC27 subunit of the anaphase-promoting complex (APC). Unlike other CDC27 homologs in Arabidopsis, its transcription is cell cycle regulated. Strong hbt mutants give rise to seedlings that lack an anatomically recognizable quiescent center and differentiated columella root cap cells, th…	S743	1	LHVPDEIDEsP	15.6899	0.04
AT1G77580.2	Plant protein of unknown function (DUF869) Plant protein of unknown function (DUF869)	S734	1	ETsPSSSSSTASAAVSMPVSTNR	15.9336	0.04
AT1G17580.1	myosin 1 Encodes a member of the type XI myosin protein family involved in organelle trafficking and overall plant development. myosin 1 (MYA1)	S1510	1	QNsNFMFLLER,QNsNFMFLLER	16.5042	0.04
AT5G54910.1	DEA(D/H)-box RNA helicase family protein DEA(D/H)-box RNA helicase family protein	S691,S693,S694	3	RGAMEDEEEEEEEDHDGsGssDDETGR,RGAMEDEEEEEEEDHDGsGssDDETGR,RGAMEDEEEEEEEDHDGsGssDDETGR	17.0984	0.04
AT1G08600.1	P-loop containing nucleoside triphosphate hydrolases superfamily protein ATRX	S1044,S1045	2	GSIVDIPDDcssDENIDYNMVTGEK,GSIVDIPDDcssDENIDYNMVTGEK	18.4035	0.04
AT1G80810.1	Tudor/PWWP/MBT superfamily protein Tudor/PWWP/MBT superfamily protein	S478	1	QLANEsEEETPK	18.671	0.04
AT3G60380.1	FUNCTIONS IN: molecular_function unknown	S425	1	sLNLAAESSR	19.0402	0.04
AT3G12010.1	FUNCTIONS IN: molecular_function unknown	S449	1	NENATASTPTPGAsPDSER	19.3122	0.04
AT4G36520.1	Chaperone DnaJ-domain superfamily protein Chaperone DnaJ-domain superfamily protein	S1266	1	qFQNSVsFGASR	19.5229	0.04
AT3G18480.1	CCAAT-displacement protein alternatively spliced product This gene is predicted to encode a protein that functions as a Golgi apparatus structural component, known as a golgin in mammals and yeast. A fluorescently-tagged version of CASP co-localizes with Golgi markers, and this localization appears to require the C-terminal (565?89aa) portion of the protein. The protein is inserted into a membran…	S589	1	KYVEDLESGFSsDVESK	19.8527	0.04
AT3G01180.1	starch synthase 2 starch synthase 2 (SS2)	S65	1	VEASGsDDDEPEDALQATIDK	19.8582	0.04
AT3G07330.1	Cellulose-synthase-like C6 encodes a gene similar to cellulose synthase Cellulose-synthase-like C6 (CSLC6)	S608	1	SSsDSGLTELSK	19.9119	0.04
AT3G04740.1	RNA polymerase II transcription mediators encodes a protein with similarities to subunits of the Mediator complex, required for RNA polymerase II recruitment at target promoters in response to specific activators. Lines carrying loss of function mutations in the gene have reduced cell numbers in aerial organs. On the other hand, lines overexpressing the gene have increased number of small cells i…	S799,S819	2	LIPSLQVVEGVAsPNK,SWsPASQTLSTAVSTSTK	20.5993	0.04
AT5G14210.1	Leucine-rich repeat protein kinase family protein Leucine-rich repeat protein kinase family protein	S703,S706	2	GEAFLLNEMTsFGsQDGR,GEAFLLNEMTsFGsQDGR	20.8403	0.04
AT4G27180.1	kinesin 2 kinesin heavy chain subunit kinesin 2 (ATK2)	S26	1	DLTSNEGsEYGGPVEFTR	21.0154	0.04
AT1G56290.1	CwfJ-like family protein CwfJ-like family protein	S96	1	KADPNPAsDVEDKFEESAPEVTK	21.5349	0.04
AT1G08760.1	Plant protein of unknown function (DUF936) Plant protein of unknown function (DUF936)	S299	1	sWEGNLDIR	21.6525	0.04
AT2G40730.1	Protein kinase family protein with ARM repeat domain Protein kinase family protein with ARM repeat domain	S605,T747	2	GKPLEQAPLASSSsAPSLAAAASNATSTATEAPSVK,tVQSDDEDPWAAIAAPPPTTR	22.6687	0.04
AT3G22270.1	Topoisomerase II-associated protein PAT1 Topoisomerase II-associated protein PAT1	Y318	1	qSYAQLAALQSQLYSSyPSPSR	22.8304	0.04
AT1G42440.1	FUNCTIONS IN: molecular_function unknown	S437,T445,T447,S451	4	GEDSNQEGMYDQEFEDDGKsLNLR,DIDtEtQNEsEMVDDEDLTEEQIKDEIK,DIDTEtQNEsEMVDDEDLTEEQIKDEIKK,DIDtEtQNEsEMVDDEDLTEEQIKDEIK,DIDtEtQNEsEMVDDEDLTEEQIKDEIK,DIDTEtQNEsEMVDDEDLTEEQIKDEIKK,DIDtEtQNEsEMVDDEDLTEEQIKDEIK,DIDtEtQNEsEMVDDEDLTEEQIKDEIK	24.1709	0.04
AT5G12850.1	CCCH-type zinc finger protein with ARM repeat domain CCCH-type zinc finger protein with ARM repeat domain	S560	1	NVEQHSLLQQASsPR	26.7149	0.04
AT1G26190.1	Phosphoribulokinase / Uridine kinase family Phosphoribulokinase / Uridine kinase family	S439	1	LSLDEDLVSSSsPK	26.8163	0.04
AT4G32620.1	Enhancer of polycomb-like transcription factor protein Enhancer of polycomb-like transcription factor protein	T877,S1192	2	DLHtPSQSQQLGSDSENWMSYSSSVVR,VMYDMDsDDEQcLLR	28.6801	0.04
AT1G04780.1	Ankyrin repeat family protein Ankyrin repeat family protein	S435,T572,S576	3	VSDLLGDDDsPSR,FEELEAIEDEFVtPPSsPTSSVK,FEELEAIEDEFVtPPSsPTSSVK	29.757	0.04
AT5G44800.1	chromatin remodeling 4 chromatin remodeling 4 (CHR4)	S331,S1354,T1422,S1423,T1975,S2138	6	VGSSSQTTKSPESsK,EAYAPHTSGPVNEsGGEDEKEPEPELKK,NSVEESLPSGNVDQVTEVANQDEESPtsMDLDDSK,NSVEESLPSGNVDQVTEVANQDEESPtsMDLDDSK,NVVTVPtVKSPEPPTLPPTVSAIAQSVR,SISLEsQSSEPETINQDGDLDPETDEKVESER	29.8172	0.04
AT3G05130.1	BEST Arabidopsis thaliana protein match is: Prefoldin chaperone subunit family protein (TAIR:AT5G27330.1)	S40	1	qsSMEEHDSSEEQFQNLK	30.9195	0.04
AT1G69220.1	Protein kinase superfamily protein Encodes a putative serine/threonine kinase (SIK1). SIK1	S63,S147,S148	3	GDsDGEGEEDDDDDSMLPPLLK,ARGGDEEssDEEDEEEDDDDDDGDYGTFVVK,ARGGDEEssDEEDEEEDDDDDDGDYGTFVVK	31.2189	0.04
AT5G60250.1	zinc finger (C3HC4-type RING finger) family protein zinc finger (C3HC4-type RING finger) family protein	S602,S605	2	QQLYLPDsDDsDDNATTQNAPAADENcPYFGK,QQLYLPDsDDsDDNATTQNAPAADENcPYFGK,QQLYLPDsDDsDDNATTQNAPAADENcPYFGK	32.4141	0.04
AT1G07110.1	fructose-2,6-bisphosphatase Encodes the bifunctional enzyme fructose-6-phosphate 2-kinase/fructose-2,6-bisphosphatase. "fructose-2,6-bisphosphatase" (F2KP)	S303	1	SLsASSFLIDTK	32.5627	0.04
AT5G52530.1	dentin sialophosphoprotein-related dentin sialophosphoprotein-related	S456	1	VGQANEGsDIEK	33.3236	0.04
AT4G21750.1	Homeobox-leucine zipper family protein / lipid-binding START domain-containing protein Encodes a homeobox protein similar to GL2. It is expressed in both the apical and basal daughter cells of the zygote as well as their progeny. Expression is detected starting the two-celled stage of embryo development and is later restricted to the outermost, epidermal cell layer from its inception. Its promote…	T28	1	NSENDLGItGSHEEDFETK	36.9943	0.04
AT4G22120.1	ERD (early-responsive to dehydration stress) family protein ERD (early-responsive to dehydration stress) family protein	S757,S767	2	NTPAPSIISGDDSPSLPFsGK,NTPAPSIISGDDSPSLPFsGK,NTPAPSIISGDDSPSLPFsGK	41.2884	0.04
AT3G03940.1	Protein kinase family protein Protein kinase family protein	S112	1	VEGVADKDIAAEGGsAEK	42.879	0.04
AT1G67580.1	Protein kinase superfamily protein Protein kinase superfamily protein	S728	1	MVKsPDPLEEQR	47.4106	0.04
AT5G60410.1	DNA-binding protein with MIZ/SP-RING zinc finger, PHD-finger and SAP domain Encodes a plant small ubiquitin-like modifier (SUMO) E3 ligase that is a focal controller of Pi starvation-dependent responses. Also required for SA and PAD4-mediated R gene signalling, which in turn confers innate immunity in Arabidopsis. Also involved in the regulation of plant growth, drought responses and freezing tol…	S870,S872	2	MYLSIDsDsE,MYLSIDsDsE	50.9953	0.04
AT4G03260.1	Outer arm dynein light chain 1 protein Outer arm dynein light chain 1 protein	S91	1	SQsHGNELYLDGR	52.5005	0.04
AT3G45190.1	SIT4 phosphatase-associated family protein SIT4 phosphatase-associated family protein	S760	1	RNTTTAsPGKESPDDSMQEYNDTNYWK	54.6678	0.04
AT1G62390.1	Octicosapeptide/Phox/Bem1p (PB1) domain-containing protein / tetratricopeptide repeat (TPR)-containing protein Octicosapeptide/Phox/Bem1p (PB1) domain-containing protein / tetratricopeptide repeat (TPR)-containing protein	S263	1	VVLKPVSHsPK	71.7247	0.04
AT3G13670.1	Protein kinase family protein Protein kinase family protein	S107,S110	2	DMAIGNDsGGsNKAAAQEEEGNTAPFPER,DMAIGNDsGGsNKAAAQEEEGNTAPFPER	88.8034	0.04
AT1G17840.1	white-brown complex homolog protein 11 Encodes a plasma membrane-localized ATP-binding cassette transporter, that is required for cutin transport to the extracellular matrix. white-brown complex homolog protein 11 (WBC11)	S688	1	NGTQNTTVAPDGLTQSPsLR	127.49	0.04
AT4G24690.1	ubiquitin-associated (UBA)/TS-N domain-containing protein / octicosapeptide/Phox/Bemp1 (PB1) domain-containing protein ubiquitin-associated (UBA)/TS-N domain-containing protein / octicosapeptide/Phox/Bemp1 (PB1) domain-containing protein	S178	1	LGQLSIPQESSPcsPVTKPGSSGASLSR	206.73	0.04
AT1G43760.1	DNAse I-like superfamily protein DNAse I-like superfamily protein	S49	1	RSsSTPPR	0	0.05
AT4G11400.1	ARID/BRIGHT DNA-binding domain	S533	1	sIDSDDEGAFGSVGGSFGR	2.18981	0.05
AT1G25390.1	Protein kinase superfamily protein Protein kinase superfamily protein	T516,T528,T536,T537	4	IQNHAtHELIDQNLGYAtNEGVRKmttMVAELAFQcLQQDNTMRPTmEQVVHELK,IQNHAtHELIDQNLGYAtNEGVRKmttMVAELAFQcLQQDNTMRPTmEQVVHELK,IQNHAtHELIDQNLGYAtNEGVRKmttMVAELAFQcLQQDNTMRPTmEQVVHELK,IQNHAtHELIDQNLGYAtNEGVRKmttMVAELAFQcLQQDNTMRPTmEQVVHELK	3.73888	0.05
AT1G27500.1	Tetratricopeptide repeat (TPR)-like superfamily protein Tetratricopeptide repeat (TPR)-like superfamily protein	S37	1	NLcELQSSNQsPSR	5.29188	0.05
AT5G58760.1	damaged DNA binding 2 Encodes a DDB1a interacting protein DDB2 required for UV-B tolerance and genomic integrity. damaged DNA binding 2 (DDB2)	S525	1	RGsDDEDDEDDIFSSK	5.8506	0.05
AT1G09450.1	Protein kinase superfamily protein Protein kinase superfamily protein	S129	1	DIDAFELLEESPsPNK	5.89822	0.05
AT1G75100.1	J-domain protein required for chloroplast accumulation response 1 Contains a J-domain at the C-terminus which is similar to the J-domain of auxilin, a clathrin-uncoating factor in cow, yeast and worm. Arabidopsis contains 6 other proteins similar to auxilin. Expressed in leaves and stems, but not in roots. Localized in the cytoplasm. Required for the chloroplast accumulation response, but not for…	S109,S110,S111,S115,S134,S137	6	VNEsssLPGsRILSPAHKPESSSGTSSPsQFsLPAK,VNEsssLPGsRILSPAHKPESSSGTSSPsQFsLPAK,VNEsssLPGsRILSPAHKPESSSGTSSPsQFsLPAK,VNEsssLPGsRILSPAHKPESSSGTSSPsQFsLPAK,VNEsssLPGsRILSPAHKPESSSGTSSPsQFsLPAK,VNEsssLPGsRILSPAHKPESSSGTSSPsQFsLPAK	7.24677	0.05
AT2G04235.1	unknown protein	S633	1	FVSsPTNLSNATTSASENFVPLQDQEQHSK	7.34989	0.05
AT3G50110.1	PTEN 3 PTEN 3 (PEN3)	S541,S543	2	SNEKDDDVFsDsDGEEEGNSQSYSTNEK,SNEKDDDVFsDsDGEEEGNSQSYSTNEK	8.33354	0.05
AT2G32120.1	heat-shock protein 70T-2 heat-shock protein 70T-2 (HSP70T-2)	S10	1	aEAAYTVAsDSENTGEEK	8.52933	0.05
AT4G27980.1	Domain of unknown function (DUF3444) CONTAINS InterPro DOMAIN/s: Molecular chaperone, heat shock protein, Hsp40, DnaJ (InterPro:IPR015609)	T284	1	NDSDADSctPQAK	8.82065	0.05
AT5G57160.1	DNA ligase IV Encodes the Arabidopsis orthologue of the yeast and mammalian DNA ligase IV. Involved in the repair of DNA damage but, unlike in yeast, not required for T-DNA integration. Interacts with the Arabidopsis homologue of XRCC4. ATLIG4	S994,S997,S1058	3	ISGDETEEsDAsEEK,ISGDETEEsDAsEEK,IGGDEsDENDELDGNNNVSADAEEGNAAGR	9.16	0.05
AT5G16590.1	Leucine-rich repeat protein kinase family protein Leucine-rich repeat protein kinase family protein	S619,S624	2	SPAsPGPLsD,SPAsPGPLsD	9.91622	0.05
AT5G61000.1	Replication factor-A protein 1-related RPA70D	S438	1	EISMSSIGSGMsPSAK	10.1397	0.05
AT3G19895.1	RING/U-box superfamily protein RING/U-box superfamily protein	S551,S553	2	GGGLQAQPVEsNsL,GGGLQAQPVEsNsL	10.2648	0.05
AT4G00820.1	IQ-domain 17 IQ-domain 17 (iqd17)	S409	1	SNYsFTAR	10.4062	0.05
AT4G29000.1	Tesmin/TSO1-like CXC domain-containing protein Tesmin/TSO1-like CXC domain-containing protein	S442	1	SGPEESNsDGVDASK	11.5295	0.05
AT1G62050.1	Ankyrin repeat family protein Ankyrin repeat family protein	T530,S534	2	FVELPPAETFYtPLSsPR,FVELPPAETFYtPLSsPR	12.7229	0.05
AT4G39160.1	Homeodomain-like superfamily protein Homeodomain-like superfamily protein	S553	1	EGEEEEEAGAEAETTDVPENEEPEKsEETER	13.2796	0.05
AT2G17480.1	Seven transmembrane MLO family protein A member of a large family of seven-transmembrane domain proteins specific to plants, homologs of the barley mildew resistance locus o (MLO) protein. The Arabidopsis genome contains 15 genes encoding MLO proteins, with localization in plasma membrane. Phylogenetic analysis revealed four clades of closely-related AtMLO genes. ATMLO8 belongs to the clade III, …	T500	1	LGGDGSASPtASTVR	13.7271	0.05
AT3G23310.1	AGC (cAMP-dependent, cGMP-dependent and protein kinase C) kinase family protein AGC (cAMP-dependent, cGMP-dependent and protein kinase C) kinase family protein	S285	1	DFVVAHNLsGALQSDGRPVAPR	13.8763	0.05
AT4G31820.1	Phototropic-responsive NPH3 family protein A member of the NPY family genes (NPY1/AT4G31820, NPY2/AT2G14820, NPY3/AT5G67440, NPY4/AT2G23050, NPY5/AT4G37590). Encodes a protein with similarity to NHP3. Contains BTB/POZ domain. Promoter region has canonical auxin response element binding site and Wus binding site. Co-localizes to the late endosome with PID. Regulates cotyledon development through c…	S553	1	SSEVSSGSSQsPPAK	14.4616	0.05
AT1G01260.1	basic helix-loop-helix (bHLH) DNA-binding superfamily protein basic helix-loop-helix (bHLH) DNA-binding superfamily protein	S395	1	ASENNsDGEGGGEWADAVGADESGNNRPR	14.9432	0.05
AT1G68830.1	STT7 homolog STN7 STN7 protein kinase	T537,T541	2	LVKtVTEtIDEISDGRK,LVKtVTEtIDEISDGRK	14.9602	0.05
AT5G45330.1	decapping 5-like decapping 5-like (DCP5-L)	S109,S360	2	DLQVNPSPsAQSR,sPESFFDMDPSLQSR	16.5356	0.05
AT5G62560.1	RING/U-box superfamily protein with ARM repeat domain RING/U-box superfamily protein with ARM repeat domain	S221	1	NAMsFSSTDHSSSPMSPEEEEIFNK	17.4219	0.05
AT1G18840.1	IQ-domain 30 IQ-domain 30 (IQD30)	S75	1	HEDVsDDEIQVSEVQPTDSQDVASVPDDSLSESEK	17.5356	0.05
AT3G12950.1	Trypsin family protein Trypsin family protein	S52	1	ANYFSNLQKEEDDDDEVsPEPVSTEPK	19.4879	0.05
AT3G53390.1	Transducin/WD40 repeat-like superfamily protein Transducin/WD40 repeat-like superfamily protein	T536	1	IWTRPSESETQTNSSEANPTTALLStSFTK	20.602	0.05
AT1G80000.1	CASC3/Barentsz eIF4AIII binding CASC3/Barentsz eIF4AIII binding	S30,S415	2	EAsDDDEDDEEADDHDK,GTDQScTQLPGQVFNQHSAVISLLPsSPPK	20.7686	0.05
AT5G50310.1	Galactose oxidase/kelch repeat superfamily protein Galactose oxidase/kelch repeat superfamily protein	S368,S376	2	TLEAKPVAsNNDDEMDsTEEDESLAMIEQTDGVGSSDGISER,TLEAKPVAsNNDDEMDsTEEDESLAMIEQTDGVGSSDGISER	20.9386	0.05
AT5G01290.1	mRNA capping enzyme family protein mRNA capping enzyme family protein	S6	1	mDLNAsPQPEEDDEPFK	22.3922	0.05
AT1G24560.1	unknown protein	S12	1	aNGADEDAVLsDVESDEPAPVVLK	22.4555	0.05
AT1G80530.1	Major facilitator superfamily protein Major facilitator superfamily protein	S276	1	SSPLGsSDNLAK	22.6113	0.05
AT3G61480.1	Quinoprotein amine dehydrogenase, beta chain-like	S917	1	sSSFKEQSPHVASVK	23.2465	0.05
AT5G52580.1	RabGAP/TBC domain-containing protein RabGAP/TBC domain-containing protein	T183	1	tLSSLELPSSLPVASGQSVYPLDGGSSSENQR	24.055	0.05
AT5G28300.1	Duplicated homeodomain-like superfamily protein Duplicated homeodomain-like superfamily protein	S388	1	FTDHDLDVVQNPTsPSQDSSSLALR	24.326	0.05
AT2G28390.1	SAND family protein SAND family protein	S139	1	ADDGsEDEIREANVDGDTASQHEAAWLPGK	25.5819	0.05
AT5G67530.1	plant U-box 49 plant U-box 49 (PUB49)	S317	1	sFTSSAFTPVTK	26.1253	0.05
AT5G38600.1	Proline-rich spliceosome-associated (PSP) family protein / zinc knuckle (CCHC-type) family protein Proline-rich spliceosome-associated (PSP) family protein / zinc knuckle (CCHC-type) family protein	S30	1	NSLESGNGsPEANSLVGNDENVK	26.7807	0.05
AT5G57580.1	Calmodulin-binding protein Calmodulin-binding protein	S81	1	LTGSSGsSPK	27.3176	0.05
AT4G16110.1	response regulator 2 Encodes a pollen-specific transcription factor involved in the expression of nuclear genes for components of mitochondrial complex I in Arabidopsis. Acts in concert with other type-B ARRs in the cytokinin signaling pathway. AHK3 mediates cytokinin-induced phosphorylation of ARR2 on the Asp-80 residue. This phosphorylation plays a positive role of ARR2 in cytokinin-mediated co…	S588	1	ETDATVVGEHGQNLQsPSR	27.5007	0.05
AT4G31160.1	DDB1-CUL4 associated factor 1 Encodes a DCAF/DWD protein capable of interacting with DDB1 and associating with CUL4, likely as part of a nuclear ubiquitin ligase complex. DCAF1 appears to be required for plant embryogenesis and to affect several other developmental processes including leaf, shoot, and flower development. DDB1-CUL4 associated factor 1 (DCAF1)	S1243,S1775,T1783	3	QLTFSPsFSSQSR,RRPTDDDsDPDDDDETEDEDEDDEEEDDLDR,RRPTDDDsDPDDDDETEDEDEDDEEEDDLDR,RRPTDDDsDPDDDDETEDEDEDDEEEDDLDR	28.3743	0.05
AT3G29310.1	calmodulin-binding protein-related calmodulin-binding protein-related	S326,S327,S332	3	HDLTSSAEDDsVDGDEETLVMSR,HDLTSSAEDDsVDGDEETLVMSR,HDLTSSAEDDsVDGDEETLVMSR,HDLTSSAEDDsVDGDEETLVMSR	28.4699	0.05
AT2G17700.1	ACT-like protein tyrosine kinase family protein ACT-like protein tyrosine kinase family protein	T439	1	VQIESGVMtAETGTYR	31.4218	0.05
AT3G17850.1	Protein kinase superfamily protein Protein kinase superfamily protein	S16,S18	2	KSGsSSPDSSNSPR,SGSSsPDSSNSPR	31.7953	0.05
AT1G76850.1	exocyst complex component sec5 Encodes a member of the exocyst complex gene family. The exocyst is a protein complex involved in tethering vesicles to the plasma membrane during regulated or polarized secretion. exocyst complex component sec5 (SEC5A)	S5,S180	2	sSDsNDLDEDELLQMALK,VALTSLQsLPR	33.7029	0.05
AT1G65280.1	DNAJ heat shock N-terminal domain-containing protein DNAJ heat shock N-terminal domain-containing protein	S205	1	SLDDSsPLKETEK	34.6798	0.05
AT1G73980.1	Phosphoribulokinase / Uridine kinase family Phosphoribulokinase / Uridine kinase family	S490	1	APAsPATLPNQGFITQLSDQISTLNER	35.9018	0.05
AT4G19190.1	zinc knuckle (CCHC-type) family protein zinc knuckle (CCHC-type) family protein	S575,S576	2	KHELssEEEEGESR,KHELssEEEEGESR	36.5367	0.05
AT1G72650.1	TRF-like 6 Arabidopsis thaliana myb family transcription factor (At1g72650) TRF-like 6 (TRFL6)	S459	1	ASAAESNLNLSPsQLSSEVVNR	38.5052	0.05
AT4G32285.1	ENTH/ANTH/VHS superfamily protein ENTH/ANTH/VHS superfamily protein	S207	1	sFGDVNEIGAR	41.4512	0.05
AT3G04470.1	Ankyrin repeat family protein Ankyrin repeat family protein	T543,S547,S562	3	FEELQAAEEEFStPPSsPVFHDAK,FEELQAAEEEFStPPSsPVFHDAK,SSSSENSsPSWISWMR	41.8581	0.05
AT1G61040.1	plus-3 domain-containing protein Encodes a yeast Paf1C subunit homolog required for the expression of the MADS box gene FLC and other members of the FLC/MAF MADS-box gene family. vernalization independence 5 (VIP5)	Y82,S87,S94,S97	4	VEGGyGDGPsDREGDSsEEsDFGDDLYKNEEDR,VEGGyGDGPsDREGDSsEEsDFGDDLYKNEEDR,VEGGyGDGPsDREGDSsEEsDFGDDLYKNEEDR,VEGGyGDGPsDREGDSsEEsDFGDDLYKNEEDR	42.4377	0.05
AT2G26920.1	Ubiquitin-associated/translation elongation factor EF1B protein Ubiquitin-associated/translation elongation factor EF1B protein	S464	1	SPsPNHLNPNQVYQQLQYQNQK	43.2336	0.05
AT1G13190.1	RNA-binding (RRM/RBD/RNP motifs) family protein RNA-binding (RRM/RBD/RNP motifs) family protein	S534	1	DRDsDEFDR	46.4399	0.05
AT2G25430.1	epsin N-terminal homology (ENTH) domain-containing protein / clathrin assembly protein-related epsin N-terminal homology (ENTH) domain-containing protein / clathrin assembly protein-related	S221	1	sYGDMTEMGGGGGGGGR	49.7145	0.05
AT3G28860.1	ATP binding cassette subfamily B19 Belongs to the family of ATP-binding cassette (ABC) transporters. Also known as AtMDR11 and PGP19. Possibly regulates auxin-dependent responses by influencing basipetal auxin transport in the root. Acts upstream of phyA in regulating hypocotyl elongation and gravitropic response. Exerts nonredundant, partially overlapping functions with the ABC transporter encod…	S614,S645	2	DFSNPsTR,NLSYsYSTGADGR	50.9724	0.05
AT3G26560.1	ATP-dependent RNA helicase, putative ATP-dependent RNA helicase, putative	S411	1	YSVDMsPVK	54.4664	0.05
AT3G51850.1	calcium-dependent protein kinase 13 member of Calcium Dependent Protein Kinase calcium-dependent protein kinase 13 (CPK13)	S522	1	DGsLNLGNE	55.0143	0.05
AT2G34750.1	RNA polymerase I specific transcription initiation factor RRN3 protein RNA polymerase I specific transcription initiation factor RRN3 protein	S607,S609,S612	3	IRPsTsPEsL,IRPsTsPEsL,IRPsTsPEsL	59.3924	0.05
AT4G37120.1	Pre-mRNA splicing Prp18-interacting factor Encodes a zinc finger containing protein similar to step II splicing factors that is similar to SMP1. SMP2 is also reduced in SMP1 epigenetic alleles	T192	1	NNNENGDDAtSDGEEDLDDLRVDEAK	61.1258	0.05
AT3G18230.1	Octicosapeptide/Phox/Bem1p family protein Octicosapeptide/Phox/Bem1p family protein	S41	1	SVAVQQPIDGsPR	62.3283	0.05
AT1G26270.1	Phosphatidylinositol 3- and 4-kinase family protein Phosphatidylinositol 3- and 4-kinase family protein	S571	1	sADEQIPSSTSFVK	63.1239	0.05
AT5G19450.1	calcium-dependent protein kinase 19 calcium-dependent protein kinase (CDPK19) mRNA, complete calcium-dependent protein kinase 19 (CDPK19)	S526	1	EGsLQLEGEN	68.4095	0.05
AT5G46760.1	Basic helix-loop-helix (bHLH) DNA-binding family protein Basic helix-loop-helix (bHLH) DNA-binding family protein	S376,S379	2	SAANDsDHsDLEASVVK,SAANDsDHsDLEASVVK	160.771	0.05
AT5G40030.1	Protein kinase superfamily protein Protein kinase superfamily protein	T5,S10,S15,S16	4	MSKQtPNLEsLQDcssSNYNNANASPVSGSASFKTSSNGSEDVR,MSKQtPNLEsLQDcssSNYNNANASPVSGSASFKTSSNGSEDVR,MSKQtPNLEsLQDcssSNYNNANASPVSGSASFKTSSNGSEDVR,MSKQtPNLEsLQDcssSNYNNANASPVSGSASFKTSSNGSEDVR	4.96416	0.06
AT5G05240.1	Uncharacterised conserved protein (UCP030365) Uncharacterised conserved protein (UCP030365)	S284	1	HSNSADGsPRK	5.94411	0.06
AT2G28130.1	unknown protein	S61	1	VYHsDDDEQGQVDK	6.21286	0.06
AT5G52910.1	timeless family protein homolog of Drosophila timeless TIMELESS (ATIM)	S1001,S1002,S1006	3	DDHDDssADEsEDETLLAFK,DDHDDssADEsEDETLLAFK,DDHDDssADEsEDETLLAFK	6.26545	0.06
AT3G12340.1	FKBP-like peptidyl-prolyl cis-trans isomerase family protein FKBP-like peptidyl-prolyl cis-trans isomerase family protein	S304	1	SSAIIIDsDDGEGK	7.13398	0.06
AT3G19080.1	SWIB complex BAF60b domain-containing protein SWIB complex BAF60b domain-containing protein	S96,S98	2	AEIEGGDGEDLDGDGsGsEEEKEERPVK,AEIEGGDGEDLDGDGsGsEEEKEERPVK	8.64836	0.06
AT4G35560.1	Transducin/WD40 repeat-like superfamily protein Transducin/WD40 repeat-like superfamily protein	S842	1	DNSVcHEGIITSSsPR	8.85422	0.06
AT1G73150.1	global transcription factor group E3 Bromodomain and extra terminal domain family protein. Binds to acetyl-histone H3. Binding is reduced when GTE3 is SUMOylated by SIZ1. global transcription factor group E3 (GTE3)	S281	1	AEsMTNPVKPAVLPVVPEK	9.20174	0.06
AT4G03250.1	Homeodomain-like superfamily protein Homeodomain-like superfamily protein	S285	1	LHSPDPDsEDDEHDDDDNIMVGMEPGLR	10.8197	0.06
AT5G61900.1	Calcium-dependent phospholipid-binding Copine family protein Encodes a plasma-membrane localized, copine-like protein, which is a member of a newly identified class of calcium-dependent, phospholipid binding proteins that are present in a wide range of organisms. Mutants exhibit temperature-sensitive growth defects and increased hypersensitive response where permissive conditions are low temperat…	S6,T30,S40	3	mGNccsDVASGAGATAGVGGSGSSAALGAtNDALDYYLKsK,mGNccsDVASGAGATAGVGGSGSSAALGAtNDALDYYLKsK,mGNccsDVASGAGATAGVGGSGSSAALGAtNDALDYYLKsK	11.0835	0.06
AT1G17790.1	DNA-binding bromodomain-containing protein DNA-binding bromodomain-containing protein	S42,S46	2	SVPLVsPSNsFASEDDHHMLK,SVPLVsPSNsFASEDDHHMLK	13.7149	0.06
AT4G27430.1	COP1-interacting protein 7 Positive regulator of light-regulated genes. Novel nuclear protein which requires light for its high level expression. COP1-interacting protein 7 (CIP7)	S992	1	HYSEDVGEVQASQEKPVsPK,HYSEDVGEVQASQEKPVsPKK	14.5166	0.06
AT4G14840.1	unknown protein	S11	1	mDMDQEIGQNsPGFDGESVVSMSNR	14.7351	0.06
AT1G50120.1	FUNCTIONS IN: molecular_function unknown	S267,S270	2	TFGSSLsLNsGPR,TFGSSLsLNsGPR	14.8615	0.06
AT2G22840.1	growth-regulating factor 1 Growth regulating factor encoding transcription activator. One of the nine members of a GRF gene family, containing nuclear targeting domain. Mutants result in smaller leaves indicating the role of the gene in leaf development. Expressed in root, shoot and flower growth-regulating factor 1 (GRF1)	S477	1	FGSsPTGVLQK	16.3349	0.06
AT4G22350.2	Ubiquitin C-terminal hydrolases superfamily protein Ubiquitin C-terminal hydrolases superfamily protein	S29	1	SDsPPPPLGFNNPLLPFANAYDDDNNQQNK	16.7643	0.06
AT5G01400.1	HEAT repeat-containing protein Encodes a Symplekin/Pta1 homologue which would have the potential to interact with either ESP1 or AtCstF64. ENHANCED SILENCING PHENOTYPE 4 (ESP4)	S1334,S1337,T1441,S1456	4	SEMSQsQNSPIDTGR,SEMSQsQNSPIDTGR,DDDEKIDDTAtSENEVTEIEK,SKESsEEEEEEEEEEE	17.373	0.06
AT2G30710.1	Ypt/Rab-GAP domain of gyp1p superfamily protein Ypt/Rab-GAP domain of gyp1p superfamily protein	S56	1	sLSENDAGRNELFESPVEVEDHNSSK	17.6357	0.06
AT3G58760.1	Integrin-linked protein kinase family Integrin-linked protein kinase family	S18	1	QSsLAPESR	18.7623	0.06
AT4G00231.1	ARM repeat superfamily protein maternal effect embryo arrest 50 (MEE50)	S357	1	ALNQsPSSSSSSLKPcPYR	19.12	0.06
AT2G12550.1	ubiquitin-associated (UBA)/TS-N domain-containing protein ubiquitin-associated (UBA)/TS-N domain-containing protein	S509	1	ASTSsDGMEEERDSEIEDEIADEIAR	23.0273	0.06
AT3G19670.1	pre-mRNA-processing protein 40B Binds the carboxyl-terminal domain (CTD) of the largest subunit of RNA polymerase II and functions as a scaffold for RNA processing machineries. Ubiquitously expressed and localize to the nucleus. pre-mRNA-processing protein 40B (PRP40B)	S349	1	qPASVPGSSsPVENVDR,qPASVPGSSsPVENVDR	23.3751	0.06
AT2G03070.1	mediator subunit 8 Encodes a subunit of the Mediator complex. Regulates plant defense and flowering. mediator subunit 8 (MED8)	S293	1	ATGMVNVPsPQHQIQQQQFQQQQQR	24.0034	0.06
AT1G27750.1	nucleic acid binding nucleic acid binding	S397	1	LEDcQMDsDEDDYGK	25.0196	0.06
AT4G19490.1	VPS54 Putative homolog of yeast Vps54. Thought to associate with POK and ATVPS53 in a plant GARP-like complex involved in the membrane trafficking system. VPS54	S39	1	sISDASSQSLSSILNNPHGGK	25.4214	0.06
AT3G17205.1	ubiquitin protein ligase 6 ubiquitin protein ligase 6 (UPL6)	S377,S378	2	QGssDEDDMLIDDVPGLVLNK,QGssDEDDMLIDDVPGLVLNK	27.4883	0.06
AT1G53720.1	cyclophilin 59 Encodes a cyclophilin, member of a family modular proteins consisting of a peptidyl-prolyl cis? trans isomerase (PPIase) domain, followed by an RNA recognition motif (RRM), and a C-terminal domain enriched in charged amino acids. Interacts with with SCL33/SR33 and with a majority of Arabidopsis SR proteins and the largest subunit of RNA polymerase II. Localizes to the nucleus, but …	S180	1	HTHILDDPFDDPPQLAEMMPDAsPEGKPK	27.9922	0.06
AT1G32810.2	RING/FYVE/PHD zinc finger superfamily protein RING/FYVE/PHD zinc finger superfamily protein	S963	1	KLDAAEEDsDENESSK,LDAAEEDsDENESSK	29.8718	0.06
AT5G64070.1	phosphatidylinositol 4-OH kinase beta1 Encodes a phosphatidylinositol 4-OH kinase, PI-4Kbeta1. Arabidopsis contains 12 PI-4Ks in three separate families: PI-4Kalphs, PI-4kbeta, and PI-4Kgamma. PI-4Kbeta1 is 83% identical to PI-4kbeta2 encoded by At5g09350. Interacts with the RabA4b GTPase. Important for polarized root hair growth as the loss of this gene and its close relative PI-4kbeta2, leads t…	S449,S454	2	VDDGNEsEGDESPEFSLFK,VDDGNEsEGDESPEFSLFK,VDDGNEsEGDESPEFSLFK	32.9467	0.06
AT3G20250.1	pumilio 5 Encodes a member of the Arabidopsis Pumilio (APUM) proteins containing PUF domain (eight repeats of approximately 36 amino acids each). PUF proteins regulate both mRNA stability and translation through sequence-specific binding to the 3' UTR of target mRNA transcripts. pumilio 5 (PUM5)	S62,S303	2	SEsAPPSMEGSFAALR,QASHEDNNLSVFGAsPPSSVASR	33.1289	0.06
AT5G18500.1	Protein kinase superfamily protein Protein kinase superfamily protein	S51	1	SSsNLIPVSR	33.1544	0.06
AT5G16260.1	RNA binding (RRM/RBD/RNP motifs) family protein Encodes a RNA binding protein ELF9 (EARLY FLOWERING9). Loss of ELF9 function in the Wassilewskija ecotype causes early flowering in short days. ELF9 reduces SOC1 (SUPPRESSOR OF OVEREXPRESSION OF CO1) transcript levels, possibly via nonsense-mediated mRNA decay. EARLY FLOWERING 9 (ELF9)	S156	1	ASsPPEGEDEFTDDDGTK	33.4631	0.06
AT5G14420.1	RING domain ligase2 RING domain ligase2 (RGLG2)	S392	1	LPsFKPSVPPHPTEGYHVR	35.3485	0.06
AT1G43910.1	P-loop containing nucleoside triphosphate hydrolases superfamily protein P-loop containing nucleoside triphosphate hydrolases superfamily protein	S458	1	KGEDSsVEEEGEIEDAETK	39.6202	0.06
AT5G16270.1	sister chromatid cohesion 1 protein 4 Encodes a SCC1/REC8 ortholog that may be involved in mitosis and may represent a mitotic cohesin. sister chromatid cohesion 1 protein 4 (SYN4)	S189,T461	2	DVIGsDDEGVPGIDHNAYLDAAAPGIK,QGDGNDFMVEStPDKEDPGTcNDDAGNNNITGK	40.0077	0.06
AT2G33610.1	switch subunit 3 Homologous to yeast SWI3 & RSC8, components of the SWI/SNF and RSC chromatin remodeling complexes. Interacts with BSH, AtSWI3A, SWI3C and FCA. Expressed ubiquitously. switch subunit 3 (SWI3B)	S307,S308	2	DSDIPESEGIDKDGsSPNK,ESDSEDGLEMFDQIKDSDIPESEGIDKDGSsPNK	43.3154	0.06
AT2G41140.1	CDPK-related kinase 1 Encodes CDPK-related kinase 1 (CRK1). CDPK-related kinase 1 (CRK1)	S42,S48	2	SSGFPFYsPSPVPsLFK,SSGFPFYsPSPVPsLFK	44.1102	0.06
AT4G13510.1	ammonium transporter 1	S488	1	sPSPSGANTTPTPV	45.5602	0.06
AT3G11000.1	DCD (Development and Cell Death) domain protein DCD (Development and Cell Death) domain protein	S406	1	sPcGSSYVSAGTGDVVDDIGR	45.581	0.06
AT3G62330.1	Zinc knuckle (CCHC-type) family protein Zinc knuckle (CCHC-type) family protein	S6,S44	2	mESTRsDPELDDDFSEIYK,QRsEERcDEEEEQLPDPNSVPTDFTSR	46.5579	0.06
AT5G18580.1	tonneau 2 (TON2) fass mutants have aberrant cell shapes due to defects in arrangement of cortical microtubules. Encodes a protein highly conserved in higher plants and similar in its C-terminal part to B' regulatory subunits of type 2A protein phosphatases. Interacts with an Arabidopsis type A subunit of PP2A in the yeast two-hybrid system. FASS 1 (FASS)	S6	1	mYSGSsDGESHDTSTQR	54.4597	0.06
AT3G01560.1	Protein of unknown function (DUF1421) CONTAINS InterPro DOMAIN/s: Ubiquitin-associated/translation elongation factor EF1B, N-terminal, eukaryote (InterPro:IPR015940), Protein of unknown function DUF1421 (InterPro:IPR010820), UBA-like (InterPro:IPR009060)	S107	1	VNWSASDYKPVSTTSPNTNFGsLDSIEPSK	54.6666	0.06
AT3G26744.1	basic helix-loop-helix (bHLH) DNA-binding superfamily protein Encodes a MYC-like bHLH transcriptional activator that binds specifically to the MYC recognition sequences in the CBF3 promoter. Mutants are defective in cold-regulated gene expression. Cold stress triggers protein degradation of nuclear GFPICE1 protein, and the RING finger protein HOS1 is required. Sumoylation of ICE1 controls CBF3/DR…	S403	1	VKEELcPSSLPsPK	71.2224	0.06
AT5G58950.1	Protein kinase superfamily protein Protein kinase superfamily protein	S99	1	sVSPSPQMAVPDVFK	75.6691	0.06
AT5G46840.1	RNA-binding (RRM/RBD/RNP motifs) family protein RNA-binding (RRM/RBD/RNP motifs) family protein	S96	1	KLTDsGDEKETISEAVEESGLVSK	93.185	0.06
AT1G76700.1	DNAJ heat shock N-terminal domain-containing protein DNAJ heat shock N-terminal domain-containing protein	S345	1	NHDEDTSTsPK	8.26698	0.07
AT4G17410.1	DWNN domain, a CCHC-type zinc finger DWNN domain, a CCHC-type zinc finger	S717,S752,S800	3	SSsDPTVEIDDNNK,SsPAPPESSVAPVSSGR,sPSVAPSDAGDEHFR	12.3011	0.07
AT5G25580.1	BEST Arabidopsis thaliana protein match is: DDT domain superfamily (TAIR:AT1G18950.1)	T338	1	MISDAVEETEDtDGDEVEGR	12.3726	0.07
AT1G74860.1	unknown protein	S277	1	DGEAPIVSPNsSQK	12.5753	0.07
AT3G01810.1	FUNCTIONS IN: molecular_function unknown	T874	1	AYtSDDELDELSSPLAVVVLQQAGSK	14.8569	0.07
AT5G37190.1	COP1-interacting protein 4 COP1-interacting protein 4, a nuclear-localized positive regulator of arabidopsis photomorphogenesis COP1-interacting protein 4 (CIP4)	S200,S703	2	VKGEVVSQScAVsPR,VQPsSSGTSQLQSR	17.2734	0.07
AT4G26650.2	RNA-binding (RRM/RBD/RNP motifs) family protein RNA-binding (RRM/RBD/RNP motifs) family protein	S294	1	IPGNQYFNSAsPNR	17.3122	0.07
AT1G79350.1	RING/FYVE/PHD zinc finger superfamily protein embryo defective 1135 (EMB1135)	S633,S649	2	FVEENYPLPEQPEPLsEDDSVK,RHSAsPGVSIR	18.032	0.07
AT2G43410.2	RNA binding FPA is a gene that regulates flowering time in Arabidopsis via a pathway that is independent of daylength (the autonomous pathway). Mutations in FPA result in extremely delayed flowering. Double mutants with FCA have reduced fertility and single/double mutants have defects in siRNA mediated chromatin silencing. FPA	S407	1	DGsVDGFTPMGVDER	19.1004	0.07
AT1G28110.1	serine carboxypeptidase-like 45 serine carboxypeptidase-like 45 (SCPL45)	S258	1	GSmsSmcSKVmSQVSTETSRFVDK	19.4627	0.07
AT2G44440.1	Emsy N Terminus (ENT) domain-containing protein Emsy N Terminus (ENT) domain-containing protein	S419	1	LGDIsDGENEGAFR	19.819	0.07
AT2G16390.1	SNF2 domain-containing protein / helicase domain-containing protein Putative chromatin remodeling protein, member of a plant-specific subfamily of SWI2/SNF2-like proteins. Mutations nearly eliminate non-CpG methylation at a target promoter but do not affect rDNA or centromere methylation. Cooperates with PolIVb to facilitate RNA-directed de novo methylation and silencing of homologous DNA. Endoge…	S139	1	ALcVVPSSSEIVLLDsDDEDNER	20.2832	0.07
AT3G18240.1	Ribosomal protein S24/S35, mitochondrial Ribosomal protein S24/S35, mitochondrial	T117	1	HAEtDDELLEK	21.8023	0.07
AT3G22190.1	IQ-domain 5 IQ-domain 5 (IQD5)	S42	1	KNsVDFDFEK	22.7354	0.07
AT5G11060.1	KNOTTED1-like homeobox gene 4 A member of Class II KN1-like homeodomain transcription factors (together with KNAT3 and KNAT5), with greatest homology to the maize knox1 homeobox protein. Expression regulated by light. Detected in all tissues examined, but most prominent in leaves and young siliques. Transient expression of GFP translational fusion protein suggests bipartite localization in nucleu…	S78	1	SSsFLQR	24.7628	0.07
AT2G47210.1	myb-like transcription factor family protein myb-like transcription factor family protein	S249,S269,T271,S274	4	RAEEPDVsANENAGLDK,ADGVVPGRSVsPtSNSQLPATAVAPSTLTMADYASTLASLR,ADGVVPGRSVsPtSNSQLPATAVAPSTLTMADYASTLASLR,SVSPTSNsQLPATAVAPSTLTMADYASTLASLR	25.0385	0.07
AT1G72390.1	CONTAINS InterPro DOMAIN/s: Spt20 family (InterPro:IPR021950)	S430,S536,S1259	3	FsPHQMEGVMNQEGGPMQFPASQQGGMK,ISAQsPR,TPMsPQQVNQR	25.0574	0.07
AT1G79570.1	Protein kinase superfamily protein with octicosapeptide/Phox/Bem1p domain Protein kinase superfamily protein with octicosapeptide/Phox/Bem1p domain	S323,S655,S658,T1125,S1128	5	NSTLLGLDSSsANNLAELDVR,sDNSLSSQFVTSESPANTAQQDSGK,LSKSDNsLSSQFVTSESPANTAQQDSGK,NtLVsGGVR,NtLVsGGVR	25.4579	0.07
AT3G10730.1	SAD1/UNC-84 domain protein 2 Encodes a member of the Sad1/UNC-84 (SUN)-domain proteins: AtSUN1(At5g04990), AtSUN2(AT3G10730). SUN domain proteins are part of the cytoskeletal-nucleoskeletal bridging complexes. AtSUN1 and AtSUN2 are localized to the nuclear envelope and are present as homomers and heteromers in vivo. SAD1/UNC-84 domain protein 2 (SUN2)	T78,T80	2	KSGStAtGTNTTTTQR,KSGStAtGTNTTTTQR	29.0036	0.07
AT3G58690.1	Protein kinase superfamily protein Protein kinase superfamily protein	S382	1	LSGcSSsFSLAR	29.9686	0.07
AT3G62240.1	RING/U-box superfamily protein RING/U-box superfamily protein	S397,S525	2	YLQAVGsFGGGGSR,IPHSsSAPNLSDTR	30.8378	0.07
AT5G64090.1	FUNCTIONS IN: molecular_function unknown	S11	1	mDFSVKPSGGsPSPSSSTSSSTPHR	32.059	0.07
AT5G12480.2	calmodulin-domain protein kinase 7 calmodulin-domain protein kinase CDPK isoform 7 (CPK7) calmodulin-domain protein kinase 7 (CPK7)	S434	1	DGsLQLEGET	34.536	0.07
AT3G02830.1	zinc finger protein 1 Encodes a zinc finger protein. zinc finger protein 1 (ZFN1)	T355	1	VFTYDNtASETDEVVETSTGK	34.5531	0.07
AT1G79090.1	FUNCTIONS IN: molecular_function unknown	S340,S342,S343	3	SSsSGNYDGMLGFGDLR,SSsSGNYDGMLGFGDLR,SSsSGNYDGMLGFGDLR,SSsSGNYDGMLGFGDLR,SSsSGNYDGMLGFGDLR,SSsSGNYDGMLGFGDLR	35.4206	0.07
AT5G53540.1	P-loop containing nucleoside triphosphate hydrolases superfamily protein P-loop containing nucleoside triphosphate hydrolases superfamily protein	S402	1	NIQPDSQDSYQQHPSEGDsE	36.7172	0.07
AT2G43790.1	MAP kinase 6 Encodes a MAP kinase induced by pathogens, ethylene biosynthesis, oxidative stress and osmotic stress.Also involved in ovule development. Homozygous mutants in a MPK3 heterozygous background are female sterile due to defects in integument development.MPK6 appears to be associated with the microsomal compartment and may be involved in mediating secretory processes. MAP kinase 6 (MPK6)	T221,Y223	2	VTSESDFMtEyVVTR,VTSESDFMtEyVVTR	38.0299	0.07
AT3G19120.1	PIF / Ping-Pong family of plant transposases PIF / Ping-Pong family of plant transposases	S78,S80,S82	3	SSTESSSSSEsPsPsPPPPLADGDYSVAAFR,SSTESSSSSEsPsPsPPPPLADGDYSVAAFR,SSTESSSSSEsPsPsPPPPLADGDYSVAAFR	43.0691	0.07
AT3G53710.1	ARF-GAP domain 6 A member of ARF GAP domain (AGD), A thaliana has 15 members, grouped into four classes. ARF-GAP domain 6 (AGD6)	S188	1	SKsSEDIYTR	44.161	0.07
AT3G63000.1	NPL4-like protein 1 NPL4-like protein 1 (NPL41)	S104	1	GGPAVTPAGsFGR	65.0685	0.07
AT1G54080.1	oligouridylate-binding protein 1A oligouridylate-binding protein 1A (UBP1A)	S236	1	GATFGEDKHsSDGK	68.3571	0.07
AT1G79930.1	heat shock protein 91 encodes high molecular weight heat shock protein 70 not a HSP90 homolog, mRNA is constitutively expressed but transiently induced after heat shock heat shock protein 91 (HSP91)	S830	1	GGEQADEGKSEPEQPASAEPMETENPAEGsT	73.2919	0.07
AT5G58720.1	smr (Small MutS Related) domain-containing protein smr (Small MutS Related) domain-containing protein	S515	1	EFSFLDTEsDSDE	78.0858	0.07
AT3G06868.1	unknown protein	S237	1	sFSGDFFER	6.29823	0.08
AT4G29860.1	Transducin/WD40 repeat-like superfamily protein Encodes a WD repeat protein with seven WD repeat motifs, predicted to function in protein-protein interaction. Mutations caused defects in both embryo and seedling development. EMBRYO DEFECTIVE 2757 (EMB2757)	S206	1	IIQLPQSSPDEsPNASTK	6.45609	0.08
AT1G73450.1	Protein kinase superfamily protein Protein kinase superfamily protein	S426,S483,S616,S617,S691	5	NEYWDsDEYEDDGDIGYVR,DANKDEDDQsYAEDESYLSGER,DSLAGGssEGDFEYSR,DSLAGGssEGDFEYSR,DGQLMHAEsSK	7.64538	0.08
AT5G50840.1	CONTAINS InterPro DOMAIN/s: Taxilin (InterPro:IPR019132)	S3,S30	2	mEsPHSNLLPEVDSLPDGFVDGATEPPLNsPK,mEsPHSNLLPEVDSLPDGFVDGATEPPLNsPK	9.67547	0.08
AT1G14590.1	Nucleotide-diphospho-sugar transferase family protein Nucleotide-diphospho-sugar transferase family protein	T13,S15,S19,S20,S38	5	FHtAsLEAssSANNPFAEGSGEmSPGPsIPLRR,FHtAsLEAssSANNPFAEGSGEmSPGPsIPLRR,FHtAsLEAssSANNPFAEGSGEmSPGPsIPLRR,FHtAsLEAssSANNPFAEGSGEmSPGPsIPLRR,FHtAsLEAssSANNPFAEGSGEmSPGPsIPLRR	10.2078	0.08
AT5G20540.1	BREVIS RADIX-like 4 Belongs to five-member BRX gene family. Arabidopsis BRX genes share high levels of similarity among each others, with several conserved domains. The most distinct is BRX domain - highly conserved in all BRX genes among distantly related species. This protein-protein interaction domain is required and sufficient for BRX activity. BREVIS RADIX-like 4 (BRXL4)	S92	1	SNsSITATAAVAATQQQQPR	12.081	0.08
AT1G80950.1	Phospholipid/glycerol acyltransferase family protein Phospholipid/glycerol acyltransferase family protein	S28	1	SEsDLAAAIEELDK	12.4155	0.08
AT5G47790.1	SMAD/FHA domain-containing protein SMAD/FHA domain-containing protein	S34	1	SQTSEPFSVSANPPPVVQQHLsPEALSGQK	13.2245	0.08
AT2G27090.1	Protein of unknown function (DUF630 and DUF632) Protein of unknown function (DUF630 and DUF632)	S224,S227	2	EEsRDsDDDEFDEPTSDTLVR,EEsRDsDDDEFDEPTSDTLVR	14.8952	0.08
AT5G60940.1	Transducin/WD40 repeat-like superfamily protein Transducin/WD40 repeat-like superfamily protein	S4	1	GNsGDLEQALQDGNIFR	14.9001	0.08
AT1G05805.1	basic helix-loop-helix (bHLH) DNA-binding superfamily protein basic helix-loop-helix (bHLH) DNA-binding superfamily protein	S144,S189	2	sSPADFFTYLASDK,qRsSPADFFTYLASDK,qRsSPADFFTYLASDK,SQLsFTNHDSLAR	14.9394	0.08
AT2G42200.1	squamosa promoter binding protein-like 9 Encodes a putative transcriptional regulator that is involved in the vegetative to reproductive phase transition. Expression is regulated by MIR156b. SPL activity nonautonomously inhibits initiation of new leaves at the shoot apical meristem. squamosa promoter binding protein-like 9 (SPL9)	S317	1	DNDNDMsPVLNLGR	17.3312	0.08
AT4G25520.1	SEUSS-like 1 SEUSS-like 1 (SLK1)	S599	1	QEGFSSQNPTPNSNQsPSSSSQQR	17.5884	0.08
AT3G10040.1	sequence-specific DNA binding transcription factors sequence-specific DNA binding transcription factors	S11	1	mESNVMFSGFsPR	17.86	0.08
AT5G09850.1	Transcription elongation factor (TFIIS) family protein Transcription elongation factor (TFIIS) family protein	S219	1	FNQPGDLEPPSLIADEDsPVQK	18.297	0.08
AT4G02220.1	zinc finger (MYND type) family protein / programmed cell death 2 C-terminal domain-containing protein zinc finger (MYND type) family protein / programmed cell death 2 C-terminal domain-containing protein	T274,S277	2	EFVLINEDESEYDtEMsGDDEVAKPLVSK,EFVLINEDESEYDtEMsGDDEVAKPLVSK	19.8676	0.08
AT5G57100.1	Nucleotide/sugar transporter family protein Nucleotide/sugar transporter family protein	S25	1	RKDsDAGER	20.6511	0.08
AT1G53590.1	Calcium-dependent lipid-binding (CaLB domain) family protein NTMC2T6.1	S548	1	KEEFLIGSIEEESQSQsPR	20.8863	0.08
AT2G30530.1	unknown protein	S131	1	AFLDEDDPNQLPQsPK	22.5159	0.08
AT1G32360.1	Zinc finger (CCCH-type) family protein Zinc finger (CCCH-type) family protein	S68	1	GsPSSSSATTTSAASNR	24.6128	0.08
AT1G21560.2	unknown protein	S61	1	TNPSNIQQVVSAVAsDDDGDDDDDWGTK	24.951	0.08
AT3G50910.1	unknown protein	S330	1	EQMAQVGLFVPIDPTASTNNmNLsEELRcQLEIAR	25.2384	0.08
AT1G16270.1	Protein kinase superfamily protein with octicosapeptide/Phox/Bem1p domain Protein kinase superfamily protein with octicosapeptide/Phox/Bem1p domain	S671,T1024,S1027	3	TVsGGGIETEAR,NtLVsGGVR,NtLVsGGVR	25.5183	0.08
AT1G13220.2	nuclear matrix constituent protein-related Encodes a nuclear coiled-coil protein related to the carrot peripheral nuclear protein NMCP1 that is involved in the determination of plant nuclear structure. LITTLE NUCLEI2 (LINC2)	S905,S908	2	VQETsEGSQLSEFQSSR,VQETsEGSQLSEFQSSR,VQETsEGSQLSEFQSSR	25.8959	0.08
AT2G18220.1	Noc2p family Noc2p family	T102	1	FDATEIEDDADVEPDtDLEDTEKEGDDEATK	26.3204	0.08
AT1G56020.1	unknown protein	S308	1	SSsSPGSFTGGPR	26.6539	0.08
AT1G75230.1	DNA glycosylase superfamily protein DNA glycosylase superfamily protein	S84	1	KLsPDDDASDGFNPEHNLSQMTTTKPATK	27.561	0.08
AT1G80680.1	SUPPRESSOR OF AUXIN RESISTANCE 3 Mutant has early-flowering phenotype, encodes a putative nucleoporin. Required for the activation of downstream defense pathways by the snc1 mutation. Involved in basal resistance against bacterial pathogens. SUPPRESSOR OF AUXIN RESISTANCE 3 (SAR3)	S193,S523	2	FGLsDDEAEDIAMDDAPGLGDPVGLDGK,LMYAAsDNEEDVMQDVK,LMYAAsDNEEDVMQDVKEDSAK	28.8602	0.08
AT3G17880.2	tetraticopeptide domain-containing thioredoxin Encodes a thioredoxin-like disulfide reductase. The protein interacts with the yeast Hsp70 protein Ssb2 in vitro. This interaction is sensitive to the redox status of the thioredoxin domain of AtTDX. tetraticopeptide domain-containing thioredoxin (TDX)	S70	1	HDDDDDDIMEsDVELDNSDVVEPDNEPPQPMGDPTAEVTDENRDDAQSEK	31.0792	0.08
AT1G72340.1	NagB/RpiA/CoA transferase-like superfamily protein NagB/RpiA/CoA transferase-like superfamily protein	S18	1	SSNsPPMADTTR	35.8176	0.08
AT1G68070.1	Zinc finger, C3HC4 type (RING finger) family protein Zinc finger, C3HC4 type (RING finger) family protein	S143	1	SRPGDLEAAQATNQDsEDEDNDER	39.8436	0.08
AT1G63980.1	D111/G-patch domain-containing protein D111/G-patch domain-containing protein	S94,S100	2	NDDDsDKEDEsEDDAVK,NDDDsDKEDEsEDDAVK	49.606	0.08
AT5G01160.1	RING/U-box superfamily protein RING/U-box superfamily protein	S229	1	SQSGFSQVQNYPPDSDNSRPPGFETAsPKPGIR	50.8601	0.08
AT1G05270.1	TraB family protein TraB family protein	S64	1	GSDSVFsGGDGGGADDDGGEcSSEATKVELPEELAK	58.8561	0.08
AT4G31420.1	Zinc finger protein 622 Zinc finger protein 622	S128,S137	2	GSIDDDsEDEWVEVDsDEELAAEEASDSLSK,GSIDDDsEDEWVEVDsDEELAAEEASDSLSK	59.0825	0.08
AT3G63500.2	Protein of unknown function (DUF1423) Protein of unknown function (DUF1423)	S7,S78,S472	3	SsDDLDFcNDK,SEsAcFSR,GFELFSSsPVR	72.7257	0.08
AT5G66880.1	sucrose nonfermenting 1(SNF1)-related protein kinase 2.3 encodes a member of SNF1-related protein kinases (SnRK2) whose activity is activated by ionic (salt) and non-ionic (mannitol) osmotic stress. Enzyme involved in the ABA signaling during seed germination, dormancy and seedling growth. sucrose nonfermenting 1(SNF1)-related protein kinase 2.3 (SNRK2.3)	S167,S168	2	ssVLHSQPKSTVGTPAYIAPEVLLR,ssVLHSQPKSTVGTPAYIAPEVLLR	72.9488	0.08
AT1G31090.1	F-box family protein F-box family protein	Y150,S153	2	yRDsGR,yRDsGR	0.0509961	0.09
AT3G12710.1	DNA glycosylase superfamily protein DNA glycosylase superfamily protein	S54	1	KSKsFK	2.98994	0.09
AT5G53220.1	unknown protein	S103	1	VIAsDDDDDADDDDEDNIPISILK	8.64279	0.09
AT1G32730.1	unknown protein	S286	1	LcGQVsPTAASEK	8.74435	0.09
AT2G18410.1	unknown protein	S364	1	DSDDEHPDsDEDPDDDLDI	11.9827	0.09
AT1G53165.1	Protein kinase superfamily protein ATMAP4K ALPHA1	S547,S653	2	SQQVsDDEEDDSK,EFsSNANFSPLAR	14.2579	0.09
AT3G19260.1	LAG1 homologue 2 LAG1 homolog . Loss of function mutant is sensitive to AAL-toxin. LOH2 is presumed to function in sphingolipid metabolism. LAG1 homologue 2 (LOH2)	S289,S291	2	VGEDIRsDsEDDDD,VGEDIRsDsEDDDD	14.6642	0.09
AT5G19050.1	alpha/beta-Hydrolases superfamily protein alpha/beta-Hydrolases superfamily protein	S58	1	SSsMAGGGSGSGDYGGPIK	16.8015	0.09
AT3G06340.1	DNAJ heat shock N-terminal domain-containing protein DNAJ heat shock N-terminal domain-containing protein	S345	1	VsYNENLSDDDVDLVNDNGEGSGK	17.3768	0.09
AT1G34020.1	Nucleotide-sugar transporter family protein Nucleotide-sugar transporter family protein	S326,S328	2	LGAAsDsDDNEDKA,LGAAsDsDDNEDKA	18.3686	0.09
AT3G23980.1	BLISTER Encodes a protein that interacts with the Polycomb-group (Pc-G) histone methyltransferase CLF (CURLY LEAF). It colocalizes with CLF to the nucleus and represses a subset of Pc-G target genes. The pleiotropic developmental mutant phenotype suggests that BLI prevents premature differentiation. BLISTER (BLI)	S665	1	MAIDNVsPEKQQPDTHVVQER	24.7227	0.09
AT2G01190.1	Octicosapeptide/Phox/Bem1p family protein Octicosapeptide/Phox/Bem1p family protein	S218,S238	2	GFsDSDTNVNR,sNSGDNNNRDGDDGSVK	25.1832	0.09
AT1G16190.1	Rad23 UV excision repair protein family Encodes a member of the RADIATION SENSITIVE23 (RAD23) family: AT1G16190(RAD23A), AT1G79650(RAD23B), AT3G02540(RAD23C), AT5G38470(RAD23D). RAD23 proteins play an essential role in the cell cycle, morphology, and fertility of plants through their delivery of UPS (ubiquitin/26S proteasome system) substrates to the 26S proteasome. RADIATION SENSITIVE23A (RAD23A)	S204	1	AVDYLYSGIPETVTIPATNLSGVGsGR	25.5816	0.09
AT1G74250.1	DNAJ heat shock N-terminal domain-containing protein DNAJ heat shock N-terminal domain-containing protein	S292	1	AHEGEDEGAGLsELEEEDDDAK	28.2158	0.09
AT4G20400.1	JUMONJI 14 Encodes a histone H3K4 demethylase repressing floral transition. JUMONJI 14 (JMJ14)	S32,S36,S163	3	GESSLEPDSTPSsPK,GESSLEPDSTPSsPK,GESSLEPDSTPSsPK,DSGcDTASSGSsDSEGK	31.9239	0.09
AT5G14270.1	bromodomain and extraterminal domain protein 9 bromodomain and extraterminal domain protein 9 (BET9)	S478	1	GSSVGGLDQLESAsPEK	32.9286	0.09
AT4G22890.1	PGR5-LIKE A Encodes PGRL1A, a transmembrane protein present in thylakoids. PGRL1A has a highly homologous isoform PGRL1B encoded by At4g11960. Plants lacking PGRL1 show perturbation of cyclic electron flow, similar to PGR5-deficient plants. PGRL1 and PGR5 interact physically and associate with PSI (photosystem I). PGR5-LIKE A	T62	1	AtTEQSGPVGGDNVDSNVLPYcSINK	38.451	0.09
AT2G16860.1	GCIP-interacting family protein GCIP-interacting family protein	S63,S64	2	IEEDssEEEEEEEDNQEPQVDVTQLTGR,RIEEDssEEEEEEEDNQEPQVDVTQLTGR,IEEDssEEEEEEEDNQEPQVDVTQLTGR,RIEEDssEEEEEEEDNQEPQVDVTQLTGR	40.8862	0.09
AT2G29140.1	pumilio 3 Encodes a member of the Arabidopsis Pumilio (APUM) proteins containing PUF domain (eight repeats of approximately 36 amino acids each). PUF proteins regulate both mRNA stability and translation through sequence-specific binding to the 3' UTR of target mRNA transcripts. pumilio 3 (PUM3)	S214,S268,T272	3	SFADIFQADMGHPVVQQPSRPAsR,VPsPcLTPIGSGR,VPsPcLTPIGSGR,VPsPcLTPIGSGR	51.911	0.09
AT3G19520.1	Protein of unknown function (DUF626) Protein of unknown function (DUF626)	S300	1	NDLNQSsDDEQPFGK	52.3407	0.09
AT1G68020.1	UDP-Glycosyltransferase / trehalose-phosphatase family protein Encodes an enzyme putatively involved in trehalose biosynthesis. The protein has a trehalose synthase (TPS)-like domain and a trehalose phosphatase (TPP)-like domain. It can complement a yeast mutant lacking both of these activities suggesting that this is a bifunctional enzyme. ATTPS6	S5,S17	2	sYSNLLELASGDSPTFGR,sYSNLLELASGDSPTFGR,sYSNLLELASGDSPTFGR	102.315	0.09
AT2G28910.1	CAX interacting protein 4 Encodes a CAX-interacting protein (CXIP4). The gene product is located in the nucleus of GFP-CXIP4-expressing yeast cells. When transiently expressed in the tobacco leaves, GFP-CXIP4 locates to the nucleus as well as in discrete areas of the cytoplasm (which do not overlap with mitochondria). CAX interacting protein 4 (CXIP4)	S217,S219	2	SLsEsEDEEEGR,SLsEsEDEEEGR	255.341	0.09
AT1G56080.1	unknown protein	S231	1	MWSSTSQQSSVANsPPR	3.95026	0.1
AT5G04840.1	bZIP protein bZIP protein	S280	1	SYsAGSNVAPR	7.77193	0.1
AT2G38610.1	RNA-binding KH domain-containing protein RNA-binding KH domain-containing protein	S263,S267	2	ELALLNSNNLREEsPGPsGGGSVSPFNSSGK,ELALLNSNNLREEsPGPsGGGSVSPFNSSGK	10.3861	0.1
AT5G09840.1	Putative endonuclease or glycosyl hydrolase Putative endonuclease or glycosyl hydrolase	S849	1	KLPVYEPSLsEDEEDSGSERDNPEK	10.5675	0.1
AT3G02820.1	zinc knuckle (CCHC-type) family protein zinc knuckle (CCHC-type) family protein	S175	1	QEENTVPsDDQDMDQPSHDEENIPSK	12.5683	0.1
AT1G31460.1	unknown protein	S84	1	sVNVNFSGNR	12.5873	0.1
AT2G40980.1	Protein kinase superfamily protein Protein kinase superfamily protein	S95	1	MPsPVYASSSNALEAK	14.0199	0.1
AT3G27390.1	unknown protein	S539,S569	2	DNNsAKDESITEPPAPVK,KGsVNGSDQESQK	14.1082	0.1
AT5G25470.1	AP2/B3-like transcriptional factor family protein AP2/B3-like transcriptional factor family protein	T136	1	NDGNEIIDAPPEVEPETEPFHPTtPK	14.1358	0.1
AT5G07120.1	sorting nexin 2B Encodes sorting nexin SNX2b. SNX2b is peripherally associated with membranes. Involved in vesicular trafficking from endosomes to the vacuole. sorting nexin 2B (SNX2b)	S80,S135	2	HPSIVVTPADSDPLFAPPSYYSEsRSPR,SPsSLSSDYIK	15.9418	0.1
AT4G20940.1	Leucine-rich receptor-like protein kinase family protein Leucine-rich receptor-like protein kinase family protein	S682,S710	2	KGsSSEILSPDEK,TSNLSWsPGSGDSFPADQQLAR	17.7343	0.1
AT5G53470.1	acyl-CoA binding protein 1 Encodes an acyl-CoA binding protein that is localized to vesicles,and plasma membrane especially in epidermal cells of heart, torpedo and cotyledon stage embryos, cell wall of the seed coat. Northern blot analysis showed that the 1.4 kb ACBP1 mRNA was expressed in silique, root, stem, leaf and flower. acyl-CoA binding protein 1 (ACBP1)	S213	1	SGEAAGPMGPVFSSLVYEEEsDNELK	20.9843	0.1
AT3G27700.1	zinc finger (CCCH-type) family protein / RNA recognition motif (RRM)-containing protein zinc finger (CCCH-type) family protein / RNA recognition motif (RRM)-containing protein	S7,S849	2	mELSVSsPK,TSsTEEPENTNVSGDNDSTLDKQETK	22.2941	0.1
AT3G27350.1	unknown protein	S34	1	NDSHEENTIHALSQsISFGK	25.7331	0.1
AT5G61770.1	PETER PAN-like protein PETER PAN-like protein (PPAN)	Y242,S246	2	AGyGSEsEGDEEAATVTLSSDLGR,AGyGSEsEGDEEAATVTLSSDLGR	28.8589	0.1
AT3G13350.1	HMG (high mobility group) box protein with ARID/BRIGHT DNA-binding domain HMG (high mobility group) box protein with ARID/BRIGHT DNA-binding domain	S153	1	SLANEsPNPEEGIDEPQVGYEVQGFIDGK	29.4716	0.1
AT1G58025.1	DNA-binding bromodomain-containing protein DNA-binding bromodomain-containing protein	S59,T452,S454	3	MEVDAPsPIAGSVDLADNIAAK,ANVEDKtQsIDR,ANVEDKtQsIDR,ANVEDKtQsIDR	30.0751	0.1
AT5G38640.1	NagB/RpiA/CoA transferase-like superfamily protein NagB/RpiA/CoA transferase-like superfamily protein	S88,Y94,S108	3	VAVAGAAASAVsPSSFSySSR,VAVAGAAASAVsPSSFSySSR,DFPDGSTTAsPGR	30.6145	0.1
AT1G01350.1	Zinc finger (CCCH-type/C3HC4-type RING finger) family protein Zinc finger (CCCH-type/C3HC4-type RING finger) family protein	S266	1	AMGVEDEDDEADKDsDEDENALPFAcFIcR	30.8896	0.1
AT5G55310.1	DNA topoisomerase 1 beta Encodes one of two Arabidopsis type-I DNA topoisomerase I genes. Reducing the level of expression of this gene in a top1alpha (At5g55300) mutant background causes seedling lethality. DNA topoisomerase 1 beta (TOP1BETA)	S126,S131,S301	3	APSVSKsDDEDsEDDKPLSAR,APSVSKsDDEDsEDDKPLSAR,ANQATVKEDNsDGDDHVPIASR	31.723	0.1
AT1G71080.1	RNA polymerase II transcription elongation factor RNA polymerase II transcription elongation factor	S246	1	QLSMTEEEIADVDDDsGGEGEK	70.9135	0.1
AT5G58220.3	transthyretin-like protein Encodes a transthyretin-like S-allantoin synthase protein that catalyzes two steps in the allantoin biosynthesis pathway by acting as a hydroxyisourate hydrolase and a 2-oxo-4-hydroxy-4-carboxy-5-ureidoimidazoline (OHCU) decarboxylase. Two alternatively spliced versions of the transcript give rise to a longer peroxisomally-targeted protein (AT5G58220.1 (called TTL1-)) a…	S173	1	VISETDSSSsPVSTKPQAEAK	72.1554	0.1
AT1G69870.1	nitrate transporter 1.7 Encodes a low affinity nitrate transporter NRT1.7. Expressed in phloem. Responsible for source-to-sink remobilization of nitrate. nitrate transporter 1.7 (NRT1.7)	S16,S23	2	sGSFSKSsPSELDVVDPYK,sGSFSKSsPSELDVVDPYK	127.007	0.1
AT1G70000.1	myb-like transcription factor family protein myb-like transcription factor family protein	S58,Y79	2	SVsMNNLSQFDQTPDPNPTDDGGyASDDVVHASGR,SVsMNNLSQFDQTPDPNPTDDGGyASDDVVHASGR	1.94415	0.11
AT5G19490.1	Histone superfamily protein Histone superfamily protein	S93	1	VPDLGGsDTEDQSATK	2.76187	0.11
AT3G10400.1	RNA recognition motif and CCHC-type zinc finger domains containing protein RNA recognition motif and CCHC-type zinc finger domains containing protein	S254,S257	2	KVSYFsDEsDDED,KVSYFsDEsDDED	9.69701	0.11
AT3G23100.1	homolog of human DNA ligase iv-binding protein XRCC4 A. thaliana homologue of the human DNA ligase IV-binding protein XRCC4. Yeast two-hybrid analysis demonstrated a strong interaction between A. thaliana DNA ligase IV and the A. thaliana homologue of the human DNA ligase IV-binding protein XRCC4. This interaction is shown to be mediated via the tandem BRCA C-terminal domains of A. thaliana DNA l…	S242	1	SDDEKsEEEASK	11.6075	0.11
AT5G13340.1	unknown protein	S59,S61,S63	3	DRsSsLsPSEHR,DRsSsLsPSEHR,DRsSsLsPSEHR	14.5406	0.11
AT3G55510.1	Noc2p family REBELOTE (RBL)	S86,S88	2	DGDsDsDGYLDELVNETDSDIMK,DGDsDsDGYLDELVNETDSDIMK,DGDsDsDGYLDELVNETDSDIMK	15.1535	0.11
AT3G06010.1	Homeotic gene regulator Encodes AtCHR12, a SNF2/Brahma-type chromatin-remodeling protein. AtCHR12 mediates temporary growth arrest in Arabidopsis upon perceiving environmental stress. ATCHR12	S335,S337,S340,S364,S1025,T1028,S1029,S1053	8	LPEGIDLLKDsEsDLsELDAPR,LPEGIDLLKDsEsDLsELDAPR,LPEGIDLLKDsEsDLsELDAPR,SEPLQDLLPDQDIDITEsDNNDDSNDLLEGQR,KVIESIQTVsDGtsEEDEEEQEEER,KVIESIQTVsDGtsEEDEEEQEEER,KVIESIQTVsDGtsEEDEEEQEEER,qRVDKsEEEEEEGEEENDGK,VDKsEEEEEEGEEENDGK	20.2637	0.11
AT5G18280.1	apyrase 2 Encodes an enzyme with ATPase and ADPase activity (an apyrase) that when mutated in combination with ATAPY1 causes a complete inhibition of pollen germination. apyrase 2 (APY2)	T98	1	SPSSTELLESGNHSPtSDSVDGGK	21.7842	0.11
AT5G10070.1	RNase L inhibitor protein-related RNase L inhibitor protein-related	S231,S235	2	KDGEsGDEsEEDDEDGLPPLER,KDGEsGDEsEEDDEDGLPPLER	23.4435	0.11
AT1G05150.1	Calcium-binding tetratricopeptide family protein Calcium-binding tetratricopeptide family protein	S187	1	ADNNNNNVDAFSDAGWsR	23.9816	0.11
AT1G63850.1	BTB/POZ domain-containing protein BTB/POZ domain-containing protein	S130	1	sPGNQFNDPNSSDVK,ISDLLVIRsPGNQFNDPNSSDVK	25.3877	0.11
AT4G14920.1	Acyl-CoA N-acyltransferase with RING/FYVE/PHD-type zinc finger protein Acyl-CoA N-acyltransferase with RING/FYVE/PHD-type zinc finger protein	S124,S1020,S1097	3	LDDDDDNDDDEEsEDELMAMR,TNEVSVLETTsPSR,FDGEDEEDSLIEsPPQR	26.4684	0.11
AT3G24860.1	Homeodomain-like superfamily protein Homeodomain-like superfamily protein	S30,T35	2	qPPsPPQPtNPSSPPPHTTVVALAASTSAVAR,qPPsPPQPtNPSSPPPHTTVVALAASTSAVAR	27.6937	0.11
AT1G04950.1	TATA BOX ASSOCIATED FACTOR II 59 Encodes one of two Arabidopsis proteins with significant similarity to the histone fold TBP-associated factor TAF6. Mutants are embryo lethal and transmission of the mutant allele through the male gametophyte is significantly reduced. This is due to reduced pollen tube growth of the mutant. TATA BOX ASSOCIATED FACTOR II 59 (TAFII59)	S434	1	LSVDSSENQsPQK,LSVDSSENQsPQKR	27.7433	0.11
AT3G58600.1	Adaptin ear-binding coat-associated protein 1 NECAP-1 Adaptin ear-binding coat-associated protein 1 NECAP-1	S246,S248	2	SIETTIPSIILPPPPPGPLSPVTTAQKsPsSLPPSLSLQR,SIETTIPSIILPPPPPGPLSPVTTAQKsPsSLPPSLSLQR	28.1723	0.11
AT5G13260.1	unknown protein	S30	1	QWSGDSGTTNAAAVAPsSPAR	28.1999	0.11
AT5G15270.1	RNA-binding KH domain-containing protein RNA-binding KH domain-containing protein	S477	1	DYDsR	31.1638	0.11
AT5G26610.1	D111/G-patch domain-containing protein D111/G-patch domain-containing protein	S298	1	VAIASVFGNDsDED	33.6455	0.11
AT1G03530.1	nuclear assembly factor 1 nuclear assembly factor 1 (NAF1)	S494	1	GYDASGDNDEEIPDELEFsDDEK,GYDASGDNDEEIPDELEFsDDEKEAEYR,KGYDASGDNDEEIPDELEFsDDEKEAEYR	36.6847	0.11
AT5G48240.1	unknown protein	S64,S108,S302,S306	4	DYNsDDDEEEDDESKKQPEVTIR,DYNsDDDEEEDDESK,IFSDANMGPNYEEIGEEDNDENsDGEDHGEIESGITK,KQETSEGDDFAGLSGDEsYED,KQETSEGDDFAGLSGDEsYED,KQETSEGDDFAGLSGDEsYED	37.7992	0.11
AT4G17060.1	FRIGIDA interacting protein 2 Encodes one of the FRI interacting proteins: FRIGIDA INTERACTING PROTEIN 1 (FIP1)/At2g06005, FIP2/ At4g17060. FRI (At4G00650) is a major determinant of natural variation in Arabidopsis flowering time. FRIGIDA interacting protein 2 (FIP2)	S105	1	VSADFDADsDDEIVLVPK	39.0234	0.11
AT5G09620.1	Octicosapeptide/Phox/Bem1p family protein Octicosapeptide/Phox/Bem1p family protein	S12,S16	2	FSYNSYPDSAESsPR,FSYNSYPDSAESsPR,FSYNSYPDSAESsPR	41.8949	0.11
AT2G26280.1	CTC-interacting domain 7 smr (Small MutS Related) domain-containing protein mRNA, complete cds CID7	S69,S72	2	TESSAsHHsDEEAR,TESSAsHHsDEEAR,TESSAsHHsDEEAR	44.8006	0.11
AT5G14540.1	Protein of unknown function (DUF1421) FUNCTIONS IN: molecular_function unknown	S101,S104	2	sYGSMDSLEPSK,sYGSMDSLEPSK,sYGSMDSLEPSK	57.7612	0.11
AT5G14240.1	Thioredoxin superfamily protein Thioredoxin superfamily protein	S255	1	DHEDKDNDDGGYNsD	58.2021	0.11
AT3G58730.1	vacuolar ATP synthase subunit D (VATD) / V-ATPase D subunit / vacuolar proton pump D subunit (VATPD) vacuolar ATP synthase subunit D (VATD) / V-ATPase D subunit / vacuolar proton pump D subunit (VATPD)	S241	1	GIsINAAR	69.8233	0.11
AT1G19000.1	Homeodomain-like superfamily protein Homeodomain-like superfamily protein	S39	1	cVsLNNLSDYEK	100.546	0.11
AT3G51950.1	Zinc finger (CCCH-type) family protein / RNA recognition motif (RRM)-containing protein Zinc finger (CCCH-type) family protein / RNA recognition motif (RRM)-containing protein	S352,S359	2	ELsPTGLDSSPR,ELsPTGLDSSPR,ELsPTGLDSSPR	112.756	0.11
AT5G23540.2	Mov34/MPN/PAD-1 family protein Mov34/MPN/PAD-1 family protein	S216	1	AVQEEDELsPEK	121.744	0.11
AT1G07320.1	ribosomal protein L4 encodes a plastid ribosomal protein L4 ribosomal protein L4 (RPL4)	T276,S279	2	YGVDAVEEEDDDEDEtEGSEEA,YGVDAVEEEDDDEDEtEGSEEA,YGVDAVEEEDDDEDEtEGSEEA	138.798	0.11
AT1G02840.1	RNA-binding (RRM/RBD/RNP motifs) family protein SR1 is a plant homologue of the human general/alternative splicing factor SF2/ASF. SR1	S129	1	VLVTGLPSsASWQDLK	289.808	0.11
AT2G20550.1	HSP40/DnaJ peptide-binding protein HSP40/DnaJ peptide-binding protein	S41	1	NADDIYSEFFGVSsPSGPR	3.26281	0.12
AT3G54710.1	homolog of yeast CDT1 B homolog of yeast CDT1 B Encodes a cyclin-dependent protein kinase. Involved in nuclear DNA replication and plastid division. homolog of yeast CDT1 B homolog of yeast CDT1 B (CDT1B)	S369	1	SNYEGDNAsDDDSLLQSMIERPK	6.84743	0.12
AT4G23040.1	Ubiquitin-like superfamily protein Ubiquitin-like superfamily protein	S254	1	FAAPSSLsEDDDDDDDDDPDYVEEEEEPLVSHRPR	11.5198	0.12
AT3G27550.1	RNA-binding CRS1 / YhbY (CRM) domain protein RNA-binding CRS1 / YhbY (CRM) domain protein	S283,S360,S371	3	GTSVDNREESEPGDEDsDQEELDR,RPNDsDDDDDDGELDsEDDEIPK,RPNDsDDDDDDGELDsEDDEIPK	13.1579	0.12
AT1G44910.1	pre-mRNA-processing protein 40A Binds the carboxyl-terminal domain (CTD) of the largest subunit of RNA polymerase II and functions as a scaffold for RNA processing machineries. pre-mRNA-processing protein 40A (PRP40A)	S362,S387,S926,S929	4	GADDsNDGATAQNNEAENK,ANLsPAGDK,HANsPEsESENR,HANsPEsESENR,HANsPEsESENR	22.6	0.12
AT3G05090.1	Transducin/WD40 repeat-like superfamily protein Encodes a DCAF protein. Mutants are defective in lateral root development and suggest roles for DDB1瑿ul4杕ediated protein degradation in regulating auxin accumulation during lateral root primordium development and lateral root meristem emergence. LATERAL ROOT STIMULATOR 1 (LRS1)	S190,S379,S386	3	TVGsSNNISVQSSPSHGYTPTIAK,GGsFLAGNLsFNR,GGsFLAGNLsFNR,GGsFLAGNLsFNR	24.0817	0.12
AT3G03980.1	NAD(P)-binding Rossmann-fold superfamily protein NAD(P)-binding Rossmann-fold superfamily protein	T3	1	stHSSISQPPLPLAGR	28.989	0.12
AT3G48050.1	BAH domain	S345,S577,S631,S869,S888,S894	6	VGDGGsPKDSDR,SNNVFQGSSSSAsPR,GRsPAQSVSGGSLEDPAPVNSR,SSNsDTEDLQR,LVDQcLESNDNsDGVVAsPALPTK,LVDQcLESNDNsDGVVAsPALPTK	35.7862	0.12
AT2G43210.1	Ubiquitin-like superfamily protein Ubiquitin-like superfamily protein	S406	1	GTSYsESNNNTDPNSGGYFAYVR	37.9043	0.12
AT3G07790.1	DGCR14-related DGCR14-related	S507	1	DGTSSETRsP	39.8199	0.12
AT3G55020.1	Ypt/Rab-GAP domain of gyp1p superfamily protein Ypt/Rab-GAP domain of gyp1p superfamily protein	S121,S189,S193	3	LGSDVTPDNAsEEEGHPDAEK,GASDIDsEDEFYDVER,GASDIDsEDEFYDVER,GASDIDsEDEFYDVER	47.7648	0.12
AT4G04890.1	protodermal factor 2 Encodes a homeodomain protein that is expressed in the LI layer of the vegetative, floral and inflorescence meristems. Binds to the L1 box promoter element which is required in some proteins for L1 specific expression. protodermal factor 2 (PDF2)	S21	1	STsDNDLGITGSR	47.7942	0.12
AT4G30930.1	Ribosomal protein L21 Encodes a ribosomal RPL21M protein that is localized to the mitochondrion and is involved in karyogamy during female gametophyte development and fertilization. Mutants display defects in both male and female gametophyte development (i.e.collapsed pollen and female gametophytes with unfused central cells). NUCLEAR FUSION DEFECTIVE 1 (NFD1)	S81,S82	2	DTDEDEEssEGEDDDEEEGEDFEDSADMEVER,DTDEDEEssEGEDDDEEEGEDFEDSADMEVER	50.2908	0.12
AT3G11100.1	sequence-specific DNA binding transcription factors sequence-specific DNA binding transcription factors	S131,S133,S136	3	SALMNPNLNPTGsK,sTGsSLDDDDDDDDDDEEDDDDAGDWGFVVR,sTGsSLDDDDDDDDDDEEDDDDAGDWGFVVR	52.43	0.12
AT5G21940.1	unknown protein	S99,T103,S118,S242	4	sKSFTNLTAEAASALTSSSSMK,sKSFTNLTAEAASALTSSSSMK,SFtNLTAEAASALTSSSSMK,sKSFTNLTAEAASALTSSSSMK,sFSVADFPR	324.036	0.12
AT2G46860.1	pyrophosphorylase 3 Encodes a protein that might have inorganic pyrophosphatase activity. pyrophosphorylase 3 (PPa3)	S15	1	sEEAYEETQESSQsPRPVPK	0.157706	0.13
AT1G61000.1	FUNCTIONS IN: molecular_function unknown	S243	1	SQIVQsPDKLQGALEEK	8.50827	0.13
AT3G21810.1	Zinc finger C-x8-C-x5-C-x3-H type family protein Zinc finger C-x8-C-x5-C-x3-H type family protein	S259,S332	2	DVGLDIVsDEETNGR,SYsEEESGAWNDEDTINR	11.2327	0.13
AT1G29530.1	unknown protein	S47	1	GSDSSLSSPGsQGNQEFGTK	11.3084	0.13
AT1G21200.1	sequence-specific DNA binding transcription factors sequence-specific DNA binding transcription factors	S86,S92	2	NSVsDDDEPSFTEEGGDGVHNEANR,NSVsDDDEPSFTEEGGDGVHNEANR,NSVsDDDEPSFTEEGGDGVHNEANR	11.3557	0.13
AT5G64010.1	unknown protein	S231	1	RGALLQDsEEEDG	11.581	0.13
AT3G19510.1	Homeodomain-like protein with RING/FYVE/PHD-type zinc finger domain Encodes a member of the PHD-finger homeodomain protein family. The HAT3.1 homeodomain is highly divergent in sequence even at positions that are almost invariable among homeodomains. HAT3.1 shows a preference for the sequence T(A/G)(A/C)ACCA, different from those bound by other homeodomains. HAT3.1	S29,S557,S559	3	QTNVDNGGEIsPTVDR,MGKEDsEsEDEGDTVPLK,MGKEDsEsEDEGDTVPLK,MGKEDsEsEDEGDTVPLK,MGKEDsEsEDEGDTVPLK	11.7047	0.13
AT3G52870.1	IQ calmodulin-binding motif family protein IQ calmodulin-binding motif family protein	S440	1	TQALEFVNLsPK	15.6486	0.13
AT3G15040.1	Protein of unknown function, DUF584 Protein of unknown function, DUF584	S204,S214	2	sLAQSSLLScsVLEGAGR,sLAQSSLLScsVLEGAGR,sLAQSSLLScsVLEGAGR	15.8058	0.13
AT3G21060.1	Transducin/WD40 repeat-like superfamily protein Transducin/WD40 repeat-like superfamily protein	S425,S427,S430	3	DAFsDsDMsVEELR,DAFsDsDMsVEELR,DAFsDsDMsVEELR,DAFsDsDMsVEELR,DAFsDsDMsVEELR	16.7467	0.13
AT3G06450.1	HCO3- transporter family HCO3- transporter family	S623,S655,S661	3	ATsFADSGEVMDGMFTR,LGGGGsGSTVGsPAGGGVELMR,LGGGGsGSTVGsPAGGGVELMR	27.518	0.13
AT5G04990.1	SAD1/UNC-84 domain protein 1 Encodes a member of the Sad1/UNC-84 (SUN)-domain proteins: AtSUN1(At5g04990), AtSUN2(AT3G10730). SUN domain proteins are part of the cytoskeletal-nucleoskeletal bridging complexes. AtSUN1 and AtSUN2 are localized to the nuclear envelope and are present as homomers and heteromers in vivo. SAD1/UNC-84 domain protein 1 (SUN1)	S2,S63,S466	3	sASTVSITANTAAATR,GEATLDRsQGQDLGPVTR,APDPVPVVGTNLDQDsSPESE	29.026	0.13
AT5G13240.1	transcription regulators transcription regulators	S66	1	SSDTDSSsPVDLLLSR	33.6562	0.13
AT3G26935.1	DHHC-type zinc finger family protein DHHC-type zinc finger family protein	S12,S377,S406	3	SDsGSNGDLR,DGELGELsPDIR,SGsWDMSPEVMALAAR	41.8546	0.13
AT2G02170.1	Remorin family protein Remorin family protein	S19	1	TQVTSSGGGFsPGK	44.0154	0.13
AT2G45200.1	golgi snare 12 Encodes a member of the GOS1 (Golgi SNARE) gene family. golgi snare 12 (GOS12)	T53	1	FTQGGYVDTGSPtVGSGR	44.8873	0.13
AT4G05150.1	Octicosapeptide/Phox/Bem1p family protein Octicosapeptide/Phox/Bem1p family protein	S176,S180,S270,T292,S305	5	AsSISsLLDSSVNR,AsSISsLLDSSVNR,EVSTLSDPGsPR,IStPELPPPVFIKPEsPEPVSTPK,IStPELPPPVFIKPEsPEPVSTPK	99.0417	0.13
AT2G45420.1	LOB domain-containing protein 18 LOB domain-containing protein 18 (LBD18)	S23	1	mSGGGNTITAVGGGGGGcGGGGsSGGGGSSGGGGGGPcGAcK	0.0719944	0.14
AT1G30960.1	GTP-binding family protein GTP-binding family protein	S111,S112	2	VAEEEssEDDEDSVDR,VAEEEssEDDEDSVDR,VAEEEssEDDEDSVDR	9.81147	0.14
AT5G08660.1	Protein of unknown function (DUF668) Protein of unknown function (DUF668)	S572	1	TPcVSKsQDFDSEYSR,sQDFDSEYSR	14.5912	0.14
AT3G06660.1	PAPA-1-like family protein / zinc finger (HIT type) family protein PAPA-1-like family protein / zinc finger (HIT type) family protein	S161,S259	2	VLDPEPDsDDGDEEIR,SSsLEFPDGLPcPSSK	15.0132	0.14
AT1G09230.1	RNA-binding (RRM/RBD/RNP motifs) family protein RNA-binding (RRM/RBD/RNP motifs) family protein	S301	1	VTQDEYKEEsENEDPADEPK	15.3618	0.14
AT1G21380.1	Target of Myb protein 1 Target of Myb protein 1	S294,S383	2	GNSVPATAPTPIPLVSINHDDDDDEsDDDFLQLAHR,sPEHALFTKPVYDQTEQLPPAPWETQEPR	16.9845	0.14
AT3G49250.1	defective in meristem silencing 3 Similar to hinge-domain region of structural maintenance of chromosomes (SMC)proteins.Putative chromosome architecture protein that can potentialy link nucleic acids in facilitating an RNA1-mediated epigenetic modification involving secondary siRNA and spreading of DNA methylation. DEFECTIVE IN MERISTEM SILENCING 3 (DMS3)	S30	1	MMNLDQSsPVAR	20.8071	0.14
AT5G53330.1	Ubiquitin-associated/translation elongation factor EF1B protein Ubiquitin-associated/translation elongation factor EF1B protein	S58	1	NsSFQHNTSPSSGIGIR	21.4078	0.14
AT3G61690.1	nucleotidyltransferases nucleotidyltransferases	S452,S499,T698,S1290,S1296	5	sRGNSYQPAQEVNSNQSALNDK,TRSsPELTETHGEALLQSR,tGSDDMGSSEVNVDESDNDLWHEPER,GAAASAHMSsPDDPSsPHFPR,GAAASAHMSsPDDPSsPHFPR	24.3388	0.14
AT1G69980.1	unknown protein	S196	1	RQTVPMLGVSSsGR	27.754	0.14
AT5G14720.1	Protein kinase superfamily protein Protein kinase superfamily protein	S376,S613	2	QDESALsPER,qPGsPETNVDDLLQTPPATSR	28.3909	0.14
AT5G65910.1	BSD domain-containing protein BSD domain-containing protein	S38,S377	2	LDEEDEDDDKHLNQQPSESVSDSQsPR,STTNHPFGEDEEDVSFsDLEEEDDNEGDVK	30.4331	0.14
AT1G20770.1	unknown protein	S135	1	DFSTDTDSEIGSPLsPQLR	31.1976	0.14
AT3G06670.1	binding binding	S477,S665	2	SSNAsEGAAR,EEEDYFNEDsDEEDSASASNTQK,ALEKEEEDYFNEDsDEEDSASASNTQK	34.9023	0.14
AT3G49800.1	BSD domain-containing protein BSD domain-containing protein	S48	1	TNSIENSGSDQPSSPSVLQTQsPR	35.9549	0.14
AT1G22250.1	unknown protein	S135	1	SPsWLAFEGDDDDNQK	36.9371	0.14
AT5G67220.1	FMN-linked oxidoreductases superfamily protein FMN-linked oxidoreductases superfamily protein	S64	1	DGQIEETVDTAPASLGsPSR	38.7723	0.14
AT1G77840.1	Translation initiation factor IF2/IF5 Translation initiation factor IF2/IF5	S200,S201,S433	3	NHsSDEDISPK,NHsSDEDISPK,NHsSDEDISPK,NVKPFVEWLQSAESEsEEED	62.4151	0.14
AT1G60200.1	splicing factor PWI domain-containing protein / RNA recognition motif (RRM)-containing protein splicing factor PWI domain-containing protein / RNA recognition motif (RRM)-containing protein	T425,S597	2	SDAAANDVETSGEHNRPDtSSPDWSK,ILSGQAAIGSETVQTsPIENDHK	86.4818	0.14
AT3G48530.1	SNF1-related protein kinase regulatory subunit gamma 1 SNF1-related protein kinase regulatory subunit gamma 1 (KING1)	S44	1	VEDLWDEQKPQLsPNEK	144.928	0.14
AT5G17090.1	Cystatin/monellin superfamily protein Cystatin/monellin superfamily protein	S81,S89	2	VIEDLPKPDPEWDVDsFDGLEYEsDPELR,VIEDLPKPDPEWDVDsFDGLEYEsDPELR	16.6701	0.15
AT5G13970.1	unknown protein	S264,S265	2	TLTEGDNDSVMEAsSPNEDKVEAVYPTGIPDYMR,DRTLTEGDNDSVMEASsPNEDKVEAVYPTGIPDYMR	22.1663	0.15
AT3G16060.1	ATP binding microtubule motor family protein ATP binding microtubule motor family protein	S594	1	SNsDDNLNALLQEEEDLVNAHR	23.8099	0.15
AT1G45230.1	Protein of unknown function (DUF3223) Protein of unknown function (DUF3223)	S77,S80	2	IAsEEsSEEEEEEEEENSEGDEFVDWEDK,IAsEEsSEEEEEEEEENSEGDEFVDWEDK	28.7181	0.15
AT1G07970.1	Cytochrome B561-related, N-terminal (InterPro:IPR019176)	T691	1	GmNLGSSALNILQVVDSDtDD,GmNLGSSALNILQVVDSDtDD	29.8866	0.15
AT2G34357.1	ARM repeat superfamily protein ARM repeat superfamily protein	S1056,S1059,S1101,S1130	4	IFSDVYADsEDsDGDDMDAESHGR,IFSDVYADsEDsDGDDMDAESHGR,IFSDVYADsEDsDGDDMDAESHGR,IFSDVYADsEDsDGDDMDAESHGR,NQSHLEVDEsDDEPLDLMDQHK,KADsDEEAEFDVEGR,RKADsDEEAEFDVEGR	30.5676	0.15
AT5G55530.1	Calcium-dependent lipid-binding (CaLB domain) family protein Calcium-dependent lipid-binding (CaLB domain) family protein	S6,T388	2	mDSPQsVVSPFK,SENSSSDSQKLPtPK	32.1624	0.15
AT1G06190.1	Rho termination factor Rho termination factor	S400	1	KAELVELLGSDsS	32.4385	0.15
AT2G33510.1	unknown protein	S39	1	SSsNEHMTPISDR	33.0807	0.15
AT5G64680.1	unknown protein	S165	1	SMFSGFTETPKsPK	36.6556	0.15
AT1G02870.1	unknown	S108,S110	2	EFEPIDsGSELEEDDLK,EFEPIDsGSELEEDDLK,EFEPIDsGSELEEDDLK	49.2045	0.15
AT5G28640.1	SSXT family protein Encodes a protein with similarity to mammalian transcriptional coactivator that is involved in cell proliferation during leaf and flower development. Loss of function mutations have narrow, pointed leaves and narrow floral organs. AN3 interacts with members of the growth regulating factor (GRF) family of transcription factors. ANGUSTIFOLIA 3 (AN3)	S193	1	GGsSGDGGETLYLK	49.861	0.15
AT4G12770.1	Chaperone DnaJ-domain superfamily protein Chaperone DnaJ-domain superfamily protein	S153,T414,S677,T723	4	FENVFSSISSsPTK,ASVNSPtASQMDELDDFSIGR,qQQENNNDLDSFFNSVSRPSsVPR,ASSAtNIVDDLSSIFGAPASQSGGFQDVDGETEER	16.2096	0.03
AT3G48430.1	relative of early flowering 6 Relative of Early Flowering 6 (REF6) encodes a Jumonji N/C and zinc finger domain-containing protein that acts as a positive regulator of flowering in an FLC-dependent pathway. REF6 mutants have hyperacetylation of histone H4 at the FLC locus. REF6 interacts with BES1 in a Y2H assay and in vitro. REF6 may play a role in brassinoteroid signaling by affecting histone m…	S683,S863,S1025,S1030,S1033,S1092,S1120,S1124	8	TYDQEGsDGHEEAR,SSPVASSPsKPK,EFEsDDEVsDRsLGEEYTVR,GYKEFEsDDEVsDRsLGEEYTVR,EFEsDDEVsDRsLGEEYTVR,GYKEFEsDDEVsDRsLGEEYTVR,EFEsDDEVsDRsLGEEYTVR,GYKEFEsDDEVsDRsLGEEYTVR,NPVSYEsEDNGVYQQSGR,MVGEYDsAENsLEER,MVGEYDsAENsLEER	22.147	0.16
AT5G53800.1	unknown protein	S38	1	EKPSGSGKDsGEEK	34.0144	0.16
AT5G45190.1	Cyclin family protein Encodes a cyclin T partner CYCT1	S142,S423,S522	3	KDPGAsQK,NVDVGDALISQsPK,NTEEGEMVNNNVsPMMHSR	35.8213	0.16
AT5G40930.1	translocase of outer membrane 20-4 Form of TOM20, which is a component of the TOM complex involved in transport of nuclear-encoded mitochondrial proteins translocase of outer membrane 20-4 (TOM20-4)	S145	1	APELHTGGTAGPSSNsAK	37.0857	0.16
AT1G30480.1	D111/G-patch domain-containing protein recombination and DNA-damage resistance protein (DRT111) DNA-DAMAGE-REPAIR/TOLERATION PROTEIN 111 (DRT111)	S187,S188,S189	3	GRssSPPGNVDGFSIGK,GRssSPPGNVDGFSIGK,SSsPPGNVDGFSIGK	37.6459	0.16
AT4G39910.1	ubiquitin-specific protease 3 Encodes a nuclear ubiquitin-specific protease. ubiquitin-specific protease 3 (UBP3)	S145,S146	2	TEHETSSSssPEK,TEHETSSSssPEK	44.357	0.16
AT5G27990.1	Pre-rRNA-processing protein TSR2, conserved region Pre-rRNA-processing protein TSR2, conserved region	S137	1	VSNGDDEEsDDEDDDQTTDMMVDASNQK	51.622	0.16
AT2G40650.1	PRP38 family protein PRP38 family protein	S204	1	SVLEDDFEEEEEKEENEGIADGsEDEMDQR,SVLEDDFEEEEEKEENEGIADGsEDEMDQR	60.6485	0.16
AT4G38470.1	ACT-like protein tyrosine kinase family protein ACT-like protein tyrosine kinase family protein	S259,T446	2	IELQSQSWPMQQSFsPEK,IELQSQSWPMQQSFsPEKENGQTGAR,AQTGVMTAEtGTYR	74.8611	0.16
AT4G34860.1	Plant neutral invertase family protein Plant neutral invertase family protein	S62,S85,S97	3	SLTELTGsPQLR,APDHADYVISPsFGR,sQPGFESHPMVGEAWDALR	82.6048	0.16
AT5G55900.1	Sucrase/ferredoxin-like family protein Sucrase/ferredoxin-like family protein	S22	1	NPPSSSsPITESSFLAESISR	7.2146	0.17
AT4G28820.2	HIT-type Zinc finger family protein HIT-type Zinc finger family protein	S57	1	ETPcAKPSDPSSTEEKPAsPAK	10.6833	0.17
AT1G32150.1	basic region/leucine zipper transcription factor 68 Encodes a G group bZIP transcription factor family member that can bind cis elements with an ACGT core, such as G-box, Hex, C-box and As-1. The protein is localized in the nucleus and can homodimerize and can heterodimerize with other G group members. basic region/leucine zipper transcription factor 68 (bZIP68)	S156,S159	2	GsLGSLNMIIGK,SKGsLGsLNMIIGK,SKGsLGsLNMIIGK	14.3758	0.17
AT2G28070.1	ABC-2 type transporter family protein ABC-2 type transporter family protein	S48,S82,S88,S93	4	QPISFEDsPEWEDTPDVDLR,MEDEAGGGDSINDATTTPVSPsLSK,MNsGSMAsPPVPEGGAGTGVVR,MNsGSMAsPPVPEGGAGTGVVR	33.911	0.17
AT2G31070.1	TCP domain protein 10 TCP family protein involved in heterchronic regulation of leaf differentiation. TCP domain protein 10 (TCP10)	S354	1	LLHGEEATQPNSSsSPPNSHL	34.3852	0.17
AT3G05000.1	Transport protein particle (TRAPP) component Transport protein particle (TRAPP) component	T121	1	VSIDPSSENETQDPStPGESK	37.5681	0.17
AT1G65660.1	Pre-mRNA splicing Prp18-interacting factor Encodes a CCHC zinc finger protein that may function as a step II splicing factor. In an epigenetic allele of SMP1 (in which SMP1 and SMP2 mRNA is reduced) organs are smaller and contain fewer cells. SWELLMAP 1 (SMP1)	S193	1	NNNEKGDDANsDGEEDEDDLRVDEAK,GDDANsDGEEDEDDLRVDEAK	49.4545	0.17
AT2G19810.1	CCCH-type zinc finger family protein CCCH-type zinc finger family protein	S60,S212,S214,S218,S233,S256,S275	7	YLPSNEPDPDsDPDLSGPDSPIDAYTcDHFR,AFQFSISPSSNsPPVsPRGDSDSScSLLSR,AFQFSISPSSNsPPVsPR,AFQFSISPSSNsPPVsPRGDSDSScSLLSR,AFQFSISPSSNsPPVsPRGDSDSScSLLSR,AFQFSISPSSNsPPVsPR,AFQFSISPSSNsPPVsPRGDSDSScSLLSR,AFQFSISPSSNsPPVsPRGDSDSScSLLSR,sLGSNLGNDVVASLR,VKsSLSSSYNNQIGGYGSGFGsPR,VKsSLSSSYNNQIGGYGSGFGsPR	117.077	0.17
AT1G02740.1	MRG family protein MRG family protein	S3	1	GsPNAAAETDLTTDDFIGDTR	7.23765	0.18
AT2G37060.1	nuclear factor Y, subunit B8 "nuclear factor Y, subunit B8" (NF-YB8)	S8,S14,S17,S22	4	aESQAKsPGGcGsHEsGGDQsPR,aESQAKsPGGcGsHEsGGDQsPR,aESQAKsPGGcGsHEsGGDQsPR,aESQAKsPGGcGsHEsGGDQsPR	16.3156	0.18
AT2G27285.1	Coiled-coil domain-containing protein 55 (DUF2040) Coiled-coil domain-containing protein 55 (DUF2040)	S240,S243	2	EVsPDsGEFGSSR,EVsPDsGEFGSSR	33.0706	0.18
AT1G54460.1	TPX2 (targeting protein for Xklp2) protein family TPX2 (targeting protein for Xklp2) protein family	S32,S255	2	KANSLTASSTGSSDDNKVPsPSTNEAAEVK,scSDTVNASYQEVK	38.7072	0.18
AT5G55210.1	unknown protein	S129	1	DSEIEETEEFDTEsPLPK	47.4548	0.18
AT2G46820.1	photosystem I P subunit Encodes the P subunit of Photosystem I. About 25% of the TMP14 pool appeared to be phosphorylated, and this ratio is not affected by light. Contains seven phosphorylation sites on threonine residue and chloroplast targeting signal. Located in the proximity of PSI-L, -H and -O subunits. photosystem I P subunit (PSI-P)	T65	1	AtTEVGEAPATTTEAETTELPEIVK	73.941	0.18
AT3G18630.1	uracil dna glycosylase Encodes a uracil-DNA glycosylase (UDG) involved in a base excision DNA repair pathway in mitochondria. uracil dna glycosylase (UNG)	S22,S46	2	AsPSSSSFPAVSVAGGSR,DLGSVANsPPR	2.57741	0.19
AT1G51450.1	TRAUCO Nuclear protein required for early embryogenesis. TRAUCO (TRO)	S144	1	IESDSFSEEAPTTSSSDNPKsPK	12.0487	0.19
AT3G15680.1	Ran BP2/NZF zinc finger-like superfamily protein Ran BP2/NZF zinc finger-like superfamily protein	S163	1	DFSNRTsF	21.417	0.19
AT1G16520.1	unknown protein	S245	1	ATLWYPSSQQSSAANsPPR	21.5184	0.19
AT4G22285.1	Ubiquitin C-terminal hydrolases superfamily protein Ubiquitin C-terminal hydrolases superfamily protein	S29	1	SDsPPPPLGFNNPLLPLANTYDDDDEEEENEQK,SDsPPPPLGFNNPLLPLANTYDDDDEEEENEQKK	31.7729	0.19
AT1G30440.1	Phototropic-responsive NPH3 family protein Phototropic-responsive NPH3 family protein	S279,S532,S660,S662	4	FSTPLGsGNVLSEEEQK,sGGYVGGPNEGGGGGGGWATAVR,ASsIsSER,ASsIsSER	63.4907	0.19
AT1G02065.1	squamosa promoter binding protein-like 8 Encodes an SBP-box gene, a member of the SPL gene family. Mutants are affected in micro- and megasporogenesis, trichome formation on sepals, and stamen filament elongation. squamosa promoter binding protein-like 8 (SPL8)	S281,S291	2	TTPKsPNDSGVK,ASsSPSSNAPPTISLEcFR	199.162	0.19
AT5G22220.3	E2F transcription factor 1 Member of the E2F transcription factors, (cell cycle genes), key components of the cyclin D/retinoblastoma/E2F pathway. Binds DPA and RBR1 proteins. Expressed throughout the cell cycle. Abundance increased by auxin through stabilization of the protein. Elevates CDK levels and activity, even under hormone-free conditions. Promotes cell division and shortens cell doubling…	S117,T448,S466	3	SGTLASGSNAGsPGNNFAQAGTcR,ILEQPQtPSSPTPEESTATRSPTGs,ILEQPQtPSSPTPEESTATRSPTGs	9.38557	0.2
AT1G78890.1	unknown protein	S151	1	GVKPQSVETEMTSNTAYHsEDEE	53.0888	0.2
AT5G64960.2	cyclin dependent kinase group C2 Encodes CDKC	S41,T141	2	EIVTsPGRDRDDQGKPDNNK,SYSHDHtGNLTNR	59.1256	0.2
AT1G55110.1	indeterminate(ID)-domain 7 indeterminate(ID)-domain 7 (IDD7)	S82	1	RNQPGNPDPEAEVMALsPK,NQPGNPDPEAEVMALsPK	105.162	0.2
AT5G12080.1	mechanosensitive channel of small conductance-like 10 mechanosensitive channel of small conductance-like 10 (MSL10)	S34,S37,S46,S48,S128,S131	6	EMAsPEsEKGVPFSK,EMAsPEsEKGVPFSK,GVPFSKsPsPEISK,GVPFSKsPsPEISK,SVGsPAPVTPSK,SVGsPAPVTPSK,SVGsPAPVTPSK	17.6336	0.21
AT2G16070.2	plastid division2 An integral outer envelope membrane protein (its homolog in A thaliana PDV1), component of the plastid division machinery. Similar to ARC6, PDV2 localizes to a continuous ring at the division site in wild-type plants. PDV1 and PDV2 are required for localization of ARC5 at the chloroplast division site. PLASTID DIVISION2 (PDV2)	S64	1	DFDSIsSEDVDEAEAER,KSEIIGNQDKDFDSIsSEDVDEAEAER	23.0723	0.21
AT5G23680.1	Sterile alpha motif (SAM) domain-containing protein Sterile alpha motif (SAM) domain-containing protein	S178	1	NDGVEQGDEKFsGEEEEEEEDEELGGEEGFR	23.8343	0.21
AT3G57930.1	unknown protein	S21	1	EDRGsGEEEKIPAFR	44.1391	0.21
AT3G49430.1	SER/ARG-rich protein 34A SER/ARG-rich protein 34A (SRp34a)	S134,S269	2	GLPSSAsWQDLK,KKsPPR	74.2693	0.21
AT2G33810.1	squamosa promoter binding protein-like 3 Encodes a member of the SPL (squamosa-promoter binding protein-like)gene family, a novel gene family encoding DNA binding proteins and putative transcription factors. Contains the SBP-box, which encodes the SBP-domain, required and sufficient for interaction with DNA. It binds DNA, may directly regulate AP1, and is involved in regulation of flowering and v…	S18,T27	2	ELsEEEEEEEEtEDEDTFEEEEALEK,SLRELsEEEEEEEEtEDEDTFEEEEALEK,ELsEEEEEEEEtEDEDTFEEEEALEK,SLRELsEEEEEEEEtEDEDTFEEEEALEK	11.0937	0.22
AT3G20890.1	RNA-binding (RRM/RBD/RNP motifs) family protein RNA-binding (RRM/RBD/RNP motifs) family protein	S192	1	ARsSDDGKEDIEHTGILR	12.1545	0.22
AT3G08620.1	RNA-binding KH domain-containing protein RNA-binding KH domain-containing protein	S11,S17,T22	3	sGLYNYNNFsPSR,AAsPQIRtPSSDVDSQYISQLLAEHQK,AAsPQIRtPSSDVDSQYISQLLAEHQK	12.3472	0.22
AT1G76380.1	DNA-binding bromodomain-containing protein DNA-binding bromodomain-containing protein	S69,S248	2	NSNsEDDDDERR,QEsDGEEPVSLSQQPK,DFGNLRQEsDGEEPVSLSQQPK	17.2515	0.22
AT4G13350.1	NSP (nuclear shuttle protein)-interacting GTPase Encodes a GTPase that interacts with nuclear shuttle proteins (NSPs) from a number of different plant viruses. The gene is widely expressed and NIG transcript levels do not rise in response to viral infection. This cytoplasmic protein does not directly interact with a viral movement protein (MP), but, it does promote the movement of NSP from the nu…	S206,S208,S405,S407	4	KTSEEGsQSPEQVK,TSEEGSQsPEQVK,sMSAPSLQPLQGVPSGGLQSSEVKPSGR,sMSAPSLQPLQGVPSGGLQSSEVKPSGR	26.6288	0.22
AT5G51910.1	TCP family transcription factor TCP family transcription factor	S286	1	ELQFLGGSGNSsPSScHET	33.5244	0.22
AT1G04080.2	Tetratricopeptide repeat (TPR)-like superfamily protein PRP39	S118,S125	2	SQVDGSTEQsPKLESASSTEPEELKK,SQVDGSTEQsPK,SQVDGSTEQSPKLESAsSTEPEELK	80.6794	0.22
AT3G15358.1	unknown protein	S14,T28,S32,S38	4	VIcILHsIIALTSGTLmMFYtEKAsIFGHGsDIANK,VIcILHsIIALTSGTLmMFYtEKAsIFGHGsDIANK,VIcILHsIIALTSGTLmMFYtEKAsIFGHGsDIANK,VIcILHsIIALTSGTLmMFYtEKAsIFGHGsDIANK	5.10716	0.23
AT3G23900.1	RNA recognition motif (RRM)-containing protein RNA recognition motif (RRM)-containing protein	S66,S68,S745,S747,S876,S878,S928,S930,S931,S962	10	GVDQTTHLIEPVAPVPESAPEsDsDSDDDDDDESDYLSR,GVDQTTHLIEPVAPVPESAPEsDsDSDDDDDDESDYLSR,SKsLDEDYDMK,SKsLDEDYDMK,SKsLDEDYDMK,LRsSsPGR,LRsSsPGR,VDDGDANsDSsQQER,VDDGDANsDSsQQER,VDDGDANsDSsQQER,ENPPSsSSVERGDANDDEK	31.4987	0.23
AT4G35310.1	calmodulin-domain protein kinase 5 calmodulin-domain protein kinase CDPK isoform 5 (CPK5) calmodulin-domain protein kinase 5 (CPK5)	S34,S36,S39,S552	4	TSTTNLSsNsDHsPNAADIIAQEFSK,TSTTNLSsNsDHsPNAADIIAQEFSK,TSTTNLSsNsDHsPNAADIIAQEFSK,TSTTNLSsNsDHsPNAADIIAQEFSK,TSTTNLSsNsDHsPNAADIIAQEFSK,NSLNIsMR,NSLNIsMRDA	32.6934	0.23
AT5G14050.1	Transducin/WD40 repeat-like superfamily protein Transducin/WD40 repeat-like superfamily protein	S33,S113,S187,S194,S195	5	qYEDVEDEEEIGsDDDLTR,qYEDVEDEEEIGsDDDLTR,KQYEDVEDEEEIGsDDDLTR,qIPDYEDDGDDDEELsDEENGQVVAIR,qIPDYEDDGDDDEELsDEENGQVVAIR,LNPGTDWARPDSQIVDGEssDDDDTQDGGVDDILR,LNPGTDWARPDSQIVDGEssDDDDTQDGGVDDILR,LNPGTDWARPDSQIVDGEssDDDDTQDGGVDDILR,LNPGTDWARPDSQIVDGEssDDDDTQDGGVDDILR,LNPGTDWARPDSQIVDGEssDDDDTQDGGVDDILR,LNPGTDWARPDSQIVDGEssDDDDTQDGGVDDILR	42.2276	0.23
AT5G21170.1	5'-AMP-activated protein kinase beta-2 subunit protein Encodes AKINbeta1, a subunit of the SnRK1 kinase (Sucrose non-fermenting-1-related protein kinase). Involved in regulation of nitrogen and sugar metabolism. AKINBETA1	S49,S53	2	RPSSDSMSSsPPGsPAR,RPSSDSMSSsPPGsPAR	153.014	0.23
AT2G16850.1	plasma membrane intrinsic protein 2	S274	1	ALASFRsNPTN	7.53018	0.24
AT4G11860.1	Protein of unknown function (DUF544) FUNCTIONS IN: molecular_function unknown	S9,S234,T476,S576	4	aTASSSEsPSEETQTNQEAMQQQDLPK,sFDDSPPAAAELR,DVGDcSSEGRAtDGLTAEEGELIR,DFTIDSsTGGASGTWDER	30.7083	0.24
AT2G04865.1	Aminotransferase-like, plant mobile domain family protein Aminotransferase-like, plant mobile domain family protein	T479,S607,S629,S632	4	DQVGVTAtPETQQQIELGK,LQEEFDGEEPTEsYDVK,GFsDVsGEENANREEEDETEMGESVAESSSLDR,VEDDDAAKGFsDVsGEENANREEEDETEMGESVAESSSLDR,GFsDVsGEENANREEEDETEMGESVAESSSLDR,GFsDVsGEENANREEEDETEMGESVAESSSLDR,VEDDDAAKGFsDVsGEENANREEEDETEMGESVAESSSLDR	39.7045	0.24
AT1G20450.1	Dehydrin family protein Encodes a gene induced by low temperature and dehydration. Inhibits e.coli growth while overexpressed. Belongs to the dehydrin protein family, which contains highly conserved stretches of 7-17 residues that are repetitively scattered in their sequences, the K-, S-, Y- and lysine rich segments. LTI29 and LTI30 double overexpressors confer cold tolerance. Localized to membra…	S104,S112	2	sNSSSSSSSDEEGEDGEK,sNSSSSSSSDEEGEDGEK,sNSSSSSSSDEEGEDGEK	161.175	0.24
AT1G30460.1	cleavage and polyadenylation specificity factor 30 Encodes AtCPSF30, the 30-KDa subunit of cleavage and polyadenylation specificity factor. AtCPSF30 is a probable processing endonuclease. Nucleus-localized RNA binding protein capable of interacting with itself and with calmodulin. Its RNA-binding activity is inhibited by calmodulin in a calcium-dependent fashion. cleavage and polyadenylation spec…	S584,S610,S612	3	GVsGDQQNQDASHDMEQFEVGNSLR,NEEsEsEDEDEAPRR,NEEsEsEDEDEAPR,NEEsEsEDEDEAPRR,NEEsEsEDEDEAPR,NEEsEsEDEDEAPR	21.2839	0.25
AT2G38410.1	ENTH/VHS/GAT family protein ENTH/VHS/GAT family protein	S147,S326,S352,S356,S358,S596	6	RsPDASPIITPPVSHPPLR,HDAIASGSPLPVQAsGSPLSVQASKPADSSPK,DSSSIAGSSsPIPATVSTGK,DSSSIAGSSsPIPATVSTGK,DSSSIAGSSsPIPATVSTGK,SLQQSNsFPTR	39.269	0.25
AT5G47880.1	eukaryotic release factor 1-1 Encodes a eukaryotic release factor 1 homolog. Cosuppression of the gene's expression results affects cell elongation of the inflorescence stem, specifically the internodes, and radial cell division. Expression of the protein is primarily observed in the vascular system and in actively growing and elongating zones. eukaryotic release factor 1-1 (ERF1-1)	S425,S435	2	YQLDMTAFDsEDGEALDDDsE,YQLDMTAFDsEDGEALDDDsE,YQLDMTAFDsEDGEALDDDsE,YQLDMTAFDsEDGEALDDDsE,YQLDMTAFDsEDGEALDDDsE	42.5812	0.25
AT4G15930.1	Dynein light chain type 1 family protein Dynein light chain type 1 family protein	S33	1	SSLPEVEAsPPAGK	63.0772	0.25
AT1G51060.1	histone H2A 10 Encodes HTA10, a histone H2A protein. histone H2A 10 (HTA10)	T122	1	KtGASKPSAEDD	151.2	0.25
AT1G30880.1	unknown protein	S78	1	QAPVSPFMEVATPSSESASASTTIANDsDEEMDDEKK	225.644	0.25
AT5G08590.1	SNF1-related protein kinase 2.1 Encodes a member of SNF1-related protein kinases (SnRK2) whose activity is activated by ionic (salt) and non-ionic (mannitol) osmotic stress. Similar to the calcium/calmodulin-dependent protein kinase subfamily and the SNF1 kinase subfamily. SNF1-related protein kinase 2.1 (SNRK2.1)	S313	1	SSGsGADEEEEEDVEAEVEEEEDDEDEYEK	28.358	0.26
AT2G44730.1	Alcohol dehydrogenase transcription factor Myb/SANT-like family protein Alcohol dehydrogenase transcription factor Myb/SANT-like family protein	S167,S246	2	QGNEsGDDDDHDDGNYTAR,QGNEsGDDDDHDDGNYTAR,YTAsPSAGVSSNPR	47.8484	0.26
AT4G29190.1	Zinc finger C-x8-C-x5-C-x3-H type family protein Zinc finger C-x8-C-x5-C-x3-H type family protein	S210,S215,S219,S271	4	AFQLSIsPVSGsPPMsPR,AFQLSIsPVSGsPPMsPR,AFQLSIsPVSGsPPMsPR,NNPLFGFGsPR	56.6073	0.26
AT5G16840.2	binding partner of acd11 1 binding partner of acd11 1 (BPA1)	S258	1	EKVEAEQPSQPAQSQQQLPEGYSPIHSSEYsK	83.7338	0.26
AT1G17455.1	ELF4-like 4 ELF4-like 4 (ELF4-L4)	S92	1	SVDASsEGESSGTLK	13.259	0.27
AT4G02800.1	unknown protein	S9,S32,S34,S36	4	aASVETPsPNHTNNEGTR,LNMVSATSFDSSSPSVsPSSDK,LNMVSATSFDSSSPSVsPSSDK,LNMVSATSFDSSSPSVsPSSDK	20.892	0.28
AT2G14835.1	RING/U-box superfamily protein RING/U-box superfamily protein	S233	1	qNsETLYYADDEDGNR,qNsETLYYADDEDGNRK	36.3675	0.28
AT4G22740.1	glycine-rich protein glycine-rich protein	S115	1	GPVIEEIDsDDEKEGEGDK,SRGPVIEEIDsDDEKEGEGDK	41.9088	0.28
AT2G32765.1	small ubiquitinrelated modifier 5 Encodes a small ubiquitin-like modifier (SUMO) protein that becomes covalently attached to various intracellular protein targets through an isopeptide bond. SUMOylation typically has a post-translational effect on the behavior of the target protein. small ubiquitinrelated modifier 5 (SUMO5)	S3,S4	2	VssTDTISASFVSK,VssTDTISASFVSK	124.212	0.28
AT1G52680.1	late embryogenesis abundant protein-related / LEA protein-related late embryogenesis abundant protein-related / LEA protein-related	S99	1	NTLGMSPATNSPSsPAGTTR	0.140183	0.29
AT1G31440.1	SH3 domain-containing protein SH3 domain-containing protein	S264,S287	2	LHSEMIAEEEAIGSsPK,SLPLHIEDSASLPQQEPNSNsSGEIK	23.9683	0.29
AT1G75080.1	Brassinosteroid signalling positive regulator (BZR1) family protein Encodes a positive regulator of the brassinosteroid (BR) signalling pathway that mediates both downstream BR responses and negative feedback regulation of BR biosynthesis. There is evidence for phosphorylation-dependent nucleocytoplasmic shuttling of BZR1. GSK3-like kinases (including BIN2), 14-3-3 proteins, and the phosphatase B…	T7,S220,S224,T226	4	TSDGAtSTSAAAAAAAAAAAR,qSMASFNYPFYAVsAPASPtHR,qSMASFNYPFYAVsAPASPtHR,qSMASFNYPFYAVsAPASPtHR,qSMASFNYPFYAVsAPASPtHR,qSMASFNYPFYAVsAPASPtHR	26.868	0.3
AT1G25260.1	Ribosomal protein L10 family protein Ribosomal protein L10 family protein	S230,T234	2	EDLSELYREDLsDVETS,EDLSELYREDLsDVETS,EDLSELYREDLsDVETS	80.601	0.3
AT4G28310.1	unknown protein	S102,S104,S123,S130	4	SGsEsPPSAPIVVK,SGsEsPPSAPIVVK,YLDLNDsDDEEVGSEDEGVVR,YLDLNDsDDEEVGSEDEGVVR,YLDLNDsDDEEVGSEDEGVVR	25.6241	0.31
AT2G26110.1	Protein of unknown function (DUF761) Protein of unknown function (DUF761)	S95	1	sINFSSFTSPDK	29.5772	0.31
AT3G19650.1	cyclin-related cyclin-related	S283	1	KWDHDLFDEANKsPAK	41.5285	0.31
AT4G32610.1	copper ion binding copper ion binding	S73,S241,S243,S247	4	AWADIDsDDEDDDYYATTAPPQSLWSTSEASHSDAK,ESQSEVKSNsDAASESAEQEESSSSIDVK,SNsDAASESAEQEESSSSIDVK,ESQSEVKSNsDAASESAEQEESSSSIDVK,ESQSEVKSNsDAASESAEQEESSSSIDVK,ESQSEVKSNsDAASESAEQEESSSSIDVK	51.254	0.31
AT3G53630.1	unknown protein	S46	1	SDDsDGDDDGEGQTSLDREEAR	88.4069	0.32
AT4G39260.4	cold, circadian rhythm, and RNA binding 1 Encodes a glycine-rich protein with RNA binding domain at the N-terminus. Protein is structurally similar to proteins induced by stress in other plants. Gene expression is induced by cold. Transcript undergoes circadian oscillations that is depressed by overexpression of AtGRP7. A substrate of the type III effector HopU1 (mono-ADP-ribosyltransferase). col…	S97	1	EGGGYGGGDGGsYGGGGGGW	320.466	0.32
AT1G73770.1	FUNCTIONS IN: molecular_function unknown	S104	1	HDDsDDEVMDVVR,LSGKHDDsDDEVMDVVR	6.43788	0.33
AT2G31680.1	RAB GTPase homolog A5D RAB GTPase homolog A5D (RABA5d)	S2,S3	2	ssDDEGGEEYLFK,ssDDEGGEEYLFK,ssDDEGGEEYLFK	7.95538	0.33
AT1G17130.1	Family of unknown function (DUF572) Family of unknown function (DUF572)	S326	1	KSDGAANTSLASLFQNYGsDEDED,SDGAANTSLASLFQNYGsDEDED	31.3177	0.33
AT1G64080.1	unknown protein	S201,S342,S344	3	QTHPPPPLSLsPESQQK,SRsSSSTATTPSSTTATVTTQSESR,SSsSTATTPSSTTATVTTQSESR	38.4573	0.33
AT5G61210.1	soluble N-ethylmaleimide-sensitive factor adaptor protein 33 membrane localized t-SNARE SNAP25 homologue, probably involved in cytokinesis and cell plate formation soluble N-ethylmaleimide-sensitive factor adaptor protein 33 (SNAP33)	S29,T45	2	SSKPNPFDsDDESDNKHTLNPSK,SSKPNPFDsDDESDNK,tTSEPSLADMTNPFGGER	52.2396	0.33
AT1G43700.1	VIRE2-interacting protein 1 Encodes a VirE2-interacting protein. VIP1 mediates nuclear translocation of VirE2 via its amino half, and interacts with histone H2A via it carboxyl half. VIRE2-interacting protein 1 (VIP1)	S115,S118,S157	3	SFsVDsDFFDDLGVTEEK,SFsVDsDFFDDLGVTEEK,SNSMDGEMsSASFNIESILASVSGK	98.5632	0.33
AT1G74690.1	IQ-domain 31 IQ-domain 31 (IQD31)	S79,S316,S549	3	SGGMLETQNVGPEEIsDDEIELPEGK,SGGMLETQNVGPEEIsDDEIELPEGK,VsSQSIEPPAVEDPQIELEK,ITSHsPR	45.3614	0.34
AT1G32400.1	tobamovirus multiplication 2A TOM2A encodes a 280 amino acid putative four-pass transmembrane protein with a C-terminal farnesylation signal, essential for efficient multiplication of tobacco mosaic viruses. tobamovirus multiplication 2A (TOM2A)	S196,S260	2	AANTPAEYDsDDEYLAPR,YGLDTSEFTYNPSEsHR	53.5253	0.34
AT1G13380.1	Protein of unknown function (DUF1218) Protein of unknown function (DUF1218)	S179,S180	2	SSsNIGmAGYA,SSsNIGmAGYA	29.8096	0.35
AT1G78700.1	BES1/BZR1 homolog 4 BES1/BZR1 homolog 4 (BEH4)	S165,T169,S173,S201	4	LPNYLYIPGGSIsAPVtPPLsSPTAR,LPNYLYIPGGSIsAPVtPPLsSPTAR,LPNYLYIPGGSIsAPVtPPLsSPTAR,MNTDWQQLNNSFFVSSTPPsPTR	24.101	0.36
AT5G33390.1	glycine-rich protein glycine-rich protein	S38,S40	2	mNLNGGGSGSSGSGSGGSVSGGSGSGGSGSGGSGSGGsGsGGRANGRGNGGR,mNLNGGGSGSSGSGSGGSVSGGSGSGGSGSGGSGSGGsGsGGRANGRGNGGR	0	0.37
AT1G16860.1	Ubiquitin-specific protease family C19-related protein Ubiquitin-specific protease family C19-related protein	S74,S76,S124,S125,S129,S137,S162	7	sGSFAGTAQSGPGAPMATGR,sGSFAGTAQSGPGAPMATGR,sSGPQSGGVTR,KSsGPQsGGVTR,KSsGPQsGGVTR,KSsGPQsGGVTR,qNsGSIPILPATGLITSGPITSGPLNSSGAPR,qNsGSIPILPATGLITSGPITSGPLNSSGAPR,qNsGSIPILPATGLITSGPITSGPLNSSGAPR	24.9865	0.37
AT5G53440.1	unknown protein	S427,S812,S817,S821,S1117,S1154	6	DGRRsPDYQDYQDVITGSR,RsPDYQDYQDVITGSR,AKsVEAGSNLTSPAK,AKsVEAGSNLTSPAK,AKsVEAGSNLTSPAK,AKsVEAGSNLTSPAK,SVEAGSNLTsPAK,AKsVEAGSNLTSPAK,AKsVEAGSNLTSPAK,KDLsEDENMEEAEEK,DLsEDENMEEAEEK,KGANDGEEAEADDGDGDGSVVVGDVsPK	35.4964	0.37
AT1G70180.1	Sterile alpha motif (SAM) domain-containing protein Sterile alpha motif (SAM) domain-containing protein	S26,S210,S306	3	AAsDIDDGYELPR,DRsPPR,NMGSYMSSSQGFsPPR,NMGSYMSSSQGFsPPRNPR	58.6162	0.37
AT4G27900.1	CCT motif family protein CCT motif family protein	S148,S183	2	SVsSGNLSSMDMVEHK,AFsESDIQTLGTGNTGLVQSQLDR,RAFsESDIQTLGTGNTGLVQSQLDR	89.8295	0.38
AT5G46020.1	CONTAINS InterPro DOMAIN/s: Casein kinase substrate, phosphoprotein PP28 (InterPro:IPR019380)	S49,S53,S57	3	EAEYEEDVEEEsEEEsEEEsEDEADVK,EAEYEEDVEEEsEEEsEEEsEDEADVKK,EAEYEEDVEEEsEEEsEEEsEDEADVK,EAEYEEDVEEEsEEEsEEEsEDEADVK,EAEYEEDVEEEsEEEsEEEsEDEADVKK,EAEYEEDVEEEsEEEsEEEsEDEADVK,EAEYEEDVEEEsEEEsEEEsEDEADVK,EAEYEEDVEEEsEEEsEEEsEDEADVKK	150.783	0.39
AT2G19490.1	recA DNA recombination family protein recA DNA recombination family protein	T392,S394,S396,S415	4	LIADEAADKETEsESEEEDSLR,LIADEAADKETEsESEEEDSLR,LIADEAADKETEsESEEEDSLR,LIADEAADKETEsESEEEDSLR,LIADEAADKETEsESEEEDSLR,LIADEAADKETEsESEEEDSLR,VVVSPDNTDDEsPALVVGAAAVVVEAA	9.33393	0.41
AT3G52860.1	unknown protein	S14,S16	2	mDYQQKPPQSSDPSPsPPDRPPGIR,mDYQQKPPQSSDPSPsPPDRPPGIR,mDYQQKPPQSSDPSPsPPDRPPGIR	24.3457	0.41
AT5G47690.3	binding binding	S1131,S1141,S1250,S1274,S1281,S1284,S1289,S1299,S1512,S1520,S1522,S1550,S1551,S1564,S1586	15	LESHADASVIPQTsENEVMIDGEsDGNEIPLGK,LESHADASVIPQTsENEVMIDGEsDGNEIPLGK,LESHADASVIPQTsENEVMIDGEsDGNEIPLGK,LESHADASVIPQTsENEVMIDGEsDGNEIPLGK,SSSGHsPYK,ASEDELHLEsDMDK,ASEDELHLEsDMDKNVSLDsHDENsDQEK,NVSLDSHDENsDQEK,NVSLDSHDENsDQEK,ASEDELHLEsDMDKNVSLDsHDENsDQEK,NVSLDSHDENsDQEK,ASEDELHLEsDMDKNVSLDsHDENsDQEK,MLESIsPR,SSALPIETEYsGEAGEEK,SSALPIETEYSGEAGEEKsESEGK,SSALPIETEYSGEAGEEKsESEGK,SSALPIETEYSGEAGEEKsESE…	52.8308	0.42
AT3G63400.1	Cyclophilin-like peptidyl-prolyl cis-trans isomerase family protein Cyclophilin-like peptidyl-prolyl cis-trans isomerase family protein	S63,S199,S204,S403,S405,T431,S433,S437	8	GSsFHR,NFsPGDVSDR,NFSPGDVsDREAK,SFRsPsPSGVPK,SFRsPsPSGVPK,SPsPSGVPK,KYHtPsPERsPPR,KYHtPsPERsPPR,KYHtPsPERsPPR	59.1944	0.42
AT5G05040.1	Cystatin/monellin superfamily protein Cystatin/monellin superfamily protein	S36,S43	2	FSNYDsDDWETLsDDLR,FSNYDsDDWETLsDDLR	6.93784	0.43
AT2G04410.1	RPM1-interacting protein 4 (RIN4) family protein RPM1-interacting protein 4 (RIN4) family protein	S42	1	sDSPGKDEPGYNK	58.1325	0.43
AT5G46790.1	PYR1-like 1 Encodes a member of the PYR (pyrabactin resistance )/PYL(PYR1-like)/RCAR (regulatory components of ABA receptor) family proteins with 14 members. PYR/PYL/RCAR family proteins function as abscisic acid sensors. Mediate ABA-dependent regulation of protein phosphatase 2Cs ABI1 and ABI2. PYR1-like 1 (PYL1)	S9	1	aNSESSSsPVNEEENSQR,aNSESSSsPVNEEENSQR	9.76099	0.45
AT1G78880.1	Ubiquitin-specific protease family C19-related protein Ubiquitin-specific protease family C19-related protein	S78,S118,S119,S123,S131	5	SGAQsGPVPNATGR,sSGPQSGGVTR,KSsGPQsGGVTR,KSsGPQsGGVTR,KSsGPQsGGVTR,QNsGPIPILPTTGLITSGPITSGPLNSSGAPR	61.6737	0.46
AT1G55310.1	SC35-like splicing factor 33 Encodes a SR spliceosome protein that is localized to nuclear specks, interacts with SR45 and the U1-70K protein of the U1 snRNP, has sequence similar to human SC35 protein. SC35-like splicing factor 33 (SR33)	S5,T7,S9,S20,S22,S202,T204	7	GRsYtPsPPR,GRsYtPsPPR,GRsYtPsPPR,GRsYtPsPPR,GRsYtPsPPR,RGRsPsPR,RGRsPsPR,GRsLtPVR,GRsLtPVR	138.056	0.46
AT4G11560.1	bromo-adjacent homology (BAH) domain-containing protein bromo-adjacent homology (BAH) domain-containing protein	S11,S12,S28,S30,S321	5	FAQVssDEEDDVPITR,RFAQVSsDEEDDVPITR,FAQVssDEEDDVPITR,RFAQVSsDEEDDVPITR,FAQVssDEEDDVPITR,RFAQVSsDEEDDVPITR,GRNsAsPEESLGK,GRNsAsPEESLGK,AETPGsGAGISSEHYAILEK	47.3525	0.47
AT3G08710.1	thioredoxin H-type 9 Associated to plasma membrane. Moves cell to cell, suggesting a role in intercellular communication. thioredoxin H-type 9 (TH9)	S136	1	KVTSIIDSVPEsPQRP	23.6591	0.48
AT5G17690.1	like heterochromatin protein (LHP1) Regulates the meristem response to light signals and the maintenance of inflorescence meristem identity. Influences developmental processes controlled by APETALA1. TFL2 silences specific genes within euchromatin but not genes positioned in heterochromatin. TFL2 protein localized preferentially to euchromatic regions and not to heterochromatic chromocenters. Inv…	S35,S42,S53,S351	4	KIsGDGGFGSDDGGGGGGGGSGESILR,KIsGDGGFGSDDGGGGGGGGSGESILR,KIsGDGGFGSDDGGGGGGGGSGESILR,KIsGDGGFGSDDGGGGGGGGSGESILR,ISGDGGFGsDDGGGGGGGGSGESILR,KIsGDGGFGSDDGGGGGGGGSGESILR,KIsGDGGFGSDDGGGGGGGGSGESILR,QDGSTSNNHTAPTDQNLTPDLTTLDsFGR,QDGSTSNNHTAPTDQNLTPDLTTLDsFGR	32.0669	0.48
AT5G13470.1	unknown protein	S9,S10,S11	3	sLVDYDDSssDDDVLAAEEKPLPQTQK,sLVDYDDSssDDDVLAAEEKPLPQTQK,sLVDYDDSssDDDVLAAEEKPLPQTQK,sLVDYDDSssDDDVLAAEEKPLPQTQK,sLVDYDDSssDDDVLAAEEKPLPQTQK	15.6684	0.49
AT2G45520.1	unknown protein	T74,S76	2	KAEVVVPAtESDGDDSVVEKK,KAEVVVPATEsDGDDSVVEK	41.7658	0.49
AT4G32330.1	TPX2 (targeting protein for Xklp2) protein family TPX2 (targeting protein for Xklp2) protein family	S160,S185,S188,S415	4	HDSAPAEsADGEK,KQAHETSEDDTQsSNSPK,QAHETSEDDTQSSNsPK,QAHETSEDDTQSSNsPK,DAETVNQTSHPTEEEAQVTVSSNADVEDSHETVsPR	48.4915	0.49
AT5G15030.1	Paired amphipathic helix (PAH2) superfamily protein Paired amphipathic helix (PAH2) superfamily protein	Y107,S171	2	yAMFR,EIDGSGSQNQHPVGsPR	4.78819	0.5
AT3G61860.1	RNA-binding (RRM/RBD/RNP motifs) family protein encodes an arginine/serine-rich splicing factor. transcript is alternatively spliced and is differentially expressed in different tissues (flowers, roots, stems, and leaves) examined. RSP31	S191,S247	2	RPsPDYGR,sPGYDR	82.9969	0.5
AT1G52220.1	FUNCTIONS IN: molecular_function unknown	S57	1	AsGESSDSSTDLDVVSTIQNVWDK	46.0454	0.51
AT3G06700.1	Ribosomal L29e protein family Ribosomal L29e protein family	S58	1	AGENAsAEE	491.601	0.51
AT1G15230.1	unknown protein	S138	1	KDQsDEDEEEEMKPILVEGFV	106.123	0.52
AT1G23860.1	RS-containing zinc finger protein 21 Encodes a 9G8-like serine-arginine rich (SR) protein that interacts in vivo with U1-70K, a U1 small nuclear ribonucleoprotein 70-kDa protein that is involved in nuclear precursor mRNA processing. RS-containing zinc finger protein 21 (RSZP21)	S123,S175	2	sPDYGYAR,RRDsPYGR	79.7017	0.54
AT5G61150.1	leo1-like family protein Encodes highly hydrophilic protein involved in positively regulating FLC expression. Mutants are early flowering and show a loss of FLC expression in the absence of cold. VERNALIZATION INDEPENDENCE 4 (VIP4)	S174,S175,S548,S570,S600,S605	6	NVFGssDDEDAEEYVR,NVFGssDDEDAEEYVRNDVEQDEHR,NVFGssDDEDAEEYVR,NVFGssDDEDAEEYVR,NVFGssDDEDAEEYVRNDVEQDEHR,GKDsEDEYEEDAEEDEEER,GKDsEDEYEEDAEEDEEERGK,SNRYsDEDEEEEEVAGGR,GIEsDEEESPPR,GIEsDEEESPPR,KGIEsDEEEsPPR,GIEsDEEEsPPRK,GIEsDEEESPPR,KGIEsDEEEsPPR,GIEsDEEEsPPRK	46.5522	0.56
AT3G11230.1	Yippee family putative zinc-binding protein Yippee family putative zinc-binding protein	T126	1	VWGPDGNNYWVAQEVEAGDSDtDDA	17.0255	0.59
AT2G25720.1	unknown protein	T50	1	tAPDGSPPPAAAAGDEDIYSIDAAK	21.0058	0.59
AT5G24890.1	unknown protein	S97,S119,S121,S166,S197,S198,S199	7	GLAsMSSLEDSLPSK,sKSFGNLGEIGSVK,sFGNLGEIGSVK,sMPLLPVNEDEDDDDEDDDEEDLK,SGFDENKsssDEEGVK,SGFDENKsssDEEGVK,SGFDENKsssDEEGVK	72.5973	0.6
AT1G69600.1	zinc finger homeodomain 1 Encodes ZFHD1, a member of the zinc finger homeodomain transcriptional factor family. Binds to the 62 bp promoter region of ERD1 (early responsive to dehydration stress 1). Expression of ZFHD1 is induced by drought, high salinity and abscisic acid. zinc finger homeodomain 1 (ZFHD1)	S97,S99,T101,S103,S241	5	RDPSENLNFLTAPPISsPsGtESPPSR,DPSENLNFLTAPPISSPsGTESPPSR,DPSENLNFLTAPPISSPsGTESPPSR,RDPSENLNFLTAPPISsPsGtESPPSR,DPSENLNFLTAPPISSPsGTESPPSR,DPSENLNFLTAPPISSPsGTESPPSR,RDPSENLNFLTAPPISsPsGtESPPSR,DPSENLNFLTAPPISSPsGTESPPSR,RDPSENLNFLTAPPISsPsGtESPPSR,RDPSENLNFLTAPPISsPsGtESPPSR,DPSENLNFLTAPPISSPsGTESPPSR,RDPSENLNFLTAPPISsPsGtESPPSR,IREIEHGLcLNTHSNDGDGSSsS	158.256	0.6
AT5G66400.1	Dehydrin family protein Belongs to the dehydrin protein family, which contains highly conserved stretches of 7-17 residues that are repetitively scattered in their sequences, the K-, S-, Y- and lysine rich segments. ABA- and drought-induced glycine-rice dehydrin protein. The ABA-induced expression of RAB18 was reduced following ACC application, indicating that ethylene inhibits the ABA signaling …	S109,S113,S114,S117	4	sGSGSSSSsEDDGQGGRR,SGSGsSSSSEDDGQGGR,SGSGsSSSSEDDGQGGR,SGSGsSSSSEDDGQGGR,sGSGSSSSsEDDGQGGRR	23.1642	0.66
AT4G31580.1	serine/arginine-rich 22 Encodes a Serine/arginine-rich (SR) protein RSZp22. SR proteins are splicing regulators that share a modular structure consisting of one or two N-terminal RNA recognition motif domains and a C-terminal RS-rich domain. RSZp22 is located in the nucleolus. It is a nucleocytoplasmic shuttling protein and an interacting partner to the Arabidopsis U1-70K. serine/arginine-rich 22…	S145,S147,S160,S162	4	sYsPR,sYsPR,RRsPsPPPAR,RRsPsPPPAR	115.103	0.74
AT5G10950.1	Tudor/PWWP/MBT superfamily protein Tudor/PWWP/MBT superfamily protein	T231,S232,S233,S255,S256,T282,S283,S346,S358	9	HTDDQDEDEEAGDDIDTSsEEAKPK,HTDDQDEDEEAGDDIDTSsEEAKPK,HTDDQDEDEEAGDDIDTSsEEAKPK,HTDDQDEDEEAGDDIDTSsEEAKPK,HTDDQDEDEEAGDDIDTSsEEAKPK,HTDDQDEDEEAGDDIDTSsEEAKPK,ScNSNADEVAENssDEDEPK,ScNSNADEVAENssDEDEPK,ADKDEDEEENETsDDEAEPK,ADKDEDEEENETsDDEAEPK,ADKDEDEEENETsDDEAEPK,AVDEMsDGEPLVSFLK,KsPEGIDAK	20.773	0.79
AT4G00238.1	DNA-binding storekeeper protein-related transcriptional regulator DNA-binding storekeeper protein-related transcriptional regulator	T42,S53,S56,S58,S105	5	TLNSPSAAVAVsDDSESEK,TLNSPSAAVAVsDDSESEK,TLNSPSAAVAVsDDSESEK,TLNSPSAAVAVsDDsEsEKQSFVLTR,TLNSPSAAVAVsDDsEsEKQSFVLTR,TLNSPSAAVAVsDDSESEK,TLNSPSAAVAVsDDsEsEKQSFVLTR,TLNSPSAAVAVsDDsEsEKQSFVLTR,TLNSPSAAVAVsDDSESEK,TLNSPSAAVAVsDDsEsEKQSFVLTR,TLNSPSAAVAVsDDSESEK,SGNNEGATEsPAVK	99.2969	0.79
AT1G11360.1	Adenine nucleotide alpha hydrolases-like superfamily protein Adenine nucleotide alpha hydrolases-like superfamily protein	S23,S24,S208	3	SPTVVTVQPsSPRFPISTPTAGAQR,KSPTVVTVQPSsPR,SPTVVTVQPSsPR,SGDsGGENLMDSDK	65.5984	0.8
AT1G35580.1	cytosolic invertase 1 Encodes a protein with cytosolic (alkaline/neutral) invertase activity. The protein was shown to interact with PIP5K9. cytosolic invertase 1 (CINV1)	S11,S14,S44,S49,S61,S66,T70,S73,S547	9	AVGsHcSLSEMDDLDLTR,AVGsHcSLSEMDDLDLTR,AVGsHcSLSEMDDLDLTR,sMSELsTGYSR,sMSELsTGYSR,HDGIHDsPR,GRsVLDtPLSSAR,GRsVLDtPLSSAR,GRsVLDtPLSSAR,GRsVLDtPLSSAR,GRsVLDtPLSSAR,RSAsWPQL	75.2031	0.83
AT2G29210.1	splicing factor PWI domain-containing protein splicing factor PWI domain-containing protein	S10,S303,S312,S314,S401,S403,S444,S453,S462,S491,S510,S513,S531,T533,S549,S712,S834,T836	18	GTsAEQDTR,RQsPAPSR,RRsPsPPAR,RRsPsPPAR,NRsPsPLYR,NRsPsPLYR,LPsPSIEQR,LPsPPVAQR,LPsPPPRR,LPsPPPR,RAGLPsPMR,IGGSHAANHLESPSPsSLsPPGR,IGGSHAANHLESPSPsSLsPPGR,sLtPDEER,sLtPDEER,HTsPSHIK,HHGSQMsPVENSEGR,KQELsDtSEGEVEARPK,KQELsDtSEGEVEARPK	64.0515	0.84
AT1G51510.1	RNA-binding (RRM/RBD/RNP motifs) family protein This gene is predicted to encode a protein involved in the exon junction complex. Though there is a predicted RNA binding motif, in the Drosophila ortholog (33% identity), this motif mediates interactions with Mago and is not available for RNA binding. The Arabidopsis Y14 protein appears to be predominantly nucleolar, but there is also some evidence…	S32	1	aNIESEAVDFEPEEDDLMDEEGTAIDGADVsPR,aNIESEAVDFEPEEDDLMDEEGTAIDGADVsPR	122.914	0.88
AT1G56220.1	Dormancy/auxin associated family protein Dormancy/auxin associated family protein	T29,Y73,S93,S97	4	HHtFSFRPSSGNDQSEAGSAR,SIMIIKPPGyQGSSAPASPAGSTPPLSPFsPPLsPFSGGK,SIMIIKPPGyQGSSAPASPAGSTPPLSPFsPPLsPFSGGK,SIMIIKPPGyQGSSAPASPAGSTPPLSPFsPPLsPFSGGK	1475.76	0.88
AT1G31870.1	unknown protein	S64,S128,S130,S189,S191,S200,S204,S213,S244,S257,S286,S303,S326,S337	14	QVDPEEDENEDDsAEETPLVDEDIEVK,TRNDsPsPEPGPR,NDsPsPEPGPR,TRNDsPsPEPGPR,NDsPsPEPGPR,ARNDsPsPEPEAK,ARNDsPsPEPEAK,YLsEDLsPPR,YLsEDLsPPR,HVHsPSR,DLHGsPVSDVK,SNDLsPPR,SFGSNADLsPPGR,DSQDSDLsPQRK,SSNFDsSPPR,RDSsPPQISK	26.67	1
AT2G24590.1	RNA recognition motif and CCHC-type zinc finger domains containing protein RNA recognition motif and CCHC-type zinc finger domains containing protein	S136,S144,S146	3	sPTYGGR,KsPTYGGR,sYsPR,sYsPR	68.6122	1.03
AT4G37090.1	unknown protein	S9,S11,S106,S108	4	DRDsDSDAPEELTQEQAK,DRDsDSDAPEELTQEQAK,DRDsDsDAPEELTQEQAKLEEEALWK,sDNKDRDsDsDAPEELTQEQAK,DRDsDSDAPEELTQEQAK,DRDsDsDAPEELTQEQAKLEEEALWK,sDNKDRDsDsDAPEELTQEQAK,qKAEsDsEEEEIIDELPR,qKAEsDsEEEEIIDELPRK,qKAEsDsEEEEIIDELPR,qKAEsDsEEEEIIDELPR,qKAEsDsEEEEIIDELPRK,qKAEsDsEEEEIIDELPR	25.8906	1.06
ATCG00710.1	photosystem II reaction center protein H Encodes a 8 kD phosphoprotein that is a component of the photosystem II oxygen evolving core. Its exact molecular function has not been determined but it may play a role in mediating electron transfer between the secondary quinone acceptors, QA and QB, associated with the acceptor side of PSII. photosystem II reaction center protein H (PSBH)	T3,T5	2	AtQTVEDSSR,AtQTVEDSSR,AtQTVEDSSR	0	1.13
AT1G19990.1	unknown protein	S230,S235	2	KNSDDDDsDDDFLASR,NSDDDDsDDDFLASR,KNSDDDDsDDDFLASR,KNSDDDDsDDDFLASR,NSDDDDsDDDFLASR,NSDDDDsDDDFLASR	25.7637	1.19
AT3G44750.1	histone deacetylase 3 Encodes a histone deacetylase. Controls the development of adaxial/abaxial leaf polarity. Two lines with RNAi-directed against this gene show reduced Agrobacterium-mediated DNA transformation of the roots. histone deacetylase 3 (HDA3)	S103,S143,S145,S153,S158	5	TPNIEPQGYsEEEEEEEEEVPAGNAAK,AKPAEVKPAVDDEEDESDsDGMDEDDsDGEDSEEEEPTPK,AKPAEVKPAVDDEEDESDsDGMDEDDsDGEDSEEEEPTPK,AKPAEVKPAVDDEEDESDsDGMDEDDsDGEDSEEEEPTPK,AKPAEVKPAVDDEEDESDsDGMDEDDsDGEDSEEEEPTPK,AKPAEVKPAVDDEEDESDsDGMDEDDsDGEDSEEEEPTPK,AKPAEVKPAVDDEEDESDsDGMDEDDsDGEDSEEEEPTPK,AKPAEVKPAVDDEEDESDsDGMDEDDsDGEDSEEEEPTPK	128.823	1.29
AT1G16610.2	arginine/serine-rich 45 Encodes SR45, a member of the highly conserved family of serine/arginine-rich (SR) proteins, which play key roles in pre-mRNA splicing and other aspects of RNA metabolism. SR45 is a spliceosome protein, interacts with SR33 and the U1-70K protein of the U1 snRNP. Also involved in plant sugar response. sr45-1 mutation confers hypersensitivity to glucose during early seedling…	S67,S77,S233,S238,S241,T257,S267,S271,S274,S300	10	GKsPAGPAR,RGKsPAGPAR,GRsPPPPPSK,RGRsPPPPPSK,RGLsPR,RRsPDsPHR,RRsPDsPHR,RGDtPPR,RPASPsR,GRsPSsPPPR,GRsPSsPPPR,RRsPLPLR	76.5437	1.53
AT4G31880.1	LOCATED IN: cytosol	T289,S378,S410,T431,S435,S436,S438,S477,S483,T557,S558,S559,S587,T592,S666,S748,S749,S753,S838	19	AAEIStPERTDAPKDESGK,qADLSKDsDIKEETEPAELLDSK,DVLTSPPVDSSVTAATsSENEK,SVQILPSKTSGDEtANVsSPSMAEELPEQSVPK,SVQILPSKTSGDEtANVsSPSMAEELPEQSVPK,TSGDETANVSsPSMAEELPEQSVPK,TSGDETANVSsPSMAEELPEQSVPK,TSGDETANVSSPsMAEELPEQSVPKK,TSGDETANVSsPSMAEELPEQSVPK,ESSTEEVKPSASIATEEVsEEPNTSEPQVTKK,ESSTEEVKPSASIATEEVSEEPNTsEPQVTK,AIDEESLHTSsGDNEKPAVSSGK,AIDEESLHTSsGDNEKPAVSSGK,AIDEESLHTSsGDNEKPAVSSGK,AIDEESLHTSsGDNEKPAVSSG…	56.6396	1.78
AT4G25500.2	arginine/serine-rich splicing factor 35 encodes an arginine/serine-rich splicing factor. transcript is alternatively spliced and is differentially expressed in different tissues (flowers, roots, stems, and leaves) examined. arginine/serine-rich splicing factor 35 (RSP35)	S152,S154,S162,S170,S181,S200,S257,S267,S268,S276,S279,S285,S294,S301,S304	15	RsPsPYK,RsPsPYK,ERGsPDYGR,GAsPVAAYR,ERTsPDYGR,RGsPEYGR,NGVGEVEsPIER,SRSsPENGQVESPGSIGR,SRSsPENGQVESPGSIGR,SRSsPENGQVESPGSIGR,SRSsPENGQVESPGSIGR,RDsDGGYDGAESPMQK,RDsDGGYDGAESPMQK,DSDGGYDGAEsPMQK,RDsDGGYDGAESPMQK,SRsPRsPPADE,SRsPRsPPADE	201.836	2.2
AT3G51880.1	high mobility group B1 Encodes a protein belonging to the subgroup of HMGB (high mobility group B) proteins that have a distinctive DNA-binding motif, the HMG-box domain. The motif confers non-sequence specific interaction with linear DNA and structure-specific binding to distorted DNA sites. The HMGB proteins are involved in the assembly of nucleoprotein complexes. Can be phosphorylated by CK2al…	S129,S132,S135,S137,S146	5	NLEEGsDESEKsRsEINDEDEASGEEELLEK,NLEEGsDESEK,NLEEGsDEsEKSR,NLEEGsDESEK,NLEEGsDEsEKSR,NLEEGsDESEK,NLEEGsDESEKsRsEINDEDEASGEEELLEK,NLEEGsDESEKsRsEINDEDEASGEEELLEK,SEINDEDEAsGEEELLEK,SRSEINDEDEAsGEEELLEK	91.6748	0.3
AT1G47820.1	unknown protein	S71,S82	2	HNVPDDDVPDQILsDDEEGDDDDASPVIcPVKPPKK,HNVPDDDVPDQILsDDEEGDDDDASPVIcPVKPPK,HNVPDDDVPDQILsDDEEGDDDDASPVIcPVKPPK,HNVPDDDVPDQILsDDEEGDDDDASPVIcPVKPPK	9.74994	0.32
AT2G17560.1	high mobility group B4 Encodes a protein belonging to the subgroup of HMGB (high mobility group B) proteins that have a distinctive DNA-binding motif, the HMG-box domain. The motif confers non-sequence specific interaction with linear DNA and structure-specific binding to distorted DNA sites. The HMGB proteins are involved in the assembly of nucleoprotein complexes. Can be phosphorylated by CK2al…	S118,S121,S123,S130	4	LASGTNREEDDsDK,LASGTNREEDDsDKSK,EEDDSDKSKSEVDEAVsEEEAEDDD,EEDDSDKSKSEVDEAVsEEEAEDDD,EEDDSDKSKSEVDEAVsEEEAEDDD,SKSEVDEAVsEEEAEDDD,EEDDSDKSKSEVDEAVsEEEAEDDD,SKSEVDEAVsEEEAEDDD,SEVDEAVsEEEAEDDD,SKSEVDEAVsEEEAEDDD,EEDDSDKSKSEVDEAVsEEEAEDDD,EEDDSDKSKSEVDEAVsEEEAEDDD	71.5714	0.31	0.145937	42.28
AT3G47920.1	unknown protein	T224,Y226,S236,T237,S253	5	GtYyQGLcQGQQVstDSNITPSVGTALSTGsR,GtYyQGLcQGQQVstDSNITPSVGTALSTGsR,GtYyQGLcQGQQVstDSNITPSVGTALSTGsR,GtYyQGLcQGQQVstDSNITPSVGTALSTGsR,GtYyQGLcQGQQVstDSNITPSVGTALSTGsR	0
AT5G27967.1	unknown protein	S19	1	DYDsR	0
AT5G46200.1	Protein of Unknown Function (DUF239) Protein of Unknown Function (DUF239)	S395	1	DYDsR	0
AT3G42628.1	phosphoenolpyruvate carboxylase-related / PEP carboxylase-related phosphoenolpyruvate carboxylase-related / PEP carboxylase-related	S11	1	MAsIDAQLR	0
AT4G06688.1	FUNCTIONS IN: molecular_function unknown	S244	1	RDRsPR	0
AT5G59680.1	Leucine-rich repeat protein kinase family protein Leucine-rich repeat protein kinase family protein	S818	1	DYDsR	0.0358351
AT1G59500.1	Auxin-responsive GH3 family protein encodes an IAA-amido synthase that conjugates Asp and other amino acids to auxin in vitro. GH3.4	S71	1	KSFKsK	0.106427
AT1G73000.1	PYR1-like 3 Encodes a member of the PYR (pyrabactin resistance )/PYL(PYR1-like)/RCAR (regulatory components of ABA receptor) family proteins with 14 members. PYR/PYL/RCAR family proteins function as abscisic acid sensors. Mediate ABA-dependent regulation of protein phosphatase 2Cs ABI1 and ABI2. PYR1-like 3 (PYL3)	S19,S20,T21,T26,S31,T32	6	mNLAPIHDPSSSSTTTTSsstPYGLtKDEFstLDSIIR,mNLAPIHDPSSSSTTTTSsstPYGLtKDEFstLDSIIR,mNLAPIHDPSSSSTTTTSsstPYGLtKDEFstLDSIIR,mNLAPIHDPSSSSTTTTSsstPYGLtKDEFstLDSIIR,mNLAPIHDPSSSSTTTTSsstPYGLtKDEFstLDSIIR,mNLAPIHDPSSSSTTTTSsstPYGLtKDEFstLDSIIR	0.108114
AT5G51800.1	Protein kinase superfamily protein Protein kinase superfamily protein	S18	1	GDATKPPPNQIsSPK	0.302966
AT1G29740.1	Leucine-rich repeat transmembrane protein kinase Leucine-rich repeat transmembrane protein kinase	S593,S606,T618	3	RGNYGsLISAISVcPSSEsEcGVPVQIHPVtKQQHK,RGNYGsLISAISVcPSSEsEcGVPVQIHPVtKQQHK,RGNYGsLISAISVcPSSEsEcGVPVQIHPVtKQQHK	0.501359
AT3G02810.1	Protein kinase superfamily protein Protein kinase superfamily protein	S490	1	YDsDR	0.600546
AT1G70250.1	receptor serine/threonine kinase, putative Encodes a Protease inhibitor/seed storage/LTP family protein receptor serine/threonine kinase, putative	T148	1	SFtIENK	0.613984
AT4G27435.1	Protein of unknown function (DUF1218) Protein of unknown function (DUF1218)	S48	1	YDsDR	0.905635
AT1G01560.1	MAP kinase 11 member of MAP Kinase MAP kinase 11 (MPK11)	T198,Y200	2	SETDFMtEyVVTR,TKSETDFMtEyVVTR,SETDFMtEyVVTR,TKSETDFMtEyVVTR	1.14446
AT5G57070.1	hydroxyproline-rich glycoprotein family protein hydroxyproline-rich glycoprotein family protein	S143	1	YDsDR	1.21531
AT5G24150.1	FAD/NAD(P)-binding oxidoreductase family protein squalene monooxygenase gene homolog SQP1	T118,Y120,S142	3	ATGmtVyKDGKEAVASFPVDNNNFPFDPsAR,ATGmtVyKDGKEAVASFPVDNNNFPFDPsAR,ATGmtVyKDGKEAVASFPVDNNNFPFDPsAR	1.33087
AT5G24150.2	FAD/NAD(P)-binding oxidoreductase family protein squalene monooxygenase gene homolog SQP1	T118,Y120,S142	3	ATGmtVyKDGKEAVASFPVDNNNFPFDPsAR,ATGmtVyKDGKEAVASFPVDNNNFPFDPsAR,ATGmtVyKDGKEAVASFPVDNNNFPFDPsAR	1.33087
AT2G44600.1	unknown protein	S134	1	DYDsR	1.44005
AT1G59860.1	HSP20-like chaperones superfamily protein HSP20-like chaperones superfamily protein	S109	1	SSGGFsR	3.31474
AT3G17360.1	phragmoplast orienting kinesin 1 PHRAGMOPLAST ORIENTING KINESIN 1 is one of the two Arabidopsis homologs isolated in yeast two-hybrid screen for interaction partners of maize gene TANGLED1 (TAN1). Based on sequence homology in their motor domains, POK1 and POK2 belong to the kinesin-12 class which also includes the well-characterized group of phragmoplast-associated kinesins AtPAKRPs. Both kinesi…	S552	1	LKVQLTSLLKNHDScGALSDcISsLEESR	4.04048
AT4G25070.1	unknown protein	S111	1	FDDEsEDDETR	4.17612
AT4G25070.2	unknown protein	S111	1	FDDEsEDDETR	4.17612
AT4G29440.2	Regulator of Vps4 activity in the MVB pathway protein Regulator of Vps4 activity in the MVB pathway protein	Y667	1	FGPLASGLENETTLPSyGSSPPRDK	4.44566
AT3G19330.3	Protein of unknown function (DUF677) Protein of unknown function (DUF677)	S42	1	NDASISsPTFNLSR	5.26158
AT1G77320.1	transcription coactivators Mutant is defective in meiosis and produces abnormal microspores. Encodes a BRCT-domain-containing protein that could be specific to the meiotic cell cycle and that plays a crucial role in some DNA repair events independent of SPO11 DSB recombination repair. meiosis defective 1 (MEI1)	S884	1	IQDQKsPGR	5.70022
AT1G77320.2	transcription coactivators Mutant is defective in meiosis and produces abnormal microspores. Encodes a BRCT-domain-containing protein that could be specific to the meiotic cell cycle and that plays a crucial role in some DNA repair events independent of SPO11 DSB recombination repair. meiosis defective 1 (MEI1)	S867	1	IQDQKsPGR	5.70022
AT5G36740.1	Acyl-CoA N-acyltransferase with RING/FYVE/PHD-type zinc finger protein Acyl-CoA N-acyltransferase with RING/FYVE/PHD-type zinc finger protein	S1012	1	NcATAGVEsPSNPVDScLK	5.75754
AT5G57830.1	Protein of unknown function, DUF593 Protein of unknown function, DUF593	S230,S232,S253	3	EsIsHALVSQVSNTILESAKSDVSsIMEMMKNPER,EsIsHALVSQVSNTILESAKSDVSsIMEMMKNPER,EsIsHALVSQVSNTILESAKSDVSsIMEMMKNPER	6.07195
AT3G17712.3	unknown protein	S97,S100	2	VYNLVEEEGsLEsDDDKVK,VYNLVEEEGsLEsDDDK,VYNLVEEEGsLEsDDDKVK,VYNLVEEEGsLEsDDDK	7.17097
AT2G20320.1	DENN (AEX-3) domain-containing protein DENN (AEX-3) domain-containing protein	S149	1	DNEESAsGSPERDDITLSK	7.29735
AT4G15480.1	UDP-Glycosyltransferase superfamily protein Encodes a protein that might have sinapic acid:UDP-glucose glucosyltransferase activity. UGT84A1	T485	1	LGAGVTKtK	7.64941
AT5G08010.1	unknown protein	S27,S28	2	NVSKGKssSEDLTNVK,NVSKGKssSEDLTNVK	8.09511
AT4G02110.1	transcription coactivators transcription coactivators	S593	1	SSTsPGSGLIR	8.27593
AT5G58140.4	phototropin 2 Membrane-bound protein serine/threonine kinase that functions as blue light photoreceptor in redundancy with PHO1. Involved in stomatal opening, chloroplast movement and phototropism. Mediates blue light-induced growth enhancements. PHOT1 and PHOT2 mediate blue light-dependent activation of the plasma membrane H+-ATPase in guard cell protoplasts. PHOT2 possesses two LOV (LOV1 and LO…	S22	1	sLEIFNPSSGK	8.37757
AT1G14170.2	RNA-binding KH domain-containing protein RNA-binding KH domain-containing protein	T101	1	VHDMVVADADQDDGtDDDNDLGEK	8.65986
AT3G44690.1	unknown protein	S526	1	DYDsR	8.976
AT2G01120.1	origin recognition complex subunit 4 Origin Recognition Complex subunit 4. Involved in the initiation of DNA replication. Regulated transcriptionally during cell cycle, peaking at G1/S-phase. Target of E2F/DF family of transcription factors. Interacts with all ORC subunits except ORC1b. origin recognition complex subunit 4 (ORC4)	Y162,S171,T173	3	LLySxLDDAmQsVtSQAVVVGISSRLDADQLLEKR,LLySxLDDAmQsVtSQAVVVGISSRLDADQLLEKR,LLySxLDDAmQsVtSQAVVVGISSRLDADQLLEKR	9.24268
AT2G01120.2	origin recognition complex subunit 4 Origin Recognition Complex subunit 4. Involved in the initiation of DNA replication. Regulated transcriptionally during cell cycle, peaking at G1/S-phase. Target of E2F/DF family of transcription factors. Interacts with all ORC subunits except ORC1b. origin recognition complex subunit 4 (ORC4)	Y162,S171,T173	3	LLySxLDDAmQsVtSQAVVVGISSRLDADQLLEKR,LLySxLDDAmQsVtSQAVVVGISSRLDADQLLEKR,LLySxLDDAmQsVtSQAVVVGISSRLDADQLLEKR	9.24268
AT4G27860.1	vacuolar iron transporter (VIT) family protein vacuolar iron transporter (VIT) family protein	S13,S17	2	mDPTmNPTPTPSsAGNsVcTDELTNLPPEDSPLDSEK,mDPTmNPTPTPSsAGNsVcTDELTNLPPEDSPLDSEK	9.52929
AT4G27860.2	vacuolar iron transporter (VIT) family protein vacuolar iron transporter (VIT) family protein	S13,S17	2	mDPTmNPTPTPSsAGNsVcTDELTNLPPEDSPLDSEK,mDPTmNPTPTPSsAGNsVcTDELTNLPPEDSPLDSEK	9.52929
AT4G08330.2	unknown protein.	S128	1	APEYALVTQNSDPTsPR	9.60746
AT3G20720.1	unknown protein	T109	1	GPSSSQSPtASAK	10.0993
AT1G31360.2	RECQ helicase L2 Encodes a (d)NTP-dependent 3'->5' DNA helicase. This protein can also disrupt D loop structures and may mediate branch migration of Holliday junctions when tested in vitro. The unwinding activity of the enzyme depends on the presence of divalent cations (Mg2+, Mn2+, or Ca2+, but not Zn2+).(d)NTPs are also required with ATP and dATP supporting the greatest amount of DNA unwinding …	S574,S575	2	DVVLVEssGEEEA,DVVLVEssGEEEA	10.3266
AT2G32415.2	Polynucleotidyl transferase, ribonuclease H fold protein with HRDC domain Polynucleotidyl transferase, ribonuclease H fold protein with HRDC domain	T791	1	STVVDDSGDGtSEGDGAK	10.6054
AT4G22320.2	unknown protein	S98	1	SESNSPsEDTVATVAEDPPR	11.2092
AT1G31470.1	Major facilitator superfamily protein NUCLEAR FUSION DEFECTIVE 4 (NFD4)	S236	1	DYDsR	11.2186
AT3G27320.2	alpha/beta-Hydrolases superfamily protein alpha/beta-Hydrolases superfamily protein	S110	1	NSYGYTTGSSsPEAGSSDVYR	11.4086
AT1G77770.2	Protein of unknown function (DUF1644) FUNCTIONS IN: zinc ion binding	S245	1	FLDMESSDFASSSSSPASPsR	12.3308
AT4G37190.2	LOCATED IN: cytosol, plasma membrane	S513	1	MVSELNPQFFESsDSD	12.5344
AT5G01230.1	S-adenosyl-L-methionine-dependent methyltransferases superfamily protein S-adenosyl-L-methionine-dependent methyltransferases superfamily protein	S264	1	YDsDR	12.8534
AT3G09560.2	Lipin family protein Lipin family protein	S125,S162	2	LEHSLsDSGTGELR,FYDFQDDPPsPTSEYGSAR	12.9017
AT3G04630.2	WVD2-like 1 Member of a small gene family which have a KLEEK domain which may be involved in protein- protein interactions. Over expression of WDL1 results in abnormal root development. WVD2-like 1 (WDL1)	S218,S264	2	sFSDAVSSSSR,NTNAAHDsPR	13.0734
AT5G20490.2	Myosin family protein with Dil domain Encodes a member of the type XI myosin protein family involved in root hair growth, trichome development, and organelle trafficking. This gene appears to be expressed at low levels throughout the plant. XIK	S1451	1	ENsGFGFLLTR	14.0502
AT2G37160.1	Transducin/WD40 repeat-like superfamily protein Transducin/WD40 repeat-like superfamily protein	S445,Y448	2	RPPGGsPTySTGSQSAHWDNIVPMGTLQPAPcMR,RPPGGsPTySTGSQSAHWDNIVPMGTLQPAPcMR	14.2263
AT2G37160.2	Transducin/WD40 repeat-like superfamily protein Transducin/WD40 repeat-like superfamily protein	S474,Y477	2	RPPGGsPTySTGSQSAHWDNIVPMGTLQPAPcMR,RPPGGsPTySTGSQSAHWDNIVPMGTLQPAPcMR	14.2263
AT4G38900.2	Basic-leucine zipper (bZIP) transcription factor family protein Basic-leucine zipper (bZIP) transcription factor family protein	S196	1	SFsGGEcADWSK	14.2878
AT4G02070.2	MUTS homolog 6 encodes a DNA mismatch repair homolog of human MutS gene, MSH6. There are four MutS genes in Arabidopsis, MSH2, MSH3, MSH6, and MSH7, which all act as heterodimers and bind to 51-mer duplexes. MSH2*MSH6 bound the (+T) substrate strongly, (T/G) well, and (+AAG) no better than it did a (T/A) homoduplex. MUTS homolog 6 (MSH6)	S84,S86	2	LNPNPSSNLPARsPsPGPDTPSPVQSK,LNPNPSSNLPARsPsPGPDTPSPVQSK	14.2939
AT5G41330.1	BTB/POZ domain with WD40/YVTN repeat-like protein BTB/POZ domain with WD40/YVTN repeat-like protein	S207,S208,T209,S215,S216,T222	6	TTLNWENVTRSsstVQAIGssHEFLFtSFESSR,TTLNWENVTRSsstVQAIGssHEFLFtSFESSR,TTLNWENVTRSsstVQAIGssHEFLFtSFESSR,TTLNWENVTRSsstVQAIGssHEFLFtSFESSR,TTLNWENVTRSsstVQAIGssHEFLFtSFESSR,TTLNWENVTRSsstVQAIGssHEFLFtSFESSR	14.6353
AT5G40550.2	SGF29 tudor-like domain SGF29 tudor-like domain	S2	1	sSPDIVGILENTK	14.6762
AT1G49710.1	fucosyltransferase 12 Encodes a protein with core &alpha	Y187,Y203,S205,Y209	4	RRGyDIVmTTSLSSDVPVGyFsWAEyDIMSPVQPK,RRGyDIVmTTSLSSDVPVGyFsWAEyDIMSPVQPK,RRGyDIVmTTSLSSDVPVGyFsWAEyDIMSPVQPK,RRGyDIVmTTSLSSDVPVGyFsWAEyDIMSPVQPK	14.696
AT5G22030.2	ubiquitin-specific protease 8 ubiquitin-specific protease 8 (UBP8)	S305	1	SNsLSFLGK	14.7351
AT3G19770.2	Vacuolar sorting protein 9 (VPS9) domain Guanine nucleotide exchange factor VPS9a. Can ctivate all Rab5 members to GTP-bound forms in vitro. Required for embryogenesis. Regulates the localization of ARA7 and ARA6. Involved in postembryonic root development. VPS9A	S170,S171,S173	3	SsDsLSGTNELLNINSETPMK,SsDsLSGTNELLNINSETPMK,SsDsLSGTNELLNINSETPMK	14.9661
AT4G31200.2	SWAP (Suppressor-of-White-APricot)/surp RNA-binding domain-containing protein SWAP (Suppressor-of-White-APricot)/surp RNA-binding domain-containing protein	S572	1	EIGEVNPSEGPMGSESQDDYDNYERDsPQR,EIGEVNPSEGPMGSESQDDYDNYERDsPQRK	15.6073
AT5G59210.2	myosin heavy chain-related myosin heavy chain-related	S29,T58	2	AsSGPDLSEIPNPADFPVIR,SESGNRLSEtDVGALYSQLK	15.6125
AT5G16280.2	Tetratricopeptide repeat (TPR)-like superfamily protein Tetratricopeptide repeat (TPR)-like superfamily protein	S1055	1	SSsPSAVPDLPK	16.0806
AT3G07610.1	Transcription factor jumonji (jmjC) domain-containing protein IBM1 likely encodes a protein with histone H3mK9 demethylation activity. It may preferentially demethylate H3mK9 at low-copy loci to protect them from silencing by nearby heterochromatin by preventing the spread of cytosine methylation. BONSAI (At1g73177) is hypermethylated in ibm1 mutants. ibm1 mutants have morphological defects that …	T39,S895	2	LANYVDPPtDDEEDGGPK,DLSGEKsPEPEEK	16.3708
AT3G10480.2	NAC domain containing protein 50 NAC domain containing protein 50 (NAC050)	S382	1	EETSPPsPIASPEEK	16.4813
AT3G24870.2	Helicase/SANT-associated, DNA binding protein Helicase/SANT-associated, DNA binding protein	S320,S1107	2	AQLVSTGGsPK,TAGDGADsAEDSGNSQSYPSTLPGIPK	17.0882
AT2G21230.2	Basic-leucine zipper (bZIP) transcription factor family protein Basic-leucine zipper (bZIP) transcription factor family protein	S176,S300	2	SIsGEDTSDWSNLVK,SVsMDScFMGK	17.6071
AT1G67950.4	RNA-binding (RRM/RBD/RNP motifs) family protein RNA-binding (RRM/RBD/RNP motifs) family protein	S206	1	EIITLDPsSPKVPAVVPVK	17.9506
AT3G05030.2	sodium hydrogen exchanger 2 member of Sodium proton exchanger family sodium hydrogen exchanger 2 (NHX2)	S409	1	GFVPFVPGsPTER	18.1172
AT2G34410.3	O-acetyltransferase family protein O-acetyltransferase family protein	S44	1	VHsDNNLVELGEVK	18.1819
AT5G54930.2	AT hook motif-containing protein AT hook motif-containing protein	S46	1	LESNEHSLGHSPSFsR	18.3904
AT4G12780.2	Chaperone DnaJ-domain superfamily protein Chaperone DnaJ-domain superfamily protein	S155,T389,S663	3	FENVFSSISSsPTK,ASVNSPtASQMDELDDFSIGR,qQQENTNDLDSFFSSISRPNsAPR,qQQENTNDLDSFFSSISRPNsAPR	18.7337
AT5G10020.2	Leucine-rich receptor-like protein kinase family protein Leucine-rich receptor-like protein kinase family protein	S635	1	sLSGIPGcEAEISEQGAPATSAPTNLLDDYPAASGR	18.9094
AT3G14120.2	FUNCTIONS IN: molecular_function unknown	S1076	1	MSQLELQEELSsP	18.9533
AT2G45460.2	SMAD/FHA domain-containing protein SMAD/FHA domain-containing protein	S568,S674	2	TLEDEDNcDNTSLDIDLNPINRsPNR,GGFGSDIEGIGTAPTSGTDPVGTEQVNETQsPGNDYER	20.4175
AT3G45090.2	P-loop containing nucleoside triphosphate hydrolases superfamily protein P-loop containing nucleoside triphosphate hydrolases superfamily protein	S574,T580,S582	3	NRDEIGsVDEEStKsDEEYDDLAMEDK,NRDEIGsVDEEStKsDEEYDDLAMEDK,NRDEIGsVDEEStKsDEEYDDLAMEDK	20.6558
AT5G03415.2	Transcription factor DP Encodes a homolog of the animal DP protein. DP, in animals, forms a heterodimer with E2F and plays a central role in G1/S transition in the cell division cycle. DPB has been shown to interact with non phosphorylated E2Fc	S44,S79	2	SWGTAVSGQSVSTSGSMGsPSSR,LNNLDIQGDDAGsQGASGVK	21.3183
AT2G20790.3	clathrin adaptor complexes medium subunit family protein clathrin adaptor complexes medium subunit family protein	S378	1	RKGDGDDEEsEDESAENVVNVEDFLVQK,KGDGDDEEsEDESAENVVNVEDFLVQK	21.3446
AT3G62800.3	double-stranded-RNA-binding protein 4 Encodes a nuclear dsRNA-binding protein that interacts specifically with DCL4. May regulate DCL4 function and thereby affect miRNA biogenesis. DRB4 interacts with the P6 viral protein from Cauliflower mosaic virus and may be a target of viral silencing suppression. double-stranded-RNA-binding protein 4	S75	1	IAVASLTPQsPEGIDVAYK	21.4832
AT3G29160.3	SNF1 kinase homolog 11 encodes a SNF1-related protein kinase that physically interacts with SCF subunit SKP1/ASK1 and 20S proteosome subunit PAD1. It has also been shown to interact with the WD protein PDL1. SNF1 kinase homolog 11 (KIN11)	S177	1	DGHFLKTscGSPNYAAPEVISGK	21.6151
AT4G16845.2	VEFS-Box of polycomb protein The VERNALIZATION2 (VRN2) gene mediates vernalization and encodes a nuclear-localized zinc finger protein with similarity to Polycomb group (PcG) proteins of plants and animals. In wild-type Arabidopsis, vernalization results in the stable reduction of the levels of the floral repressor FLC. In vrn2 mutants, FLC expression is downregulated normally in response to vern…	S225,S229	2	VQPMALEQVMsDRDsEDEVDDDVADFEDR,VQPMALEQVMsDRDsEDEVDDDVADFEDR	21.8564
AT4G06634.2	zinc finger (C2H2 type) family protein zinc finger (C2H2 type) family protein	S316,T319,T345	3	ETFEEVEREEEEDsEEtEEDRDNVEDGWR,ETFEEVEREEEEDsEEtEEDRDNVEDGWR,FGENNEDDDDDEEtEYED	22.1976
AT1G28280.2	VQ motif-containing protein VQ motif-containing protein	S194	1	SGSSNQsPNELAAEEK	22.4022
AT2G44970.2	alpha/beta-Hydrolases superfamily protein alpha/beta-Hydrolases superfamily protein	S94	1	STsGVDGNSPVSVcISPGER	22.4378
AT3G06550.3	O-acetyltransferase family protein O-acetyltransferase family protein	S75	1	ALLIEDGGGLQSAsPR	22.503
AT5G43310.4	COP1-interacting protein-related COP1-interacting protein-related	S407,T409,S411,S761,S772	5	KQDNsGtEsDADDNHEEVAR,KQDNsGtEsDADDNHEEVAR,KQDNsGtEsDADDNHEEVAR,FSDSEPGSLsPLQR,TTsLGSNDFQK	22.5569
AT5G04510.2	3'-phosphoinositide-dependent protein kinase 1 Encodes 3-phosphoinositide-dependent protein kinase that contains pleckstrin homology domain and binds 3-phosphoinositides. It activates the protein kinase AGC2-1 in a phosphatidic acid dependent manner. Phosphorylates S6K1. Interacts with PID, and transphosphorylation by PDK1 increases PID autophosphorylation. 3'-phosphoinositide-dependent protein k…	S382,S385	2	LAsIDSFDSR,LAsIDSFDSR,LAsIDSFDSR	22.579
AT1G08680.2	ARF GAP-like zinc finger-containing protein ZIGA4 A member of ARF GAP domain (AGD), A thaliana has 15 members, grouped into four classes. AGD14 belongs to the class 4, together with AGD15. ARF GAP-like zinc finger-containing protein ZIGA4 (ZIGA4)	S236	1	SDIQsPNFQQEAEFR	22.6091
AT1G68920.3	basic helix-loop-helix (bHLH) DNA-binding superfamily protein basic helix-loop-helix (bHLH) DNA-binding superfamily protein	S276	1	NDEQSPNsPGKK	22.6961
AT1G44780.2	INVOLVED IN: biological_process unknown	S236,T238,S289,S293	4	MVSSEYNSDsDtEGNVDNEEVAVKK,MVSSEYNSDsDtEGNVDNEEVAVKK,HTEIDsENDsDSGDSEK,HTEIDsENDsDSGDSEK	22.7794
AT1G63640.2	P-loop nucleoside triphosphate hydrolases superfamily protein with CH (Calponin Homology) domain P-loop nucleoside triphosphate hydrolases superfamily protein with CH (Calponin Homology) domain	S856,S865	2	LVGPTsPR,HSIGAsPNAR	22.9053
AT3G17310.2	S-adenosyl-L-methionine-dependent methyltransferases superfamily protein S-adenosyl-L-methionine-dependent methyltransferases superfamily protein	Y164,S168	2	yAEEsEDSLDGAEINEEDEDVTPVTAR,yAEEsEDSLDGAEINEEDEDVTPVTAR	23.389
AT5G38380.1	unknown protein	S14	1	GSsHFR	23.8364
AT5G38380.2	unknown protein	S14	1	GSsHFR	23.8364
AT2G44430.1	DNA-binding bromodomain-containing protein DNA-binding bromodomain-containing protein	S192,S194	2	SENDGsEsEHREK,SENDGsEsEHREK	23.8879
AT4G28980.2	CDK-activating kinase 1AT Encodes a CDK-activating kinase that regulates root initial cell differentiation. Phosphorylates CDKD2 and CDKD3, but not CDKD1. Controls CDK activities and basal transcription. CDK-activating kinase 1AT (CAK1AT)	S208	1	LEDKDGETSEPPEVIPDYENsPR	24.326
AT4G17890.2	ARF-GAP domain 8 A member of ARF GAP domain (AGD), A thaliana has 15 members, grouped into four classes. ARF-GAP domain 8 (AGD8)	S318	1	sISSAQYFGDQNK	24.4224
AT4G28990.1	RNA-binding protein-related RNA-binding protein-related	S189,S275	2	YAPANsPPLPR,RPPLsPPR	24.4807
AT5G23090.3	nuclear factor Y, subunit B13 "nuclear factor Y, subunit B13" (NF-YB13)	S143	1	MNGGVSVPQPEHPETDQRsPQS	24.796
AT2G39800.3	delta1-pyrroline-5-carboxylate synthase 1 delta1-pyrroline-5-carboxylate synthase 1 (P5CS1)	S79	1	QLVNSsFADLQKPQTELDGK	25.1273
AT2G31370.3	Basic-leucine zipper (bZIP) transcription factor family protein Basic-leucine zipper (bZIP) transcription factor family protein	S160	1	HQHsQSMDGSMNINEMLMSGNEDDSAIDAK	25.1456
AT5G08080.2	syntaxin of plants 132 member of SYP13 Gene Family syntaxin of plants 132 (SYP132)	S17	1	GQSsREGDVELGEQQGGDQGLEDFFK	25.479
AT1G08420.2	BRI1 suppressor 1 (BSU1)-like 2 BRI1 suppressor 1 (BSU1)-like 2 (BSL2)	T147,T149,S622,S653,S970,T973	6	LVLFGGATALEGNSGGTGtPtSAGSAGIR,LVLFGGATALEGNSGGTGtPtSAGSAGIR,QLsIDQFENEGR,QLsIDQFENEGR,qMsINSVPK,LIHPLPPALSsPEtSPER,LIHPLPPALSsPEtSPER	25.6938
AT1G21610.2	wound-responsive family protein wound-responsive family protein	S8	1	sEVNEMsGGSIGGELLR	26.3061
AT4G30480.3	Tetratricopeptide repeat (TPR)-like superfamily protein Tetratricopeptide repeat (TPR)-like superfamily protein	S6,S7,S9,S40,S52	5	VLIEssEsEDEILIK,VLIEssEsEDEILIK,VLIEssEsEDEILIK,VLIEssEsEDEILIK,VLIEssEsEDEILIK,QVDGDDsDGFETASER,EIsDEEGEEDGTKNDAVTSQEEPQHSEK	26.3485
AT1G22280.2	phytochrome-associated protein phosphatase type 2C Encodes a phytochrome-associated protein, PAPP2C (phytochrome-associated protein phosphatase type 2C). PAPP2C interacts in the nucleus with phyA (phytochrome A) and phyB. Functions as a regulator of phytochrome-interacting factor PIF3 by dephosphorylating phytochromes in the nucleus. phytochrome-associated protein phosphatase type 2C (PAPP2C)	S118	1	TDQAILSNsSDLGR	26.9191
AT1G51690.2	protein phosphatase 2A 55 kDa regulatory subunit B alpha isoform 55 kDa B regulatory subunit of phosphatase 2A mRNA, protein phosphatase 2A 55 kDa regulatory subunit B alpha isoform (B ALPHA)	S471	1	GSEsPGVDGNTNALDYTTK	27.7645
AT1G73350.3	unknown protein	S102,S107,S167	3	ISTPsSPSLsPPVR,ISTPsSPSLsPPVR,GLLGLAYDsSDEED	27.9225
AT3G12280.2	retinoblastoma-related 1 Encodes a retinoblastoma homologue RETINOBLASTOMA-RELATED protein (RBR or RBR1). RBR controls nuclear proliferation in the female gametophyte. Also required for correct differentiation of male gametophytic cell types. Regulates stem cell maintenance in Arabidopsis roots. Involved in the determination of cell cycle arrest in G1 phase after sucrose starvation. RBR1 is also …	S885,S898	2	AVEANNKPEGQcPGsPK,VSVFPSVPDMsPKK	28.2971
AT5G42920.1	THO complex, subunit 5 Encodes a component of the putative Arabidopsis THO/TREX complex: THO1 or HPR1 (At5g09860), THO2 (At1g24706), THO3 or TEX1 (At5g56130), THO5 (At5g42920, At1g45233), THO6 (At2g19430), and THO7 (At5g16790, At3g02950). THO/TREX complexes in animals have been implicated in the transport of mRNA precursors. Mutants of THO3/TEX1, THO1, THO6 accumulate reduced amount of small inte…	S517	1	KYEDDLDLVLDDDsEIDEPTGR	28.389
AT5G55850.3	RPM1-interacting protein 4 (RIN4) family protein NOI protein NOI	S60	1	KTGGKPGsPGK	28.5394
AT4G32180.2	pantothenate kinase 2 Encodes a protein with pantothenate kinase activity. pantothenate kinase 2 (PANK2)	S46	1	SGsRPQLDLSK	29.0846
AT5G47430.2	DWNN domain, a CCHC-type zinc finger DWNN domain, a CCHC-type zinc finger	S302,S308,S805	3	ILEAGNDsTENVGsVGHIPDLESAR,ILEAGNDsTENVGsVGHIPDLESAR,sPPVVVSDVSEDK	29.3979
AT5G44180.2	Homeodomain-like transcriptional regulator Homeodomain-like transcriptional regulator	T222,S806,S808,S1432	4	tDHSERVSPSHHFGVPLDGSVMR,SGITDVEDVDDAERDEDsEsDVGEDPEVDVNLKK,SGITDVEDVDDAERDEDsEsDVGEDPEVDVNLK,SGITDVEDVDDAERDEDsEsDVGEDPEVDVNLKK,SGITDVEDVDDAERDEDsEsDVGEDPEVDVNLK,GEFsLHSDDEYEEEEEEEEDMNMK	29.6682
AT1G09060.1	Zinc finger, RING-type	S695	1	MSENESLLsPEQK	29.9582
AT4G25880.2	pumilio 6 Encodes a member of the Arabidopsis Pumilio (APUM) proteins containing PUF domain (eight repeats of approximately 36 amino acids each). PUF proteins regulate both mRNA stability and translation through sequence-specific binding to the 3' UTR of target mRNA transcripts. pumilio 6 (PUM6)	S28,S154,S181,S182	4	sGSAPPNMEGSFLAVDNLLSR,LsPGSQSLADFR,SNssNGEVNTADESGNFSELSDDVVVK,SNssNGEVNTADESGNFSELSDDVVVK	30.0471
AT2G38880.7	nuclear factor Y, subunit B1 Encodes a transcription factor from the nuclear factor Y (NF-Y) family, AtNF-YB1. Confers drought tolerance. "nuclear factor Y, subunit B1" (NF-YB1)	S7,S15,S132	3	aDTPSsPAGDGGESGGSVR,aDTPSsPAGDGGESGGSVR,aDTPSsPAGDGGESGGSVR,DAGGGVsGEEMPSW	30.131
AT1G09730.2	Cysteine proteinases superfamily protein Cysteine proteinases superfamily protein	S32,S36,S641,S647,S650	5	FTNPsPcNSPVLQR,FTNPsPcNSPVLQR,FTNPsPcNSPVLQR,EVsNEQNQscEsPVAVNDDMGIEVLSER,EVsNEQNQscEsPVAVNDDMGIEVLSER,EVsNEQNQscEsPVAVNDDMGIEVLSER	30.2239
AT4G30800.1	Nucleic acid-binding, OB-fold-like protein Nucleic acid-binding, OB-fold-like protein	T5	1	mAEQtEK	30.7053
AT5G65020.2	annexin 2 Annexins are calcium binding proteins that are localized in the cytoplasm. When cytosolic Ca2+ increases, they relocate to the plasma membrane. They may be involved in the Golgi-mediated secretion of polysaccharides. annexin 2 (ANNAT2)	S286	1	DTsGDYEDMLVALLGHGDA	31.0543
AT1G18700.3	DNAJ heat shock N-terminal domain-containing protein DNAJ heat shock N-terminal domain-containing protein	S692,S694	2	DAVQILSSGsDsD,DAVQILSSGsDsD	31.1261
AT1G69420.2	DHHC-type zinc finger family protein DHHC-type zinc finger family protein	S571,T572,S579	3	sTSDGYDASGGEDSDQVPSR,sTSDGYDASGGEDSDQVPSR,sTSDGYDASGGEDSDQVPSR	31.5263
AT5G23080.2	SWAP (Suppressor-of-White-APricot)/surp domain-containing protein Interacts with TATA-box binding protein 2. Contains domains with strong similarity to G-patch and SWAP domains, characteristic of RNA binding and processing proteins. Colocalizes with the splicing regulator SRp34 to subnuclear particles. Role in RNA binding or processing. Mutants display developmental defects, including reduced pla…	S3,S695,S698	3	GsDEEDFVFHGTPIER,GsDEEDFVFHGTPIER,mGsDEEDFVFHGTPIER,AIFsDDsEDDEDQPMNGK,AIFsDDsEDDEDQPMNGK	31.791
AT1G32490.2	RNA helicase family protein Encodes a homolog of the yeast PRP2 protein, one of four related DEAH RNA helicases identified as essential cofactors for RNA splicing. ENHANCED SILENCING PHENOTYPE 3 (ESP3)	S135,S138,S162,S164	4	KSGQsDEsDGEVAVR,SGQSDEsDGEVAVR,SGQSDEsDGEVAVR,KSGQsDEsDGEVAVR,SGQSDEsDGEVAVR,VSEEDDGsEsEEER,KVSEEDDGsEsEEER,VSEEDDGsEsEEERVR,VSEEDDGsEsEEER,KVSEEDDGsEsEEER,VSEEDDGsEsEEERVR	32.5075
AT1G17720.2	Protein phosphatase 2A, regulatory subunit PR55 type 2A protein serine/threonine phosphatase 55 kDa B ATB BETA	S459	1	GSEsPGTEANGNAYDFTTK	33.2917
AT4G17620.3	glycine-rich protein glycine-rich protein	S119,S530	2	SNDNGESGVYPYEEEEEEEEDEKDLFGsDNEEYTK,LELLQAQScPDAITNHVHLLQNPAsPPPPPQ	35.2531
AT5G66730.1	C2H2-like zinc finger protein C2H2-like zinc finger protein	S264	1	IISSSVLPIQNsPESQENNNHPEVIIEEASR	35.5275
AT1G48610.2	AT hook motif-containing protein AT hook motif-containing protein	T20	1	SGtPGDASGNKPQTDATGVSATDTASQK	37.3345
AT5G17440.1	LUC7 related protein LUC7 related protein	S282	1	YDsDR	37.3747
AT5G35180.3	Protein of unknown function (DUF1336) FUNCTIONS IN: phosphoinositide binding	S221	1	qsSTLVNDVR	38.0191
AT2G32710.2	Cyclin-dependent kinase inhibitor family protein Kip-related protein (KRP) gene, encodes CDK (cyclin-dependent kinase) inhibitor (CKI). A member of seven KRP genes found in Arabidopsis thaliana. Negative regulator of cell division. Expressed in actively dividing cells. Cyclin-dependent kinase inhibitor family protein	S8,S29,T49	3	sKIDGAGAGAGGGGGGGGGGEsSIALmDVVSPSSSSSLGVLtR,sKIDGAGAGAGGGGGGGGGGEsSIALmDVVSPSSSSSLGVLtR,sKIDGAGAGAGGGGGGGGGGEsSIALmDVVSPSSSSSLGVLtR	38.125
AT5G23405.2	HMG-box (high mobility group) DNA-binding family protein HMG-box (high mobility group) DNA-binding family protein	S133	1	AADEEDEDEDTVEEQADDsDDAEDNEVKETDDDN	38.49
AT4G32420.2	Cyclophilin-like peptidyl-prolyl cis-trans isomerase family protein Cyclophilin-like peptidyl-prolyl cis-trans isomerase family protein	S634,S636	2	sVsPGLcYR,sVsPGLcYR	38.9371
AT3G49590.2	Autophagy-related protein 13 Autophagy-related protein 13	S404,S406,S410,S422	4	sPSSQDSLPGIALYR,RsPsSQDsLPGIALYR,RsPsSQDsLPGIALYR,RsPsSQDsLPGIALYR,sGESPSGLMNQYPTQK	39.0924
AT4G18020.4	CheY-like two-component responsive regulator family protein Encodes pseudo-response regulator 2 (APRR2) that interacts with a calcium sensor (CML9). APRR2	S249	1	GDsEKEEEGETGDLISEK	39.2177
AT5G11700.1	BEST Arabidopsis thaliana protein match is: glycine-rich protein (TAIR:AT4G32920.3)	S293,S309	2	ISAcGGsGYGGGGGGRVSVDIFsR,ISAcGGsGYGGGGGGRVSVDIFsR	39.6444
AT5G11700.2	BEST Arabidopsis thaliana protein match is: glycine-rich protein (TAIR:AT4G32920.3)	S293,S309	2	ISAcGGsGYGGGGGGRVSVDIFsR,ISAcGGsGYGGGGGGRVSVDIFsR	39.6444
AT5G03540.2	exocyst subunit exo70 family protein A1 AtEXO70A1 is a member of EXO70 gene family, putative exocyst subunits, conserved in land plants. Arabidopsis thaliana contains 23 putative EXO70 genes, which can be classified into nine clusters on the phylogenetic tree exocyst subunit exo70 family protein A1 (EXO70A1)	S414	1	ILQSSSAQGLTsSGGGSLEGGNSSGVSR	39.8364
AT3G54620.2	basic leucine zipper 25 bZIP transcription factor-like protein mRNA basic leucine zipper 25 (BZIP25)	S213	1	DDsDDDDLDGDADNGDPTDVK	40.2705
AT3G51270.2	protein serine/threonine kinases	S332,S338	2	SEDsDEDEEsDDEEQTcESNEEGNLNEIK,SEDsDEDEEsDDEEQTcESNEEGNLNEIK	40.9698
AT3G28690.1	Protein kinase superfamily protein Protein kinase superfamily protein	S350	1	sLSSLNLPQASPYR	42.5877
AT1G32130.2	Transcription elongation factor (TFIIS) family protein The C-terminal portion of this protein has high homology to the C-termini of the IWS1 (Interacts With Spt6) proteins found in yeast and humans. Interacts with transcription factor BES1. Involved in brassinosteroid-regulated gene expression. IWS1	T195	1	YGGDAGDRSPtHYPQAEEGEDEDEVNNLFK	43.2265
AT1G15440.2	periodic tryptophan protein 2 periodic tryptophan protein 2 (PWP2)	S235,S653	2	GLEsDEEGDDDDEEYMHR,GLEsDEEGDDDDEEYMHR,KMTEAGPIDLIDDDNsDEEGGIDK,KMTEAGPIDLIDDDNsDEEGGIDK,MTEAGPIDLIDDDNsDEEGGIDK,MTEAGPIDLIDDDNsDEEGGIDK	43.3018
AT2G46610.2	RNA-binding (RRM/RBD/RNP motifs) family protein RNA-binding (RRM/RBD/RNP motifs) family protein	S175,S209	2	RRsPEYDR,sPGYDR	43.5817
AT4G30200.4	vernalization5/VIN3-like Encodes a protein with similarity to VRN5 and VIN3.Contains both a fibronectin III and PHD finger domain. VEL1 is a part of a polycomb repressive complex (PRC2) that is involved in epigenetic silencing of the FLC flowering locus. vernalization5/VIN3-like (VEL1)	S514	1	NEDNNsPSVDESAAK	47.1944
AT4G18710.2	Protein kinase superfamily protein ATSK (shaggy-like kinase) family member that encodes an AtSK protein involved in the cross-talk between auxin and brassinosteroid signaling pathways. BR-INSENSITIVE 2 mutant indicated that the BR-insensitive dwarf phenotype was due to a semidominant mutation in the BIN2. BIN2 is not allelic to BRI1. BIN2-mediated phosphorylation appears to promote BZR1 export fr…	Y200	1	GEANISyIcSR	48.1972
AT4G19150.2	Ankyrin repeat family protein Ankyrin repeat family protein	S167,S169	2	KTEIVKPEscsNEGDVK,KTEIVKPEscsNEGDVK,KTEIVKPEscsNEGDVK	48.9155
AT2G43160.4	ENTH/VHS family protein ENTH/VHS family protein	S282	1	KFsEQNIGAPPSYEEAVSDSR	49.1988
AT5G26850.1	Uncharacterized protein Uncharacterized protein	S44	1	sPDGGPNER	50.3606
AT5G26850.2	Uncharacterized protein Uncharacterized protein	S44	1	sPDGGPNER	50.3606
AT5G26850.3	Uncharacterized protein Uncharacterized protein	S44	1	sPDGGPNER	50.3606
AT5G26850.4	Uncharacterized protein Uncharacterized protein	S44	1	sPDGGPNER	50.3606
AT3G63460.3	transducin family protein / WD-40 repeat family protein transducin family protein / WD-40 repeat family protein	S471,S949	2	DQAVDGLsSDLNGIR,sVQPASPPTQQAAAQAAPAPATPPPTVQTADTSNVPAHQKPVIATLTR	50.6225
AT4G35300.5	tonoplast monosaccharide transporter2 tonoplast monosaccharide transporter2 (TMT2)	S158,S164	2	HEDWDEENLVGEGEDYPsDHGDDsEDDLHSPLISR,HEDWDEENLVGEGEDYPsDHGDDsEDDLHSPLISR	50.6886
AT1G14570.2	UBX domain-containing protein UBX domain-containing protein	S139	1	NFSEEPKsPGIWEPDEGDSSASASASASASESASAPR	51.4463
AT5G26751.1	shaggy-related kinase 11 encodes a SHAGGY-related kinase involved in meristem organization. shaggy-related kinase 11 (SK 11)	Y229	1	GEPNISyIcSR	52.1732
AT1G64650.2	Major facilitator superfamily protein Major facilitator superfamily protein	S403	1	SRsQEWSAEK	52.5399
AT4G22140.2	PHD finger family protein / bromo-adjacent homology (BAH) domain-containing protein EARLY BOLTING IN SHORT DAYS (EBS)	S195,S196,S210	3	KLDHFVcAEcssDDDVKK,KLDHFVcAEcssDDDVKK,KLDHFVcAEcssDDDVKK,SQNGFTSsPADDVK	53.5591
AT3G60240.2	eukaryotic translation initiation factor 4G protein synthesis initiation factor 4G (EIF4G). A mutation in this gene (cum2-1) results in decreased accumulation of CMV coat protein in upper, uninoculated leaves. Likely affects cell-to-cell movement of the virus, also affects TCV multiplication. eukaryotic translation initiation factor 4G (EIF4G)	S176,S528,S708,S1525	4	TTsAPPNMDDQK,LGsPKDR,STEGSSHASSEISGSsPQEK,QVLQGPSATVNsPR,QVLQGPSATVNsPR	54.1386
AT3G54230.1	suppressor of abi3-5 Encodes a splicing factor SUA (suppressor of abi3-5), homologous to the human protein RBM5. Controls alternative splicing of the developmental regulator ABI3. suppressor of abi3-5 (SUA)	S237	1	sYREDSYEGDHWNESER	54.3475
AT2G01060.2	myb-like HTH transcriptional regulator family protein myb-like HTH transcriptional regulator family protein	S114,T118,T122,T155,S158	5	LSGVLGEPSAPVTGDsDPAtPAPtSESPLQDK,LSGVLGEPSAPVTGDsDPAtPAPtSESPLQDK,LSGVLGEPSAPVTGDsDPAtPAPtSESPLQDK,LSGVLGEPSAPVTGDsDPAtPAPtSESPLQDK,LSGVLGEPSAPVTGDsDPAtPAPtSESPLQDK,SLSVDESLSSYREPLtPDsGcNIGSPDESTGEER,SLSVDESLSSYREPLtPDsGcNIGSPDESTGEER	54.3881
AT1G07350.1	RNA-binding (RRM/RBD/RNP motifs) family protein RNA-binding (RRM/RBD/RNP motifs) family protein	S178,S180	2	sYsPR,sYsPR	58.4659
AT1G03910.1	unknown	S406	1	LEQLsEGEDDVEVNPGLTR	62.2301
AT3G52920.2	Family of unknown function (DUF662) Family of unknown function (DUF662)	S164	1	SIDTEsESISQDK	63.4069
AT1G04300.2	TRAF-like superfamily protein TRAF-like superfamily protein	T432,S437	2	AQSSAEKPDtLGDVsDISDSVDGSADILQPDLEDR,AQSSAEKPDtLGDVsDISDSVDGSADILQPDLEDR	64.479
AT4G26400.2	RING/U-box superfamily protein RING/U-box superfamily protein	S349,S350,S356	3	NSNVSERRFSFPWPFSGLFSSSSSSSASASGssHLGENs,NSNVSERRFSFPWPFSGLFSSSSSSSASASGssHLGENs,NSNVSERRFSFPWPFSGLFSSSSSSSASASGssHLGENs	65.429
AT5G37370.2	PRP38 family protein encodes a putative splicing factor. Over-expression in yeast and Arabidopsis result in increased tolerance to high salt. ATSRL1	S291	1	DYDsR	68.1355
AT5G37370.4	PRP38 family protein encodes a putative splicing factor. Over-expression in yeast and Arabidopsis result in increased tolerance to high salt. ATSRL1	S244	1	DYDsR	68.1355
AT5G37370.1	PRP38 family protein encodes a putative splicing factor. Over-expression in yeast and Arabidopsis result in increased tolerance to high salt. ATSRL1	S299	1	DYDsR	68.1355
AT3G15095.3	unknown protein	S50	1	QLsLNDGVYTEEEEDER	75.2933
AT4G35785.1	RNA-binding (RRM/RBD/RNP motifs) family protein RNA-binding (RRM/RBD/RNP motifs) family protein	T154,S197	2	tPTPGHYLGLK,RDYsPR	77.0708
AT4G16830.2	Hyaluronan / mRNA binding family Hyaluronan / mRNA binding family	S174,S261	2	VFESMQQLsNKK,NEAAPAIGDAAQFPsLGGK	84.2722
AT4G39330.2	cinnamyl alcohol dehydrogenase 9 cinnamyl alcohol dehydrogenase 9 (CAD9)	S4	1	aKsPETEHPNK	95.7383
AT5G10550.1	global transcription factor group E2 This gene is predicted to encode a bromodomain-containing protein. A plant line expressing RNAi constructs targeted against GTE7 shows some resistance to agrobacterium-mediated root transformation. global transcription factor group E2 (GTE2)	S422,S426,S435	3	DPsPPPsPVQPPPPPsPPPQPVNQVEASLEVR,DPsPPPsPVQPPPPPsPPPQPVNQVEASLEVR,DPsPPPsPVQPPPPPsPPPQPVNQVEASLEVR	106.712
AT4G34000.3	abscisic acid responsive elements-binding factor 3 Encodes an ABA-responsive element-binding protein with similarity to transcription factors that is expressed in response to stress and abscisic acid. abscisic acid responsive elements-binding factor 3 (ABF3)	S55,S126,S332,S338	4	DFGsMNMDELLK,QGsLTLPR,TGVTVAAVsPGSQMsPDLTPK,TGVTVAAVsPGSQMsPDLTPK	120.414
AT4G36980.2	FUNCTIONS IN: molecular_function unknown	S294	1	sPTYEAYPR	142.888
AT3G10770.2	Single-stranded nucleic acid binding R3H protein Single-stranded nucleic acid binding R3H protein	S202	1	NETEVAVNNsPVDAVTR	142.999
AT4G38130.2	histone deacetylase 1 Encodes a histone deacetylase that enhances AtERF7-mediated transcriptional repression. Binds SIM3 and ERF7. Expressed in the nucleus in most tissues examined and throughout the life of the plant. Involved in jasmonic acid and ethylene dependent pathogen resistance. The sequence in GenBank has 17 AG dinucleotide repeats missing, which is also missing in Ler shotgun sequence …	S416	1	WDPDsDMDVDDDRKPIPSR	155.287
AT1G77180.3	chromatin protein family Encodes a putative transcriptional factor. Shows transcriptional activator activity in yeast. Involved in response to abscisic acid, salt and osmotic stress. SKIP	S235,S243	2	ASGsPPVPVMHsPPRPVTVK,ASGsPPVPVMHsPPRPVTVK	162.171
AT5G52040.3	RNA-binding (RRM/RBD/RNP motifs) family protein encodes an arginine/serine-rich splicing factor. transcript is alternatively spliced and is differentially expressed in different tissues (flowers, roots, stems, and leaves) examined. RNA-binding (RRM/RBD/RNP motifs) family protein	S158,S175,S193,S202,S204,S227,S247,S315,S320,S324	10	DRsPDRR,ERGsPDYGR,ERTsPDYGR,RsPsPYK,RsPsPYK,VAsPENGAVR,GRGESRsPPPYEK,GYDGADSPIREsPSRsPPAEE,GYDGADSPIREsPSRsPPAEE,GYDGADSPIREsPSRsPPAEE,GYDGADSPIREsPSRsPPAEE,GYDGADSPIREsPSRsPPAEE	172.172
AT1G27650.2	U2 snRNP auxiliary factor small subunit, putative U2 auxiliary factor small subunit. The atU2AF35a protein and its homolog, atU2AF35b, contain most of the conserved domains of hsU2AF35, including the psiRRM, one RS domain, two zinc fingers, and the two regions for interacting with U2AF large subunit. Both proteins lack the stretch of glycines present in human U2AF35. The sequences are overall 83%…	S216,S224	2	RGGsPGGGREGsEER,RGGsPGGGREGsEER	178.529
AT2G37340.3	arginine/serine-rich zinc knuckle-containing protein 33 encodes an RS-containing Zinc knuckle protein with molecular mass of 33kDa that is localized to nuclear specks. arginine/serine-rich zinc knuckle-containing protein 33 (RSZ33)	S161,S163,S170,S178,S185,S189,S215,S224,S230	9	RmDDsLsPR,RmDDsLsPR,MDDSLsPR,RmDDsLsPR,RmDDsLsPR,DRSPVLDDEGsPK,DRsPVLDDEGsPKIIDGsPPPsPK,DRSPVLDDEGsPK,DRSPVLDDEGsPK,DRsPVLDDEGsPKIIDGsPPPsPK,IIDGsPPPsPK,DRsPVLDDEGsPKIIDGsPPPsPK,IIDGsPPPsPK,DRsPVLDDEGsPKIIDGsPPPsPK,NSVVsPVVGAGGDSSK,NSVVsPVVGAGGDsSKEDR,NSVVsPVVGAGGDsSKEDR,NSVVsPVVGAGGDsSKEDRsPVDDDYEPNR,NSVVsPVVGAGGDsSKEDRsPVDDDYEPNR,NSVVsPVVGAGGDsSKEDR,NSVVsPVVGAGGDsSKEDRsPVDDDYEPNR,NSVVsPVVGAGGDs…	180.563
AT1G53160.2	squamosa promoter binding protein-like 4 Encodes a member of the SPL (squamosa-promoter binding protein-like)gene family, a novel gene family encoding DNA binding proteins and putative transcription factors. Contains the SBP-box, which encodes the SBP-domain, required and sufficient for interaction with DNA. It is involved in regulation of flowering and vegetative phase change. Its temporal expre…	T25,T27	2	SYLVEEDMEtDtDEEEEVGRDR,SYLVEEDMEtDtDEEEEVGR,SYLVEEDMEtDtDEEEEVGRDR,SYLVEEDMEtDtDEEEEVGR	219.23
AT3G13460.3	evolutionarily conserved C-terminal region 2 Physically interacts with CIPK1. evolutionarily conserved C-terminal region 2 (ECT2)	S270,S366	2	YSDVQRPVSGsGVASSYSK,GNsYYYGNENNVDGLNELNR	241.122
AT1G20696.1	high mobility group B3 Encodes a protein belonging to the subgroup of HMGB (high mobility group B) proteins that have a distinctive DNA-binding motif, the HMG-box domain. The motif confers non-sequence specific interaction with linear DNA and structure-specific binding to distorted DNA sites. The HMGB proteins are involved in the assembly of nucleoprotein complexes. Can be phosphorylated by CK2al…	S117,S120,S122,S134	4	KLEEGPKEDEEsDK,LEEGPKEDEESDKsVSEVNDEDDAEDGsEEEEDDD,LEEGPKEDEESDKsVSEVNDEDDAEDGsEEEEDDD,LEEGPKEDEESDKsVSEVNDEDDAEDGsEEEEDDD,LEEGPKEDEESDKsVSEVNDEDDAEDGsEEEEDDD,LEEGPKEDEESDKsVSEVNDEDDAEDGsEEEEDDD,LEEGPKEDEESDKsVSEVNDEDDAEDGsEEEEDDD,LEEGPKEDEESDKsVSEVNDEDDAEDGsEEEEDDD,LEEGPKEDEESDKsVSEVNDEDDAEDGsEEEEDDD,SVSEVNDEDDAEDGsEEEEDDD,LEEGPKEDEESDKsVSEVNDEDDAEDGsEEEEDDD,LEEGPKEDEESDKsVSEVNDEDDAEDGsEEEEDDD	255.416
AT4G31700.2	ribosomal protein S6 Encodes a putative ribosomal protein S6 (rps6a). RPS6A and RPS6B are fully redundant and essential during gametogenesis. ribosomal protein S6 (RPS6)	S179	1	SRLSsAAAKPSVTA	356.007
AT3G49010.5	breast basic conserved 1 Encodes 60S ribosomal protein L13. Homolog of human breast basic conserved 1 (BBC1). breast basic conserved 1 (BBC1)	T85	1	AGDStPEELANATQVQGDYLPIVR	381.954
AT3G13920.4	eukaryotic translation initiation factor 4A1 eukaryotic translation initiation factor 4A-1 eukaryotic translation initiation factor 4A1 (EIF4A1)	S4	1	AGsAPEGTQFDAR	394.38
AT4G14960.1	Tubulin/FtsZ family protein Encodes an alpha-tubulin isoform required for right handed helical growth. TUA6	T349	1	RTIQFVDWcPtGFK	412.138
AT5G10360.2	Ribosomal protein S6e RPS6A and RPS6B are fully redundant and essential during gametogenesis. embryo defective 3010 (EMB3010)	S188	1	SRLsSAPAKPVAA	515.786
AT1G26630.2	Eukaryotic translation initiation factor 5A-1 (eIF-5A 1) protein Eukaryotic translation initiation factor 5A-2. Involved in programmed cell death triggered as a response to pseudomonas syringae infection. Loss of function mutants are more resistant to infection. FUMONISIN B1-RESISTANT12 (FBR12)	S2,S11	2	sDDEHHFEAsESGASK,sDDEHHFEAsESGASK	567.022
AT1G01100.3	60S acidic ribosomal protein family 60S acidic ribosomal protein family	S86	1	KDEPAEEsDGDLGFGLFD,KKDEPAEEsDGDLGFGLFD,DEPAEEsDGDLGFGLFD	626.706
AT3G09200.2	Ribosomal protein L10 family protein Ribosomal protein L10 family protein	S272	1	VEEKEEsDEEDYGGDFGLFDEE,EEsDEEDYGGDFGLFDEE	680.732
ATMG00400.1	hypothetical protein unknown protein	S39	1	SILsQER	0

## Sheet: phosphoproteins in anther 8-12
Supplementary Table 3. Overview of Phosphoproteins identified in anther developing phase I and II.
Phosphorylation sites and phosphoprptides were also included. Lower case letters "s", "t" and "y" indicate phosphorylated residues Ser, Thr and Tyr, respectively.
Protein ID	protein_description	phospho_site	NO.of phosphosite	phosphopeptide	protein abundance(emPAI)	mRNA level (RNA seq)	8-12 protein
AT1G48090.1	calcium-dependent lipid-binding family protein calcium-dependent lipid-binding family protein	T997	1	GLVQATYQASAPLSGDVLGQtSDGDGDFHEPQTR	0.01	9.29029	AT1G48090.1
AT2G22125.1	binding binding	T50	1	tTSMEDPDGTLASVAQcIEQLR	0.01	7.96322	AT2G22125.1
AT3G02260.1	auxin transport protein (BIG) Calossin-like protein required for polar auxin transport BIG (BIG)	S510,S521	2	sNSFAEVESQIsHDDEALFGNLFSEGSR,sNSFAEVESQIsHDDEALFGNLFSEGSR	0.01	10.4224	AT3G02260.1
AT1G62020.1	Coatomer, alpha subunit Coatomer, alpha subunit	S986	1	GWSESSsPNVR	0.02	22.4278	AT1G62020.1
AT1G65010.1	Plant protein of unknown function (DUF827) Putative role in flower development. Comparison of SALK_061426C to Columbia wild type in normal lighting and under low light of 33 micromoles per meter-squared per second resulted in a trend toward earlier bolting in the mutant under low light (P=0.055) (Ann Stapleton and Patrick Pridgen, 2009, personal communication). INVOLVED IN: flower development	T1275,S1279	2	SEVSPEREtELDsVEEEVDSK,SEVSPEREtELDsVEEEVDSK	0.02	4.57938	AT1G65010.1
AT1G70320.1	ubiquitin-protein ligase 2 encodes a ubiquitin-protein ligase-like protein containing a HECT domain. There are six other HECT-domain UPLs in Arabidopsis. ubiquitin-protein ligase 2 (UPL2)	T903,S1705	2	VSGsEHGFSLNEPLGISENK,ASDNSVSASSStAERESDEDSSNALAVR	0.02	17.7841	AT1G70320.1
AT4G16340.1	guanyl-nucleotide exchange factors	S1051	1	GPVSEGAGsPK	0.02	2.79698	AT4G16340.1
AT5G64270.1	splicing factor, putative splicing factor, putative	S116,T129	2	VLsPDRVDAFAMGDKtPDASVR,VLsPDRVDAFAMGDKtPDASVR	0.02	32.6492	AT5G64270.1
AT5G54440.1	CLUB Encodes a putative TRAPPII tethering factor required for cell plate assembly during cytokinesis. CLUB (CLUB)	S477,S519	2	TNsSPGNFESPLDRPMR,ASLsTGNIPEMFDGRPSFTEGSGLEASPR	0.02	7.76712	AT5G54440.1
AT3G22380.1	time for coffee Encodes a nucleus-acting plant-specific clock regulator working close to the central oscillator and affecting the circadian gating of light responses. Circadian gating is the alteration of circadian phase according to the photoperiod of the entraining day/light cycle and the rhythmic antagonism of light responses in the early subjective night. TIC differentially regulates CCA1 and…	S32,S105,S106,S109,T246	5	LMMVHGNLDDGGDDssEEsVNDDEEYDDGGVGPPSSLK,LMMVHGNLDDGGDDssEEsVNDDEEYDDGGVGPPSSLK,LMMVHGNLDDGGDDssEEsVNDDEEYDDGGVGPPSSLK,AGSFRDsPEEEGPVELPEAAR,QISStSPANR	0.02	48.741	AT3G22380.1
AT5G47690.1	binding binding	T1130,S1141,S1284,S1289,S1562,S1584	6	EAEENAETsDNETLGAWK,NVSLDSHDENsDQEK,LESHADASVIPQTSENEVMIDGEsDGNEIPLGK,NVSLDSHDENsDQEK,NVSLDSHDENsDQEK,LESHADASVIPQTSENEVMIDGEsDGNEIPLGK,LESHADASVIPQTSENEVMIDGEsDGNEIPLGK,EAEHDDsDTEGKQENNEMER	0.02	17.151	AT5G47690.1
AT1G01790.1	K+ efflux antiporter 1 K efflux antiporter KEA1 K+ efflux antiporter 1 (KEA1)	S120	1	IGESSEsSDETEATDLK	0.03	4.78838	AT1G01790.1
AT1G01960.1	SEC7-like guanine nucleotide exchange family protein embryo sac development arrest 10 (EDA10)	S588	1	SDsQSELSSGNSDALAIEQR	0.03	8.7683	AT1G01960.1
AT1G15750.1	Transducin family protein / WD-40 repeat family protein Encodes a protein with several WD40 repeats at the C-terminus and predicted protein-protein interaction domains at the N-terminus. Together with the TOPLESS-RELATED PROTEINS (TPRs), it is thought to be involved in transcriptional repression of root-promoting genes in the top help of the embryo during the transition stage of embryogenesis. Th…	S214	1	APsPVNNPLLGGIPK	0.03	28.6113	AT1G15750.1
AT1G17210.1	IAP-like protein 1 IAP-like protein 1 (ILP1)	S787,S790	2	IVDSLKAEsVEsGEK,IVDSLKAEsVEsGEK	0.03	20.8265	AT1G17210.1
AT1G36160.1	acetyl-CoA carboxylase 1 Encodes acetyl-CoA carboxylase. Mutant displays uncoordinated cell divisions which are enhanced by cytokinins. Mutant also has aberrant organization of the apical region in the embryo and abnormal root and shoot development. Essential for very long chain fatty acid elongation. acetyl-CoA carboxylase 1 (ACC1)	S1192	1	HNDYETAGAPLSGNMMHIAIVGINNQMSLLQDsGDEDQAQER	0.03	14.5671	AT1G36160.1
AT1G72410.1	COP1-interacting protein-related COP1-interacting protein-related	S649	1	NLsDLSLTDDSK	0.03	4.7698	AT1G72410.1
AT2G07560.1	H(+)-ATPase 6 H(+)-ATPase 6 (HA6)	T948	1	GLDIDNLNQHYtV	0.03	247.135	AT2G07560.1
AT2G18960.1	H(+)-ATPase 1 Encodes a plasma membrane proton ATPase. Mutants have a reduced ability to close their stomata in response to drought and are affected in stomatal but not seed responsiveness to ABA. H(+)-ATPase 1 (HA1)	S2	1	sGLEDIKNETVDLEKIPIEEVFQQLK	0.03	180.705	AT2G18960.1
AT4G30190.1	H(+)-ATPase 2 belongs to the P-type ATPase superfamily of cation-transporting ATPases, pumps protons out of the cell, generating a proton gradient that drives the active transport of nutrients by proton symport. has two autoinhibitory regions within the C-terminal dom H(+)-ATPase 2 (HA2)	T947	1	GLDIETPSHYtV	0.03	71.3122	AT4G30190.1
AT5G06970.1	Protein of unknown function (DUF810) CONTAINS InterPro DOMAIN/s: Munc13 homology 1 (InterPro:IPR014770), Protein of unknown function DUF810 (InterPro:IPR008528), Mammalian uncoordinated homology 13, domain 2 (InterPro:IPR014772)	S142,S145	2	SEsFDsPKAQELTVDDIDDFEDDDDLDEVGNFR,SEsFDsPKAQELTVDDIDDFEDDDDLDEVGNFR	0.03	4.59234	AT5G06970.1
AT5G08450.1	FUNCTIONS IN: molecular_function unknown	S551	1	SRsQDNEGVQGK	0.03	23.9693	AT5G08450.1
AT5G23890.1	LOCATED IN: mitochondrion, chloroplast thylakoid membrane, chloroplast, plastid, chloroplast envelope	S76	1	SSADNLAGWDDsDNDDKK	0.03	14.5768	AT5G23890.1
AT5G40340.1	Tudor/PWWP/MBT superfamily protein Tudor/PWWP/MBT superfamily protein	S772	1	KQsDGEEETQKEPSESTK	0.03	18.7632	AT5G40340.1
AT5G47910.1	respiratory burst oxidase homologue D NADPH/respiratory burst oxidase protein D (RbohD).Interacts with AtrbohF gene to fine tune the spatial control of ROI production and hypersensitive response to cell in and around infection site. respiratory burst oxidase homologue D (RBOHD)	S26	1	GANSDTNsDTESIASDR	0.03	11.5873	AT5G47910.1
AT2G29200.1	pumilio 1 Encodes a member of the Arabidopsis Pumilio (APUM) proteins containing PUF domain (eight repeats of approximately 36 amino acids each). PUF proteins regulate both mRNA stability and translation through sequence-specific binding to the 3' UTR of target mRNA transcripts. pumilio 1 (PUM1)	S53,S272,T276	3	sGSAPPTVDGSVSAAGGLFSGGGGAPFLEFGGVNK,VPsPcLtPIGSGR,VPsPcLtPIGSGR	0.03	3.41348	AT2G29200.1
AT3G57410.1	villin 3 Encodes a protein with high homology to animal villin. VLN3 is a Ca2+-regulated villin involved in actin filament bundling. villin 3 (VLN3)	S804	1	AEALAALTsAFNSSPSSKSPPRR	0.03	32.2977	AT3G57410.1
AT5G63420.1	RNA-metabolising metallo-beta-lactamase family protein embryo defective 2746 (emb2746)	S805	1	ENSRDDDELADAsDSETK	0.03	1.92273	AT5G63420.1
AT2G39810.1	ubiquitin-protein ligases A novel protein with a RING finger motif near the amino terminus. Negative regulator of cold responses. Functions as an E3 ligase required for the ubiquitination of ICE1. HOS1 physically interacts with ICE1 and mediates the ubiquitination of ICE1 both in vitro and in vivo. Overexpression represses the expression of CBFs and their downstream genes and confers increased se…	S898,T901,S902	3	SDEtsDDEDELTSFGSMPVK,SDEtsDDEDELTSFGSMPVK,SDEtsDDEDELTSFGSMPVK,WRsDETSDDEDELTSFGSMPVK,WRsDETSDDEDELTSFGSMPVK,WRsDETSDDEDELTSFGSMPVK	0.03	5.97484	AT2G39810.1
AT3G27530.1	golgin candidate 6 This gene is predicted to encode a protein that functions as a Golgi apparatus structural component known as a golgin in mammals and yeast. A fluorescently-tagged version of GC6 co-localizes with Golgi markers, and this localization appears to be replicated using the C-terminal (225 aa) portion of the protein. golgin candidate 6 (GC6)	S905,S911	2	LIELGVDVDKLLEDIGDEsEAQAEsEED,LIELGVDVDKLLEDIGDEsEAQAEsEED,LLEDIGDESEAQAEsEED,LLEDIGDESEAQAEsEED,LLEDIGDESEAQAEsEED,LIELGVDVDKLLEDIGDEsEAQAEsEED	0.03	19.1175	AT3G27530.1
AT1G10850.1	Leucine-rich repeat protein kinase family protein Leucine-rich repeat protein kinase family protein	T588	1	AVREEETESGEEPtSSGNEASEEK	0.04	8.78269	AT1G10850.1
AT1G12360.1	Sec1/munc18-like (SM) proteins superfamily encodes a Sec1 protein and expressed throughout the plant. physically interacts with Syntaxin1 and is required for cytokinesis. keule (KEU)	S587	1	GSDDGYsSDSVLR	0.04	34.3087	AT1G12360.1
AT1G17840.1	white-brown complex homolog protein 11 Encodes a plasma membrane-localized ATP-binding cassette transporter, that is required for cutin transport to the extracellular matrix. white-brown complex homolog protein 11 (WBC11)	S27	1	QQTTVPVSVGGGNFPVGGLsPLSEAIWR	0.04	16.0621	AT1G17840.1
AT2G38770.1	P-loop containing nucleoside triphosphate hydrolases superfamily protein EMBRYO DEFECTIVE 2765 (EMB2765)	S1477	1	NMQQLNQsPDIDGELSK	0.04	4.34153	AT2G38770.1
AT3G27960.1	Tetratricopeptide repeat (TPR)-like superfamily protein Tetratricopeptide repeat (TPR)-like superfamily protein	S100	1	KEEsNGEGSLSQK	0.04	2.15102	AT3G27960.1
AT3G54540.1	general control non-repressible 4 member of GCN subfamily general control non-repressible 4 (GCN4)	S73,S81	2	STSYTDGIDLPPsDEEDDGEsDEEERQK,STSYTDGIDLPPsDEEDDGEsDEEERQK	0.04	34.8364	AT3G54540.1
AT4G11860.1	Protein of unknown function (DUF544) FUNCTIONS IN: molecular_function unknown	S470	1	DVGDcsSEGRATDGLTAEEGELIR	0.04	19.3531	AT4G11860.1
AT4G33650.1	dynamin-related protein 3A Encodes a protein with high sequence similarity to the dynamin superfamily. Among those members ADL2 was most closely related to Dnm1p of yeast and likely a member of the Vps1p subfamily. Widely expressed in various tissues with highest expression in flower tissues. Localizes to the chloroplast, mitochondrion and peroxisome. Involved in peroxisome and mitochondria fissi…	S13,T14	2	TIEEVSGETPPstPPSSSTPSPSSSTTNAAPLGSSVIPIVNK,TIEEVSGETPPstPPSSSTPSPSSSTTNAAPLGSSVIPIVNK	0.04	8.76411	AT4G33650.1
AT5G13560.1	unknown protein	S585	1	QQFESIARPTLEIEIPsPR	0.04	16.5024	AT5G13560.1
AT5G52310.1	low-temperature-responsive protein 78 (LTI78) / desiccation-responsive protein 29A (RD29A) cold regulated gene, the 5' region of cor78 has cis-acting regulatory elements that can impart cold-regulated gene expression LOW-TEMPERATURE-INDUCED 78 (LTI78)	S662	1	GWFGGGATDEVKPEsPHSVEEAPK	0.04	39.5636	AT5G52310.1
AT5G65690.1	phosphoenolpyruvate carboxykinase 2 Encodes a putative phosphoenolpyruvate carboxykinase (ATP-dependent). phosphoenolpyruvate carboxykinase 2 (PCK2)	S78,S81	2	DGSAsGVsGTSGPTTPVSSETMLQSVSASLASLTR,DGSAsGVsGTSGPTTPVSSETMLQSVSASLASLTR	0.04	116.937	AT5G65690.1
AT5G01400.1	HEAT repeat-containing protein Encodes a Symplekin/Pta1 homologue which would have the potential to interact with either ESP1 or AtCstF64. ENHANCED SILENCING PHENOTYPE 4 (ESP4)	S1337,S1455	2	SEMSQSQNsPIDTGR,SKEsSEEEEEEEEEEE	0.04	5.64156	AT5G01400.1
AT3G50370.1	unknown protein	S1406,S1445,S1504	3	VFEQQGIEAPsDDDDFIEVR,NPLsPNSGQANLK,SNRSPPAsR	0.04	33.9116	AT3G50370.1
AT3G55020.1	Ypt/Rab-GAP domain of gyp1p superfamily protein Ypt/Rab-GAP domain of gyp1p superfamily protein	S189,S193	2	GASDIDsEDEFYDVER,GASDIDsEDEFYDVER,GASDIDsEDEFYDVER	0.04	12.2716	AT3G55020.1
AT1G71770.1	poly(A)-binding protein 5 Encodes a Class I polyA-binding protein. Expressed in floral organs. Binds polyA sepharose in vitro. poly(A)-binding protein 5 (PAB5)	S600,S679,S680	3	SADPAAVSSVDDQFALssSE,SADPAAVSSVDDQFALssSE,LASDLALAsPDKHPR	0.04	152.386	AT1G71770.1
AT5G28540.1	heat shock protein 70 (Hsp 70) family protein Encodes the luminal binding protein BiP, an ER-localized member of the HSP70 family. BiP is composed of an N-terminal ATP binding domain and a C-terminal domain that binds to hydrophobic patches on improperly/incompletely folded proteins in an ATP-dependent manner. Involved in polar nuclei fusion during proliferation of endosperm nuclei. BIP1	S526,S665	2	SGGAPGGAGGESSTEEEDEsHDEL,AEDKAsGKSEK	0.04	115.089	AT5G28540.1
AT5G42020.1	Heat shock protein 70 (Hsp 70) family protein Luminal binding protein (BiP2) involved in polar nuclei fusion during proliferation of endosperm nuclei. luminal binding protein (BIP)	S526,S664	2	SGGAPGAGGESSTEEEDEsHDEL,AEDKAsGKSEK	0.04	158.662	AT5G42020.1
AT1G07990.1	SIT4 phosphatase-associated family protein SIT4 phosphatase-associated family protein	T505,S617	2	tRDSDEEDRDYDVAALANNLSQAFR,TYNANTSSsDDDEVVVGEEDDDLTGNPK	0.04	19.6213	AT1G07990.1
AT3G54760.2	dentin sialophosphoprotein-related dentin sialophosphoprotein-related	S314,S369,S760	3	KDNADMTSDLTGTIESADSAIPNsPTEDAAPGNIQDLK,VQPYVVSLAEEDAAVcPsS,VGVGAEsPAAATDcSK	0.04	15.9435	AT3G54760.2
AT2G34970.1	Trimeric LpxA-like enzyme Trimeric LpxA-like enzyme	S447,T522,S526,S714	4	EAsEEEDEDDEDEEEEEDN,VSLLQQPTTEDsDEELEYADSSSGTADHLSGLNLQMESK,VSLLQQPTTEDsDEELEYADSSSGTADHLSGLNLQMESK,DKLSEITQAIDDDDtDDESVVPTSGELK,DKLSEITQAIDDDDtDDESVVPTSGELK,DKLSEITQAIDDDDtDDESVVPTSGELK	0.04	6.20753	AT2G34970.1
AT3G61480.1	Quinoprotein amine dehydrogenase, beta chain-like	S576,S577	2	EGELDEDNLsSDLSEREPSR,EGELDEDNLsSDLSEREPSR,EGELDEDNLsSDLSEREPSR	0.05	11.3942	AT3G61480.1
AT4G10710.1	global transcription factor C encodes a component of the FAcilitates Chromatin Transcription (FACT) complex, SPT16.Along with SSRP1 binds to the promoter of FLC. global transcription factor C (SPT16)	S1033,S1035	2	EATNADREHGVEsDsEEER,EATNADREHGVEsDsEEER,EATNADREHGVEsDsEEERK,EATNADREHGVEsDsEEERK,EATNADREHGVEsDsEEER	0.05	28.1046	AT4G10710.1
AT1G12000.1	Phosphofructokinase family protein Phosphofructokinase family protein	S16	1	DLTAVGsPENAPAK	0.05	10.4423	AT1G12000.1
AT1G15500.1	TLC ATP/ADP transporter ATNTT2	S588	1	AsSVKIPVVSQEDAPSGETTSQLSEK	0.05	41.2616	AT1G15500.1
AT1G70770.1	Protein of unknown function DUF2359, transmembrane Protein of unknown function DUF2359, transmembrane	S87	1	MTAIDsDDDGVVR	0.05	79.037	AT1G70770.1
AT1G76810.1	eukaryotic translation initiation factor 2 (eIF-2) family protein eukaryotic translation initiation factor 2 (eIF-2) family protein	S170,S604	2	sWGTVDLNLK,KGGNSFAASAFDALGsDDDDTEEVHEDEEEESPITFSGK	0.05	21.2018	AT1G76810.1
AT1G79730.1	hydroxyproline-rich glycoprotein family protein Encodes a PAF1 homolog that is involved in the control of flowering time by elevating FLC expression to a level that creates the vernalization-responsive, winter-annual habit. Yeast PAF1 is a component of a five-member complex that associates with RNA pol II and is thought to regulate gene expression by recruiting SET1 (a histone 3 Lys 4 [H3-K4] met…	S580,S588	2	SWKHEPEQDANQYsDGNEDDYsE,SWKHEPEQDANQYsDGNEDDYsE	0.05	15.6412	AT1G79730.1
AT2G07360.1	SH3 domain-containing protein SH3 domain-containing protein	S1090,S1125,S1133	3	YQSTYEGYGsPIREEPPPPYSYSEPQSR,SYEsDDEEPRKsTGTR,SYEsDDEEPRKsTGTR	0.05	15.9678	AT2G07360.1
AT2G34357.1	ARM repeat superfamily protein ARM repeat superfamily protein	S1056,S1059,S1101	3	IFSDVYADsEDsDGDDMDAESHGR,IFSDVYADsEDsDGDDMDAESHGR,NQSHLEVDEsDDEPLDLMDQHK	0.05	4.6334	AT2G34357.1
AT3G01540.1	DEAD box RNA helicase 1 RNA HELICASE DRH1 DEAD box RNA helicase 1 (DRH1)	S604	1	APPPSSTGsPPR	0.05	133.013	AT3G01540.1
AT3G04470.1	Ankyrin repeat family protein Ankyrin repeat family protein	S542,S547	2	FEELQAAEEEFsTPPSsPVFHDAK,FEELQAAEEEFsTPPSsPVFHDAK	0.05	13.4067	AT3G04470.1
AT3G13290.1	varicose-related varicose-related (VCR)	S648,S818	2	ENIFcSQASNLsTEMAR,TSGMPSETSDVDSAYAPSPQLPLsPR	0.05	5.13678	AT3G13290.1
AT3G18230.1	Octicosapeptide/Phox/Bem1p family protein Octicosapeptide/Phox/Bem1p family protein	S41	1	SVAVQQPIDGsPR	0.05	17.1936	AT3G18230.1
AT3G22520.1	unknown protein	S395	1	DSSVLVSVSsPMREYEWAEAR	0.05	12.3408	AT3G22520.1
AT4G31160.1	DDB1-CUL4 associated factor 1 Encodes a DCAF/DWD protein capable of interacting with DDB1 and associating with CUL4, likely as part of a nuclear ubiquitin ligase complex. DCAF1 appears to be required for plant embryogenesis and to affect several other developmental processes including leaf, shoot, and flower development. DDB1-CUL4 associated factor 1 (DCAF1)	S1243,S1775,T1783	3	RRPTDDDsDPDDDDEtEDEDEDDEEEDDLDR,RRPTDDDsDPDDDDEtEDEDEDDEEEDDLDR,QLTFSPsFSSQSR	0.05	6.64282	AT4G31160.1
AT4G33400.1	Vacuolar import/degradation, Vid27-related protein Vacuolar import/degradation, Vid27-related protein	S242	1	DFIGWANPEAADDSMWEDADDILLQsPGGGSATPAR	0.05	4.46516	AT4G33400.1
AT5G28470.1	Major facilitator superfamily protein Major facilitator superfamily protein	S9	1	mDVESSSPsSHALIK	0.05	27.7778	AT5G28470.1
AT5G38640.1	NagB/RpiA/CoA transferase-like superfamily protein NagB/RpiA/CoA transferase-like superfamily protein	S108	1	DFPDGSTTAsPGR	0.05	11.0502	AT5G38640.1
AT5G60210.1	ROP interactive partner 5 ROP interactive partner 5 (RIP5)	T531	1	FAENYNQtNSPYSEDIDDELTK	0.05	6.58033	AT5G60210.1
AT5G42950.1	GYF domain-containing protein GYF domain-containing protein	S39,S751,S752	3	SPSsDLLSILQGVTDR,DIQGSDNAIPLsPQWLLSKPGENK,ESANLMPGSENVSENAQQPTRSPsSDLLSILQGVTDR	0.05	18.9116	AT5G42950.1
AT2G47980.1	sister-chromatid cohesion protein 3 Essential to the monopolar orientation of the kinetochores during meiosis. sister-chromatid cohesion protein 3 (SCC3)	S31,S1053,S1055,S1060,S1062,S1065	6	SRDPDQDQDDDSGEAGKADGsGGENQER,LFDEQsGsDEDEsIsGGsDREDKLDEDAPLIETIR,LFDEQsGsDEDEsIsGGsDREDKLDEDAPLIETIR,LFDEQsGsDEDEsIsGGsDREDKLDEDAPLIETIR,LFDEQsGsDEDEsIsGGsDREDKLDEDAPLIETIR,LFDEQsGsDEDEsIsGGsDREDKLDEDAPLIETIR	0.05	11.4011	AT2G47980.1
AT2G16640.1	multimeric translocon complex in the outer envelope membrane 132 multimeric translocon complex in the outer envelope membrane 132 (TOC132)	S54,S104,S105,S844,S845,S847	6	SDEVRDDNEDEVFEEAIGsENDEQEEEEDPKR,LPEQQYGDEEDEDDLEEssDsDEESEYDQLPPFK,LPEQQYGDEEDEDDLEEssDsDEESEYDQLPPFK,LPEQQYGDEEDEDDLEEssDsDEESEYDQLPPFK,LPEQQYGDEEDEDDLEEssDsDEESEYDQLPPFK,LPEQQYGDEEDEDDLEEssDsDEESEYDQLPPFK,SSMVEHEVEDFEEAVGDLDETssNEGGVK,SSMVEHEVEDFEEAVGDLDETssNEGGVK,SSMVEHEVEDFEEAVGDLDETssNEGGVK	0.05	13.1961	AT2G16640.1
AT4G25970.1	phosphatidylserine decarboxylase 3 Encodes the major form of the two non-mitochondrail phosphatidylserine decarboxylase. Located at the ER. phosphatidylserine decarboxylase 3 (PSD3)	S35,S46	2	sVSADDFAGIALLTLIGAEMK,sVSADDFAGIALLTLIGAEMK,LSRPGsGSVSGLASQR	0.05	15.1385	AT4G25970.1
AT3G20250.1	pumilio 5 Encodes a member of the Arabidopsis Pumilio (APUM) proteins containing PUF domain (eight repeats of approximately 36 amino acids each). PUF proteins regulate both mRNA stability and translation through sequence-specific binding to the 3' UTR of target mRNA transcripts. pumilio 5 (PUM5)	S952,S955	2	FEQLFGEEsEVsEEGTEG,FEQLFGEEsEVsEEGTEG	0.06	25.012	AT3G20250.1
AT1G20760.1	Calcium-binding EF hand family protein Calcium-binding EF hand family protein	S788,S1008	2	VSSDEsPTKR,NATEVPsPDYSQGK	0.06	18.8399	AT1G20760.1
AT2G15860.1	unknown protein	S178	1	LENSVQQGSsPR	0.06	10.5305	AT2G15860.1
AT3G14940.1	phosphoenolpyruvate carboxylase 3 Encodes a cytosolic phosphoenolpyruvate carboxylase (PEPC) that has activity when expressed in E.coli. Its mRNA is most abundantly expressed in roots and siliques. PPC3 belongs to the plant-type PEPC family. It can form an enzymatically active complex with a castor bean ortholog of PPC4, which encodes a bacterial-type PEPC. phosphoenolpyruvate carboxylase 3 (PPC3)	S11,S930	2	MAsIDAQLR,EIMQSsKSAQELVK	0.06	11.2196	AT3G14940.1
AT3G25150.1	Nuclear transport factor 2 (NTF2) family protein with RNA binding (RRM-RBD-RNP motifs) domain Nuclear transport factor 2 (NTF2) family protein with RNA binding (RRM-RBD-RNP motifs) domain	T202	1	VFtPSEDEQVSAAEEALVTETVNEAPIEVQK	0.06	31.8428	AT3G25150.1
AT3G48710.1	DEK domain-containing chromatin associated protein DEK domain-containing chromatin associated protein	S442,T452	2	DIITDAINEMsDDDDEKEEDtEDEGEK,DIITDAINEMsDDDDEKEEDtEDEGEK	0.06	13.4739	AT3G48710.1
AT5G05010.1	clathrin adaptor complexes medium subunit family protein clathrin adaptor complexes medium subunit family protein	S184	1	NKPGGFSSMGsMGSGR	0.06	44.1323	AT5G05010.1
AT5G07350.1	TUDOR-SN protein 1 RNA binding protein with nuclease activity essential for stress response. Involved in mechanisms acting on mRNAs entering the secretory pathway. Functionally redundant with TSN2. TUDOR-SN protein 1 (Tudor1)	S975	1	IGIWQYGDIEsDDEDTGPAR	0.06	27.2727	AT5G07350.1
AT5G54310.1	ARF-GAP domain 5 A member of ARF GAP domain (AGD), A thaliana has 15 members, grouped into four classes. Regulates membrane trafficking and organ separation. ARF-GAP domain 5 (AGD5)	S285	1	IVTAKPAESSsPPASSSDFEDLFK	0.06	56.9034	AT5G54310.1
AT5G20280.1	sucrose phosphate synthase 1F Encodes a protein with putative sucrose-phosphate synthase activity. When the gene was expressed in transgenic tobacco plants, a clear trend for increased SPS activity was noted. sucrose phosphate synthase 1F (SPS1F)	S152,S155,S684,S688	4	INsAESMELWASQQK,INsAESMELWASQQK,INsAESMELWASQQK,HPQWQSDDGGDNsEPEsPSDSLRDIQDISLNLK,HPQWQSDDGGDNsEPEsPSDSLRDIQDISLNLK	0.06	32.8078	AT5G20280.1
AT1G04920.1	sucrose phosphate synthase 3F Encodes a protein with putative sucrose-phosphate synthase activity. sucrose phosphate synthase 3F (SPS3F)	T122,S126,S130,S156,S464	5	NLsNLEIWSDDKK,NLsNLEIWSDDKKENR,DATEDLsEDLsEGEKGDGLGEIVQPETPR,DATEDLsEDLsEGEKGDGLGEIVQPETPR,MAVIPPGMDFTNVEVQEDTPEGDGDLASLVGGTEGSsPK,DAtEDLSEDLsEGEKGDGLGEIVQPETPRR,DAtEDLSEDLsEGEKGDGLGEIVQPETPRR	0.06	6.13224	AT1G04920.1
AT2G27040.1	Argonaute family protein AGO4 is a member of a class of PAZ/PIWI domain containing proteins involved in siRNA mediated gene silencing.Loss of function mutations have reduced site specific CpNpG and CpHpH methylation and increased susceptibility to bacterial pathogens. ARGONAUTE 4 (AGO4)	S890,T892,S893,S894,S895	5	FEDQSEtSSSHGGITAPGPISVAQLPR,FEDQSEtSSSHGGITAPGPISVAQLPR,FEDQSEtSSSHGGITAPGPISVAQLPR,FEDQSEtSSSHGGITAPGPISVAQLPR,FEDQSEtSSSHGGITAPGPISVAQLPR,FEDQSEtSSSHGGITAPGPISVAQLPR,FEDQSEtSSSHGGITAPGPISVAQLPR,FEDQSEtSSSHGGITAPGPISVAQLPR,FEDQSEtSSSHGGITAPGPISVAQLPR,FEDQSEtSSSHGGITAPGPISVAQLPR	0.06	6.49962	AT2G27040.1
AT1G03350.1	BSD domain-containing protein BSD domain-containing protein	S127,S130	2	EAILAAGNEsDSsDNNSSQSFGR,EAILAAGNEsDSsDNNSSQSFGR	0.06	35.4111	AT1G03350.1
AT1G12920.1	eukaryotic release factor 1-2 Encodes a eukaryotic release factor one homolog. eukaryotic release factor 1-2 (ERF1-2)	S425,S433	2	TFDELsDTEVYEDsD,TFDELsDTEVYEDsD	0.07	31.7852	AT1G12920.1
AT1G76510.1	ARID/BRIGHT DNA-binding domain-containing protein ARID/BRIGHT DNA-binding domain-containing protein	S112	1	KITSDGGQEETTLGESNPLKGDPSsPHVPEESVK	0.07	10.3801	AT1G76510.1
AT2G16440.1	Minichromosome maintenance (MCM2/3/5) family protein MINICHROMOSOME MAINTENANCE 4 (MCM4)	S16	1	aSDSSLGNTNDGPPsPGENVSSPIENTYSSPAALHR	0.07	3.97707	AT2G16440.1
AT3G14100.1	RNA-binding (RRM/RBD/RNP motifs) family protein RNA-binding (RRM/RBD/RNP motifs) family protein	S232	1	GATSGDDKLsSDGK	0.07	43.981	AT3G14100.1
AT3G20020.2	protein arginine methyltransferase 6 protein arginine methyltransferase 6 (PRMT6)	S328	1	NTSETSIASGSSSIsPSGEVNQK	0.07	2.80955	AT3G20020.2
AT5G18230.1	transcription regulator NOT2/NOT3/NOT5 family protein transcription regulator NOT2/NOT3/NOT5 family protein	S224	1	NQDDFDEFsDVDELYSTLPLDEVEGLEDLVTAGPLVK	0.07	26.2896	AT5G18230.1
AT5G19770.1	tubulin alpha-3 tubulin 3 tubulin alpha-3 (TUA3)	T349	1	TVQFVDWcPtGFK	0.07	42.031	AT5G19770.1
AT5G57020.1	myristoyl-CoA:protein N-myristoyltransferase Arabidopsis thaliana myristoyl-CoA:protein N-myristoyltransferase. myristoyl-CoA:protein N-myristoyltransferase (NMT1)	S6	1	aDNNsPPGSVEQK	0.07	29.3869	AT5G57020.1
AT1G79570.1	Protein kinase superfamily protein with octicosapeptide/Phox/Bem1p domain Protein kinase superfamily protein with octicosapeptide/Phox/Bem1p domain	S321,S655,S1128	3	NSTLLGLDsSSANNLAELDVR,LSKsDNSLSSQFVTSESPANTAQQDSGK,NTLVsGGVR	0.07	7.71696	AT1G79570.1
AT1G04820.1	tubulin alpha-4 chain Encodes an alpha tubulin isoform that is expressed in roots, leaves and flowers. tubulin alpha-4 chain (TUA4)	T349	1	TIQFVDWcPtGFK	0.07	197.939	AT1G04820.1
AT4G11790.1	Pleckstrin homology (PH) domain superfamily protein Pleckstrin homology (PH) domain superfamily protein	S312	1	qDHSDDADGGDEQSQPSsPSVK	0.07	13.6203	AT4G11790.1
AT4G27585.1	SPFH/Band 7/PHB domain-containing membrane-associated protein family SPFH/Band 7/PHB domain-containing membrane-associated protein family	T362	1	DHQETQALDEtDLEELEDMGEK,DHQETQALDEtDLEELEDMGEK	0.07	12.6103	AT4G27585.1
AT2G35530.1	basic region/leucine zipper transcription factor 16 Encodes a G group bZIP transcription factor family member that can bind cis elements with an ACGT core, such as G-box, Hex, C-box and As-1. The protein is localized in the nucleus and can homodimerize and can heterodimerize with other G group members. basic region/leucine zipper transcription factor 16 (bZIP16)	S152,S155	2	SRGsLGsLNMITGK,SRGsLGsLNMITGK	0.08	7.36106	AT2G35530.1
AT2G40730.1	Protein kinase family protein with ARM repeat domain Protein kinase family protein with ARM repeat domain	S605	1	GKPLEQAPLASSSsAPSLAAAASNATSTATEAPSVK	0.08	19.4488	AT2G40730.1
AT2G43360.1	Radical SAM superfamily protein Catalyzes the conversion of dethiobiotin to biotin. BIOTIN AUXOTROPH 2 (BIO2)	S365	1	TLGLIPKPPSFSEDDsESENcEK	0.08	8.23522	AT2G43360.1
AT3G01780.1	ARM repeat superfamily protein Encodes TPLATE, a cytokinesis protein targeted to the cell plate. Functions in vesicle-trafficking events required for site-specific cell wall modifications during pollen germination and for anchoring of the cell plate to the mother wall at the correct cortical position. TPLATE	S1100	1	IEEEsENEEEEEGEEEDDDEEVKEKK,IEEEsENEEEEEGEEEDDDEEVK	0.08	12.5318	AT3G01780.1
AT4G38630.1	regulatory particle non-ATPase 10 Regulatory particle non-ATPase subunit of the 26S proteasome with multiubiquitin-chain-binding capabilities regulatory particle non-ATPase 10 (RPN10)	S265	1	DKDGDTASAsQETVAR,AADEAGQKDKDGDTASAsQETVAR	0.08	42.3294	AT4G38630.1
AT5G22120.1	unknown protein	S152,S153	2	VSSSNSAAHDssDDDWEALADVEPSK,VSSSNSAAHDssDDDWEALADVEPSK	0.08	25.4797	AT5G22120.1
AT5G23060.1	calcium sensing receptor Encodes a chloroplast-localized protein that modulates cytoplasmic Ca2+ concentration and is crucial for proper stomatal regulation in response to elevations of external Ca2+. calcium sensing receptor (CaS)	T376,T380	2	SFGtRSGtKFLPSSD,SFGtRSGtKFLPSSD	0.08	6.23947	AT5G23060.1
AT5G41970.1	Metal-dependent protein hydrolase Metal-dependent protein hydrolase	S42	1	VYSTATsPSPSEISVK	0.08	10.0799	AT5G41970.1
AT5G55660.1	DEK domain-containing chromatin associated protein DEK domain-containing chromatin associated protein	S633	1	KKsDDDSDTSPK	0.08	19.8201	AT5G55660.1
AT1G59900.1	pyruvate dehydrogenase complex E1 alpha subunit encodes the e1 alpha subunit of the pyruvate dehydrogenase complex (PDC) pyruvate dehydrogenase complex E1 alpha subunit (E1 ALPHA)	S292	1	YHGHsMSDPGSTYR	0.08	62.9799	AT1G59900.1
AT1G66680.1	S-adenosyl-L-methionine-dependent methyltransferases superfamily protein unknown function AR401	S35,S77	2	AAAAVTTTTTDSLAsDDDR,VsSDYSSDKEEPDADGGGQSMLGLQSYWDAAYSDELTNFR	0.08	22.3796	AT1G66680.1
AT3G13070.1	CBS domain-containing protein / transporter associated domain-containing protein CBS domain-containing protein / transporter associated domain-containing protein	S637	1	WSSEEDDGNLsNEEDQSENAVLDEHVLADNSK	0.09	9.15022	AT3G13070.1
AT2G25670.1	BEST Arabidopsis thaliana protein match is: copper ion binding (TAIR:AT4G32610.1)	S109,S111	2	DVHVEEsEsEEDILDEGDDDVEEEQEQETEVQVHPEPEVK,DVHVEEsEsEEDILDEGDDDVEEEQEQETEVQVHPEPEVK	0.09	43.4827	AT2G25670.1
AT2G32730.1	26S proteasome regulatory complex, non-ATPase subcomplex, Rpn2/Psmd1 subunit 26S proteasome regulatory complex, non-ATPase subcomplex, Rpn2/Psmd1 subunit	S896	1	EGDSMQVDsPAAVEK,EGDSMQVDsPAAVEK,ASTEKEGDSMQVDsPAAVEK	0.09	18.3939	AT2G32730.1
AT3G12140.1	Emsy N Terminus (ENT)/ plant Tudor-like domains-containing protein Emsy N Terminus (ENT)/ plant Tudor-like domains-containing protein	S308	1	LADTsDGEMDGDPPYSHDHPMPQG	0.09	34.486	AT3G12140.1
AT3G19950.1	RING/U-box superfamily protein RING/U-box superfamily protein	T289	1	SQGSQGSGDGQGSVEGQQtPR	0.09	25.2025	AT3G19950.1
AT3G28730.1	high mobility group encodes a component of the FAcilitates Chromatin Transcription (FACT) complex, SSRP1. Along with STP16 binds to the promoter of FLC. high mobility group (HMG)	S639,S643,S645	3	YKDEISDYKNPQPMNVDsGNDsDsN,YKDEISDYKNPQPMNVDsGNDsDsN,YKDEISDYKNPQPMNVDsGNDsDsN,YKDEISDYKNPQPMNVDsGNDsDsN	0.09	33.5677	AT3G28730.1
AT3G54170.1	FKBP12 interacting protein 37 Encodes protein that binds FKBP12. This interaction is disrupted by FK506 but not by cyclosporin A. FKBP12 interacting protein 37 (FIP37)	S28	1	sFGDLEDDEDDIFGSTTVAPGVR	0.09	10.5172	AT3G54170.1
AT4G08350.1	global transcription factor group A2 global transcription factor group A2 (GTA2)	S4,S59	2	sRDEDDELDGDYEALDLEEEEEEDEEEEEERGR,SNFIDDYAEEDsQEEDDDDEDYGSSR	0.09	17.1954	AT4G08350.1
AT3G46440.1	UDP-XYL synthase 5 encodes a protein similar to UDP-glucuronic acid decarboxylase. UDP-glucuronic acid decarboxylase produces UDP-xylose, which is a substrate for many cell wall carbohydrates including hemicellulose and pectin. UDP-xylose is also known to feedback regulate several cell wall biosynthetic enzymes. UDP-XYL synthase 5 (UXS5)	S9	1	aSSDKQTsPKPPPSPSPLR	0.09	96.3168	AT3G46440.1
AT5G47210.1	Hyaluronan / mRNA binding family Hyaluronan / mRNA binding family	S194	1	GNWGTTEDDIPPTSEEPTTEVEKsPVAEK	0.09	72.4423	AT5G47210.1
AT4G15545.1	unknown protein	S2	1	sEIEEEEEEGSASAITGSR	0.09	44.3001	AT4G15545.1
AT3G05420.1	acyl-CoA binding protein 4 Acyl-CoA binding protein with high affinity for oleoyl-CoA. Expressed in all plant organs. Involved in fatty acid transport. acyl-CoA binding protein 4 (ACBP4)	S501,S503,S515,S520,S667	5	RQGSGGVWGWLAGSPQEKDDDsP,DIEsEVEVSQEGR,QGSGGVWGWLAGSPQEKDDDsP,QGSGGVWGWLAGSPQEKDDDsP,TLEAPLPGsLsAVNNATTR,TLEAPLPGsLsAVNNATTR,DIEsEVEVSQEGR,DIEsEVEVSQEGR	0.09	16.633	AT3G05420.1
AT3G02880.1	Leucine-rich repeat protein kinase family protein Leucine-rich repeat protein kinase family protein	S621,S626	2	LIEEVSHSSGsPNPVSD,LIEEVSHSSGsPNPVSD,LIEEVSHSSGsPNPVSD	0.1	8.5034	AT3G02880.1
AT1G43690.1	ubiquitin interaction motif-containing protein ubiquitin interaction motif-containing protein	S42,S46	2	SKPIEEEETGSGSQSGGEsPEAK,SKPIEEEETGSGSQSGGEsPEAK,SKPIEEEETGSGSQSGGEsPEAK	0.1	20.1803	AT1G43690.1
AT1G59610.1	dynamin-like 3 A high molecular weight GTPase whose GTP-binding domain shows a low homology to those of other plant dynamin-like proteins.Contains a pleckstrin homologous domain. DRP2B and DRP1A participate together in clathrin-coated vesicle formation during endocytosis. dynamin-like 3 (DL3)	S533,S719,S823	3	ATsPQPDGPSSTGGSLK,qSLsEGSLDK,qSLsEGSLDK,qLsIHDNR	0.1	22.6924	AT1G59610.1
AT2G26590.1	regulatory particle non-ATPase 13 regulatory particle non-ATPase 13 (RPN13)	S2	1	sSSEAFPVMQEIMLEFR	0.1	14.1345	AT2G26590.1
AT4G27500.1	proton pump interactor 1 interacts with H+-ATPase, and regulates its activity proton pump interactor 1 (PPI1)	S540	1	TGGNTETETEEVPEAsEEEIEAPVQEEKPQK,KKTGGNTETETEEVPEAsEEEIEAPVQEEKPQK	0.1	182.246	AT4G27500.1
AT5G04280.1	RNA-binding (RRM/RBD/RNP motifs) family protein with retrovirus zinc finger-like domain RNA-binding (RRM/RBD/RNP motifs) family protein with retrovirus zinc finger-like domain	S295	1	sGGGGAYPSSSTFDRY	0.1	31.3554	AT5G04280.1
AT5G55230.1	microtubule-associated proteins 65-1 Binds and bundles microtubules. Plays a role in stabilizing anti-parallel microtubules in the central spindle at anaphase to early cytokinesis but is not essential at the midline of the phragmoplast at later stages. The timing with which the MAP65-1 was targeted to the spindle appears to be regulated by a phosphorylation sensitive switch. Enhances microtubule …	S576,S586	2	ETLNRPAAPTNYVAISKEEAASSPVsGAADHQVPASP,EEAASSPVSGAADHQVPAsP	0.1	7.12478	AT5G55230.1
AT1G09780.1	Phosphoglycerate mutase, 2,3-bisphosphoglycerate-independent Phosphoglycerate mutase, 2,3-bisphosphoglycerate-independent	S80	1	AHGTAVGLPSEDDMGNsEVGHNALGAGR	0.11	20.4557	AT1G09780.1
AT1G23190.1	Phosphoglucomutase/phosphomannomutase family protein Encodes a cytosolic phosphoglucomutase (PGM). Two Arabidopsis PGM proteins (AT1G70730/PGM2 and AT1G23190/PGM3) have high sequence similarities and redundant functions. Mature plants possessing a single cPGM allele had a major reduction in cPGM activity. Whereas pgm2 and pgm3 single mutants are undistinguishable from the wild type, loss of both …	S123	1	ATGAFILTAsHNPGGPTEDFGIK	0.11	38.3953	AT1G23190.1
AT1G35780.1	unknown protein	S235	1	SDVSsPSSATAER	0.11	26.0752	AT1G35780.1
AT2G17700.1	ACT-like protein tyrosine kinase family protein ACT-like protein tyrosine kinase family protein	S18,T439	2	VQIESGVMtAETGTYR,AVVAsPSQENPR	0.11	10.424	AT2G17700.1
AT2G41840.1	Ribosomal protein S5 family protein Ribosomal protein S5 family protein	S273	1	ALsTSKPDPVVEDQA	0.11	186.634	AT2G41840.1
AT3G06930.1	protein arginine methyltransferase 4B Encodes an type I protein arginine methyltransferase. PRMT4b can catalyze the asymmetric dimethylation of arginines 2,17, and 26 on histone 3 and can also methylate myelin basic protein in vitro. Double mutants lacking PRMT4a and 4b have reduced levels of histone 3 methylated at R17. These double mutants flower late due to defects in the autonomous pathway an…	S507	1	MSQPQAYPVAQEPPLQPQPELsTQDIQTPNDELEEELLQQLPQNPSAQL	0.11	2.91807	AT3G06930.1
AT3G55005.1	tonneau 1b (TON1b) Encodes a protein of unknown function that is involved in cortical microtubule organization. Mutants exhibit abnormal cell growth and patterns of division. TON1B appears to be redundant with TON1A. Encodes a novel protein that is similar to human FOP and OFD1 centrosomal proteins. Localizes to the preprophase band, cytoplasm and cell cortex where it is probably associated with …	S250	1	NVKDGTsEEEEGKD	0.11	11.2638	AT3G55005.1
AT3G58730.1	vacuolar ATP synthase subunit D (VATD) / V-ATPase D subunit / vacuolar proton pump D subunit (VATPD) vacuolar ATP synthase subunit D (VATD) / V-ATPase D subunit / vacuolar proton pump D subunit (VATPD)	S241	1	GIsINAAR	0.11	72.1262	AT3G58730.1
AT4G23650.1	calcium-dependent protein kinase 6 Encodes calcium dependent protein kinase 3 (CPK3), a member of the Arabidopsis CDPK gene family. CDPKs contain an intrinsic Ca2+-activation domain with four EF hand Ca2+-binding sites. CDPKs protein kinases have been proposed to function in multiple plant signal transduction pathways downstream of [Ca2+]cyt elevations, thus transducing various physiological resp…	T43	1	RGSSGSGtVGSSGSGTGGSR	0.11	19.1881	AT4G23650.1
AT5G15210.1	homeobox protein 30 Encodes ZFHD3, a member of the zinc finger homeodomain transcriptional factor family. homeobox protein 30 (HB30)	S149,S151	2	SPDDDDsAsPPPISSSYMLLALSGGR,SPDDDDsAsPPPISSSYMLLALSGGR	0.11	15.5226	AT5G15210.1
AT5G40760.1	glucose-6-phosphate dehydrogenase 6 Encodes a cytosolic glucose-6-phosphate dehydrogenase that is insensitive to reduction by DTT and whose mRNA is expressed ubiquitously. glucose-6-phosphate dehydrogenase 6 (G6PD6)	T13,S18	2	NDsFVR,StFRNDsFVR,StFRNDsFVR	0.11	29.8854	AT5G40760.1
AT5G44200.1	CAP-binding protein 20 Encodes a nuclear cap-binding protein that forms a heterodimeric complex with ABH1 (ATCBP80) and is likely to participate in RNA metabolism. Its mRNA is ubiquitously expressed.Loss of function mutations suggest a role in processing of pri-miRNA and mRNA splicing. CAP-binding protein 20 (CBP20)	S245	1	FRESGDsDDDGEDDRK	0.11	16.516	AT5G44200.1
AT5G09620.1	Octicosapeptide/Phox/Bem1p family protein Octicosapeptide/Phox/Bem1p family protein	S12,S15,S16,S151	4	LFLFPSSPIsGGFGSEGSTK,FSYNSYPDSAEsSPR,FSYNSYPDSAEsSPR,FSYNSYPDSAEsSPR	0.11	35.4577	AT5G09620.1
AT4G09000.1	general regulatory factor 1 Encodes a 14-3-3 gene, designated GRF1 chi (for general regulatory factor1-G-box factor 14-3-3 homolog isoform chi). The major native forms of 14-3-3s are homo- and hetero-dimers, the biological functions of which are to interact physically with specific client proteins and thereby effect a change in the client. As a result, 14-3-3s are involved in a vast array of proc…	S267	1	EAAPAAAKPADEQQs	0.11	150.829	AT4G09000.1
AT1G35160.1	GF14 protein phi chain GF14 protein phi chain member of 14-3-3 protein family. This protein is reported to interact with the BZR1 transcription factor involved in brassinosteroid signaling and may affect the nucleocytoplasmic shuttling of BZR1 GF14 protein phi chain (GF14 PHI)	S248	1	DNLTLWTSDMQDEsPEEIK,DNLTLWTSDMQDEsPEEIKEAAAPKPAEEQK,DNLTLWTSDMQDEsPEEIKEAAAPKPAEEQKEI	0.11	121.515	AT1G35160.1
AT5G40870.1	uridine kinase/uracil phosphoribosyltransferase 1 Encodes a protein that appears to possess both uridine kinase and uracil phosphoribosyltransferase activities. uridine kinase/uracil phosphoribosyltransferase 1 (UK/UPRT1)	S50	1	SAVSSSsPSSSDPEAPKQPFIIGVSGGTASGK	0.12	7.20561	AT5G40870.1
AT2G34420.1	photosystem II light harvesting complex gene B1B2 Photosystem II type I chlorophyll a/b-binding protein photosystem II light harvesting complex gene B1B2 (LHB1B2)	S46	1	GPSGsPWYGSDR	0.12	663.506	AT2G34420.1
AT2G38040.1	acetyl Co-enzyme a carboxylase carboxyltransferase alpha subunit encodes the carboxyltransferase alpha subunit of acetyl-CoA carboxylase, involved in de novo fatty acid biosynthesis acetyl Co-enzyme a carboxylase carboxyltransferase alpha subunit (CAC3)	S741,S744	2	ELAAEEsDGsVKEDDDDDEDSSESGK,ELAAEEsDGsVKEDDDDDEDSSESGK,ELAAEEsDGsVKEDDDDDEDSSESGK	0.12	44.3989	AT2G38040.1
AT3G61050.1	Calcium-dependent lipid-binding (CaLB domain) family protein NTMC2T4	S492,S494,T496	3	sGSSTPVNTVPENDGAK,sGSSTPVNTVPENDGAK,sGSSTPVNTVPENDGAK	0.12	34.1143	AT3G61050.1
AT4G15210.1	beta-amylase 5 cytosolic beta-amylase expressed in rosette leaves and inducible by sugar. RAM1 mutants have reduced beta amylase in leaves and stems. ARABIDOPSIS THALIANA BETA-AMYLASE (ATBETA-AMY)	S469	1	TSNsQLTLEDIADAAQPSGAFK	0.12	20.9372	AT4G15210.1
AT5G35430.1	Tetratricopeptide repeat (TPR)-like superfamily protein Tetratricopeptide repeat (TPR)-like superfamily protein	T218,S553	2	tSSLLSSSVASDTLR,EGSSsDHEEGNTNTDSK	0.12	8.16393	AT5G35430.1
AT1G72160.1	Sec14p-like phosphatidylinositol transfer family protein Sec14p-like phosphatidylinositol transfer family protein	S108	1	KSMIPQNLGsFKEESSK	0.12	12.8403	AT1G72160.1
AT5G27640.1	translation initiation factor 3B1 encodes a member of eukaryotic translation initiation factor 3B family. translation initiation factor 3B1 (TIF3B1)	S684	1	qNLRDGEVsDVEEDEYEAK,DGEVsDVEEDEYEAK,DGEVsDVEEDEYEAKEVEFEDLIDVTEEIVQES,qNLRDGEVsDVEEDEYEAK,QNLRDGEVsDVEEDEYEAKEVEFEDLIDVTEEIVQES	0.12	28.5704	AT5G27640.1
AT2G45200.1	golgi snare 12 Encodes a member of the GOS1 (Golgi SNARE) gene family. golgi snare 12 (GOS12)	S51	1	FTQGGYVDTGsPTVGSGR	0.13	18.7303	AT2G45200.1
AT4G24800.1	MA3 domain-containing protein MA3 domain-containing protein	S98	1	LIDTDGDYHIDPNDPNYDsGEEPFELVGATLSDPLDDYK,LIDTDGDYHIDPNDPNYDsGEEPFELVGATLSDPLDDYKK	0.13	25.5917	AT4G24800.1
AT5G39320.1	UDP-glucose 6-dehydrogenase family protein UDP-glucose 6-dehydrogenase family protein	S393	1	FDWDHPLHLQPMsPTTVK,KFDWDHPLHLQPMsPTTVK	0.13	29.8803	AT5G39320.1
AT5G61780.1	TUDOR-SN protein 2 Involved in the regulation of AtGA20ox3 expression, as well as seed germination. TUDOR-SN protein 2 (Tudor2)	S971	1	TGIWEYGDIQsDDEDNVPVRKPGRG,TGIWEYGDIQsDDEDNVPVRKPGR,TGIWEYGDIQsDDEDNVPVR	0.13	30.5334	AT5G61780.1
AT3G42170.1	BED zinc finger	S12,S560	2	mEVYNDDTEMRsPETQPIK,TVDDGIHELFTEYMALPsPQNTTSEGGK,mEVYNDDTEMRsPETQPIKETALEVYNDTAEIR	0.13	20.9106	AT3G42170.1
AT5G46070.1	Guanylate-binding family protein Guanylate-binding family protein	S12,S20,S1008	3	GGKDSPADSASPsPR,GGKDSPADSASPsPR,GGKDSPADSASPsPR,STRGDDHGPTDEGDEDFQsHQDNGEEEEEEDYRK	0.14	11.7638	AT5G46070.1
AT2G37550.1	ARF-GAP domain 7 A member of ARF GAP domain (AGD), A thaliana has 15 members, grouped into four classes. ARF-GAP domain 7 (AGD7)	S192	1	SKSsEDIYSR	0.14	44.1986	AT2G37550.1
AT2G38410.1	ENTH/VHS/GAT family protein ENTH/VHS/GAT family protein	S328,S358	2	DSSSIAGSSsPIPATVSTGK,HDAIASGSPLPVQASGsPLSVQASKPADSSPK	0.14	25.805	AT2G38410.1
AT3G61260.1	Remorin family protein Remorin family protein	S11	1	IALEsESPAKVTTPAPADTPAPAPAEIPAPAPAPTPADVTK	0.14	267.83	AT3G61260.1
AT3G62140.1	CONTAINS InterPro DOMAIN/s: NEFA-interacting nuclear protein NIP30, N-terminal (InterPro:IPR019331)	S207,S210	2	TTEGLQTGLALVSYsDEsEDDD,TTEGLQTGLALVSYsDEsEDDD	0.14	11.529	AT3G62140.1
AT5G42570.1	B-cell receptor-associated 31-like B-cell receptor-associated 31-like	S211	1	NQLESIGHsPEGK	0.14	34.3457	AT5G42570.1
AT1G36730.1	Translation initiation factor IF2/IF5 Translation initiation factor IF2/IF5	S211,S221,S434,S436	4	NVTPFIEWLQNAEsEsEEE,NVTPFIEWLQNAEsEsEEE,SLSDENDQADsEEDDDDVQWQTDTSR,NVTPFIEWLQNAEsEsEEE,SLSDENDQADsEEDDDDVQWQTDTSR,SLSDENDQADsEEDDDDVQWQTDTSR	0.14	64.7817	AT1G36730.1
AT5G06140.1	sorting nexin 1 Homolog of yeast retromer subunit VPS5. Part of a retromer-like protein complex involved in endosome to lysosome protein transport. In roots it co-localizes with the PIN2 auxin efflux carrier. Involved in endocytic sorting of membrane proteins including PIN2, BOR1 and BRI1. sorting nexin 1 (SNX1)	S16	1	NISGSMQsPR	0.15	33.195	AT5G06140.1
AT5G57110.1	autoinhibited Ca2+ -ATPase, isoform 8 Arabidopsis-autoinhibited Ca2+ -ATPase, isoform 8, contains all of the characteristic motifs of Ca2+ -transporting P-type Ca2+ -ATPases and is localized to the plasma membrane. "autoinhibited Ca2+ -ATPase, isoform 8" (ACA8)	S22,S27	2	sEHADSDSDTFYIPSK,GGDVESGKSEHADsDSDTFYIPSK	0.15	11.2646	AT5G57110.1
AT3G57150.1	homologue of NAP57 Encodes a putative pseudouridine synthase (NAP57). homologue of NAP57 (NAP57)	S450,S539	2	DTEAAVDAEDEsAAEK,HDDSSDsPAPVTTK	0.16	13.7011	AT3G57150.1
AT5G40200.1	DegP protease 9 Encodes a putative DegP protease. DegP protease 9 (DegP9)	S39,S44	2	EASANEASLPQsPEPVSASEANPSPSRR,EASANEASLPQsPEPVSASEANPSPSRR,EASANEASLPQsPEPVSASEANPSPSRR,EASANEASLPQsPEPVSASEANPSPSR	0.16	14.2266	AT5G40200.1
AT5G43960.2	Nuclear transport factor 2 (NTF2) family protein with RNA binding (RRM-RBD-RNP motifs) domain Nuclear transport factor 2 (NTF2) family protein with RNA binding (RRM-RBD-RNP motifs) domain	S219	1	TPsPQLAAPLAPIQQSNSSTYVSDYGAEAEDGSGFEDFEFK	0.16	7.78316	AT5G43960.2
AT4G12610.1	transcription activators	S94	1	SSGGDEEEGNVsDRGDEDEEEEASRK,SSGGDEEEGNVsDRGDEDEEEEASR	0.16	21.585	AT4G12610.1
AT2G21060.1	glycine-rich protein 2B glycine-rich protein (AtGRP2b) glycine-rich protein 2B (GRP2B)	S169	1	YGsGGGGGGGGGGLScYScGESGHFAR	0.17	97.4783	AT2G21060.1
AT5G41950.1	Tetratricopeptide repeat (TPR)-like superfamily protein Tetratricopeptide repeat (TPR)-like superfamily protein	S479	1	NLsGKAETMSTNVER,NLsGKAETMSTNVER	0.17	18.6171	AT5G41950.1
AT1G10290.1	dynamin-like protein 6 involved in trafficking from the trans-Golgi Network to the central vacuole. dynamin-like protein 6 (ADL6)	S533,S712,S816,S836	4	AAAASSYSDNSGTEsSPR,ATsPQPDGPTAGGSLK,qSLsEGSLDK,qSLsEGSLDK,qLsIHDNR	0.18	18.4625	AT1G10290.1
AT1G17130.1	Family of unknown function (DUF572) Family of unknown function (DUF572)	S326	1	KSDGAANTSLASLFQNYGsDEDED	0.18	17.4053	AT1G17130.1
AT2G31570.1	glutathione peroxidase 2 glutathione peroxidase GPx glutathione peroxidase 2 (GPX2)	S5	1	aDEsPKSIYDFTVK	0.18	154.961	AT2G31570.1
AT5G04420.1	Galactose oxidase/kelch repeat superfamily protein Galactose oxidase/kelch repeat superfamily protein	S82,S83,S490	3	sASDEEEDGTVQR,TESSsADNIQEDDGSSLR,LKTESsSADNIQEDDGSSLR	0.18	11.0469	AT5G04420.1
AT5G63550.1	DEK domain-containing chromatin associated protein DEK domain-containing chromatin associated protein	S15,S73	2	DKEDDVEsEEEEEEEEGSGSK,aTETLDEKTPEVNsPAKEEIDVVPK,EGELGEKDKEDDVEsEEEEEEEEGSGSK	0.18	8.04178	AT5G63550.1
ATCG00020.1	photosystem II reaction center protein A Encodes chlorophyll binding protein D1, a part of the photosystem II reaction center core photosystem II reaction center protein A (PSBA)	T2	1	tAILER,tAILERR	0.18	0	ATCG00020.1
AT1G48410.1	Stabilizer of iron transporter SufD / Polynucleotidyl transferase Encodes an RNA Slicer that selectively recruits microRNAs and siRNAs. There is currently no evidence that AGO1 Slicer is in a high molecular weight RNA-induced silencing complex (RISC). Mutants are defective in post-transcriptional gene silencing and have pleiotropic developmental and morphological defects. Through its action on th…	T1000,S1001,S1003	3	FYMEPETsDSGSmASGSMAR,FYMEPETsDSGSmASGSMAR,FYMEPETsDSGSmASGSMAR,FYMEPETsDSGSmASGSMAR,FYMEPETsDSGSmASGSMAR,FYMEPETsDSGSmASGSMAR,FYMEPETsDSGSmASGSMAR	0.18	60.9055	AT1G48410.1
AT1G18210.1	Calcium-binding EF-hand family protein Calcium-binding EF-hand family protein	S54,S89	2	AMGTsYTETELNR,SSSsAAEIRDAFDLYDQDK	0.18	60.2745	AT1G18210.1
AT1G69410.1	eukaryotic elongation factor 5A-3 Encodes eIF5A-2, a putative eukaryotic translation initiation factor. There are three eIF5A coding genes in Arabidopsis: eIF5A-1/At1g13950, eIF5A-2/At1g26630 and eIF5A-3/At1g69410. eukaryotic elongation factor 5A-3 (ELF5A-3)	S2	1	sDDEHHFESSDAGASK	0.19	85.464	AT1G69410.1
AT5G62810.1	peroxin 14 mutant has a defect in the intracellular transport of thiolase from the cytosol to glyoxysomes (formerly known as ped2) peroxin 14 (PEX14)	S312,S427	2	SAsPPAAPADSSAPPHPK,sWVPPQPPPVAMAEAVEAIR	0.19	21.9452	AT5G62810.1
AT1G19870.1	IQ-domain 32 IQ-domain 32 (iqd32)	S78,S80	2	ETLESALLKsPsPDNNNVSEK,ETLESALLKsPsPDNNNVSEK,TRETLESALLKsPsPDNNNVSEK,TRETLESALLKsPsPDNNNVSEK,SPsPDNNNVSEK	0.2	23.9267	AT1G19870.1
AT5G48420.1	unknown protein	T77	1	DGYDtDEEDDFDYYDDLDDDHELVK	0.2	0	AT5G48420.1
AT5G62390.1	BCL-2-associated athanogene 7 A member of Arabidopsis BAG (Bcl-2-associated athanogene) proteins, plant homologs of mammalian regulators of apoptosis. Plant BAG proteins are multi-functional and remarkably similar to their animal counterparts, as they regulate apoptotic-like processes ranging from pathogen attack, to abiotic stress, to plant development. Localized to the ER. Necessary for the pro…	T443	1	EIAEGVTQIVQMLEtEEE,EIAEGVTQIVQMLEtEEE	0.2	34.0359	AT5G62390.1
AT4G02510.1	translocon at the outer envelope membrane of chloroplasts 159 An integral membrane GTPase that functions as a transit-sequence receptor required for the import of proteins necessary for chloroplast biogenesis. Located in the outer chloroplast membrane. Phosphorylation of the G-domains regulate translocon assembly. translocon at the outer envelope membrane of chloroplasts 159 (TOC159)	S71,S589,S630,S632,S665,T684,S686,T692,S1125,S1133,S1135	11	VDGsEsEEETEEMIFGSSEAAK,VDGsEsEEETEEMIFGSSEAAK,LPGDQGGDSVDsDIEIDDVsDsEQEDGEDDEYDQLPPFKPLRK,LPGDQGGDSVDsDIEIDDVsDsEQEDGEDDEYDQLPPFKPLRK,LPGDQGGDSVDsDIEIDDVsDsEQEDGEDDEYDQLPPFKPLRK,LPGDQGGDSVDsDIEIDDVsDsEQEDGEDDEYDQLPPFKPLRK,LPGDQGGDSVDsDIEIDDVsDsEQEDGEDDEYDQLPPFKPLRK,IDGQIVtDsDEDVDtEDEGEEK,IDGQIVtDsDEDVDtEDEGEEK,IDGQIVtDsDEDVDtEDEGEEK,IDGQIVtDsDEDVDtEDEGEEK,IDGQIVtDsDEDVDtEDEGEEK,LPGDQGGDSVDsDIEIDD…	0.2	23.2247	AT4G02510.1
AT5G03040.1	IQ-domain 2 IQ-domain 2 (iqd2)	S49	1	QSSSsPPPALAPR	0.21	17.0481	AT5G03040.1
AT1G20220.1	Alba DNA/RNA-binding protein Alba DNA/RNA-binding protein	S147	1	EQLNTSSVGYQcPIPIEMVKPLAEIDYEGQDGsPR	0.21	65.6748	AT1G20220.1
AT2G37080.1	ROP interactive partner 3 ROP interactive partner 3 (RIP3)	S39,S537,S540,S561	4	NVNMSPYMGETDDELsSPK,TSESDPVSsPNTK,TGsLEsPLR,TGsLEsPLR	0.21	15.3557	AT2G37080.1
AT3G05070.1	CONTAINS InterPro DOMAIN/s: mRNA splicing factor, Cwf18 (InterPro:IPR013169)	S3	1	AsEDESIEQK	0.21	19.3351	AT3G05070.1
AT4G26630.1	DEK domain-containing chromatin associated protein DEK domain-containing chromatin associated protein	S247,S487,S634	3	KTsPTAGSSSSKR,VEDEKEGsEDENDNEKVESK,KKTDDDsDTSPK,AEVDESKVEDEKEGsEDENDNEK	0.21	40.3864	AT4G26630.1
AT5G48650.1	Nuclear transport factor 2 (NTF2) family protein with RNA binding (RRM-RBD-RNP motifs) domain Nuclear transport factor 2 (NTF2) family protein with RNA binding (RRM-RBD-RNP motifs) domain	S257	1	FGVPAVSLPsPK,DKFGVPAVSLPsPK	0.21	4.6281	AT5G48650.1
AT3G19420.1	PTEN 2 PTEN 2 (PEN2)	S36,S509,S610	3	VmAADASVFSFGDEDDFEsD,VmAADASVFSFGDEDDFEsD,sSESPNLPAAAGTVPDNHPPPPPVVTAAEAGSDDsPKGVASK,sSESPNLPAAAGTVPDNHPPPPPVVTAAEAGSDDsPK,TPEETSAANSSPVDGSASVPGPDKETENPDKDDVFsDNEGDSTGPTK	0.21	52.0647	AT3G19420.1
AT3G56150.1	eukaryotic translation initiation factor 3C member of eIF3c - eukaryotic initiation factor 3c eukaryotic translation initiation factor 3C (EIF3C)	T7,S11,S13,S17,S38,S40,S193,S194	8	FFtQVGsESEDEsDYEVEVNEVQNDDVNNR,FFtQVGsESEDEsDYEVEVNEVQNDDVNNR,FFtQVGsESEDEsDYEVEVNEVQNDDVNNR,YLQSGsEDDDDTDTK,YLQSGsEDDDDTDTKR,FFtQVGsESEDEsDYEVEVNEVQNDDVNNR,YLQSGsEDDDDTDTK,YLQSGsEDDDDTDTK,FFtQVGsESEDEsDYEVEVNEVQNDDVNNR,FFtQVGsESEDEsDYEVEVNEVQNDDVNNR,EAPEVEEEKQPEDDDDDDDDDDEVEDDDDssIDGPTVDPGSDVDEPTDNLTWEK,EAPEVEEEKQPEDDDDDDDDDDEVEDDDDssIDGPTVDPGSDVDEPTDNLTWEK,YLQSGsEDDDDTDTKR,YLQSGsEDDDDTDTKR	0.21	59.7555	AT3G56150.1
AT1G32400.1	tobamovirus multiplication 2A TOM2A encodes a 280 amino acid putative four-pass transmembrane protein with a C-terminal farnesylation signal, essential for efficient multiplication of tobacco mosaic viruses. tobamovirus multiplication 2A (TOM2A)	S196	1	AANTPAEYDsDDEYLAPR	0.22	48.9628	AT1G32400.1
AT3G12480.1	nuclear factor Y, subunit C11 "nuclear factor Y, subunit C11" (NF-YC11)	S193	1	MHASEsSPQEDEK	0.22	37.1234	AT3G12480.1
AT5G60660.1	plasma membrane intrinsic protein 2	S280,S283,S286	3	ALGSFGsFGsFR,ALGSFGsFGsFR,ALGSFGsFGsFR,ALGSFGsFGsFR,ALGSFGsFGsFR	0.22	29.1355	AT5G60660.1
AT5G19820.1	ARM repeat superfamily protein embryo defective 2734 (emb2734)	S657,S664	2	VVMPPLLQSAQLKPDVTITSADsEDEAEDsDDESMETIILGDK,VVMPPLLQSAQLKPDVTITSADsEDEAEDsDDESMETIILGDK,VVmPPLLQSAQLKPDVTITSADsEDEAEDsDDESMETIILGDKR,VVmPPLLQSAQLKPDVTITSADsEDEAEDsDDESMETIILGDKR,VVmPPLLQSAQLKPDVTITSADsEDEAEDsDDESMETIILGDKR,VVmPPLLQSAQLKPDVTITSADsEDEAEDsDDESMETIILGDKR	0.23	15.7387	AT5G19820.1
AT1G08880.1	Histone superfamily protein Encodes HTA5, a histone H2A protein. H2AX is a meiosis-specific isoform of histone H2A. Upon DSB formation, rapid accumulation of phosphorylated H2AX (&#947	S139	1	NKGDIGSAsQEF	0.23	48.3714	AT1G08880.1
AT1G52380.1	NUP50 (Nucleoporin 50 kDa) protein NUP50 (Nucleoporin 50 kDa) protein	S114,T430,S434	3	LAPAEAVVEDNQKAsDIEEGDEVDSK,SALPLKtPENsPTATDT,SALPLKtPENsPTATDT,SALPLKtPENsPTATDT	0.23	10.3821	AT1G52380.1
AT5G16050.1	general regulatory factor 5 Encodes GF14 upsilon chain, a 14-3-3 gene family member. general regulatory factor 5 (GRF5)	S2,S267	2	sSDSSREENVYLAK,EVQKVDEQAQPPPsQ	0.23	108.981	AT5G16050.1
AT3G13300.2	Transducin/WD40 repeat-like superfamily protein Encodes VCS (VARICOSE). Involved in mRNA decapping. VCS forms a mRNA decapping complex with DCP1 (At1g08370) and DCP2 (At5g13570). Unlike DCP2, VCS itself does not have mRNA decapping activity in vitro. DCP1, DCP2 and VCS colocalize in cytoplasmic loci, which are putative Arabidopsis mRNA processing bodies. Null mutants of DCP1, DCP2, and VCS accumu…	S53,S63,S537,S539,S625,S629,S1150,S1158	8	NLLALAAAGANSGGSNSLVTQLsGGPLGALLEK,TSGLPSQTSGAGSAYATLPQLPLsPR,TLSYPTPPLNLQsPR,TSGLPSQTSGAGSAYATLPQLPLsPRLsSK,TSGLPSQTSGAGSAYATLPQLPLsPRLsSK,TLSYPTPPLNLQsPR,TLSYPTPPLNLQsPR,NLLALAAAGANSGGSNSLVTQLsGGPLGALLEK,NLLALAAAGANSGGSNSLVTQLsGGPLGALLEK,SDSsVsREANLVEGMSEPSGLKPTDLPSVDSVPKPSIIVNR,SDSsVsREANLVEGMSEPSGLKPTDLPSVDSVPKPSIIVNR	0.23	19.3308	AT3G13300.2
AT4G11740.1	Ubiquitin-like superfamily protein Isolated as a suppressor of a dominant mutant in the Ara4 gene that was expressed in yeast ypt1 mutant strains. A novel protein with a small region of similarity to coil-coiled domain of yeast VSP27 protein. SAY1	S289,S295,S328	3	LAAPSsPFDDDSDDVDEQPLVR,SGsPEEEHASINPAER,LAAPSsPFDDDSDDVDEQPLVR,LAAPSsPFDDDSDDVDEQPLVR	0.23	14.0273	AT4G11740.1
AT2G39795.1	Mitochondrial glycoprotein family protein Mitochondrial glycoprotein family protein	S84	1	VIDSEINSALQSDNIDsDEEMTPGSFPFR	0.25	5.59592	AT2G39795.1
AT2G01470.1	SEC12P-like 2 protein Sec12p-like protein (GTP exchange protein) that functionally complements yeast sec12 null mutant. Protein is localized to the ER. SEC12P-like 2 protein (STL2P)	S43	1	IImDPEKsEDDDESSSSSSSSR,IImDPEKsEDDDESSSSSSSSR	0.25	20.7402	AT2G01470.1
AT3G15450.1	Aluminium induced protein with YGL and LRDR motifs Aluminium induced protein with YGL and LRDR motifs	S218	1	IDsEGVLcGASFK	0.25	2533.26	AT3G15450.1
AT5G38480.1	general regulatory factor 3 general regulatory factor, a 14-3-3 gene general regulatory factor 3 (GRF3)	T238	1	DNLTLWTSDMtDEAGDEIK,DNLTLWTSDMtDEAGDEIKEASKPDGAE	0.25	91.0679	AT5G38480.1
AT4G27450.1	Aluminium induced protein with YGL and LRDR motifs Aluminium induced protein with YGL and LRDR motifs	S18,S21,S219,S238	4	VDsEGVLcGANFK,mLAIFHEAFAHPPEELNsPASEK,mLAIFHEAFAHPPEELNsPASEK,mLAIFHEAFAHPPEELNsPASEK,VNsIPR	0.25	134.165	AT4G27450.1
AT3G49601.1	FUNCTIONS IN: molecular_function unknown	S226,S227,S229,S395,S398,S450,S453	7	GKEVARDsDDsEAEYENR,GKEVARDsDDsEAEYENR,AARDsDDsEIEYQNKK,AARDsDDsEIEYQNKK,EVARDsDDsEAEYENR,EVARDsDDsEAEYENR,AARDsDDsEIEYQNK,AARDsDDsEIEYQNK,RHDDssEsDEHGRDR,RHDDssEsDEHGRDR,RHDDssEsDEHGRDR	0.26	33.8961	AT3G49601.1
AT2G44730.1	Alcohol dehydrogenase transcription factor Myb/SANT-like family protein Alcohol dehydrogenase transcription factor Myb/SANT-like family protein	S167	1	qGNEsGDDDDHDDGNYTAR,qGNEsGDDDDHDDGNYTAR	0.26	33.2522	AT2G44730.1
AT1G20200.1	PAM domain (PCI/PINT associated module) protein EMBRYO DEFECTIVE 2719 (EMB2719)	T12,S14,S16,S19	4	DNNTPSQsIISSSTSTMQNLK,TQDVEMKDNNTPSQSIIsSSTSTMQNLK,TQDVEMKDNNTPSQSIIsSSTSTMQNLK,TQDVEMKDNNTPSQSIIsSSTSTMQNLK,TQDVEMKDNNTPSQSIIsSSTSTMQNLK,TQDVEMKDNNTPSQSIIsSSTSTMQNLK,TQDVEMKDNNTPSQSIIsSSTSTMQNLK	0.26	22.9288	AT1G20200.1
AT3G01390.1	vacuolar membrane ATPase 10 Subunit G of the vacuolar membrane ATPAse complex vacuolar membrane ATPase 10 (VMA10)	S3	1	mEsNRGQGSIQQLLAAEVEAQHIVNAAR	0.28	40.8184	AT3G01390.1
AT3G48890.1	membrane-associated progesterone binding protein 3 putative progesterone-binding protein homolog (Atmp2) mRNA, membrane-associated progesterone binding protein 3 (MAPR3)	T225	1	DVAtDDDDAAKE,KDVAtDDDDAAKE	0.28	52.6171	AT3G48890.1
AT5G46790.1	PYR1-like 1 Encodes a member of the PYR (pyrabactin resistance )/PYL(PYR1-like)/RCAR (regulatory components of ABA receptor) family proteins with 14 members. PYR/PYL/RCAR family proteins function as abscisic acid sensors. Mediate ABA-dependent regulation of protein phosphatase 2Cs ABI1 and ABI2. PYR1-like 1 (PYL1)	S9	1	aNSESSSsPVNEEENSQR	0.28	8.37589	AT5G46790.1
AT4G34860.1	Plant neutral invertase family protein Plant neutral invertase family protein	S21,S23,T24,S62,S83,S90,T94,S97	8	NVDsLSTLDDIDDIDFAK,SLTELTGsPQLR,sQPGFESHPMVGEAWDALRR,APDHADYVIsPSFGR,sGFNtPR,sGFNtPR,sQPGFESHPMVGEAWDALR,NVDsLSTLDDIDDIDFAK,NVDsLSTLDDIDDIDFAK,NVDsLSTLDDIDDIDFAK,sGFNtPRsQPGFESHPMVGEAWDALR,sGFNtPRsQPGFESHPMVGEAWDALR,sGFNtPRsQPGFESHPMVGEAWDALR	0.28	12.8102	AT4G34860.1
AT3G28500.1	60S acidic ribosomal protein family 60S acidic ribosomal protein family	S104,S105	2	VEEVKDEssDDAGmMGLFD,VEEVKDEssDDAGmMGLFD,VEEVKDEssDDAGmMGLFD,KVEEVKDEssDDAGMMGLFD,KVEEVKDEssDDAGMMGLFD,VEEVKDEssDDAGmMGLFD,VEEVKDEssDDAGmMGLFD	0.29	123.264	AT3G28500.1
AT1G06410.1	trehalose-phosphatase/synthase 7 Encodes an enzyme putatively involved in trehalose biosynthesis. Though the protein has both trehalose-6-phosphate synthase (TPS)-like and trehalose-6-phosphate phosphatase (TPP)-like domains, neither activity has been detected in enzymatic assays nor has the protein been able to complement yeast TPS or TPP mutants. trehalose-phosphatase/synthase 7 (TPS7)	S5,T7,S49,S50,S54,S55	6	sYTNLLDLASGNFPVMGR,sYTNLLDLASGNFPVMGR,VMTVPGNVSEFDEDQAYSVSsDNPSSVSSDR,VMTVPGNVSEFDEDQAYSVSsDNPSSVSSDR,VMTVPGNVSEFDEDQAYSVSsDNPSSVSSDR,VMTVPGNVSEFDEDQAYSVSsDNPSSVSSDR,VMTVPGNVSEFDEDQAYSVSsDNPSSVSSDR,VMTVPGNVSEFDEDQAYSVSsDNPSSVSSDR,VMTVPGNVSEFDEDQAYSVSsDNPSSVSSDR,VMTVPGNVSEFDEDQAYSVSsDNPSSVSSDR,mISRSYtNLLDLASGNFPVMGR	0.3	35.9261	AT1G06410.1
AT2G33830.1	Dormancy/auxin associated family protein Dormancy/auxin associated family protein	T50,S54	2	TVAAVAGSPGTPtTPGsARK,TVAAVAGSPGTPtTPGsARK	0.3	1000	AT2G33830.1
AT5G47880.1	eukaryotic release factor 1-1 Encodes a eukaryotic release factor 1 homolog. Cosuppression of the gene's expression results affects cell elongation of the inflorescence stem, specifically the internodes, and radial cell division. Expression of the protein is primarily observed in the vascular system and in actively growing and elongating zones. eukaryotic release factor 1-1 (ERF1-1)	S425,S435	2	YQLDMTAFDsEDGEALDDDSE,YQLDMTAFDsEDGEALDDDSE,YQLDMTAFDsEDGEALDDDSE,YQLDMTAFDsEDGEALDDDSE,YQLDMTAFDsEDGEALDDDSE	0.3	45.5531	AT5G47880.1
AT5G28040.1	DNA-binding storekeeper protein-related transcriptional regulator DNA-binding storekeeper protein-related transcriptional regulator	T8,S11,S14,T33,S35,S65	6	DtDFSAEsPDLEEDGGGGGGGR,DtDFSAEsPDLEEDGGGGGGGR,DtDFSAEsPDLEEDGGGGGGGR,aSDQRDTDFsAEsPDLEEDGGGGGGGR,aSDQRDTDFsAEsPDLEEDGGGGGGGR,GGGEtEsDEDVVIPEPNEAEDDDHDPDPDPEYEDLNsPSMISR,GGGEtEsDEDVVIPEPNEAEDDDHDPDPDPEYEDLNsPSMISR,GGGEtEsDEDVVIPEPNEAEDDDHDPDPDPEYEDLNsPSMISR	0.31	19.7765	AT5G28040.1
AT3G28920.1	homeobox protein 34 homeobox protein 34 (HB34)	S13,S18	2	SMDMTPKsPEPESETPTR,SMDMTPKsPEPESETPTR,SMDMTPKsPEPESETPTR	0.32	51.0872	AT3G28920.1
AT5G07550.1	glycine-rich protein 19 member of Oleosin-like protein family glycine-rich protein 19 (GRP19)	S104	1	IPGLTPPAPASNPAGsGV	0.32	670.07	AT5G07550.1
AT3G12390.1	Nascent polypeptide-associated complex (NAC), alpha subunit family protein Nascent polypeptide-associated complex (NAC), alpha subunit family protein	S36	1	IDLDKPEVEDDDDNEDDDsDDDDKDDDEADGLDGEAGGK,LEEQKIDLDKPEVEDDDDNEDDDsDDDDKDDDEADGLDGEAGGK	0.33	45.5043	AT3G12390.1
AT5G07600.1	Oleosin family protein Oleosin family protein	T213	1	FGDQSGGGSTAGGSTPEAAGAGAGAAAAGAGAAAAAGAAAAAVPGLGAASAGAGPGAGAGtPAPAPTGK	0.33	39.1212	AT5G07600.1
AT5G48240.2	unknown protein	S64,S108	2	IFSDANMGPNYEEIGEEDNDENsDGEDHGEIESGITK,DYNsDDDEEEDDESKKQPEVTIR	0.34	6.53885	AT5G48240.2
AT1G42480.1	unknown protein	S166,T169,S171	3	QSSEtDSEDEEDDDADEL,QSSEtDSEDEEDDDADEL,QSSEtDSEDEEDDDADEL,QSSEtDSEDEEDDDADEL,QSSEtDSEDEEDDDADEL,QSSEtDSEDEEDDDADEL	0.35	14.5619	AT1G42480.1
AT3G60450.1	Phosphoglycerate mutase family protein Phosphoglycerate mutase family protein	S3,S6	2	mEsPKsNVDDGYQNIFVMR,mEsPKsNVDDGYQNIFVMR,mEsPKsNVDDGYQNIFVMR	0.36	18.0331	AT3G60450.1
AT2G35490.1	Plastid-lipid associated protein PAP / fibrillin family protein Plastid-lipid associated protein PAP / fibrillin family protein	S58,S60,S62,S64,S69	5	SSLPsEsEsEsDLDASAVTDEWGEKPGDANEPDSQPDNVTVNVITDEWGEK,SSLPsEsEsEsDLDASAVTDEWGEKPGDANEPDSQPDNVTVNVITDEWGEK,SSLPsEsEsEsDLDASAVTDEWGEKPGDANEPDSQPDNVTVNVITDEWGEK,SSLPsEsEsEsDLDASAVTDEWGEKPGDANEPDSQPDNVTVNVITDEWGEK,SSLPsEsEsEsDLDASAVTDEWGEKPGDANEPDSQPDNVTVNVITDEWGEK,SSLPsEsEsEsDLDASAVTDEWGEKPGDANEPDSQPDNVTVNVITDEWGEK,SSLPsEsEsEsDLDASAVTDEWGEKPGDANEPDSQPDNVTVNVITDEWGEK,SSLPsEsEsEsDLDASAVTDEWGEKPGDANEPDSQ…	0.37	32.1749	AT2G35490.1
AT2G40290.1	Eukaryotic translation initiation factor 2 subunit 1 Eukaryotic translation initiation factor 2 subunit 1	S317,S322	2	LRLDNEEMsGDEDsGDEEEDTGMGEVDLDAGAGIIE,LRLDNEEMsGDEDsGDEEEDTGMGEVDLDAGAGIIE,LDNEEmsGDEDsGDEEEDTGMGEVDLDAGAGIIE,LDNEEmsGDEDsGDEEEDTGMGEVDLDAGAGIIE,LDNEEmsGDEDsGDEEEDTGMGEVDLDAGAGIIE,LDNEEmsGDEDsGDEEEDTGMGEVDLDAGAGIIE	0.39	17.9949	AT2G40290.1
AT1G80270.1	PENTATRICOPEPTIDE REPEAT 596 PENTATRICOPEPTIDE REPEAT 596 (PPR596)	S82,S93,T94,S95,S96,S104	6	SGQGstsSDEDEGKLSADEEEEEELDLIETDVSR,SGQGstsSDEDEGKLSADEEEEEELDLIETDVSR,SGQGstsSDEDEGKLSADEEEEEELDLIETDVSR,SGQGstsSDEDEGKLSADEEEEEELDLIETDVSR,SGQGstsSDEDEGKLSADEEEEEELDLIETDVSR,SGQGstsSDEDEGKLSADEEEEEELDLIETDVSR,SGQGstsSDEDEGKLSADEEEEEELDLIETDVSR,SGQGstsSDEDEGKLSADEEEEEELDLIETDVSR,SGQGstsSDEDEGKLSADEEEEEELDLIETDVSR,SDQEEDDLEDGFsELEGSK,SGQGStssDEDEGKLsADEEEEEELDLIETDVSRK,SGQGStssDEDEGKLsADEEEEEELDLI…	0.39	4.69704	AT1G80270.1
AT4G22670.1	HSP70-interacting protein 1 HSP70-interacting protein 1 (HIP1)	S63,S89	2	VEEEEEEDEIVEsDVELEGDTVEPDNDPPQK,SFVVEEsDDDMDETEEVKPK	0.41	19.8088	AT4G22670.1
AT5G43830.1	Aluminium induced protein with YGL and LRDR motifs Aluminium induced protein with YGL and LRDR motifs	S18,S216,S243	3	VDsSGDVcGATFK,VDsSQNWAGHI,TVANSPEALQsPHSSESAFALK	0.41	139.866	AT5G43830.1
AT1G11360.1	Adenine nucleotide alpha hydrolases-like superfamily protein Adenine nucleotide alpha hydrolases-like superfamily protein	S23,S24	2	SPTVVTVQPsSPRFPISTPTAGAQR,KSPTVVTVQPSsPRFPISTPTAGAQR	0.42	20.1736	AT1G11360.1
AT2G45140.1	plant VAP homolog 12 Encodes a Plant VAMP-Associated protein that localizes to the ER and binds to the sitosterol-binding protein ORP3a. The WFDE motif in ORP3a appears to be important for this direct interaction. Mutation of this motif causes ORP3a to relocalize to the Golgi and cytosol. The interaction between PVA12 and ORP3a does not appear to be sterol-dependent. plant VAP homolog 12 (PVA12)	S132,S142,S143	3	VVYVAPPRPPsPVREGSEEGSsPR,VVYVAPPRPPsPVREGSEEGSsPR,VVYVAPPRPPsPVREGSEEGSsPR,VVYVAPPRPPsPVREGSEEGSsPR,VVYVAPPRPPsPVREGSEEGSsPR	0.42	35.4416	AT2G45140.1
AT5G64200.1	ortholog of human splicing factor SC35 encodes an SC35-like splicing factor of 35 kD localized to the nuclear specks. ortholog of human splicing factor SC35 (SC35)	S245,S247,S280,S283,S294,S296,S298	7	SNERsPsPR,SNERsPsPR,KVDAAsRsQsPYAAE,KVDAAsRsQsPYAAE,KVDAAsRsQsPYAAE,SPsPGsPAPLR,SPsPGsPAPLR	0.43	24.7282	AT5G64200.1
AT5G04430.1	binding to TOMV RNA 1L (long form) Gene model AT5G04430.1 produces active protein. (BTS1S). Binds to ToMV genomic RNA and prevents viral multiplication. binding to TOMV RNA 1L (long form) (BTR1L)	S11,S19	2	mESTESYAAGsPEELAK,mESTESYAAGsPEELAKRsPEPHDSSEADSAEKPTHIR,mESTESYAAGsPEELAKRsPEPHDSSEADSAEKPTHIR	0.45	29.3104	AT5G04430.1
AT1G67230.1	little nuclei1 Encodes a nuclear coiled-coil protein related to the carrot peripheral nuclear protein NMCP1 that is involved in the determination of plant nuclear structure. LITTLE NUCLEI1 (LINC1)	S774,S865,S870,S883,S885,S908,S932,T933,S939,S979,S983,S985,S1105,S1112	14	EVEVTNVNsDGDQSDINSK,DIsPTAAGLGLPVTGGK,EVEVTNVNsDGDQSDINSK,EVEVTNVNsDGDQSDINSK,AQEVAADSLsNLDVDGQSR,ALYGESINLYEPNDsTENVDDSTK,ADsDGEDDEsDAEHPGK,ADsDGEDDEsDAEHPGK,AQEVAADSLsNLDVDGQSR,AQEVAADSLsNLDVDGQSR,ALYGESINLYEPNDStENVDDsTKASTGETGR,ALYGESINLYEPNDStENVDDsTKASTGETGR,TcTTEQDGNEsDGKsDsVTGGAHQR,TcTTEQDGNEsDGKsDsVTGGAHQR,TcTTEQDGNEsDGKsDsVTGGAHQR,sVKDVVDDAK,TcTTEQDGNEsDGKsDsVTGGAHQR,TcTTEQDGNEsDGKsDsVT…	0.45	14.3865	AT1G67230.1
AT2G46860.1	pyrophosphorylase 3 Encodes a protein that might have inorganic pyrophosphatase activity. pyrophosphorylase 3 (PPa3)	S2	1	sEEAYEETQESSQSPRPVPK	0.46	348.618	AT2G46860.1
AT4G26620.1	Sucrase/ferredoxin-like family protein Sucrase/ferredoxin-like family protein	S12,T14,S27,S39,S43	5	DRDDPLSFTSNPSTASSPVTVsDYLDNFLGEPTSR,SGsFQSESLLGGGGGESINDADFGFARPDFR,DRDDPLSFTSNPSTASSPVTVsDYLDNFLGEPTSR,DRDDPLSFTSNPSTASSPVTVsDYLDNFLGEPTSR,DRDDPLSFTSNPSTASSPVTVsDYLDNFLGEPTSR,DRDDPLSFTSNPSTASSPVTVsDYLDNFLGEPTSR,DRDDPLSFTSNPSTASSPVTVsDYLDNFLGEPTSR	0.47	7.24105	AT4G26620.1
AT2G32060.1	Ribosomal protein L7Ae/L30e/S12e/Gadd45 family protein Ribosomal protein L7Ae/L30e/S12e/Gadd45 family protein	S2	1	sGDEAVAAPVVPPVAEAAVIPEDMDVSTALELTVR	0.48	51.0004	AT2G32060.1
AT2G19520.1	Transducin family protein / WD-40 repeat family protein Controls flowering. FVE	S10,T14,S61	3	mESDEAAAVsPQATTPSGGTGASGPK,mESDEAAAVsPQATTPSGGTGASGPK,mESDEAAAVsPQATTPSGGTGASGPK,mESDEAAAVsPQATTPSGGTGASGPKK,TQQsPSVDEK,mESDEAAAVsPQATTPSGGTGASGPK	0.49	9.98842	AT2G19520.1
AT4G10750.1	Phosphoenolpyruvate carboxylase family protein Phosphoenolpyruvate carboxylase family protein	S338,S340,S343,S344	4	MGLVNEsDSEDSSEHDKDVDDEK,MGLVNEsDSEDSSEHDKDVDDEK,MGLVNEsDSEDSSEHDKDVDDEK,MGLVNESDSEDssEHDKDVDDEKYWSE,MGLVNESDSEDssEHDKDVDDEKYWSE	0.51	15.1036	AT4G10750.1
AT5G08540.1	unknown protein	T76,S330,S336	3	TAESSSDKEEDSNEEDDSNTTS,TAESSSDKEEDSNEEDDSNTTS,TAESSSDKEEDSNEEDDSNTTS,NSSVEEEtEEEVEEDMPWIQEK	0.51	58.79	AT5G08540.1
AT4G35100.1	plasma membrane intrinsic protein 3 a member of the plasma membrane intrinsic protein PIP. functions as aquaporin. Salt-stress-inducible MIP plasma membrane intrinsic protein 3 (PIP3)	S273,S276,T279	3	ALGsFR,ALGsFRsNAtN,ALGsFRsNAtN,ALGsFRsNAtN,ALGsFRsNAtN,ALGsFRsNAtN,ALGsFRsNAtN	0.52	518.196	AT4G35100.1
AT4G39680.1	SAP domain-containing protein SAP domain-containing protein	S319,S320,S324,S365,T413,T417,T419,T421,S436,S439	10	SSGDEsMEDEPETK,VPEAQItNSATPTTtPR,VPEAQItNSATPTTtPR,SDsSVSEDGPK,LNLDRssGDEsMEDEPETK,LNLDRssGDEsMEDEPETK,LNLDRssGDEsMEDEPETK,ADMDAGKGKsPENK,WNSNSIKVPEAQITNSAtPtTTPR,WNSNSIKVPEAQITNSAtPtTTPR,SDSSVsEDGPKER,LNLDRssGDEsMEDEPETK,LNLDRssGDEsMEDEPETK	0.52	50.6156	AT4G39680.1
AT1G20440.1	cold-regulated 47 Belongs to the dehydrin protein family, which contains highly conserved stretches of 7-17 residues that are repetitively scattered in their sequences, the K-, S-, Y- and lysine rich segments. Cold regulated gene, amino acid sequence homology with Group II LEA (late embryogenesis abundant) proteins. Also responds to osmotic stress, ABA, dehydration and inhibits e.coli growth whil…	S109,S110,S112,S113	4	SNSsSSSSSDEEGEEKKEK,SNsSSSSSSDEEGEEKK,SNSsSSSSSDEEGEEKKEK,SNSsSSSSSDEEGEEKKEK	0.53	1964.43	AT1G20440.1
AT2G27100.1	C2H2 zinc-finger protein SERRATE (SE) Identified as a leaf form mutant by Redei having serrated leaves. Further analysis of the single loss of function allele indicated pleiotropic effects extending to many aspects of shoot development such as taller meristems, alterations in phase transition, phyllotaxy and branching. Encodes a single zinc finger containing protein that is expressed in meristems…	S22,S23,S24,S90,S92,S291,T294,S295,S299	9	sGRTSEPNSEDEAAGVGKR,STssSPPPPPPSSSLPQQEQEQDQQQLPLR,STssSPPPPPPSSSLPQQEQEQDQQQLPLR,STSSsPPPPPPSSSLPQQEQEQDQQQLPLRR,RRPsLsPPPPYR,RRPsLsPPPPYR,sGRTSEPNSEDEAAGVGKR,sGRTSEPNSEDEAAGVGKR,SGRTsEPNsEDEAAGVGK,SGRTsEPNsEDEAAGVGK,TSEPNsEDEAAGVGKR,RRPsLsPPPPYRDR,RRPsLsPPPPYRDR,STSSsPPPPPPSSSLPQQEQEQDQQQLPLRR,STSSsPPPPPPSSSLPQQEQEQDQQQLPLRR	0.55	16.2117	AT2G27100.1
AT5G52200.1	phosphoprotein phosphatase inhibitors phosphoprotein phosphatase inhibitors	S45,S47,S91,S92,S93	5	TPYHPMMDDDGSLsPR,NSSQGSGGGGWsssDEEEEEADPMDQDEEGSGSGKNER,NSSQGSGGGGWsssDEEEEEADPMDQDEEGSGSGKNER,NSSQGSGGGGWsssDEEEEEADPMDQDEEGSGSGKNER,TPYHPMMDDDGSLsPR,TPYHPMMDDDGSLsPR	0.56	27.3899	AT5G52200.1
AT1G52680.1	late embryogenesis abundant protein-related / LEA protein-related late embryogenesis abundant protein-related / LEA protein-related	S98	1	NTLGMSPATNSPsSPAGTTR	0.66	323.855	AT1G52680.1
AT3G60600.2	vesicle associated protein Encodes VAP27 (for Vesicle-Associated Protein). VAP27 has high homology to the VAP33 family of SNARE-like proteins from animals. May be involved in vesicular transport to or from the ER. Located exclusively in limiting membrane of protein storage vacuoles. Binds SRC2. VAMP/SYNAPTOBREVIN-ASSOCIATED PROTEIN 27-1 (VAP27-1)	S149,S155,S159,S160	4	VTYVAPPRPPsPVHEGSEEGsSPR,VTYVAPPRPPsPVHEGSEEGsSPR,VTYVAPPRPPsPVHEGSEEGsSPR,VTYVAPPRPPsPVHEGSEEGsSPR,VTYVAPPRPPsPVHEGSEEGsSPR,VTYVAPPRPPsPVHEGSEEGsSPR	0.67	85.5068	AT3G60600.2
AT1G09210.1	calreticulin 1b Encodes one of three Arabidopsis calreticulins. calreticulin 1b (CRT1b)	S381,S396	2	DAPAEsDAEDEPEDDEGGDDSDSESKAEETK,DAPAEsDAEDEPEDDEGGDDSDSESKAEETK,DAPAEsDAEDEPEDDEGGDDSDSESKAEETK,NEEEESKDAPAEsDAEDEPEDDEGGDDSDSESK,NEEEESKDAPAEsDAEDEPEDDEGGDDSDSESKAEETK,NEEEESKDAPAEsDAEDEPEDDEGGDDSDSESKAEETK,NEEEESKDAPAEsDAEDEPEDDEGGDDSDSESKAEETK,KNEEEESKDAPAEsDAEDEPEDDEGGDDSDSESK	0.69	53.5035	AT1G09210.1
AT4G15410.1	serine/threonine protein phosphatase 2A 55 kDa regulatory subunit B prime gamma serine/threonine protein phosphatase 2A 55 kDa regulatory subunit B prime gamma (PUX5)	S144,S151,S153,S218	4	SPADGEGSDsDEANEYYTGGQK,TFADLNRsPADGEGsDsDEANEYYTGGQK,TFADLNRsPADGEGsDsDEANEYYTGGQK,TFADLNRsPADGEGsDsDEANEYYTGGQK,TFADLNRsPADGEGsDsDEANEYYTGGQK,TFADLNRsPADGEGsDsDEANEYYTGGQK,TFADLNRsPADGEGsDsDEANEYYTGGQK,LLSGEAVsSSPQQQQQEQPQR,SPADGEGSDsDEANEYYTGGQK,SPADGEGSDsDEANEYYTGGQK	0.76	13.3239	AT4G15410.1
AT5G59870.1	histone H2A 6 Encodes HTA6, a histone H2A protein. histone H2A 6 (HTA6)	S130,S142,S146	3	SPVKsPK,KsATKPAEEK,ATKsPVKsPK,ATKsPVKsPK,SPVKsPKK	0.78	10.6242	AT5G59870.1
AT5G07520.1	glycine-rich protein 18 encodes a glycine-rich protein that is expressed only in flowers during a specific developmental stage (flower stage 12). glycine-rich protein 18 (GRP18)	S223	1	WFGPGAAGGDASAAGGAPAAEAAPAAGAAPAAGAAPAAGAAPAAGAAPAAGAAPAAGGsTPPTW	0.79	39.5257	AT5G07520.1
AT1G56340.1	calreticulin 1a Encodes one of three Arabidopsis calreticulins. In CRT-deficient mouse fibroblasts, this protein restores ER Ca2+ levels. calreticulin 1a (CRT1a)	S374,S381,S397	3	DAPAEsDAEEEAEDDDNEGDDSDNESKSEETK,DAPAEsDAEEEAEDDDNEGDDSDNESKSEETK,DAPAEsDAEEEAEDDDNEGDDSDNESKSEETK,EEEESKDAPAEsDAEEEAEDDDNEGDDsDNESKSEETK,EEEESKDAPAEsDAEEEAEDDDNEGDDsDNESKSEETK,DAPAESDAEEEAEDDDNEGDDsDNESK,EEEESKDAPAEsDAEEEAEDDDNEGDDsDNESKSEETK,DAPAEsDAEEEAEDDDNEGDDSDNESKSEETKEAEETK	0.81	64.8242	AT1G56340.1
AT4G15802.1	heat shock factor binding protein Encodes a protein with similarity to heat shock factor binding proteins. Involved in negative regulation of heat shock response. Becomes nuclear localized upon heat treatment. heat shock factor binding protein (HSBP)	S6,T68,T81	3	INELEQSINDLRAEMGVEGtPPPASK,mDGHDsEDTKQSTADMTAFVQNLLQQMQTR,AEMGVEGtPPPASK,SGDEPKtPASSS	0.89	31.8109	AT4G15802.1
AT1G48920.1	nucleolin like 1 Encodes ATNUC-L1 (NUCLEOLIN LIKE 1), the predominant form of the two nucleolin proteins found in Arabidopsis. This protein is involved in rRNA processing, ribosome biosynthesis, and vascular pattern formation. PARL1 localizes to the nucleolus and parl1 mutants accumulate elevated levels of the unspliced 35S pre-rRNA. parl1 mutants also have defects in cotyledon, leaf, sepal, and …	S63,S64,S67,S69,S71,S156,S157,S158,S162,S163,S184,S185,S186,S187,S191,S195	16	KVESSDDSDsEsEEEEKAK,KVESSDDSDsEsEEEEKAK,KVESsDDsDsEsEEEEK,KVESsDDsDsEsEEEEK,KVESsDDsDsEsEEEEK,KVESsDDsDsEsEEEEK,KVESsDDsDsEsEEEEK,KVESsDDsDsEsEEEEK,KVESsDDsDsEsEEEEK,KVESsDDsDsEsEEEEK,KVESsDDsDsEsEEEEK,IAKPAAKDssssDDDsDEDSEDEKPATK,IAKPAAKDssssDDDsDEDSEDEKPATK,IAKPAAKDssssDDDsDEDSEDEKPATK,IAKPAAKDssssDDDsDEDSEDEKPATK,IAKPAAKDssssDDDsDEDSEDEKPATK,IAKPAAKDSsssDDDsDEDsEDEKPATKK,IAKPAAKDSsssDDDsDEDsED…	0.92	48.1365	AT1G48920.1
AT2G23120.1	Late embryogenesis abundant protein, group 6 Late embryogenesis abundant protein, group 6	T67	1	AYGAEGHQEPTPGLGGGSTDAPtPSGDAPAATTTDAK	1	108.108	AT2G23120.1
AT3G13200.1	Cwf15 / Cwc15 cell cycle control family protein EMBRYO DEFECTIVE 2769 (EMB2769)	S113,S119,S123,S127	4	SVDADDSDVDIKsDDDsDDEsDDDDEDDTEALMAELDQIKK,SVDADDSDVDIKsDDDsDDEsDDDDEDDTEALMAELDQIKK,SVDADDSDVDIKsDDDsDDEsDDDDEDDTEALMAELDQIKK,SVDADDSDVDIKsDDDsDDEsDDDDEDDTEALMAELDQIKK,SVDADDSDVDIKsDDDsDDEsDDDDEDDTEALMAELDQIKK,SVDADDSDVDIKsDDDsDDEsDDDDEDDTEALMAELDQIKK,SVDADDSDVDIKsDDDsDDEsDDDDEDDTEALMAELDQIKK,SVDADDSDVDIKsDDDsDDEsDDDDEDDTEALMAELDQIKK,SVDADDSDVDIKsDDDsDDEsDDDDEDDTEALMAELDQIKK,SVDADDSDVDIKsDDDsDDEs…	1.01	104.136	AT3G13200.1
AT4G23630.1	VIRB2-interacting protein 1 VIRB2-interacting protein 1 (BTI1)	S43,S44,S46,S47,S61,S64	6	IHHGGDSSSssSSSDDEDEKKK,IHHGGDSSSssSSSDDEDEKKK,IHHGGDSSSSSSssDDEDEK,IHHGGDSSSSSSssDDEDEK,IHHGGDSSSSSSssDDEDEK,KPSsPSSSMK,IHHGGDSSSssSSSDDEDEKKK,KPSsPSSSMK	1.06	121.432	AT4G23630.1
AT1G47200.1	WPP domain protein 2 WPP family members contains an NE targeting domain. This domain, called the WPP domain after a highly conserved Trp-Pro-Pro motif, is necessary for NE targeting of WPP1. RNAi suppression of WPP2 resulted in reduced mitotic activity. WPP domain protein 2 (WPP2)	S13,S14	2	aETAETINTTISsPPPESESSTTISAMTDPTSQEAASK,aETAETINTTIsSPPPESESSTTISAMTDPTSQEAASKDTDLTK	1.25	63.3014	AT1G47200.1
AT5G38760.1	Late embryogenesis abundant protein (LEA) family protein Late embryogenesis abundant protein (LEA) family protein	S3	1	sSNSQNISFQAGQAK	1.28	976.424	AT5G38760.1
AT1G51510.1	RNA-binding (RRM/RBD/RNP motifs) family protein This gene is predicted to encode a protein involved in the exon junction complex. Though there is a predicted RNA binding motif, in the Drosophila ortholog (33% identity), this motif mediates interactions with Mago and is not available for RNA binding. The Arabidopsis Y14 protein appears to be predominantly nucleolar, but there is also some evidence…	T24,S32	2	aNIESEAVDFEPEEDDLmDEEGTAIDGADVsPR,aNIESEAVDFEPEEDDLMDEEGTAIDGADVsPRAGHPR,aNIESEAVDFEPEEDDLmDEEGTAIDGADVsPR,aNIESEAVDFEPEEDDLmDEEGTAIDGADVsPR,aNIESEAVDFEPEEDDLmDEEGTAIDGADVsPR	1.31	37.4222	AT1G51510.1
AT5G13850.1	nascent polypeptide-associated complex subunit alpha-like protein 3 nascent polypeptide-associated complex subunit alpha-like protein 3 (NACA3)	S36	1	IDLDKPEVEDDDDNDEDDsEDDDEAEGHDGEAGGR,LEEQKIDLDKPEVEDDDDNDEDDsEDDDEAEGHDGEAGGR	1.33	45.2475	AT5G13850.1
AT5G15970.1	stress-responsive protein (KIN2) / stress-induced protein (KIN2) / cold-responsive protein (COR6.6) / cold-regulated protein (COR6.6) Encodes a gene that can be induced by cold and abscisic acid and may be involved in cold acclimation and salt tolerance. KIN2	S46	1	DAAAAAGASAQQAGKsISDAAVGGVNFVK	1.39	1195.45	AT5G15970.1
AT3G52230.1	unknown protein	S139,S140	2	KEATGDDDQKDDDEDDQssDGHED,KEATGDDDQKDDDEDDQssDGHED,EATGDDDQKDDDEDDQssDGHED,EATGDDDQKDDDEDDQssDGHED,EATGDDDQKDDDEDDQssDGHED	1.6	39.3939	AT3G52230.1
AT5G39570.1	FUNCTIONS IN: molecular_function unknown	S267,S337,S339,S346,S357	5	sGSGDDEEGSYGR,YGGNDsDEDEEK,KYGGNDsDEDEEK,NRsGsGDDEEGSYGR,NRsGsGDDEEGSYGR,KKYGGNDsDEDEEK,YGGNDsDEDEEKKK,YGGNDsDEDEEKK,SGSGDDEEGsYGRK,SGSGDDEEGsYGRK,SGSGDDEEGsYGRK,SEEQEEGsYRKPSYGR,NRsGsGDDEEGSYGR,SEEQEEGsYR,sGSGDDEEGSYGR,sGSGDDEEGSYGR	1.79	171.03	AT5G39570.1
AT3G55460.1	SC35-like splicing factor 30 encodes an SC35-like splicing factor that is localized to nuclear specks. SC35-like splicing factor 30 (SCL30)	S5,S10,S178,S180,S182,S204,S206	7	RYsPPYYsPPR,RYsPPYYsPPR,RYsPPYYsPPRR,RYsPPYYsPPRR,sYsPGYEGAAAAAPDRDR,sYsPGYEGAAAAAPDRDR,SRsYsPAPR,SRsYsPAPR,SRsYsPAPR,SRsYsPAPR,SRsYsPAPR	1.9	58.651	AT3G55460.1
AT3G17160.1	unknown protein	S20,S24	2	EKPLVQVLsDDDsEVKEAK,EKPLVQVLsDDDsEVKEAK,EKPLVQVLsDDDsEVK,EKPLVQVLsDDDsEVK,EKPLVQVLsDDDsEVK	2.27	30.2252	AT3G17160.1
AT1G54410.1	dehydrin family protein dehydrin family protein	S91,S92,S93,S95,S97	5	HHDDGHHSSSsDsDsD,HHDDGHHSSSsDsDsD,HHDDGHHSSSsDsDsD,HHDDGHHSSSsDsDsD,HHDDGHHSSSsDsDsD,HHDDGHHSSSsDsDsD	4.31	1393.48	AT1G54410.1
AT1G47970.1	unknown protein	S22,S26,S140,S187	4	RAPEEDEEDsGDEDDDRPPK,APEEDEEDsGDEDDDRPPK,KRAPEEDEEDsGDEDDDRPPK,RAPEEDEEDsGDEDDDRPPKR,APEEDEEDsGDEDDDRPPKR,TGVNDDDDKNFKEEPEIQVLsDDDsDEEQVK,TGVNDDDDKNFKEEPEIQVLsDDDsDEEQVK,AEDEEDAsDFEPEENGVEEDIDEGEDDENDNSGGAGK,NFKEEPEIQVLSDDDsDEEQVK,TGVNDDDDKNFKEEPEIQVLsDDDsDEEQVK	4.54	64.6399	AT1G47970.1
AT5G07530.1	glycine rich protein 17 encodes a glycine-rich protein that has oleosin domain and is expressed specifically during flower stages 10 to 12. Protein is found on mature pollen coat. glycine rich protein 17 (GRP17)	S2,S6,S11,S14,S30,S215,S222,S223,S229,S231,S236,S261,S264,S266,S271,S273,S278,S307,S309,S314,S316,S321,S346,S350,S352,S357,S359,S364,S393,S395,S400,S402,S407,S415,S417,S442,S449,S454,S456,S459,S461,S494,S496,S501,S503,S508	46	GMSGsEGGMSGSEGGMSESGMSGSGGGK,SEGEEGMSSGDEGMsGSEGGMSGGEGGK,SEGGIsGGGMSGGSGSK,cMSGGMSGsEGGMSR,SMSGGMSGsEEGMsGSEGGMSGGGGGK,SMSGGMSGsEEGMsGSEGGMSGGGGGK,GMSGGSEsEEGMsGSEGGMSGGGGSK,GMSGGSEsEEGMsGSEGGMSGGGGSK,GMSGGSEsEEGMsGSEGGMSGGGGSK,SEGGIsGGGMSGGSGSK,RGMSGSEGGMSGSEGGMsESGMSGSGGGK,GMSGGSEsEEGMsGSEGGMSGGGGSK,KKGmSGGsEsEEGMSGSEGGMSGGGGSK,KKGmSGGsEsEEGMSGSEGGMSGGGGSK,NRFPFLSLsQR,GGKsEGEEGMSSGDEGMSGSEGGMS…	542.7	641.668	AT5G07530.1	2.25572
AT1G64790.1	ILITYHIA ILITYHIA (ILA) is a HEAT repeat protein involved in plant immunity. The gene is also involved in systemic acquired resistance induced by P. syringae expressing avrRps4. Loss-of-function mutants of ILA caused pleiotropic defects in the mutant plants. The mutant plants are smaller in size and the leaves are serrated and yellow to light green in color. ILITYHIA (ILA)	S1801	1	ALLEGGsDDEGASTEAQGR	#N/A	4.91429	AT1G64790.1
AT1G79280.1	nuclear pore anchor Encodes a 237-kDA protein with similarity to vertebrate Tpr, a long coiled-coil proteins of nuclear pore inner basket filaments. It is localized to the inner surface of the nuclear envelope and is a component of the nuclear pore-associated steps of sumoylation and mRNA export in plants. Mutations affect flowering time regulation and other developmental processes. Probably acts…	S2022	1	RAPsPGGGSSTIVTLADR	#N/A	12.5411	AT1G79280.1
AT2G16950.2	transportin 1 Nuclear import receptor for AtGRP7. transportin 1 (TRN1)	S27	1	DDGLAEIcSLLEQQIsPSSVVDK	#N/A	11.0341	AT2G16950.2
AT1G74150.1	Galactose oxidase/kelch repeat superfamily protein Galactose oxidase/kelch repeat superfamily protein	S446	1	TFsKDPAGSSQQAGPTDPSDDTNKK	#N/A	3.08347	AT1G74150.1
AT5G14610.2	DEAD box RNA helicase family protein DEAD box RNA helicase family protein	S631	1	GGPPSTSsPPR	#N/A	8.12842	AT5G14610.2
AT5G62670.1	H(+)-ATPase 11 H(+)-ATPase 11 (HA11)	T949,T955	2	GLDIETIQQAYtV,GLDIETIQQAYtV,GLDIETIQQAYtV	#N/A	22.762	AT5G62670.1
AT3G56720.1	unknown protein	S7	1	mDTELNsPPHDDGGDTTTAFR	#N/A	21.7593	AT3G56720.1
AT4G28300.2	Protein of unknown function (DUF1421) Encodes a protein with 13.6% proline amino acids that is predicted to localize to the cell wall. Protein of unknown function (DUF1421)	S13	1	SSVFPTSSYsPPEDSLSQDITDTVER	#N/A	57.8014	AT4G28300.2
AT5G51830.1	pfkB-like carbohydrate kinase family protein pfkB-like carbohydrate kinase family protein	T320,S330,S339,S340,T341	5	EALLFANAcGAITVtERGAIPAmPsmDAVQDLLsstR,EALLFANAcGAITVtERGAIPAmPsmDAVQDLLsstR,EALLFANAcGAITVtERGAIPAmPsmDAVQDLLsstR,EALLFANAcGAITVtERGAIPAmPsmDAVQDLLsstR,EALLFANAcGAITVtERGAIPAmPsmDAVQDLLsstR	#N/A	6.69001	AT5G51830.1
AT2G37340.3	arginine/serine-rich zinc knuckle-containing protein 33 encodes an RS-containing Zinc knuckle protein with molecular mass of 33kDa that is localized to nuclear specks. arginine/serine-rich zinc knuckle-containing protein 33 (RSZ33)	S161,S163,S170,S178,S185,S189	6	DRsPVLDDEGsPK,DRsPVLDDEGsPK,DRsPVLDDEGsPK,IIDGsPPPsPK,IIDGsPPPsPK,MDDSLsPR,DRsPVLDDEGsPKIIDGSPPPsPK,DRsPVLDDEGsPKIIDGSPPPsPK,DRsPVLDDEGsPKIIDGSPPPsPK,RMDDsLsPR,RMDDsLsPR,MDDSLsPR,MDDSLsPR,DRsPVLDDEGsPKIIDGSPPPsPK,DRsPVLDDEGsPKIIDGSPPPsPK,DRsPVLDDEGsPKIIDGSPPPsPK,DRsPVLDDEGsPKIIDGSPPPsPK,RMDDsLsPR,RMDDsLsPR,RMDDsLsPR,ARDRsPVLDDEGsPK,ARDRsPVLDDEGsPK	#N/A	70.3984	AT2G37340.3
AT4G37190.2	LOCATED IN: cytosol, plasma membrane	S512,S513,S515	3	MVSELNPQFFEssDSD,MVSELNPQFFEssDSD,MVSELNPQFFEssDSD,MVSELNPQFFEssDSD,MVSELNPQFFEssDSD	#N/A	2.2463	AT4G37190.2
AT3G58460.1	RHOMBOID-like protein 15 RHOMBOID-like protein 15 (RBL15)	S327,S332	2	LLEDSSsPDRLsDATVNTVADSR,LLEDSSsPDRLsDATVNTVADSR	#N/A	10.3053	AT3G58460.1
AT4G15790.1	unknown protein	S19	1	aDQTSDSTSPVAPLSVSsPTATKK	#N/A	7.69054	AT4G15790.1
AT3G60240.2	eukaryotic translation initiation factor 4G protein synthesis initiation factor 4G (EIF4G). A mutation in this gene (cum2-1) results in decreased accumulation of CMV coat protein in upper, uninoculated leaves. Likely affects cell-to-cell movement of the virus, also affects TCV multiplication. eukaryotic translation initiation factor 4G (EIF4G)	S1525	1	QVLQGPSATVNsPR	#N/A	27.1118	AT3G60240.2
AT5G40370.1	Glutaredoxin family protein Glutaredoxin family protein	S56	1	AVELDTESDGSQIQsGLAEWTGQR	#N/A	80.5719	AT5G40370.1
AT1G04080.2	Tetratricopeptide repeat (TPR)-like superfamily protein PRP39	T115,S118	2	SQVDGStEQSPKLESASSTEPEELK,SQVDGSTEQsPKLESASSTEPEELKK,SQVDGSTEQsPK	#N/A	19.9549	AT1G04080.2
AT1G08680.3	ARF GAP-like zinc finger-containing protein ZIGA4 A member of ARF GAP domain (AGD), A thaliana has 15 members, grouped into four classes. AGD14 belongs to the class 4, together with AGD15. ARF GAP-like zinc finger-containing protein ZIGA4 (ZIGA4)	S194	1	SDIQsPNFQQEAEFR	#N/A	12.4623	AT1G08680.3
AT1G15930.2	Ribosomal protein L7Ae/L30e/S12e/Gadd45 family protein Ribosomal protein L7Ae/L30e/S12e/Gadd45 family protein	S2	1	sGDEAAPVVVPPPVAEPAAIPEDMDLMTALELTLR,sGDEAAPVVVPPPVAEPAAIPEDMDLMTALELTLRK,sGDEAAPVVVPPPVAEPAAIPEDMDLMTALELTLR,sGDEAAPVVVPPPVAEPAAIPEDMDLMTALELTLR,sGDEAAPVVVPPPVAEPAAIPEDMDLMTALELTLRK,sGDEAAPVVVPPPVAEPAAIPEDMDLMTALELTLRK	#N/A	110.158	AT1G15930.2
AT1G30470.3	SIT4 phosphatase-associated family protein SIT4 phosphatase-associated family protein	S462,S692	2	TPGVPGDETTEKLPDESGVEPTENsPK,SRDsDDDDYHDRDYDVAALANNLSQAFR	#N/A	18.3349	AT1G30470.3
AT1G34220.2	Regulator of Vps4 activity in the MVB pathway protein Regulator of Vps4 activity in the MVB pathway protein	S234,S236,S238,S353	4	EKSDsDsEYDILDFPEVPNVLLRPTPGATSVNAPDAAK,EKSDsDsEYDILDFPEVPNVLLRPTPGATSVNAPDAAK,EKSDsDsEYDILDFPEVPNVLLRPTPGATSVNAPDAAK,EKSDsDsEYDILDFPEVPNVLLRPTPGATSVNAPDAAK,EKSDsDsEYDILDFPEVPNVLLRPTPGATSVNAPDAAK,KIsDGDLQDVLMAAQAAADSAER,EKSDsDsEYDILDFPEVPNVLLRPTPGATSVNAPDAAK	#N/A	15.807	AT1G34220.2
AT1G67360.2	Rubber elongation factor protein (REF) Rubber elongation factor protein (REF)	S235,S236,S237,S239	4	KGETTDAADGDKsSSDsE,KGETTDAADGDKsSSDsE,KGETTDAADGDKsSSDsE,KGETTDAADGDKsSSDsE,KGETTDAADGDKsSSDsE,KGETTDAADGDKsSSDsE	#N/A	45.1367	AT1G67360.2
AT1G77180.3	chromatin protein family Encodes a putative transcriptional factor. Shows transcriptional activator activity in yeast. Involved in response to abscisic acid, salt and osmotic stress. SKIP	S235,S243	2	ASGsPPVPVMHsPPRPVTVK,ASGsPPVPVMHsPPRPVTVK	#N/A	106.218	AT1G77180.3
AT2G17410.2	ARID/BRIGHT DNA-binding domain-containing protein ARID/BRIGHT DNA-binding domain-containing protein	S491,T493	2	SFLLDDASDGNEsGTEEDQSAFMK,RSFLLDDASDGNEsGTEEDQSAFMK,SFLLDDASDGNEsGTEEDQSAFMK	#N/A	12.8597	AT2G17410.2
AT2G19480.3	nucleosome assembly protein 1	S41	1	LQNLAGQHsDVLENLTPPVR	#N/A	71.8354	AT2G19480.3
AT2G28290.2	P-loop containing nucleoside triphosphate hydrolases superfamily protein Encodes a SWI2/SNF2-like protein in the SNF2 subclass. Homozygous plants with null mutations exhibit premature termination of the meristem and carpelloid structures from the inflorescence meristem. Co-activator of floral homeotic gene expression. Acts with LFY to regulate shoot apical meristem identity. Required for meristem…	S156,S449,S450,S1388	4	TNDLSTSAVQLDEFHssDEEEGNLQPSPK,TNDLSTSAVQLDEFHssDEEEGNLQPSPK,LcQTESPDsPQGK,SFDRESPsNLDSTSGISQPHNR,LcQTESPDsPQGKGEGSER	#N/A	12.246	AT2G28290.2
AT2G32080.2	purin-rich alpha 1 similar to the conserved animal nuclear protein PUR alpha which was implicated in the control of gene transcription and DNA replication purin-rich alpha 1 (PUR ALPHA-1)	S206	1	TIDsPGQEETGMTGVSK	#N/A	24.9091	AT2G32080.2
AT2G35110.2	transcription activators Component of the WAVE protein complex which act as activators of ARP2/3 complex involved in actin nucleation. Required for trichome morphogenesis. Mutant displays distorted trichomes, a phenotype that can be phenocopied by treatment of WT plants with actin-interacting drugs. GNARLED (GRL)	S16	1	QYYPSQDESMsPTSVR	#N/A	4.57428	AT2G35110.2
AT2G38880.4	nuclear factor Y, subunit B1 Encodes a transcription factor from the nuclear factor Y (NF-Y) family, AtNF-YB1. Confers drought tolerance. "nuclear factor Y, subunit B1" (NF-YB1)	S6	1	aDTPsSPAGDGGESGGSVR	#N/A	11.9318	AT2G38880.4
AT2G40430.3	FUNCTIONS IN: molecular_function unknown	S214	1	YFLDVDNFsEGEDNENVENEVSEAGIK	#N/A	10.5478	AT2G40430.3
AT2G44970.2	alpha/beta-Hydrolases superfamily protein alpha/beta-Hydrolases superfamily protein	S92	1	sTSGVDGNSPVSVcISPGER	#N/A	34.9194	AT2G44970.2
AT3G07810.1	RNA-binding (RRM/RBD/RNP motifs) family protein RNA-binding (RRM/RBD/RNP motifs) family protein	S100	1	SNSSSIQGsPGGPGR	#N/A	24.2978	AT3G07810.1
AT3G08510.3	phospholipase C 2 Phosphoinositide-specific phospholipase C (PI-PLC), catalyzes hydrolysis of phosphatidylinositol 4,5-bisphosphate into inositol 1,4,5-trisphosphate and diacylglycerol. phospholipase C 2	S287	1	NKsEAKDDLDGNDDDDDDDDEDK	#N/A	45.1193	AT3G08510.3
AT3G13990.2	Kinase-related protein of unknown function (DUF1296) Kinase-related protein of unknown function (DUF1296)	T469,S494,S499	3	ESDRSSPVtcPEASADGPGVLPITIDDHVR,sDSPVsAVSEPQLPEQK,sDSPVsAVSEPQLPEQK	#N/A	10.7282	AT3G13990.2
AT3G49430.2	SER/ARG-rich protein 34A SER/ARG-rich protein 34A (SRp34a)	S134,S245,S247	3	GLPSSAsWQDLK,KDLsKsPR,KDLsKsPR	#N/A	19.531	AT3G49430.2
AT3G51800.3	metallopeptidase M24 family protein putative nuclear DNA-binding protein G2p (AtG2) mRNA, ATG2	S2,S3	2	ssDDERDEKELSLTSPEVVTK,ssDDERDEKELSLTSPEVVTK,ssDDERDEKELSLTSPEVVTK	#N/A	25.0993	AT3G51800.3
AT4G22140.2	PHD finger family protein / bromo-adjacent homology (BAH) domain-containing protein EARLY BOLTING IN SHORT DAYS (EBS)	S209	1	SQNGFTsSPADDVK	#N/A	11.8717	AT4G22140.2
AT4G25340.2	FK506 BINDING PROTEIN 53 Encodes a member of the FKBP-type immunophilin family that functions as a histone chaparone. Binds to 18S rDNA and represses its expression. FK506 BINDING PROTEIN 53 (FKBP53)	S209	1	QIVAIEGAHVPVLEsEDEDEDGLPIPK	#N/A	3.83162	AT4G25340.2
AT4G25500.2	arginine/serine-rich splicing factor 35 encodes an arginine/serine-rich splicing factor. transcript is alternatively spliced and is differentially expressed in different tissues (flowers, roots, stems, and leaves) examined. arginine/serine-rich splicing factor 35 (RSP35)	S162,S170,S181,S294	4	DSDGGYDGAEsPMQK,ERGsPDYGR,GAsPVAAYR,ERTsPDYGR	#N/A	67.8219	AT4G25500.2
AT4G26110.2	nucleosome assembly protein1	S2	1	sNDKDSFNVSDLTAALKDEDR	#N/A	21.4646	AT4G26110.2
AT4G32720.2	La protein 1 Encodes AtLa1, a member of the highly abundant phosphoprotein La proteins. Predominantly localized to the nucleoplasm and was also detected in the nucleolar cavity. Has RNA binding activity. Required for normal ribosome biogenesis and embryogenesis. La protein 1 (La1)	T275	1	TMEESETKPADtPDADKENTGEVQAEGAEDEDDEKEEK	#N/A	16.1118	AT4G32720.2
AT5G09390.2	CD2-binding protein-related CD2-binding protein-related	S158	1	SAANDTEMDDDsGNEK,SAANDTEMDDDsGNEKAGDDLSQDEIGVR	#N/A	22.5614	AT5G09390.2
AT5G12370.3	exocyst complex component sec10 exocyst complex component sec10 (SEC10)	S12,S14	2	sSsVNSVPLILDIEDFK,sSsVNSVPLILDIEDFK,sSsVNSVPLILDIEDFK	#N/A	17.8943	AT5G12370.3
AT5G14540.1	Protein of unknown function (DUF1421) FUNCTIONS IN: molecular_function unknown	S101,S107	2	sYGSMDsLEPSK,sYGSMDsLEPSK	#N/A	25.8221	AT5G14540.1	#N/A	72.6006
[truncated: 569 more rows]

## Sheet: total phosphoproteins
Supplementary Table 3. Overview of Phosphoproteins identified in anther developing phase I and II.
[truncated: 1,639 more rows]
