# Supplementary material for: Abundant protein phosphorylation potentially regulates Arabidopsis anther development
Source: J Exp Bot. 2016 Aug 16;67(17):4993–5008. doi: 10.1093/jxb/erw293 (PMC5014169; doi:10.1093/jxb/erw293)
Supplement: Supplementary Data [file supp_erw293_supplementary_table_S4.xlsx]

## Sheet: Sheet1
Supplementary Table 4. Phosphorylation motifs enriched by motif-X and putative protein kinase or binding proteins
Lower case letters “s” and “t” represent phosphorylated Ser and Thr, respectively; “.” Denotes any amino acid; “X” in motifs 2, 35, 37 and 38 indicates the protein terminals (N- or C- terminal)
NO.	Phosphorylation Motif	Motif Score	No. of occurrence	Fold increase	Putative kinase	Potential binding proteins
1	....R..sP.....R	43.66	39	47.21	GSK-3,ERK1,ERK2,CDK5	14-3-3_domain
2	.......sP....XX	48	20	Inf	MAPK,GSK-3,ERK1,ERK2,CDK5	WW_domain
3	.......sPR.....	27.95	103	10.77	GHK,CDK1
4	....R.PsP......	32.29	24	31.97	Novel	14-3-3_domain
5	.....P.sP......	24.69	107	8.7	GSK-3,ERK1,ERK2,CDK5
6	.......sDDE....	47.95	83	49.52	CK II	BARD1_BRCT_domain
7	....G..sP......	23.82	76	9.36	Novel
8	.....S.sP......	32	116	6.31	Novel
9	.......sDEE....	43.46	61	40.24	CK II	BARD1_BRCT_domain
10	.......sE.E.E..	46.95	58	29.37	CK II
11	.......sDSD....	47.95	44	25.89	CK II
12	....RS.s.......	32	88	5.36	CDPK-SnRK	14-3-3_domain
13	......DsD.E....	39.58	30	40.98	CK II
14	.......sPPR....	31.91	20	44.44	CDC2,CDK
15	.......s/tP......	16	526	4.65	MAPK,CDK,CDK-like	WW_domain
16	.......sDDD....	47.65	64	56.99	CK II
17	.......sD.EE...	41.29	25	37.65	CK II
18	.......sEDE....	43.64	30	39.03	CK II	BARD1_BRCT_domain
19	.....S.sE......	32	67	5.41	Novel
20	......Rs.S.....	32	65	5.35	Novel	14-3-3_domain
21	.......sD.E....	32	61	11.42	CK II
22	.......sSDE....	42.08	27	27.61	CK II
23	.......sDED....	44.9	38	55.92	CK II
24	.......sEDD....	37.38	20	39.75	CK II
25	......DsD......	32	80	15.14	CK II,Beta-adrenergic Receptor kinase
26	.......sSDD....	39.92	21	24.19	CK II
27	.......sG.E....	32	60	9.9	CK II
28	.......sEE.....	25.78	47	6.62	CK II
29	.......s..D.D..	24.22	36	7.43	Pyruvate_dehydrogenase_kinase
30	.......s...E.E.	24.31	42	5.61	Novel
31	.......s...DD..	26.06	35	7.66	Novel
32	.......s.GD....	23.53	31	6.81	CK II
33	.......s.D.....	16	149	2.27	CK II
34	......Ds.E.....	24.24	26	8.26	Beta-adrenergic_Receptor_kinase
35	.......s....XXX	48	55	20938.7	Novel
36	.......s.SP....	27.76	43	6.08	CK I
37	XXXXXXMs.......	32	29	Inf	Novel
38	.......s.XXXXXX	46	52	20938.7	Novel	14-3-3_domain
39	.......t....D..	10.84	47	3.04	CK II
40	.......tS......	8.28	56	2.26	Novel
41	.......tD......	7.55	32	3.01	CK II
42	.......tE......	7.09	34	2.72	CK II
43	.......t.S.....	7	32	2.76	CK I
