# Supplementary material for: Abundant protein phosphorylation potentially regulates Arabidopsis anther development
Source: J Exp Bot. 2016 Aug 16;67(17):4993–5008. doi: 10.1093/jxb/erw293 (PMC5014169; doi:10.1093/jxb/erw293)
Supplement: Supplementary Data [file supp_erw293_supplementary_table_S5.xlsx]

## Sheet: TR
Supplementary Table 5. Overview of identified transcription regulatory proteins in proteomic and phosphoproteomic analyses of developing anther (phase I and II). "+" indicates that the protein was identified, "-" indicates that the protein was not identified.
AT_id	Description	gene symbol	TF family	TR family	4-7 phosphoproteome	4-7 proteome	8-12 phosphoproteome	8-12 proteome
AT1G76510.1	ARID/BRIGHT DNA-binding domain-containing protein ARID/BRIGHT DNA-binding domain-containing protein		ARID Transcription Factor Family	ARID Transcription Factor Family	+	+	+	+
AT1G80270.1	PENTATRICOPEPTIDE REPEAT 596 PENTATRICOPEPTIDE REPEAT 596 (PPR596)		PENTATRICOPEPTIDE REPEAT 596	putative DNA-binding protein	+	+	+	+
AT2G17410.2	ARID/BRIGHT DNA-binding domain-containing protein ARID/BRIGHT DNA-binding domain-containing protein		ARID Transcription Factor Family	ARID Transcription Factor Family	+	+	+	+
AT2G27100.1	C2H2 zinc-finger protein SERRATE (SE) Identified as a leaf form mutant by Redei having serrated leaves. Further analysis of the single loss of function allele indicated pleiotropic effects extending to many aspects of shoot development such as taller meristems, alterations in phase transition, phyllotaxy and branching. Encodes a single zinc finger containing protein that is expressed in meristems…		C2H2	C2H2 zinc finger family	+	+	+	+
AT3G12480.1	nuclear factor Y, subunit C11 "nuclear factor Y, subunit C11" (NF-YC11)		NF-YC	CCAAT box binding factor family, HAP5	+	+	+	+
AT3G51800.3	metallopeptidase M24 family protein putative nuclear DNA-binding protein G2p (AtG2) mRNA, ATG2		putative nuclear DNA-binding protein G2p (AtG2)	putative DNA-binding protein	+	+	+	+
AT3G57150.1	homologue of NAP57 Encodes a putative pseudouridine synthase (NAP57). homologue of NAP57 (NAP57)		NAC	NAC domain transcription factor family	+	+	+	+
AT3G61260.1	Remorin family protein Remorin family protein		Remorin family protein	putative DNA-binding protein	+	+	+	+
AT4G12610.1	transcription activators		RNA polymerase II transcription factor activity	General Transcription	+	+	+	+
AT5G07350.1	TUDOR-SN protein 1 RNA binding protein with nuclease activity essential for stress response. Involved in mechanisms acting on mRNAs entering the secretory pathway. Functionally redundant with TSN2. TUDOR-SN protein 1 (Tudor1)		Zn-finger(CCHC)	Zn-finger(CCHC)	+	+	+	+
AT5G28040.1	DNA-binding storekeeper protein-related transcriptional regulator DNA-binding storekeeper protein-related transcriptional regulator		GeBP	GeBP like	+	+	+	+
AT5G18230.1	transcription regulator NOT2/NOT3/NOT5 family protein transcription regulator NOT2/NOT3/NOT5 family protein		NOT2/NOT3/NOT5 transcription regulator family protein	putative transcription regulator	-	+	+	+
AT2G44730.1	Alcohol dehydrogenase transcription factor Myb/SANT-like family protein Alcohol dehydrogenase transcription factor Myb/SANT-like family protein		Trihelix	Trihelix, Triple-Helix transcription factor family	+	-	+	+
AT5G14540.1	Protein of unknown function (DUF1421) FUNCTIONS IN: molecular_function unknown		Trihelix	Trihelix, Triple-Helix transcription factor family	+	-	+	+
AT2G38880.4	nuclear factor Y, subunit B1 Encodes a transcription factor from the nuclear factor Y (NF-Y) family, AtNF-YB1. Confers drought tolerance. "nuclear factor Y, subunit B1" (NF-YB1)		NF-YB	CCAAT box binding factor family, HAP3	-	-	+	+
AT1G02080.2	transcription regulators transcription regulators		transcription regulators	putative transcription regulator	+	+	-	+
AT3G24490.1	Alcohol dehydrogenase transcription factor Myb/SANT-like family protein Alcohol dehydrogenase transcription factor Myb/SANT-like family protein		Trihelix	Trihelix, Triple-Helix transcription factor family	+	+	-	+
AT4G25210.1	DNA-binding storekeeper protein-related transcriptional regulator DNA-binding storekeeper protein-related transcriptional regulator		GeBP	GeBP like	+	+	-	+
AT1G09770.1	cell division cycle 5 Member of MYB3R- and R2R3- type MYB- encoding genes. Essential for plant innate immunity. Interacts with MOS4 and PRL1. cell division cycle 5 (CDC5)		MYB	MYB-related transcription factor family	-	+	-	+
AT1G10200.1	GATA type zinc finger transcription factor family protein WLIM1		a member of the Arabidopsis LIM proteins: a family of actin bundlers	putative transcription regulator	-	+	-	+
AT1G54250.1	RNA polymerase Rpb8 One of two highly similar proteins that can serve as non-catalytic subunits of Nuclear RNA polymerases II and V		NRPE8A	General Transcription	-	+	-	+
AT2G01060.1	myb-like HTH transcriptional regulator family protein myb-like HTH transcriptional regulator family protein		G2-like	G2-like transcription factor family, GARP	-	+	-	+
AT2G30410.1	tubulin folding cofactor A (KIESEL) mutant has embryo defect		TCP	TCP transcription factor family	-	+	-	+
AT2G36060.1	MMS ZWEI homologue 3 MMZ3/UEV1C encodes a protein that may play a role in DNA damage responses and error-free post-replicative DNA repair by participating in lysine-63-based polyubiquitination reactions. UEV1C can form diubiquitin and triubiquitin chains in combination with UBC13A/UBC35 in vitro. It can also functionally complement an mms2 mutation in budding yeast, both by increasing mms2 mutant…		MMS ZWEI HOMOLOGUE 3	putative DNA-binding protein	-	+	-	+
AT2G41630.1	transcription factor IIB Encodes the transcription factor TFIIB. transcription factor IIB (TFIIB)		TRANSCRIPTION FACTOR IIB	General Transcription	-	+	-	+
AT2G43910.1	HARMLESS TO OZONE LAYER 1 HARMLESS TO OZONE LAYER 1 (HOL1)		HB	HB,Homeobox transcription factor family	-	+	-	+
AT2G45820.1	Remorin family protein Remorin family protein		Remorin family protein	putative DNA-binding protein	-	+	-	+
AT3G05060.1	NOP56-like pre RNA processing ribonucleoprotein SAR DNA-binding protein, putative, strong similarity to SAR DNA-binding protein-1 (Pisum sativum) GI:3132696		putative DNA-binding protein, SAR DNA-binding protein	putative DNA-binding protein, SAR DNA-binding protein	-	+	-	+
AT3G11200.1	alfin-like 2 AL2 encodes a member of the Alfin-Like family of nuclear-localized PhD domain containing homeodomain proteins. Binds to H3K4 di or trimethylated DNA. alfin-like 2 (AL2)		Alfin-like	Alfin-like	-	+	-	+
AT3G12130.1	KH domain-containing protein / zinc finger (CCCH type) family protein KH domain-containing protein / zinc finger (CCCH type) family protein		C3H	C3H zinc finger family	-	+	-	+
AT3G20050.1	T-complex protein 1 alpha subunit Encodes a putative cytoplasmic chaperonin that is similar to mouse Tcp-1 (t complex polypeptide 1). T-complex protein 1 alpha subunit (TCP-1)		TCP	TCP transcription factor family	-	+	-	+
AT3G20810.3	2-oxoglutarate (2OG) and Fe(II)-dependent oxygenase superfamily protein 2-oxoglutarate (2OG) and Fe(II)-dependent oxygenase superfamily protein			JUMONJI family	-	+	-	+
AT3G42790.1	alfin-like 3 AL3 encodes a member of the Alfin-Like family of nuclear-localized PhD domain containing homeodomain proteins. Binds to H3K4 di or trimethylated DNA. alfin-like 3 (AL3)		Alfin-like	Alfin-like	-	+	-	+
AT3G52560.1	ubiquitin E2 variant 1D-4 ubiquitin E2 variant 1D-4 (UEV1D-4)		UBIQUITIN E2 VARIANT 1D-4	putative DNA-binding protein	-	+	-	+
AT3G58560.1	DNAse I-like superfamily protein DNAse I-like superfamily protein		Involved in starch and sucrose metabolism	putative transcription regulator	-	+	-	+
AT4G05420.2	damaged DNA binding protein 1A Structurally similar to damaged DNA binding proteins.DDB1a is part of a 350 KDa nuclear localized DET1 protein complex. This complex may physically interact with histone tails and while bound to chromatin- repress transcription of genes involved in photomorphogenesis. damaged DNA binding protein 1A (DDB1A)		putative DNA-binding protein, UV-damaged DNA binding factor	putative DNA-binding protein, UV-damaged DNA binding factor	-	+	-	+
AT4G21100.1	damaged DNA binding protein 1B One of two closely related genes similar to a damaged DNA binding protein originally described in mammals. May form a complex with DET1 to regulate photomorphogenesis. Loss of function mutations are lethal. The DDB1b protein binds with a number of DWD-containing proteins and may form part of a CUL4-based E3 ubiquitin ligase. damaged DNA binding protein 1B (DDB1B)		putative DNA-binding protein, UV-damaged DNA binding factor	putative DNA-binding protein, UV-damaged DNA binding factor	-	+	-	+
AT5G07030.1	Eukaryotic aspartyl protease family protein Eukaryotic aspartyl protease family protein		Eukaryotic aspartyl protease family protein	putative DNA-binding protein	-	+	-	+
AT5G14260.3	Rubisco methyltransferase family protein Rubisco methyltransferase family protein		SET-domain transcriptional regulator family	SET-domain transcriptional regulator family	-	+	-	+
AT5G16470.1	zinc finger (C2H2 type) family protein zinc finger (C2H2 type) family protein		C2H2	C2H2 zinc finger family	-	+	-	+
AT5G26210.1	alfin-like 4 AL4 encodes a member of the Alfin-Like family of nuclear-localized PhD domain containing homeodomain proteins. Binds to H3K4 di or trimethylated DNA. alfin-like 4 (AL4)		Alfin-like	Alfin-like	-	+	-	+
AT5G27120.1	NOP56-like pre RNA processing ribonucleoprotein SAR DNA-binding protein, putative, strong similarity to SAR DNA-binding protein-1 (Pisum sativum) GI:3132696		putative DNA-binding protein, SAR DNA-binding protein	putative DNA-binding protein, SAR DNA-binding protein	-	+	-	+
AT5G45420.1	Duplicated homeodomain-like superfamily protein Duplicated homeodomain-like superfamily protein		MYB_related	MYB domain transcription factor family	-	+	-	+
AT2G01060.2	myb-like HTH transcriptional regulator family protein myb-like HTH transcriptional regulator family protein		G2-like	G2-like transcription factor family, GARP	+	-	-	+
AT5G44180.2	Homeodomain-like transcriptional regulator Homeodomain-like transcriptional regulator		HB	HB,Homeobox transcription factor family	+	-	-	+
AT1G03280.1	Transcription factor TFIIE, alpha subunit Transcription factor TFIIE, alpha subunit			putative transcription regulator	-	-	-	+
AT1G04360.1	RING/U-box superfamily protein RING/U-box superfamily protein		C3H	C3H zinc finger family	-	-	-	+
AT1G04880.1	HMG (high mobility group) box protein with ARID/BRIGHT DNA-binding domain HMG (high mobility group) box protein with ARID/BRIGHT DNA-binding domain		AT-rich interaction domain containing transcription factor family, HMG, ARID/BRIGHT	AT-rich interaction domain containing transcription factor family, HMG, ARID/BRIGHT	-	-	-	+
AT1G13790.1	XH/XS domain-containing protein XH/XS domain-containing protein			putative transcription regulator	-	-	-	+
AT1G20640.1	Plant regulator RWP-RK family protein Plant regulator RWP-RK family protein		Nin-like	NIN-like bZIP-related family	-	-	-	+
AT1G20640.2	Plant regulator RWP-RK family protein Plant regulator RWP-RK family protein		Nin-like	NIN-like bZIP-related family	-	-	-	+
AT1G54830.2	nuclear factor Y, subunit C3 "nuclear factor Y, subunit C3" (NF-YC3)		NF-YC	CCAAT box binding factor family, HAP5	-	-	-	+
AT1G64530.1	Plant regulator RWP-RK family protein Plant regulator RWP-RK family protein		Nin-like	NIN-like bZIP-related family	-	-	-	+
AT1G76350.1	Plant regulator RWP-RK family protein Plant regulator RWP-RK family protein		Nin-like	NIN-like bZIP-related family	-	-	-	+
AT2G17150.1	Plant regulator RWP-RK family protein Plant regulator RWP-RK family protein		Nin-like	NIN-like bZIP-related family	-	-	-	+
AT2G17150.2	Plant regulator RWP-RK family protein Plant regulator RWP-RK family protein			NIN-like bZIP-related family	-	-	-	+
AT2G28830.1	PLANT U-BOX 12 PLANT U-BOX 12 (PUB12)			PHOR1	-	-	-	+
AT2G32930.1	zinc finger nuclease 2 Encodes a zinc finger protein. zinc finger nuclease 2 (ZFN2)		C3H	C2H2 zinc finger family	-	-	-	+
AT2G45850.1	AT hook motif DNA-binding family protein AT hook motif DNA-binding family protein			putative DNA-binding protein, AT-hook DNA-binding protein	-	-	-	+
AT3G01030.1	C2H2 and C2HC zinc fingers superfamily protein C2H2 and C2HC zinc fingers superfamily protein		C2H2	C2H2 zinc finger family	-	-	-	+
AT3G55080.1	SET domain-containing protein SET domain-containing protein			SET-domain transcriptional regulator family	-	-	-	+
AT3G55080.2	SET domain-containing protein SET domain-containing protein			SET-domain transcriptional regulator family	-	-	-	+
AT3G61420.1	BSD domain (BTF2-like transcription factors, Synapse-associated proteins and DOS2-like proteins) BSD domain (BTF2-like transcription factors, Synapse-associated proteins and DOS2-like proteins)			General Transcription	-	-	-	+
AT4G17600.1	Chlorophyll A-B binding family protein Encodes Lil3:1 (light-harvesting-like) protein. Belongs to the Lhc super-gene family encodes the light-harvesting chlorophyll a/b-binding (LHC) proteins that constitute the antenna system of the photosynthetic apparatus. A generic LHC motif is present in Lil3:1. LIL3:1		HSF,Heat-shock transcription factor family	HSF,Heat-shock transcription factor family	-	-	-	+
AT4G18670.1	Leucine-rich repeat (LRR) family protein Leucine-rich repeat (LRR) family protein		Trihelix	Trihelix, Triple-Helix transcription factor family	-	-	-	+
AT4G35270.1	Plant regulator RWP-RK family protein Plant regulator RWP-RK family protein		Nin-like	NIN-like bZIP-related family	-	-	-	+
AT5G05610.1	alfin-like 1 AL1 encodes a member of the Alfin-Like family of nuclear-localized PhD domain containing homeodomain proteins. Binds to H3K4 di or trimethylated DNA. alfin-like 1 (AL1)		Alfin-like	Alfin-like	-	-	-	+
AT5G09450.1	Tetratricopeptide repeat (TPR)-like superfamily protein Tetratricopeptide repeat (TPR)-like superfamily protein			putative DNA-binding protein, pentatricopeptide (PPR) repeat-containing	-	-	-	+
AT5G16540.1	zinc finger nuclease 3 Encodes a zinc finger protein. zinc finger nuclease 3 (ZFN3)		C3H	C2H2 zinc finger family	-	-	-	+
AT5G16540.2	zinc finger nuclease 3 Encodes a zinc finger protein. zinc finger nuclease 3 (ZFN3)		C3H	C2H2 zinc finger family	-	-	-	+
AT5G16540.3	zinc finger nuclease 3 Encodes a zinc finger protein. zinc finger nuclease 3 (ZFN3)		C3H	C2H2 zinc finger family	-	-	-	+
AT5G16880.3	Target of Myb protein 1 Target of Myb protein 1		MYB	MYB domain transcription factor family	-	-	-	+
AT5G26630.1	MADS-box transcription factor family protein MADS-box transcription factor family protein		MADS box	MADS box transcription factor family	-	-	-	+
AT5G41020.1	myb family transcription factor myb family transcription factor		MYB_related	MYB domain transcription factor family	-	-	-	+
AT1G15910.1	XH/XS domain-containing protein XH/XS domain-containing protein			putative transcription regulator	+	+	+	-
AT1G61730.1	DNA-binding storekeeper protein-related transcriptional regulator DNA-binding storekeeper protein-related transcriptional regulator		GeBP	GeBP like	+	+	+	-
AT2G20330.1	Transducin/WD40 repeat-like superfamily protein Transducin/WD40 repeat-like superfamily protein		Transducin/WD40 repeat-like superfamily protein	putative transcription regulator	+	+	+	-
AT2G32700.6	LEUNIG_homolog Encodes a WD40 repeat and LUFS domain containing protein that is similar to LUG. Interacts physically with SEUSS and likely functions as part of a repressor complex that represses AG. LEUNIG_homolog (LUH)		LUG-like	LUG-like	+	+	+	-
AT2G41900.1	CCCH-type zinc finger protein with ARM repeat domain CCCH-type zinc finger protein with ARM repeat domain		C3H	C3H zinc finger family	+	+	+	-
AT3G53340.1	nuclear factor Y, subunit B10 "nuclear factor Y, subunit B10" (NF-YB10)		NF-YB	CCAAT box binding factor family, HAP3	+	+	+	-
AT3G61310.1	AT hook motif DNA-binding family protein AT hook motif DNA-binding family protein		putative DNA-binding protein, AT-hook DNA-binding protein	putative DNA-binding protein, AT-hook DNA-binding protein	+	+	+	-
AT4G17950.1	AT hook motif DNA-binding family protein AT hook motif DNA-binding family protein		ARID Transcription Factor Family	putative DNA-binding protein	+	+	+	-
AT5G16880.1	Target of Myb protein 1 Target of Myb protein 1		MYB	MYB domain transcription factor family	+	+	+	-
AT2G17390.1	ankyrin repeat-containing 2B Highly homologous to AKR2A. Involved in chloroplast biogenesis. Double mutants of AKR2A and AKR2B have yellow leaves, significantly reduced chloroplast proteins, and no thylakoid membranes. ankyrin repeat-containing 2B (AKR2B)		AtSR Transcription Factor family	AtSR Transcription Factor family	-	+	+	-
AT2G25910.1	3'-5' exonuclease domain-containing protein / K homology domain-containing protein / KH domain-containing protein 3'-5' exonuclease domain-containing protein / K homology domain-containing protein / KH domain-containing protein		ELF3-like	ELF3-like	-	+	+	-
AT1G55110.1	indeterminate(ID)-domain 7 indeterminate(ID)-domain 7 (IDD7)		C2H2	C2H2 zinc finger family	+	-	+	-
AT2G47210.1	myb-like transcription factor family protein myb-like transcription factor family protein		MYB_related	MYB domain transcription factor family	+	-	+	-
AT3G02830.1	zinc finger protein 1 Encodes a zinc finger protein. zinc finger protein 1 (ZFN1)		C3H	C2H2 zinc finger family	+	-	+	-
AT3G48430.1	relative of early flowering 6 Relative of Early Flowering 6 (REF6) encodes a Jumonji N/C and zinc finger domain-containing protein that acts as a positive regulator of flowering in an FLC-dependent pathway. REF6 mutants have hyperacetylation of histone H4 at the FLC locus. REF6 interacts with BES1 in a Y2H assay and in vitro. REF6 may play a role in brassinoteroid signaling by affecting histone m…		C2H2	JUMONJI family	+	-	+	-
AT3G52250.1	Duplicated homeodomain-like superfamily protein Encodes a protein with a putative role in mRNA splicing. Duplicated homeodomain-like superfamily protein		MYB	MYB domain transcription factor family	+	-	+	-
AT4G29190.1	Zinc finger C-x8-C-x5-C-x3-H type family protein Zinc finger C-x8-C-x5-C-x3-H type family protein		C3H	C3H zinc finger family	+	-	+	-
AT4G31420.1	Zinc finger protein 622 Zinc finger protein 622		C2H2	C2H2 zinc finger family	+	-	+	-
AT5G66730.1	C2H2-like zinc finger protein C2H2-like zinc finger protein		C2H2	C2H2 zinc finger family	+	-	+	-
AT1G49950.3	telomere repeat binding factor 1 Encodes a telomeric DNA binding protein. In vitro, an N-terminal Myb domain enables it to interact with double-stranded telomeric repeats. telomere repeat binding factor 1 (TRB1)		MYB_related	MYB-related transcription factor family	-	-	+	-
AT2G13570.1	nuclear factor Y, subunit B7 "nuclear factor Y, subunit B7" (NF-YB7)		NF-YB	CCAAT box binding factor family, HAP3	-	-	+	-
AT3G19910.1	RING/U-box superfamily protein RING/U-box superfamily protein		C3H	C3H zinc finger family	-	-	+	-
AT3G46640.1	Homeodomain-like superfamily protein Encodes a myb family transcription factor with a single Myb DNA-binding domain (type SHAQKYF) that is unique to plants and is essential for circadian rhythms, specifically for transcriptional regulation within the circadian clock. LUX is required for normal rhythmic expression of multiple clock outputs in both constant light and darkness. It is coregulated wit…		G2-like	G2-like transcription factor family, GARP	-	-	+	-
AT4G14540.1	nuclear factor Y, subunit B3 "nuclear factor Y, subunit B3" (NF-YB3)		NF-YB	CCAAT box binding factor family, HAP3	-	-	+	-
AT4G21160.1	Calcium-dependent ARF-type GTPase activating protein family ADP-ribosylation factor GTPase-activating protein containing zinc finger and C2 domains and a novel PI-3-P-binding protein region. Binds PI-3-P. Highest expression levels in flowering tissue, rosettes and roots. A member of ARF GAP domain (AGD), A thaliana has 15 members, grouped into four classes. ZAC		C2H2	C2H2 zinc finger family	-	-	+	-
AT5G46640.1	AT hook motif DNA-binding family protein AT hook motif DNA-binding family protein			putative DNA-binding protein, AT-hook DNA-binding protein	-	-	+	-
AT5G62000.4	auxin response factor 2 Encodes an auxin response factor. Mutants have many defects including enlarged rosette leaves, reduced fertility, later senescence, hypocotyl elongation defects, enlarged seeds and enlarged cotyledons. May not mediate auxin effects. Increase in seed size due to increased cell proliferation. auxin response factor 2 (ARF2)		ARF	ARF,Auxin Response Factor family, B3	-	-	+	-
AT1G29220.1	transcriptional regulator family protein transcriptional regulator family protein		transcriptional regulator family protein	putative transcription regulator	+	+	-	-
AT1G49480.1	related to vernalization1 1 related to vernalization1 1 (RTV1)		B3	B3 transcription factor family	+	+	-	-
AT1G63480.1	AT hook motif DNA-binding family protein AT hook motif DNA-binding family protein		ARID Transcription Factor Family	ARID Transcription Factor Family	+	+	-	-
AT2G02070.1	indeterminate(ID)-domain 5 indeterminate(ID)-domain 5 (IDD5)		C2H2	C2H2 zinc finger family	+	+	-	-
AT2G25650.1	DNA-binding storekeeper protein-related transcriptional regulator DNA-binding storekeeper protein-related transcriptional regulator		GeBP	GeBP like	+	+	-	-
AT3G11450.1	DnaJ domain		MYB	MYB domain transcription factor family	+	+	-	-
AT4G25180.1	RNA polymerase III RPC4 RNA polymerase III RPC4		RNA polymerase III RPC4	General Transcription	+	+	-	-
AT4G31720.2	TBP-associated factor II 15 Arabidopsis thaliana putative TBP-associated 15 kDa subunit protein (TAFII15) TBP-associated factor II 15 (TAFII15)		sequence-specific DNA binding transcription factor activity	General Transcription	+	+	-	-
AT4G35800.1	RNA polymerase II large subunit Encodes the unique largest subunit of nuclear DNA-dependent RNA polymerase II		NRPB1	General Transcription	+	+	-	-
AT5G09250.2	ssDNA-binding transcriptional regulator putative transcriptional co-activator (KIWI) mRNA, complete KIWI		putative transcriptional co-activator (KIWI)	General Transcription	+	+	-	-
AT1G02150.1	Tetratricopeptide repeat (TPR)-like superfamily protein Tetratricopeptide repeat (TPR)-like superfamily protein		putative DNA-binding protein, pentatricopeptide (PPR) repeat-containing	putative DNA-binding protein, pentatricopeptide (PPR) repeat-containing	-	+	-	-
AT1G08370.1	decapping 1 Encodes DCP1 involved in mRNA decapping. DCP1 forms a mRNA decapping complex with DCP2 (At5g13570) and VCS (VARICOSE) (At3g13300). However, unlike DCP2, DCP1 itself does not have mRNA decapping activity in vitro. DCP1, DCP2 and VCS colocalize in cytoplasmic loci, which are putative Arabidopsis mRNA processing bodies. Null mutants of DCP1, DCP2, and VCS accumulate capped mRNAs with a r…		DCP1 involved in mRNA decapping	putative transcription regulator	-	+	-	-
AT1G15480.1	Tetratricopeptide repeat (TPR)-like superfamily protein Tetratricopeptide repeat (TPR)-like superfamily protein		Tetratricopeptide repeat (TPR)-like superfamily protein	putative DNA-binding protein	-	+	-	-
AT1G17520.1	Homeodomain-like/winged-helix DNA-binding family protein Homeodomain-like/winged-helix DNA-binding family protein		MYB_related	MYB-related transcription factor family	-	+	-	-
AT1G20910.1	ARID/BRIGHT DNA-binding domain-containing protein ARID/BRIGHT DNA-binding domain-containing protein		ARID Transcription Factor Family	AT-rich interaction domain containing transcription factor family	-	+	-	-
AT1G43860.1	sequence-specific DNA binding transcription factors sequence-specific DNA binding transcription factors		C2H2	C2H2 zinc finger family	-	+	-	-
AT1G56170.1	nuclear factor Y, subunit C2 Encodes a protein with similarity to a subunit of the CCAAT promoter motif binding complex of yeast.One of two members of this class (HAP5B) and expressed in vegetative and reproductive tissues "nuclear factor Y, subunit C2" (NF-YC2)		NF-YC	CCAAT box binding factor family, HAP5	-	+	-	-
AT1G56170.2	nuclear factor Y, subunit C2 Encodes a protein with similarity to a subunit of the CCAAT promoter motif binding complex of yeast.One of two members of this class (HAP5B) and expressed in vegetative and reproductive tissues "nuclear factor Y, subunit C2" (NF-YC2)		NF-YC	CCAAT box binding factor family, HAP5	-	+	-	-
AT1G58100.2	TCP family transcription factor TCP family transcription factor		TCP	TCP transcription factor family	-	+	-	-
AT1G58220.1	Homeodomain-like superfamily protein Homeodomain-like superfamily protein		MYB_related	MYB domain transcription factor family	-	+	-	-
AT1G73030.1	SNF7 family protein Encodes an ESCRT-related protein: CHMP1A/AT1G73030			SNF7	-	+	-	-
AT1G75560.1	zinc knuckle (CCHC-type) family protein zinc knuckle (CCHC-type) family protein		Zn-finger(CCHC)	putative DNA-binding protein	-	+	-	-
AT2G02470.2	alfin-like 6 AL6 encodes a member of the Alfin-Like family of nuclear-localized PhD domain containing homeodomain proteins. Binds to H3K4 di or trimethylated DNA. alfin-like 6 (AL6)		Alfin-like	Alfin-like	-	+	-	-
AT2G27470.1	nuclear factor Y, subunit B11 "nuclear factor Y, subunit B11" (NF-YB11)		NF-YB	CCAAT box binding factor family, HAP3	-	+	-	-
AT3G10490.1	NAC domain containing protein 52 NAC domain containing protein 52 (NAC052)		NAC	NAC domain transcription factor family	-	+	-	-
AT3G53310.1	AP2/B3-like transcriptional factor family protein AP2/B3-like transcriptional factor family protein		B3	B3 transcription factor family	-	+	-	-
AT3G58680.1	multiprotein bridging factor 1B One of three genes in A. thaliana encoding multiprotein bridging factor 1, a highly conserved transcriptional coactivator. May serve as a bridging factor between a bZIP factor and TBP. Its expression is developmentally regulated. multiprotein bridging factor 1B (MBF1B)		transcriptional coactivator	General Transcription	-	+	-	-
AT3G59600.1	RNA polymerase Rpb8 One of two highly similar proteins that can serve as non-catalytic subunits of Nuclear RNA polymerases II, IV and V		NRPE8B	General Transcription	-	+	-	-
AT4G10920.1	transcriptional coactivator p15 (PC4) family protein (KELP) Transcriptional co-activator. Forms homodimers or heterodimers with the kiwi protein. Both proteins are involved in gene activation during pathogen defense and plant development. KELP		Transcriptional co-activator	General Transcription	-	+	-	-
AT4G17050.1	ureidoglycine aminohydrolase Encodes a protein with ureidoglycine aminohydrolase activity. ureidoglycine aminohydrolase (UGLYAH)		Trihelix	Trihelix, Triple-Helix transcription factor family	-	+	-	-
AT4G21010.1	Transcription initiation factor TFIIE, beta subunit Transcription initiation factor TFIIE, beta subunit		RNA polymerase II transcription factor activity	General Transcription	-	+	-	-
AT4G22770.1	AT hook motif DNA-binding family protein AT hook motif DNA-binding family protein		ARID Transcription Factor Family	putative DNA-binding protein	-	+	-	-
AT4G25610.2	C2H2-like zinc finger protein C2H2-like zinc finger protein		C2H2	C2H2 zinc finger family	-	+	-	-
AT5G03780.1	TRF-like 10 Encodes a protein whose sequence is similar to human telomere proteins. This belongs to TRFL family 2, which do not show DNA binding in vitro. TRF-like 10 (TRFL10)		MYB	MYB domain transcription factor family	-	+	-	-
AT5G05550.1	sequence-specific DNA binding transcription factors sequence-specific DNA binding transcription factors		Trihelix	Trihelix, Triple-Helix transcription factor family	-	+	-	-
AT5G06110.1	DnaJ domain		MYB	MYB domain transcription factor family	-	+	-	-
AT5G08190.2	nuclear factor Y, subunit B12 "nuclear factor Y, subunit B12" (NF-YB12)		NF-YB	CCAAT box binding factor family, DR1	-	+	-	-
AT5G08330.1	TCP family transcription factor TCP family transcription factor		TCP	TCP transcription factor family	-	+	-	-
AT5G16070.1	TCP-1/cpn60 chaperonin family protein TCP-1/cpn60 chaperonin family protein		TCP	TCP transcription factor family	-	+	-	-
AT5G22480.1	ZPR1 zinc-finger domain protein ZPR1 zinc-finger domain protein		C2H2	C2H2 zinc finger family	-	+	-	-
AT5G22950.1	SNF7 family protein VPS24.1			SNF7	-	+	-	-
AT5G39550.1	Zinc finger (C3HC4-type RING finger) family protein Encodes the VIM3/ORTH1 protein that is similar to VIM1. This protein has an N-terminal PHD domain and two RING domains surrounding an SRA domain. The protein has been shown to bind to methylated cytosines of CG, CNG and CNN motifs via its SRA domain but has a preference for the former. This protein functions as an E3 ubiquitin ligase in vitro wi…		C2H2	C2H2 zinc finger family	-	+	-	-
AT5G47640.1	nuclear factor Y, subunit B2 "nuclear factor Y, subunit B2" (NF-YB2)		NF-YB	CCAAT box binding factor family, HAP3	-	+	-	-
AT5G51590.1	AT hook motif DNA-binding family protein AT hook motif DNA-binding family protein		putative DNA-binding protein	putative DNA-binding protein	-	+	-	-
AT5G59390.1	XH/XS domain-containing protein XH/XS domain-containing protein		XH/XS domain-containing protein	putative transcription regulator	-	+	-	-
AT1G19000.1	Homeodomain-like superfamily protein Homeodomain-like superfamily protein		MYB_related	MYB-related transcription factor family	+	-	-	-
AT1G21200.1	sequence-specific DNA binding transcription factors sequence-specific DNA binding transcription factors		Trihelix	Trihelix, Triple-Helix transcription factor family	+	-	-	-
AT1G28420.1	homeobox-1 homeobox-1 (HB-1)		HB	HB,Homeobox transcription factor family	+	-	-	-
AT1G31090.1	F-box family protein F-box family protein		MYB	MYB domain transcription factor family	+	-	-	-
AT1G32360.1	Zinc finger (CCCH-type) family protein Zinc finger (CCCH-type) family protein		C3H	C3H zinc finger family	+	-	-	-
AT1G70000.1	myb-like transcription factor family protein myb-like transcription factor family protein		MYB_related	MYB-related transcription factor family	+	-	-	-
AT2G19810.1	CCCH-type zinc finger family protein CCCH-type zinc finger family protein		C3H	C3H zinc finger family	+	-	-	-
AT2G23740.1	nucleic acid binding		C2H2	C2H2 zinc finger family	+	-	-	-
AT2G31070.1	TCP domain protein 10 TCP family protein involved in heterchronic regulation of leaf differentiation. TCP domain protein 10 (TCP10)		TCP	TCP transcription factor family	+	-	-	-
AT2G37060.1	nuclear factor Y, subunit B8 "nuclear factor Y, subunit B8" (NF-YB8)		NF-YB	CCAAT box binding factor family, HAP3	+	-	-	-
AT2G38880.7	nuclear factor Y, subunit B1 Encodes a transcription factor from the nuclear factor Y (NF-Y) family, AtNF-YB1. Confers drought tolerance. "nuclear factor Y, subunit B1" (NF-YB1)		NF-YB	CCAAT box binding factor family, HAP3	+	-	-	-
AT2G48160.1	Tudor/PWWP/MBT domain-containing protein Tudor/PWWP/MBT domain-containing protein		PWWP domain protein	PWWP domain protein	+	-	-	-
AT3G01560.1	Protein of unknown function (DUF1421) CONTAINS InterPro DOMAIN/s: Ubiquitin-associated/translation elongation factor EF1B, N-terminal, eukaryote (InterPro:IPR015940), Protein of unknown function DUF1421 (InterPro:IPR010820), UBA-like (InterPro:IPR009060)		Trihelix	Trihelix, Triple-Helix transcription factor family	+	-	-	-
AT3G10040.1	sequence-specific DNA binding transcription factors sequence-specific DNA binding transcription factors		Trihelix	Trihelix, Triple-Helix transcription factor family	+	-	-	-
AT3G10480.2	NAC domain containing protein 50 NAC domain containing protein 50 (NAC050)		NAC	NAC domain transcription factor family	+	-	-	-
AT3G11100.1	sequence-specific DNA binding transcription factors sequence-specific DNA binding transcription factors		Trihelix	Trihelix, Triple-Helix transcription factor family	+	-	-	-
AT3G24860.1	Homeodomain-like superfamily protein Homeodomain-like superfamily protein		Trihelix	Trihelix, Triple-Helix transcription factor family	+	-	-	-
AT3G63070.1	Tudor/PWWP/MBT domain-containing protein Tudor/PWWP/MBT domain-containing protein			PWWP domain protein	+	-	-	-
AT4G03250.1	Homeodomain-like superfamily protein Homeodomain-like superfamily protein		HB	HB,Homeobox transcription factor family	+	-	-	-
AT4G14920.1	Acyl-CoA N-acyltransferase with RING/FYVE/PHD-type zinc finger protein Acyl-CoA N-acyltransferase with RING/FYVE/PHD-type zinc finger protein		PHD	PHD finger transcription factor	+	-	-	-
AT4G20400.1	JUMONJI 14 Encodes a histone H3K4 demethylase repressing floral transition. JUMONJI 14 (JMJ14)		JUMONJI Transcription Factor Family	JUMONJI family	+	-	-	-
AT4G21750.1	Homeobox-leucine zipper family protein / lipid-binding START domain-containing protein Encodes a homeobox protein similar to GL2. It is expressed in both the apical and basal daughter cells of the zygote as well as their progeny. Expression is detected starting the two-celled stage of embryo development and is later restricted to the outermost, epidermal cell layer from its inception. Its promote…		HB	HB,Homeobox transcription factor family	+	-	-	-
AT4G29000.1	Tesmin/TSO1-like CXC domain-containing protein Tesmin/TSO1-like CXC domain-containing protein		CPP	CPP(Zn),CPP1-related transcription factor family	+	-	-	-
AT4G39160.1	Homeodomain-like superfamily protein Homeodomain-like superfamily protein		MYB_related	General Transcription	+	-	-	-
AT5G03415.2	Transcription factor DP Encodes a homolog of the animal DP protein. DP, in animals, forms a heterodimer with E2F and plays a central role in G1/S transition in the cell division cycle. DPB has been shown to interact with non phosphorylated E2Fc		E2F/DP	E2F/DP transcription factor family	+	-	-	-
AT5G12850.1	CCCH-type zinc finger protein with ARM repeat domain CCCH-type zinc finger protein with ARM repeat domain		C3H	C3H zinc finger family, C2H2(Ohio-AtTFDB)	+	-	-	-
AT5G19490.1	Histone superfamily protein Histone superfamily protein		NF-YC	putative transcription regulator	+	-	-	-
AT5G23090.3	nuclear factor Y, subunit B13 "nuclear factor Y, subunit B13" (NF-YB13)		NF-YB	CCAAT box binding factor family, DR1	+	-	-	-
AT5G47430.2	DWNN domain, a CCHC-type zinc finger DWNN domain, a CCHC-type zinc finger		putative DNA-binding protein	putative DNA-binding protein	+	-	-	-
AT5G51910.1	TCP family transcription factor TCP family transcription factor		TCP	TCP transcription factor family	+	-	-	-
AT5G63880.1	SNF7 family protein VPS20.1			SNF7	-	-	-	-
AT5G04840.1	bZIP protein bZIP protein	AB008271	bZIP	bZIP transcription factor family	+	-	+	-
AT5G06950.1	bZIP transcription factor family protein Transcription factor of the B-ZIP family that has high affinity for C-box motifs. Interacts with NPR1 and may regulate PR gene expression. Phosphorylated by a CK2-like protein in vitro. Phosphorylation is enhanced by salicylic acid treatment. AHBP-1B	AB010697,D10042,AtbZIP20	bZIP	bZIP transcription factor family	-	-	+	-
AT4G34000.3	abscisic acid responsive elements-binding factor 3 Encodes an ABA-responsive element-binding protein with similarity to transcription factors that is expressed in response to stress and abscisic acid. abscisic acid responsive elements-binding factor 3 (ABF3)	ABF3,AtbZIP37	bZIP	bZIP transcription factor family	+	-	-	-
AT2G35530.1	basic region/leucine zipper transcription factor 16 Encodes a G group bZIP transcription factor family member that can bind cis elements with an ACGT core, such as G-box, Hex, C-box and As-1. The protein is localized in the nucleus and can homodimerize and can heterodimerize with other G group members. basic region/leucine zipper transcription factor 16 (bZIP16)	AC005314,AtbZIP16	bZIP	bZIP transcription factor family	+	+	+	+
AT2G21230.2	Basic-leucine zipper (bZIP) transcription factor family protein Basic-leucine zipper (bZIP) transcription factor family protein	AC007142,AtbZIP30	bZIP	bZIP transcription factor family	+	-	-	-
AT1G08320.1	bZIP transcription factor family protein bZIP transcription factor family protein	AC011438,AB005456,AB005295, AC006932,AF093545,AB017160,AtbZIP21	bZIP	bZIP transcription factor family	-	-	+	-
AT1G13440.1	glyceraldehyde-3-phosphate dehydrogenase C2 glyceraldehyde-3-phosphate dehydrogenase C2 (GAPC2)	AC027134	bZIP	bZIP transcription factor family	-	+	-	+
AT1G32150.1	basic region/leucine zipper transcription factor 68 Encodes a G group bZIP transcription factor family member that can bind cis elements with an ACGT core, such as G-box, Hex, C-box and As-1. The protein is localized in the nucleus and can homodimerize and can heterodimerize with other G group members. basic region/leucine zipper transcription factor 68 (bZIP68)	AC084165,AtbZIP68	bZIP	bZIP transcription factor family	+	-	-	-
AT3G56510.1	RNA-binding (RRM/RBD/RNP motifs) family protein RNA-binding (RRM/RBD/RNP motifs) family protein	AD05G10	TBP-binding protein	General Transcription, TBP-binding protein	-	+	-	-
AT5G61780.1	TUDOR-SN protein 2 Involved in the regulation of AtGA20ox3 expression, as well as seed germination. TUDOR-SN protein 2 (Tudor2)	AD06D08	Zn-finger(CCHC)	Zn-finger(CCHC)	+	+	+	+
AT1G48410.1	Stabilizer of iron transporter SufD / Polynucleotidyl transferase Encodes an RNA Slicer that selectively recruits microRNAs and siRNAs. There is currently no evidence that AGO1 Slicer is in a high molecular weight RNA-induced silencing complex (RISC). Mutants are defective in post-transcriptional gene silencing and have pleiotropic developmental and morphological defects. Through its action on th…	AGO1	Argonaute	Argonaute	+	+	+	+
AT2G27040.1	Argonaute family protein AGO4 is a member of a class of PAZ/PIWI domain containing proteins involved in siRNA mediated gene silencing.Loss of function mutations have reduced site specific CpNpG and CpHpH methylation and increased susceptibility to bacterial pathogens. ARGONAUTE 4 (AGO4)	AGO4	Argonaute	Argonaute	+	+	+	+
AT2G27880.1	Argonaute family protein ARGONAUTE 5 (AGO5)	AGO5	Argonaute	Argonaute	+	+	-	-
AT5G21150.1	Argonaute family protein AGO9-dependent sRNA silencing is crucial to specify cell fate in the Arabidopsis ovule. AGO9 is expressed in reproductive companion cells but not in the associated male or female gametes or their precursors. Therefore, AGO9 acts non-cell autonomously to silencing the activity of TEs activity in the female gametophyte. ARGONAUTE 9 (AGO9)	AGO9	Argonaute	Argonaute	-	+	-	+
AT2G33620.1	AT hook motif DNA-binding family protein AT hook motif DNA-binding family protein	AHP1	putative DNA-binding protein, AT-hook DNA-binding protein	putative DNA-binding protein, AT-hook DNA-binding protein	+	+	+	-
AT1G14510.1	alfin-like 7 AL7 encodes a member of the Alfin-Like family of nuclear-localized PhD domain containing homeodomain proteins. Binds to H3K4 di or trimethylated DNA. alfin-like 7 (AL7)	Alfin-1	Alfin-like	Alfin-like	-	+	-	+
AT1G01510.1	NAD(P)-binding Rossmann-fold superfamily protein Encodes a homolog of human CtBP. Mutant has longer and thicker leaves than wild type. Involved in controlling polar cell expansion in the leaf width direction. ANGUSTIFOLIA (AN)	AN		Orphan family (AN)	+	+	+	-
AT3G54340.1	K-box region and MADS-box transcription factor family protein Floral homeotic gene encoding a MADS domain protein homologous to SRF transcription factors. Specifies petal and stamen identities. Associates with PISTILLATA. APETALA 3 (AP3)	AP3	MIKC	MADS box transcription factor family	-	+	-	-
AT4G18020.4	CheY-like two-component responsive regulator family protein Encodes pseudo-response regulator 2 (APRR2) that interacts with a calcium sensor (CML9). APRR2	APRR2	ARR-B	Psudo ARR transcription factor family,G2-like,GARP	+	-	-	-
AT4G16110.1	response regulator 2 Encodes a pollen-specific transcription factor involved in the expression of nuclear genes for components of mitochondrial complex I in Arabidopsis. Acts in concert with other type-B ARRs in the cytokinin signaling pathway. AHK3 mediates cytokinin-induced phosphorylation of ARR2 on the Asp-80 residue. This phosphorylation plays a positive role of ARR2 in cytokinin-mediated co…	ARR2	ARR-B	ARR-B class transcription factor family, GARP	+	-	-	-
AT2G45420.1	LOB domain-containing protein 18 LOB domain-containing protein 18 (LBD18)	ASL20	LBD	AS2,Lateral Organ Boundaries Gene Family- Class I	+	-	-	-
AT1G03530.1	nuclear assembly factor 1 nuclear assembly factor 1 (NAF1)	AT1G03530.1	nuclear assembly factor	putative DNA-binding protein	+	-	-	-
AT1G04950.1	TATA BOX ASSOCIATED FACTOR II 59 Encodes one of two Arabidopsis proteins with significant similarity to the histone fold TBP-associated factor TAF6. Mutants are embryo lethal and transmission of the mutant allele through the male gametophyte is significantly reduced. This is due to reduced pollen tube growth of the mutant. TATA BOX ASSOCIATED FACTOR II 59 (TAFII59)	AT1G04950.1	TATA BOX ASSOCIATED FACTOR II 59	putative DNA-binding protein	+	-	-	-
AT1G07370.1	proliferating cellular nuclear antigen 1 Encodes putative proliferating cell nuclear antigen involved in cell cycle regulation. proliferating cellular nuclear antigen 1 (PCNA1)	AT1G07370.1	PROLIFERATING CELLULAR NUCLEAR ANTIGEN 1	putative DNA-binding protein	-	+	-	-
AT1G14900.1	high mobility group A Encodes a protein belonging to the subgroup of HMGA (high mobility group A) proteins that interact with A/T-rich stretches of DNA. high mobility group A (HMGA)	AT1G14900.1	HIGH MOBILITY GROUP A	putative DNA-binding protein	-	+	-	+
AT1G18560.1	BED zinc finger	AT1G18560.1	BED zinc finger	putative DNA-binding protein	+	-	-	-
AT1G19880.1	Regulator of chromosome condensation (RCC1) family protein Regulator of chromosome condensation (RCC1) family protein	AT1G19880.1	Regulator of chromosome condensation (RCC1) family protein	putative DNA-binding protein	+	+	-	+
AT1G20220.1	Alba DNA/RNA-binding protein Alba DNA/RNA-binding protein	AT1G20220.1	Alba DNA/RNA-binding protein	putative DNA-binding protein	+	+	+	+
AT1G29940.1	nuclear RNA polymerase A2 Encodes a subunit of RNA polymerase 1 (aka RNA polymerase A). nuclear RNA polymerase A2 (NRPA2)	AT1G29940.1	NRPA2	General Transcription	-	+	-	-
AT1G34360.1	translation initiation factor 3 (IF-3) family protein translation initiation factor 3 (IF-3) family protein	AT1G34360.1	translation initiation factor 3 (IF-3) family protein	putative transcription regulator	-	+	-	+
AT1G44900.2	minichromosome maintenance (MCM2/3/5) family protein Encodes MCM2 (MINICHROMOSOME MAINTENANCE 2), a protein essential to embryo development. Overexpression results in altered root meristem function. MINICHROMOSOME MAINTENANCE 2 (MCM2)	AT1G44900.1	MINICHROMOSOME MAINTENANCE 2	putative transcription regulator	-	+	+	-
AT1G48610.1	AT hook motif-containing protein AT hook motif-containing protein	AT1G48610.1	ARID Transcription Factor Family	putative DNA-binding protein	-	+	-	+
AT1G48610.2	AT hook motif-containing protein AT hook motif-containing protein	AT1G48610.1	ARID Transcription Factor Family	putative DNA-binding protein	+	-	+	-
AT1G50620.1	RING/FYVE/PHD zinc finger superfamily protein RING/FYVE/PHD zinc finger superfamily protein	AT1G50620.1	PHD	putative DNA-binding protein	-	+	-	-
AT1G56110.1	homolog of nucleolar protein NOP56 NOP56-like protein homolog of nucleolar protein NOP56 (NOP56)	AT1G56110.1	HOMOLOG OF NUCLEOLAR PROTEIN NOP56	putative DNA-binding protein	+	+	-	+
AT1G60850.2	DNA-directed RNA polymerase family protein ATRPAC42	AT1G60850.1	DNA-directed RNA polymerase activity	putative DNA-binding protein	-	+	-	-
AT1G63850.1	BTB/POZ domain-containing protein BTB/POZ domain-containing protein	AT1G63850.1	BTB/POZ domain-containing protein	putative DNA-binding protein	+	-	-	-
AT1G72650.1	TRF-like 6 Arabidopsis thaliana myb family transcription factor (At1g72650) TRF-like 6 (TRFL6)	AT1G72650.1	MYB_related	putative DNA-binding protein	+	-	-	-
AT1G76010.1	Alba DNA/RNA-binding protein Alba DNA/RNA-binding protein	AT1G76010.1		putative DNA-binding protein	-	-	-	+
AT2G07690.2	Minichromosome maintenance (MCM2/3/5) family protein Member of the minichromosome maintenance complex, involved in DNA replication initiation. Abundant in proliferating and endocycling tissues. Localized in the nucleus during G1, S and G2 phases of the cell cycle, and are released into the cytoplasmic compartment during mitosis. Binds chromatin. MINICHROMOSOME MAINTENANCE 5 (MCM5)	AT2G07690.1		putative DNA-binding protein	-	-	-	+
AT2G07690.1	Minichromosome maintenance (MCM2/3/5) family protein Member of the minichromosome maintenance complex, involved in DNA replication initiation. Abundant in proliferating and endocycling tissues. Localized in the nucleus during G1, S and G2 phases of the cell cycle, and are released into the cytoplasmic compartment during mitosis. Binds chromatin. MINICHROMOSOME MAINTENANCE 5 (MCM5)	AT2G07690.1	MINICHROMOSOME MAINTENANCE 5	putative DNA-binding protein	-	+	-	-
AT2G15430.1	DNA-directed RNA polymerase family protein Non-catalytic subunit of nuclear DNA-dependent RNA polymerases II, IV and V	AT2G15430.1	NRPB3	putative DNA-binding protein	-	+	-	-
AT2G21620.1	Adenine nucleotide alpha hydrolases-like superfamily protein Encodes gene that is induced in response to dessication	AT2G21620.1	RD2	putative DNA-binding protein	-	+	-	-
AT2G29570.1	proliferating cell nuclear antigen 2 Functionally interacts with POLH to repair DNA damaged by UVB damage. proliferating cell nuclear antigen 2 (PCNA2)	AT2G29570.1	THALIANA PROLIFERATING CELL NUCLEAR ANTIGEN 2	putative DNA-binding protein	-	+	-	+
AT2G37025.1	TRF-like 8 TRF-like 8 (TRFL8)	AT2G37025.1	TRF-LIKE 8	putative DNA-binding protein	-	+	-	-
AT2G37025.2	TRF-like 8 TRF-like 8 (TRFL8)	AT2G37025.1	TRF-LIKE 8	putative DNA-binding protein	-	+	-	-
AT2G37550.1	ARF-GAP domain 7 A member of ARF GAP domain (AGD), A thaliana has 15 members, grouped into four classes. ARF-GAP domain 7 (AGD7)	AT2G37550.1	ARF-GAP DOMAIN 7	putative DNA-binding protein	+	+	+	+
AT2G38560.1	transcript elongation factor IIS Encodes RNA polymerase II transcript elongation factor TFIIS. Complements yeast TFIIS mutation. Mutant plants display essentially normal development, but they flower slightly earlier than the wild type and show clearly reduced seed dormancy. transcript elongation factor IIS (TFIIS)	AT2G38560.1	TRANSCRIPT ELONGATION FACTOR IIS	putative DNA-binding protein	-	+	-	-
AT2G40030.1	nuclear RNA polymerase D1B Encodes the unique largest subunit of nuclear DNA-dependent RNA polymerase V	AT2G40030.1	NRPD1B	putative DNA-binding protein	+	+	+	-
AT2G42680.1	multiprotein bridging factor 1A One of three genes in A. thaliana encoding multiprotein bridging factor 1, a highly conserved transcriptional coactivator. May serve as a bridging factor between a bZIP factor and TBP. Its expression is developmentally regulated. multiprotein bridging factor 1A (MBF1A)	AT2G42680.1	MULTIPROTEIN BRIDGING FACTOR 1A	putative DNA-binding protein	-	+	-	+
AT2G45280.1	RAS associated with diabetes protein 51C Encodes a protein similar to RAD51C involved in double stranded break repair via homologous recombination. Sensitive to DSB induced by Mitomycin C and gamma irradiation, interacts with Atxrcc3 in yeast two-hybrid assay. Required for female meiosis but not critical for mitosis under normal conditions. RAS associated with diabetes protein 51C (RAD51C)	AT2G45280.1	RAD51C	putative DNA-binding protein	-	+	-	-
AT2G47710.1	Adenine nucleotide alpha hydrolases-like superfamily protein Adenine nucleotide alpha hydrolases-like superfamily protein	AT2G47710.1	Adenine nucleotide alpha hydrolases-like superfamily protein	putative DNA-binding protein	-	+	-	-
AT2G47790.1	Transducin/WD40 repeat-like superfamily protein Transducin/WD40 repeat-like superfamily protein	AT2G47790.1	Transducin/WD40 repeat-like superfamily protein	putative DNA-binding protein	-	+	-	-
AT3G01520.1	Adenine nucleotide alpha hydrolases-like superfamily protein Adenine nucleotide alpha hydrolases-like superfamily protein	AT3G01520.1		putative DNA-binding protein	-	-	-	+
AT3G10070.1	TBP-associated factor 12 Encodes one of two Arabidopsis proteins with similarity to the TBP-associated factor TAF12. TBP-associated factor 12 (TAF12)	AT3G10070.1	TATA-ASSOCIATED FACTOR II 58	putative DNA-binding protein	-	+	-	-
AT3G11910.2	ubiquitin-specific protease 13 ubiquitin-specific protease 13 (UBP13)	AT3G11910.1	UBIQUITIN-SPECIFIC PROTEASE 13	putative DNA-binding protein	-	+	-	+
AT3G11930.1	Adenine nucleotide alpha hydrolases-like superfamily protein Adenine nucleotide alpha hydrolases-like superfamily protein	AT3G11930.1		putative DNA-binding protein	-	-	-	+
AT3G16980.1	RNA polymerases M/15 Kd subunit One of two highly similar, non-catalytic subunits common to nuclear DNA-directed RNA polymerases II, IV and V	AT3G16980.1	NRPB9A	putative DNA-binding protein	-	+	-	+
AT3G17020.1	Adenine nucleotide alpha hydrolases-like superfamily protein Adenine nucleotide alpha hydrolases-like superfamily protein	AT3G17020.1	Adenine nucleotide alpha hydrolases-like superfamily protein	putative DNA-binding protein	-	+	-	+
AT3G18090.1	nuclear RNA polymerase D2B Encodes a subunit of RNA polymerase IV (aka RNA polymerase D). NRPD2b is closely related to NRPD2a, but has lower levels of transcription and does not affect endogenous siRNA when mutated. nuclear RNA polymerase D2B (NRPD2B)	AT3G18090.1	NRPD2B	General Transcription	-	+	-	-
AT3G22220.1	hAT transposon superfamily hAT transposon superfamily	AT3G22220.1	hAT transposon superfamily	putative DNA-binding protein	+	+	-	+
AT3G22320.1	Eukaryotic rpb5 RNA polymerase subunit family protein Non-catalytic subunit common to DNA-dependent RNA polymerases I, II, III and IV	AT3G22320.1	NRPD5	putative DNA-binding protein	-	+	-	-
AT3G24870.2	Helicase/SANT-associated, DNA binding protein Helicase/SANT-associated, DNA binding protein	AT3G24870.1	Helicase/SANT-associated, DNA binding protein	putative DNA-binding protein	+	-	-	-
AT3G28780.1	Protein of unknown function (DUF1216) Protein of unknown function (DUF1216)	AT3G28780.1		putative DNA-binding protein	-	-	-	+
AT3G43240.1	ARID/BRIGHT DNA-binding domain-containing protein ARID/BRIGHT DNA-binding domain-containing protein	AT3G43240.1	ARID Transcription Factor Family	putative DNA-binding protein	-	+	-	-
AT3G52090.1	DNA-directed RNA polymerase, RBP11-like Non-catalytic subunit common to nuclear DNA-dependent RNA polymerases II, IV and V	AT3G52090.1	NRPB11	General Transcription	-	+	-	-
AT3G57660.1	nuclear RNA polymerase A1 Encodes a subunit of RNA polymerase I (aka RNA polymerase A). nuclear RNA polymerase A1 (NRPA1)	AT3G57660.1	NUCLEAR RNA POLYMERASE A1	General Transcription	+	+	-	+
AT4G11400.1	ARID/BRIGHT DNA-binding domain	AT4G11400.1	ARID Transcription Factor Family	putative DNA-binding protein	+	-	-	-
AT4G11560.1	bromo-adjacent homology (BAH) domain-containing protein bromo-adjacent homology (BAH) domain-containing protein	AT4G11560.1	bromo-adjacent homology (BAH) domain-containing protein	putative DNA-binding protein	+	-	+	-
AT4G13350.1	NSP (nuclear shuttle protein)-interacting GTPase Encodes a GTPase that interacts with nuclear shuttle proteins (NSPs) from a number of different plant viruses. The gene is widely expressed and NIG transcript levels do not rise in response to viral infection. This cytoplasmic protein does not directly interact with a viral movement protein (MP), but, it does promote the movement of NSP from the nu…	AT4G13350.1	NUCLEAR SHUTTLE PROTEIN)-INTERACTING GTPASE	putative DNA-binding protein	+	-	+	-
AT4G16265.1	RNA polymerases M/15 Kd subunit One of two highly similar, non-catalytic subunits common to nuclear DNA-directed RNA polymerases II, IV and V	AT4G16265.1	NRPD9B	putative DNA-binding protein	-	+	-	-
AT4G21580.3	oxidoreductase, zinc-binding dehydrogenase family protein oxidoreductase, zinc-binding dehydrogenase family protein	AT4G21580.1	oxidoreductase	putative transcription regulator	-	+	-	+
AT4G21710.1	DNA-directed RNA polymerase family protein Encodes the unique second-largest subunit of DNA-dependent RNA polymerase II	AT4G21710.1	NRPB2	putative transcription regulator	-	+	-	+
AT4G23860.1	PHD finger protein-related PHD finger protein-related	AT4G23860.1	PHD	putative DNA-binding protein	-	+	-	-
AT4G25730.1	FtsJ-like methyltransferase family protein FtsJ-like methyltransferase family protein	AT4G25730.1	FtsJ-like methyltransferase family protein	putative DNA-binding protein	+	+	-	-
AT4G31820.1	Phototropic-responsive NPH3 family protein A member of the NPY family genes (NPY1/AT4G31820, NPY2/AT2G14820, NPY3/AT5G67440, NPY4/AT2G23050, NPY5/AT4G37590). Encodes a protein with similarity to NHP3. Contains BTB/POZ domain. Promoter region has canonical auxin response element binding site and Wus binding site. Co-localizes to the late endosome with PID. Regulates cotyledon development through c…	AT4G31820.1	NAKED PINS IN YUC MUTANTS 1	putative DNA-binding protein	+	-	-	-
AT4G38680.1	glycine rich protein 2 Encodes a glycine-rich protein that binds nucleic acids and promotes DNA melting. Its transcript and protein levels are up-regulated in response to cold treatment with protein levels peaking earlier in shoots (~10-14 days) than in roots (~21 days). It is normally expressed in meristematic regions and developing tissues where cell division occurs. RNAi and antisense lines wi…	AT4G38680.1	glycine-rich protein that binds nucleic acids and promotes DNA melting	putative transcription regulator	-	+	-	+
AT4G39680.1	SAP domain-containing protein SAP domain-containing protein	AT4G39680.1	SAP domain-containing protein	putative DNA-binding protein	+	+	+	+
AT5G04290.1	kow domain-containing transcription factor 1 Encodes SPT5-Like, a member of the nuclear SPT5 (Suppressor of Ty insertion 5) RNA polymerase (RNAP) elongation factor family that is characterized by the presence of a carboxy-terminal extension with more than 40 WG/GW motifs. Interacts with AGO4. Required for RNA-directed DNA methylation. kow domain-containing transcription factor 1 (KTF1)	AT5G04290.1	KOW DOMAIN-CONTAINING TRANSCRIPTION FACTOR 1	putative transcription regulator	+	-	-	-
AT5G09850.1	Transcription elongation factor (TFIIS) family protein Transcription elongation factor (TFIIS) family protein	AT5G09850.1	Transcription elongation factor (TFIIS) family protein	putative transcription regulator	+	-	-	-
AT5G27610.1	#N/A	AT5G27610.1	sequence-specific DNA binding transcription factor	putative DNA-binding protein	+	-	-	-
AT5G43500.2	actin-related protein 9 encodes a protein whose sequence is similar to actin-related proteins (ARPs) in other organisms. Member of nuclear ARP family of genes. actin-related protein 9 (ARP9)	AT5G43500.1	ACTIN-RELATED PROTEIN 9	putative DNA-binding protein	+	+	-	-
AT5G44635.1	minichromosome maintenance (MCM2/3/5) family protein MINICHROMOSOME MAINTENANCE 6 (MCM6)	AT5G44635.1	MINICHROMOSOME MAINTENANCE 6	putative DNA-binding protein	-	+	-	-
AT5G45140.1	nuclear RNA polymerase C2 Encodes a subunit of RNA polymerase III (aka RNA polymerase C). nuclear RNA polymerase C2 (NRPC2)	AT5G45140.1	NRPC2	General Transcription	-	+	-	-
AT5G54930.2	AT hook motif-containing protein AT hook motif-containing protein	AT5G54930.1		putative DNA-binding protein	+	-	-	-
AT5G58720.1	smr (Small MutS Related) domain-containing protein smr (Small MutS Related) domain-containing protein	AT5G58720.1	putative DNA-binding protein	putative DNA-binding protein	+	-	-	-
AT5G60410.3	DNA-binding protein with MIZ/SP-RING zinc finger, PHD-finger and SAP domain Encodes a plant small ubiquitin-like modifier (SUMO) E3 ligase that is a focal controller of Pi starvation-dependent responses. Also required for SA and PAD4-mediated R gene signalling, which in turn confers innate immunity in Arabidopsis. Also involved in the regulation of plant growth, drought responses and freezing tol…	AT5G60410.1		putative DNA-binding protein	-	-	+	-
AT5G60410.1	DNA-binding protein with MIZ/SP-RING zinc finger, PHD-finger and SAP domain Encodes a plant small ubiquitin-like modifier (SUMO) E3 ligase that is a focal controller of Pi starvation-dependent responses. Also required for SA and PAD4-mediated R gene signalling, which in turn confers innate immunity in Arabidopsis. Also involved in the regulation of plant growth, drought responses and freezing tol…	AT5G60410.1	putative DNA-binding protein	putative DNA-binding protein	+	-	-	-
AT2G41240.2	basic helix-loop-helix protein 100 Encodes a member of the basic helix-loop-helix transcription factor family protein. basic helix-loop-helix protein 100 (BHLH100)	AtbHLH100	bHLH	bHLH,Basic Helix-Loop-Helix family	-	-	-	+
AT3G26744.1	basic helix-loop-helix (bHLH) DNA-binding superfamily protein Encodes a MYC-like bHLH transcriptional activator that binds specifically to the MYC recognition sequences in the CBF3 promoter. Mutants are defective in cold-regulated gene expression. Cold stress triggers protein degradation of nuclear GFPICE1 protein, and the RING finger protein HOS1 is required. Sumoylation of ICE1 controls CBF3/DR…	AtbHLH116	bHLH	bHLH,Basic Helix-Loop-Helix family	+	-	-	-
AT1G51140.1	basic helix-loop-helix (bHLH) DNA-binding superfamily protein basic helix-loop-helix (bHLH) DNA-binding superfamily protein	AtbHLH122	bHLH	bHLH,Basic Helix-Loop-Helix family	-	-	+	-
AT1G05805.1	basic helix-loop-helix (bHLH) DNA-binding superfamily protein basic helix-loop-helix (bHLH) DNA-binding superfamily protein	AtbHLH128	bHLH	bHLH,Basic Helix-Loop-Helix family	+	-	+	-
AT1G01260.1	basic helix-loop-helix (bHLH) DNA-binding superfamily protein basic helix-loop-helix (bHLH) DNA-binding superfamily protein	AtbHLH13,AtbHLH013	bHLH	bHLH,Basic Helix-Loop-Helix family	+	-	-	-
AT5G01310.1	APRATAXIN-like Encodes a protein that has adenylylsulfate sulfohydrolase activity (E.C. 3.6.2.1) in vitro. APRATAXIN-like (APTX)	AtbHLH140	bHLH	bHLH,Basic Helix-Loop-Helix family	-	+	-	-
AT4G16430.1	basic helix-loop-helix (bHLH) DNA-binding superfamily protein basic helix-loop-helix (bHLH) DNA-binding superfamily protein	AtbHLH3,AtbHLH003	bHLH	bHLH,Basic Helix-Loop-Helix family	-	+	-	-
AT1G68920.3	basic helix-loop-helix (bHLH) DNA-binding superfamily protein basic helix-loop-helix (bHLH) DNA-binding superfamily protein	AtbHLH49,AtbHLH049	bHLH	bHLH,Basic Helix-Loop-Helix family	+	-	-	-
AT5G46760.1	Basic helix-loop-helix (bHLH) DNA-binding family protein Basic helix-loop-helix (bHLH) DNA-binding family protein	AtbHLH5,AtbHLH005	bHLH	bHLH,Basic Helix-Loop-Helix family	+	-	-	-
AT4G01460.1	basic helix-loop-helix (bHLH) DNA-binding superfamily protein basic helix-loop-helix (bHLH) DNA-binding superfamily protein	AtbHLH57,AtbHLH057	bHLH	bHLH,Basic Helix-Loop-Helix family	-	-	-	+
AT2G40620.1	Basic-leucine zipper (bZIP) transcription factor family protein Basic-leucine zipper (bZIP) transcription factor family protein	AtbZIP18	bZIP	bZIP transcription factor family	+	+	-	+
AT3G54620.2	basic leucine zipper 25 bZIP transcription factor-like protein mRNA basic leucine zipper 25 (BZIP25)	AtbZIP25	bZIP	bZIP transcription factor family	+	-	-	-
AT4G38900.2	Basic-leucine zipper (bZIP) transcription factor family protein Basic-leucine zipper (bZIP) transcription factor family protein	AtbZIP29	bZIP	bZIP transcription factor family	+	-	-	-
AT1G43700.1	VIRE2-interacting protein 1 Encodes a VirE2-interacting protein. VIP1 mediates nuclear translocation of VirE2 via its amino half, and interacts with histone H2A via it carboxyl half. VIRE2-interacting protein 1 (VIP1)	AtbZIP51	bZIP	bZIP transcription factor family	+	-	+	-
AT5G06839.1	bZIP transcription factor family protein bZIP transcription factor family protein	AtbZIP65	bZIP	bZIP transcription factor family, group D	-	+	-	-
AT1G06070.1	Basic-leucine zipper (bZIP) transcription factor family protein Basic-leucine zipper (bZIP) transcription factor family protein	AtbZIP69	bZIP	bZIP transcription factor family, group I	+	+	-	+
AT5G22220.3	E2F transcription factor 1 Member of the E2F transcription factors, (cell cycle genes), key components of the cyclin D/retinoblastoma/E2F pathway. Binds DPA and RBR1 proteins. Expressed throughout the cell cycle. Abundance increased by auxin through stabilization of the protein. Elevates CDK levels and activity, even under hormone-free conditions. Promotes cell division and shortens cell doubling…	AtE2Fb,E2F1	E2F/DP	E2F/DP transcription factor family, E2F group1	+	-	-	-
AT1G76890.2	Duplicated homeodomain-like superfamily protein encodes a plant trihelix DNA-binding protein GT2	AtGT-2	Trihelix	Trihelix, Triple-Helix transcription factor family	-	-	-	+
AT5G28300.1	Duplicated homeodomain-like superfamily protein Duplicated homeodomain-like superfamily protein	AtGTL3	Trihelix	Trihelix, Triple-Helix transcription factor family	+	-	-	-
AT3G46130.1	myb domain protein 48 Encodes a putative transcription factor (MYB48) that functions to regulate flavonol biosynthesis primarily in cotyledons. myb domain protein 48 (MYB48)	AtMYB48	MYB	MYB domain transcription factor family	-	+	-	-
AT3G46130.2	myb domain protein 48 Encodes a putative transcription factor (MYB48) that functions to regulate flavonol biosynthesis primarily in cotyledons. myb domain protein 48 (MYB48)	AtMYB48	MYB_related	MYB domain transcription factor family	-	+	-	-
AT3G46130.3	myb domain protein 48 Encodes a putative transcription factor (MYB48) that functions to regulate flavonol biosynthesis primarily in cotyledons. myb domain protein 48 (MYB48)	AtMYB48	MYB_related	MYB domain transcription factor family	-	+	-	-
AT3G46130.4	myb domain protein 48 Encodes a putative transcription factor (MYB48) that functions to regulate flavonol biosynthesis primarily in cotyledons. myb domain protein 48 (MYB48)	AtMYB48	MYB_related	MYB domain transcription factor family	-	+	-	-
AT5G59780.1	myb domain protein 59 Encodes a putative transcription factor (MYB59). myb domain protein 59 (MYB59)	AtMYB59	MYB_related	MYB domain transcription factor family	-	+	-	-
AT5G59780.2	myb domain protein 59 Encodes a putative transcription factor (MYB59). myb domain protein 59 (MYB59)	AtMYB59	MYB_related	MYB domain transcription factor family	-	+	-	-
AT5G59780.3	myb domain protein 59 Encodes a putative transcription factor (MYB59). myb domain protein 59 (MYB59)	AtMYB59	MYB	MYB domain transcription factor family	-	+	-	-
AT2G22300.1	signal responsive 1 Encodes a putative CAM binding transcription factor. Loss of function mutations show enhanced resistance to fungal and bacterial pathogens suggesting that CAMTA functions to suppress defense responses. signal responsive 1 (SR1)	AtSR1	CAMTA	AtSR Transcription Factor family	-	+	-	-
AT3G16940.1	calmodulin binding	AtSR3	CAMTA	AtSR Transcription Factor family	+	-	-	-
AT5G64220.1	Calmodulin-binding transcription activator protein with CG-1 and Ankyrin domains Calmodulin-binding transcription activator protein with CG-1 and Ankyrin domains	AtSR4	CAMTA	AtSR Transcription Factor family	+	-	-	-
AT1G67310.1	Calmodulin-binding transcription activator protein with CG-1 and Ankyrin domains Calmodulin-binding transcription activator protein with CG-1 and Ankyrin domains	AtSR5	CAMTA	AtSR Transcription Factor family	+	-	-	-
AT2G24570.1	WRKY DNA-binding protein 17 member of WRKY Transcription Factor	AtWRKY17	WRKY	WRKY domain transcription factor family	-	-	-	+
AT1G78700.1	BES1/BZR1 homolog 4 BES1/BZR1 homolog 4 (BEH4)	BES1	BZR	BZR	+	-	-	-
AT1G20670.1	DNA-binding bromodomain-containing protein DNA-binding bromodomain-containing protein	BRD1		Bromodomain proteins	+	+	-	-
AT5G55040.1	DNA-binding bromodomain-containing protein DNA-binding bromodomain-containing protein	BRD13		Bromodomain proteins	+	+	-	-
AT1G76380.1	DNA-binding bromodomain-containing protein DNA-binding bromodomain-containing protein	BRD2		Bromodomain proteins	+	-	-	-
AT2G44430.1	DNA-binding bromodomain-containing protein DNA-binding bromodomain-containing protein	BRD3	MYB_related	Bromodomain proteins	+	-	-	-
AT1G58025.1	DNA-binding bromodomain-containing protein DNA-binding bromodomain-containing protein	BRD5		Bromodomain proteins	+	-	-	-
AT1G05910.1	cell division cycle protein 48-related / CDC48-related cell division cycle protein 48-related / CDC48-related	BRD8		Bromodomain proteins	+	+	+	-
AT1G17880.1	basic transcription factor 3 basic transcription factor 3 (BTF3)	BTF3	B3	General Transcription	-	+	-	+
AT1G73230.1	Nascent polypeptide-associated complex NAC Nascent polypeptide-associated complex NAC	BTF3	Nascent polypeptide-associated complex NAC	putative transcription regulator	-	+	-	-
AT1G75080.1	Brassinosteroid signalling positive regulator (BZR1) family protein Encodes a positive regulator of the brassinosteroid (BR) signalling pathway that mediates both downstream BR responses and negative feedback regulation of BR biosynthesis. There is evidence for phosphorylation-dependent nucleocytoplasmic shuttling of BZR1. GSK3-like kinases (including BIN2), 14-3-3 proteins, and the phosphatase B…	BZR1	BZR	BZR	+	-	-	-
AT1G19350.1	Brassinosteroid signalling positive regulator (BZR1) family protein Encodes brassinosteroid (BR) signalling protein that accumulates in the nucleus as dephosphorylated form in response to BRs. Is phosphorylated by the BIN2 GSK3 kinase. It synergistically interacts with BIM1 to bind to E box sequences (CANNTG). The protein contains a nuclear localization signal (NLS), followed by a highly conserve…	BZR2	BZR	BZR	+	-	-	-
AT1G75510.1	Transcription initiation factor IIF, beta subunit Transcription initiation factor IIF, beta subunit	CAA22523	RNA polymerase II transcription factor activity	General Transcription	-	+	-	-
AT2G47620.1	SWITCH/sucrose nonfermenting 3A Homologous to yeast SWI3 and a member of the Arabidopsis SWI3 gene family. Protein physically interacts with ATSWI3B and ATSWI3C, the other two members of the SWI3 family. SWITCH/sucrose nonfermenting 3A (SWI3A)	CHB1		Chromatin remodeling complex subunit B (SWI3 homologs)	-	+	-	-
AT2G33610.1	switch subunit 3 Homologous to yeast SWI3 & RSC8, components of the SWI/SNF and RSC chromatin remodeling complexes. Interacts with BSH, AtSWI3A, SWI3C and FCA. Expressed ubiquitously. switch subunit 3 (SWI3B)	CHB2		Chromatin remodeling complex subunit B (SWI3 homologs)	+	-	-	-
AT4G34430.3	DNA-binding family protein Member of a small family of SWI3-like genes in Arabidopsis. Referred to as CHB4 in Zhou et al. (2002). CHB3	CHB3		Chromatin remodeling complex subunit B (SWI3 homologs)	-	+	-	-
AT1G21700.1	SWITCH/sucrose nonfermenting 3C a member of the Arabidopsis SWI3 gene family. Protein physically interacts with ATSWI3B and ATSWI3A, the other two members of the SWI3 family. Homologous to yeast SWI3 & RSC8, components of the SWI/SNF and RSC chromatin remodeling complexes. Referred to as CHB3 in Zhou et al (2003). SWITCH/sucrose nonfermenting 3C (SWI3C)	CHB4		Chromatin remodeling complex subunit B (SWI3 homologs)	-	+	-	-
AT5G14170.1	SWIB/MDM2 domain superfamily protein CHC1 is predicted to encode a protein that belongs to the chromodomain remodeling complex. Two RNAi knock-down lines have a dwarf phenotype and reduced rates of Agrobacterium-mediated transformation. The low rate of root-mediated transformation rate may result from altered root morphology or reduced root growth rates. CHC1	CHC1		Chromatin remodeling complex subunit C (SWP73 homologs)	+	+	-	+
AT3G17590.1	transcription regulatory protein SNF5, putative (BSH) Encodes the Arabidopsis homologue of yeast SNF5 and represents a conserved subunit of plant SWI/SNF complexes. BUSHY GROWTH (BSH)	CHE1		Chromatin remodeling complex subunit E (SNF5 homologs)	-	+	-	-
AT5G66750.1	chromatin remodeling 1 Protein is similar to SWI2/SNF2 chromatin remodeling proteins. DDM1 is appears to act as a chromatin-remodeling ATPase involved in cytosine methylation in CG and non-CG contexts. Involved in gene silencing and maintenance of DNA methylation and histone methylation. Hypomethylation of many genomic regions occurs in ddm1 mutants, and can cause several phenotypic abnormalities…	CHR1		Chromatin remodeling complex subunit R (SWI2/SNF2 homologs)	+	-	-	-
AT3G06400.1	chromatin-remodeling protein 11 Encodes a SWI2/SNF2 chromatin remodeling protein belonging to the ISWI family. Involved in nuclear proliferation during megagametogenesis and cell expansion in the sporophyte. Constitutively expressed. RNAi induced loss of function in megagametogenesis results in female sterility.35S:RNAi plants have reduced stature. chromatin-remodeling protein 11 (CHR11)	CHR11		Chromatin remodeling complex subunit R (SWI2/SNF2 homologs)	+	+	-	+
AT3G06010.1	Homeotic gene regulator Encodes AtCHR12, a SNF2/Brahma-type chromatin-remodeling protein. AtCHR12 mediates temporary growth arrest in Arabidopsis upon perceiving environmental stress. ATCHR12	CHR12		Chromatin remodeling complex subunit R (SWI2/SNF2 homologs)	+	-	+	-
AT3G12810.1	SNF2 domain-containing protein / helicase domain-containing protein Encodes a protein similar to ATP-dependent, chromatin-remodeling proteins of the ISWI and SWI2/SNF2 family. Genetic analyses suggest that this gene is involved in multiple flowering pathways. Mutations in PIE1 results in suppression of FLC-mediated delay of flowering and causes early flowering in noninductive photoperiods indepen…	CHR13		Chromatin remodeling complex subunit R (SWI2/SNF2 homologs)	+	-	-	-
AT1G08060.1	ATP-dependent helicase family protein MORPHEUS MOLECULE (MOM)	CHR15		Chromatin remodeling complex subunit R (SWI2/SNF2 homologs)	+	-	-	-
AT5G18620.1	chromatin remodeling factor17 chromatin remodeling factor17 (CHR17)	CHR17		Chromatin remodeling complex subunit R (SWI2/SNF2 homologs)	+	+	+	-
AT2G46020.1	transcription regulatory protein SNF2, putative Encodes a SWI/SNF chromatin remodeling ATPase that upregulates transcription of all three CUC genes and is involved in the formation and/or maintenance of boundary cells during embryogenesis. Also mediates repression of expression of seed storage proteins in vegetative tissues. Interacts strongly with AtSWI3C, also with AtSWI3B, but not with AtSWI3A…	CHR2		Chromatin remodeling complex subunit R (SWI2/SNF2 homologs)	+	+	+	-
AT1G08600.1	P-loop containing nucleoside triphosphate hydrolases superfamily protein ATRX	CHR20		Chromatin remodeling complex subunit R (SWI2/SNF2 homologs)	+	-	-	-
AT3G57300.1	INO80 ortholog Encodes the Arabidopsis INO80 ortholog of the SWI/SNF ATPase family. Functions as a positive regulator of DNA homologous recombination (HR). In INO80 mutants, the HR frequency is reduced to 15% of that in the wild-type. Mutation in INO80 does not affect sensitivity to genotoxic agents and efficiency of T-DNA integration. INO80 was also shown to regulate a subset of the Arabidopsis …	CHR21		Chromatin remodeling complex subunit R (SWI2/SNF2 homologs)	-	-	+	-
AT5G63950.1	chromatin remodeling 24 chromatin remodeling 24 (CHR24)	CHR24		Chromatin remodeling complex subunit R (SWI2/SNF2 homologs)	-	+	-	-
AT2G28290.2	P-loop containing nucleoside triphosphate hydrolases superfamily protein Encodes a SWI2/SNF2-like protein in the SNF2 subclass. Homozygous plants with null mutations exhibit premature termination of the meristem and carpelloid structures from the inflorescence meristem. Co-activator of floral homeotic gene expression. Acts with LFY to regulate shoot apical meristem identity. Required for meristem…	CHR3		Chromatin remodeling complex subunit R (SWI2/SNF2 homologs)	+	+	+	+
AT2G16390.1	SNF2 domain-containing protein / helicase domain-containing protein Putative chromatin remodeling protein, member of a plant-specific subfamily of SWI2/SNF2-like proteins. Mutations nearly eliminate non-CpG methylation at a target promoter but do not affect rDNA or centromere methylation. Cooperates with PolIVb to facilitate RNA-directed de novo methylation and silencing of homologous DNA. Endoge…	CHR35		Chromatin remodeling complex subunit R (SWI2/SNF2 homologs)	+	-	-	-
AT5G44800.1	chromatin remodeling 4 chromatin remodeling 4 (CHR4)	CHR4		Chromatin remodeling complex subunit R (SWI2/SNF2 homologs)	+	-	-	-
AT2G13370.1	chromatin remodeling 5 chromatin remodeling 5 (CHR5)	CHR5		Chromatin remodeling complex subunit R (SWI2/SNF2 homologs)	+	-	-	-
AT2G25170.1	chromatin remodeling factor CHD3 (PICKLE) Encodes a SWI/SWF nuclear-localized chromatin remodeling factor of the CHD3 group. Involved in post-germination repression of embryonic development. Acts with GA to establish repression of embryonic genes upon germination. Protein preferentially accumulates in differentiating tissues. Loss of function alleles are associated with expression of embryonic tr…	CHR6		Chromatin remodeling complex subunit R (SWI2/SNF2 homologs)	+	+	+	-
AT2G18760.1	chromatin remodeling 8 chromatin remodeling 8 (CHR8)	CHR8		Chromatin remodeling complex subunit R (SWI2/SNF2 homologs)	+	-	-	-
AT1G24510.1	TCP-1/cpn60 chaperonin family protein TCP-1/cpn60 chaperonin family protein	cpn60	TCP	TCP transcription factor family	-	+	-	+
AT5G17690.1	like heterochromatin protein (LHP1) Regulates the meristem response to light signals and the maintenance of inflorescence meristem identity. Influences developmental processes controlled by APETALA1. TFL2 silences specific genes within euchromatin but not genes positioned in heterochromatin. TFL2 protein localized preferentially to euchromatic regions and not to heterochromatic chromocenters. Inv…	CRD1		Polycomb Group (PcG) Protein,Chromodomain proteins	+	-	+	-
AT5G49160.1	methyltransferase 1 Encodes a cytosine methyltransferase MET1. Required for silencing of FWA paternal allele in endosperm. Two lines with RNAi constructs directed against DMT1 have reduced agrobacterium-mediated tumor formation. methyltransferase 1 (MET1)	DMT1		DNA methyltransferases	+	-	-	-
AT3G17310.2	S-adenosyl-L-methionine-dependent methyltransferases superfamily protein S-adenosyl-L-methionine-dependent methyltransferases superfamily protein	DMT10		DNA methyltransferases	+	-	-	-
AT4G22140.2	PHD finger family protein / bromo-adjacent homology (BAH) domain-containing protein EARLY BOLTING IN SHORT DAYS (EBS)	EBS		Chromatin Remodeling Factors	+	-	+	+
AT3G54350.1	Forkhead-associated (FHA) domain-containing protein embryo defective 1967 (emb1967)	EMB 1967	FHA transcription factor	FHA transcription factor	-	+	-	-
AT5G65910.1	BSD domain-containing protein BSD domain-containing protein	EML1		Polycomb Group (PcG) Protein EMF2-like (EML)	+	-	+	-
AT1G02580.1	SET domain-containing protein Encodes a putative transcription factor MEDEA (MEA) that negatively regulates seed development in the absence of fertilization. Mutations in this locus result in embryo lethality. MEA is a Polycomb group gene that is imprinted in the endosperm. The maternal allele is expressed and the paternal allele is silent. MEA is controlled by DEMETER (DME), a DNA glycosylase re…	FIS1		Polycomb Group (PcG) Protein E(z) class	-	-	-	+
AT3G21175.3	ZIM-like 1 member of a novel family of plant-specific GATA-type transcription factors. ZIM-like 1 (ZML1)	GATA-24	C2C2(Zn) GATA transcription factor family	C2C2(Zn) GATA transcription factor family	+	+	-	-
AT4G00270.1	DNA-binding storekeeper protein-related transcriptional regulator DNA-binding storekeeper protein-related transcriptional regulator	GeBP	GeBP	GeBP	-	+	+	-
AT2G22840.1	growth-regulating factor 1 Growth regulating factor encoding transcription activator. One of the nine members of a GRF gene family, containing nuclear targeting domain. Mutants result in smaller leaves indicating the role of the gene in leaf development. Expressed in root, shoot and flower growth-regulating factor 1 (GRF1)	GRL1	GRF	General Transcription	+	-	-	-
AT4G08350.1	global transcription factor group A2 global transcription factor group A2 (GTA2)	GTA2	Global transcription factor group A (SPT5 homologs)	Global transcription factor group A (SPT5 homologs)	+	+	+	+
AT1G65440.3	global transcription factor group B1 Related to yeast Spt6 protein, which functions as part of a protein complex in transcription initiation and also plays a role in chromatin structure / assembly. global transcription factor group B1 (GTB1)	GTB1	Global transcription factor group B (SPT6 homologs)	Global transcription factor group B (SPT6 homologs)	+	+	-	+
AT4G10710.1	global transcription factor C encodes a component of the FAcilitates Chromatin Transcription (FACT) complex, SPT16.Along with SSRP1 binds to the promoter of FLC. global transcription factor C (SPT16)	GTC1	Global transcription factor group C (SPT16 homologs)	Global transcription factor group C (SPT16 homologs)	+	+	+	+
AT5G10550.1	global transcription factor group E2 This gene is predicted to encode a bromodomain-containing protein. A plant line expressing RNAi constructs targeted against GTE7 shows some resistance to agrobacterium-mediated root transformation. global transcription factor group E2 (GTE2)	GTE2	Global transcription factor group E (BDF1-FSH-RING3 homologs)	Global transcription factor group E (BDF1-FSH-RING3 homologs)	+	-	-	-
AT1G73150.1	global transcription factor group E3 Bromodomain and extra terminal domain family protein. Binds to acetyl-histone H3. Binding is reduced when GTE3 is SUMOylated by SIZ1. global transcription factor group E3 (GTE3)	GTE3	Global transcription factor group E (BDF1-FSH-RING3 homologs)	Global transcription factor group E (BDF1-FSH-RING3 homologs)	+	-	-	-
AT1G06230.1	global transcription factor group E4 This gene is predicted to encode a bromodomain-containing protein. Plant lines expressing RNAi constructs targeted against GTE4 show some resistance to agrobacterium-mediated root transformation. global transcription factor group E4 (GTE4)	GTE4	Global transcription factor group E (BDF1-FSH-RING3 homologs)	Global transcription factor group E (BDF1-FSH-RING3 homologs)	+	+	-	+
AT1G17790.1	DNA-binding bromodomain-containing protein DNA-binding bromodomain-containing protein	GTE5	Global transcription factor group E (BDF1-FSH-RING3 homologs)	Global transcription factor group E (BDF1-FSH-RING3 homologs)	+	-	+	-
AT5G14270.1	bromodomain and extraterminal domain protein 9 bromodomain and extraterminal domain protein 9 (BET9)	GTE9	Global transcription factor group E (BDF1-FSH-RING3 homologs)	Global transcription factor group E (BDF1-FSH-RING3 homologs)	+	-	-	-
AT3G12980.1	histone acetyltransferase of the CBP family 5 Encodes an enzyme with histone acetyltransferase activity that can use both H3 and H4 histones as substrates. No single prior lysine acetylation is sufficient to block HAC5 acetylation of the H3 or H4 peptides, suggesting that HAC5 can acetylate any of several lysines present in the peptides. Di-acetylation of both lysines 9 and 14 on the H3 peptide s…	HAC5		Histone acetyltransferases (CBP family)	+	-	-	-
AT1G32750.1	HAC13 protein (HAC13) This gene is predicted to encode a histone acetyltransferase. Five lines with RNAi constructs directed against HAF1 grow normally and can produce root calli, but have defects in agrobacterium-mediated transformation. HAF01	HAF1		Histone acetyltransferases (TafII-250 family)	+	-	-	-
AT3G54610.1	histone acetyltransferase of the GNAT family 1 Encodes a histone acetyltransferase that is plays a role in the determination of the embryonic root-shoot axis. It is also required to regulate the floral meristem activity by modulating the extent of expression of WUS and AG. In other eukaryotes, this protein is recruited to specific promoters by DNA binding transcription factors and is thought to p…	HAG1		Histone acetyltransferases (GNAT/MYST superfamily)	+	+	+	-
AT5G56740.1	histone acetyltransferase of the GNAT family 2 Encodes an enzyme with histone acetyltransferase activity. Histone H4 is the primary substrate for the enzyme. Prior acetylation of lysine 12 of histone H4 reduces radioactive acetylation by HAG2. HAG2 acetylates histone H4 lysine 12. histone acetyltransferase of the GNAT family 2 (HAG2)	HAG2		Histone acetyltransferases (GNAT/MYST superfamily)	-	+	-	+
AT1G08970.4	nuclear factor Y, subunit C9 heme activated protein (HAP5c) "nuclear factor Y, subunit C9" (NF-YC9)	HAP5C	NF-YC	CCAAT box binding factor family, HAP5	-	+	-	-
AT3G19510.1	Homeodomain-like protein with RING/FYVE/PHD-type zinc finger domain Encodes a member of the PHD-finger homeodomain protein family. The HAT3.1 homeodomain is highly divergent in sequence even at positions that are almost invariable among homeodomains. HAT3.1 shows a preference for the sequence T(A/G)(A/C)ACCA, different from those bound by other homeodomains. HAT3.1	HAT 3.1	HB	HB,Homeobox transcription factor family	+	-	+	-
AT3G18520.1	histone deacetylase 15 Encodes a protein with similarity to histone deacetylases. Plants expressing RNAi directed against this gene show a moderate resistance to agrobacterium-mediated root transformation. histone deacetylase 15 (HDA15)	HDA15		Histone deacetylases (RPD3/HDA1 superfamily)	-	+	-	+
AT4G38130.1	histone deacetylase 1 Encodes a histone deacetylase that enhances AtERF7-mediated transcriptional repression. Binds SIM3 and ERF7. Expressed in the nucleus in most tissues examined and throughout the life of the plant. Involved in jasmonic acid and ethylene dependent pathogen resistance. The sequence in GenBank has 17 AG dinucleotide repeats missing, which is also missing in Ler shotgun sequence …	HDA19		Histone deacetylases (RPD3/HDA1 superfamily)	-	+	-	+
AT4G38130.2	histone deacetylase 1 Encodes a histone deacetylase that enhances AtERF7-mediated transcriptional repression. Binds SIM3 and ERF7. Expressed in the nucleus in most tissues examined and throughout the life of the plant. Involved in jasmonic acid and ethylene dependent pathogen resistance. The sequence in GenBank has 17 AG dinucleotide repeats missing, which is also missing in Ler shotgun sequence …	HDA19		Histone deacetylases (RPD3/HDA1 superfamily)	+	-	-	-
AT5G61060.1	histone deacetylase 5 Encodes a member of the histone deacetylase family. histone deacetylase 5 (HDA05)	HDA5		Histone deacetylases (RPD3/HDA1 superfamily)	+	+	+	-
AT5G63110.1	histone deacetylase 6 RPD3-like histone deacetylase. HDA6 mutations specifically increase the expression of auxin-responsive transgenes, suggesting a role in transgene silencing. histone deacetylase 6 (HDA6)	HDA6		Histone deacetylases (RPD3/HDA1 superfamily)	+	+	+	-
AT3G44750.2	histone deacetylase 3 Encodes a histone deacetylase. Controls the development of adaxial/abaxial leaf polarity. Two lines with RNAi-directed against this gene show reduced Agrobacterium-mediated DNA transformation of the roots. histone deacetylase 3 (HDA3)	HDT1	C2H2	Histone deacetylases (HD2 family)	-	+	-	+
AT3G44750.1	histone deacetylase 3 Encodes a histone deacetylase. Controls the development of adaxial/abaxial leaf polarity. Two lines with RNAi-directed against this gene show reduced Agrobacterium-mediated DNA transformation of the roots. histone deacetylase 3 (HDA3)	HDT1	C2H2	Histone deacetylases (HD2 family)	+	-	+	-
AT5G22650.1	histone deacetylase 2B Encodes a member of a plant-specific class of histone deacetylases. Controls the development of adaxial/abaxial leaf polarity. Its mRNA is widely expressed in stems, leaves, flowers and young siliques. Plant lines expressing RNAi constructs directed against this gene showed a marked reduction in agrobacterium-mediated root transformation. histone deacetylase 2B (HD2B)	HDT2		Histone deacetylases (HD2 family)	-	-	-	+
AT5G22650.2	histone deacetylase 2B Encodes a member of a plant-specific class of histone deacetylases. Controls the development of adaxial/abaxial leaf polarity. Its mRNA is widely expressed in stems, leaves, flowers and young siliques. Plant lines expressing RNAi constructs directed against this gene showed a marked reduction in agrobacterium-mediated root transformation. histone deacetylase 2B (HD2B)	HDT2		Histone deacetylases (HD2 family)	+	+	+	-
AT5G03740.1	histone deacetylase 2C HD2-type histone deacetylase HDAC. Involved in the ABA and stress responses. Mediates transcriptional repression histone deacetylase 2C (HD2C)	HDT3	C2H2	Histone deacetylases (HD2 family)	-	+	-	+
AT1G07660.1	Histone superfamily protein Histone superfamily protein	HFO8		Histone H4	-	+	-	+
AT1G06760.1	winged-helix DNA-binding transcription factor family protein winged-helix DNA-binding transcription factor family protein	HON1		Histone H1	+	+	-	+
AT2G30620.2	winged-helix DNA-binding transcription factor family protein winged-helix DNA-binding transcription factor family protein	HON2		Histone H1	+	+	-	+
AT3G18035.1	winged-helix DNA-binding transcription factor family protein A linker histone like protein HON4	HON4		Histone H1	-	+	-	+
AT1G48620.1	high mobility group A5 This gene is predicted to encodes a histone H1/H5 family member. A plant line expressing an RNAi construct targeted against HON5 shows a reduced level of agrobacterium-mediated root transformation. high mobility group A5 (HON5)	HON5		Histone H1	+	+	+	-
AT5G54640.1	Histone superfamily protein Isolated from T-DNA insertion line, the rat5 mutant is deficient in T-DNA integration. Encodes histone2A protein. RESISTANT TO AGROBACTERIUM TRANSFORMATION 5 (RAT5)	HTA1		Histone H2A	-	+	-	+
AT1G51060.1	histone H2A 10 Encodes HTA10, a histone H2A protein. histone H2A 10 (HTA10)	HTA10		Histone H2A	+	-	-	-
AT3G20670.1	histone H2A 13 Encodes HTA13, a histone H2A protein. histone H2A 13 (HTA13)	HTA13		Histone H2A	-	+	-	+
AT1G08880.1	Histone superfamily protein Encodes HTA5, a histone H2A protein. H2AX is a meiosis-specific isoform of histone H2A. Upon DSB formation, rapid accumulation of phosphorylated H2AX (&#947	HTA5		Histone H2A	+	+	+	+
AT5G59870.1	histone H2A 6 Encodes HTA6, a histone H2A protein. histone H2A 6 (HTA6)	HTA6		Histone H2A	+	+	+	+
AT5G27670.1	histone H2A 7 Encodes HTA7, a histone H2A protein. histone H2A 7 (HTA7)	HTA7		Histone H2A	-	+	-	+
AT2G38810.1	histone H2A 8 Encodes HTA8, a histone H2A protein. histone H2A 8 (HTA8)	HTA8		Histone H2A	-	-	-	+
AT1G52740.1	histone H2A protein 9 Encodes HTA9, a histone H2A protein. histone H2A protein 9 (HTA9)	HTA9		Histone H2A	-	+	-	+
AT5G22880.1	histone B2 Encodes a histone 2B (H2B) protein. This protein can be ubiquitinated in planta, and this modification depends on the HUB1 and HUB2 E3 ubiquitin ligases. histone B2 (HTB2)	HTB2		Histone H2B	-	-	-	+
AT5G59910.1	Histone superfamily protein HTB4	HTB4		Histone H2B	-	+	-	-
AT2G37470.1	Histone superfamily protein Histone superfamily protein	HTB5		Histone H2B	-	+	-	+
AT3G45980.1	Histone superfamily protein Encodes a histone 2B (H2B) protein. This protein can be ubiquitinated in planta, and this modification depends on the HUB1 and HUB2 E3 ubiquitin ligases as well as the UBC1 and UBC2 E2 ubiquitin conjugating enzymes. Lysine 146 appears to be the site of the ubiquitin addition. HTB9	HTB9		Histone H2B	-	-	-	+
AT1G01370.1	Histone superfamily protein Encodes a centromere-identifying protein histone H3 variant. Localized at centromeres in both mitotic and meiotic cells. HTR12	HTR12		Histone H3	-	+	-	-
AT1G09200.1	Histone superfamily protein Histone superfamily protein	HTR2		Histone H3	-	+	-	+
AT4G40030.1	Histone superfamily protein Histone superfamily protein	HTR4		Histone H3	-	-	-	+
AT5G23150.1	Tudor/PWWP/MBT domain-containing protein Putative transcription factor. Member of the floral homeotic AGAMOUS pathway.Mutations in HUA enhance the phenotype of mild ag-4 allele. Single hua mutants are early flowering and have reduced levels of FLC mRNA. Other MADS box flowering time genes such as FLM and MAF2 also appear to be regulated by HUA2. HUA2 normally activates FLC expression and enhances…	HUA2	PWWP domain protein	PWWP domain protein	+	-	-	-
AT5G11060.1	KNOTTED1-like homeobox gene 4 A member of Class II KN1-like homeodomain transcription factors (together with KNAT3 and KNAT5), with greatest homology to the maize knox1 homeobox protein. Expression regulated by light. Detected in all tissues examined, but most prominent in leaves and young siliques. Transient expression of GFP translational fusion protein suggests bipartite localization in nucleu…	KNAT4	TALE	HB,Homeobox transcription factor family	+	-	-	-
AT4G32551.1	LisH dimerisation motif	LUG	LUG	LUG	+	+	-	-
AT1G15340.1	methyl-CPG-binding domain 10 Protein containing methyl-CpG-binding domain.Has sequence similarity to human MBD proteins. methyl-CPG-binding domain 10 (MBD10)	MBD10		Methyl binding domain proteins	+	+	-	+
AT3G15790.1	methyl-CPG-binding domain 11 Protein containing methyl-CpG-binding domain.Has sequence similarity to human MBD proteins. methyl-CPG-binding domain 11 (MBD11)	MBD11		Methyl binding domain proteins	+	+	-	+
AT5G35330.1	methyl-CPG-binding domain protein 02 Protein containing methyl-CpG-binding domain.Has sequence similarity to human MBD proteins. methyl-CPG-binding domain protein 02 (MBD02)	MBD2		Methyl binding domain proteins	-	-	+	-
AT3G63030.1	methyl-CPG-binding domain 4 Protein containing methyl-CpG-binding domain.Has sequence similarity to human MBD proteins. methyl-CPG-binding domain 4 (MBD4)	MBD4		Methyl binding domain proteins	-	+	-	-
AT3G46580.1	methyl-CPG-binding domain protein 5 Protein containing a putative methyl-CpG-binding domain.Has sequence similarity to human MBD proteins. methyl-CPG-binding domain protein 5 (MBD5)	MBD5		Methyl binding domain proteins	-	-	+	-
AT3G01460.1	methyl-CPG-binding domain 9 Encodes a protein with a methyl-CpG-binding domain. Has sequence similarity to human MBD proteins. Involved in the modification of the FLC chromatin acetylation state to affect FLC expression. Mutants show an early flowering, and enhanced shoot branching phenotypes. methyl-CPG-binding domain 9 (MBD9)	MBD9		Methyl binding domain proteins	+	-	-	-
AT3G16000.1	MAR binding filament-like protein 1 encodes a DNA-binding protein that binds to plastid DNA non-specifically and is associated with nucleoids and thylakoid membranes. The expression of the gene is correlated with the development of thylakoid membranes. MAR binding filament-like protein 1 (MFP1)	MFP1	Orphan family (MAR binding filament-like protein)	Orphan family (MAR binding filament-like protein)	-	+	-	+
AT5G15020.2	SIN3-like 2 Encodes a homolog of the transcriptional repressor SIN3 (AT1G24190). SIN3-like 2 (SNL2)	mSin3	homolog of the transcriptional repressor SIN3	putative transcription regulator	+	+	-	-
AT1G48000.1	myb domain protein 112 Encodes a putative transcription factor (MYB112). myb domain protein 112 (MYB112)	MYB112	MYB	MYB domain transcription factor family	-	-	-	+
AT4G26110.2	nucleosome assembly protein1	NFA1		Nucleosome/chromatin assembly factor group A (NAP1 homologs)	+	+	+	+
AT2G19480.3	nucleosome assembly protein 1	NFA2		Nucleosome/chromatin assembly factor group A (NAP1 homologs)	+	+	+	+
AT5G56950.1	nucleosome assembly protein 1	NFA3		Nucleosome/chromatin assembly factor group A (NAP1 homologs)	-	+	-	+
AT1G74560.1	NAP1-related protein 1 Double nrp1-1 nrp2-1 mutants show arrest of cell cycle progression at G2/M and disordered cellular organization occurred in root tips. Localize in the nucleus and can form homomeric and heteromeric protein complexes with NRP2. Bind histones Histone2A and Histone2B and associate with chromatin in vivo. NAP1-related protein 1 (NRP1)	NFA6		Nucleosome/chromatin assembly factor group A (NAP1 homologs)	-	+	-	+
AT5G58230.1	Transducin/WD40 repeat-like superfamily protein Encodes a WD-40 repeat containing protein that functions in chromatin assembly as part of the CAF1 and FIE complex. Mutants exhibit parthenogenetic development that includes proliferation of unfertilized endosperm and embryos. In heterozygous plants 50% of embryos abort. Of the aborted embryos the early aborted class are homozygous and the later abo…	NFC1		Nucleosome/chromatin assembly factor group C (RBP4/7 homolog)	-	+	-	+
AT2G16780.1	Transducin family protein / WD-40 repeat family protein Encodes a WD-40 repeat protein similar to yeast MSI1. MULTICOPY SUPPRESSOR OF IRA1 2 (MSI2)	NFC2		Nucleosome/chromatin assembly factor group C (RBP4/7 homolog)	-	+	-	+
AT4G35050.1	Transducin family protein / WD-40 repeat family protein Encodes a WD-40 repeat protein similar to yeast MSI1. The predicted protein has a DWD motif. It can bind to DDB1a in Y2H assays, and DDB1b in co-IP assays, and may be involved in the formation of a CUL4-based E3 ubiquitin ligase MULTICOPY SUPPRESSOR OF IRA1 3 (MSI3)	NFC3		Nucleosome/chromatin assembly factor group C (RBP4/7 homolog)	-	+	-	+
AT2G19520.1	Transducin family protein / WD-40 repeat family protein Controls flowering. FVE	NFC4		Nucleosome/chromatin assembly factor group C (RBP4/7 homolog)	+	+	+	+
AT4G29730.1	nucleosome/chromatin assembly factor group C5 cell cycle-related repressor genes encoding WD-repeat proteins. nucleosome/chromatin assembly factor group C5 (NFC5)	NFC5		Nucleosome/chromatin assembly factor group C (RBP4/7 homolog)	-	-	-	+
AT3G51880.1	high mobility group B1 Encodes a protein belonging to the subgroup of HMGB (high mobility group B) proteins that have a distinctive DNA-binding motif, the HMG-box domain. The motif confers non-sequence specific interaction with linear DNA and structure-specific binding to distorted DNA sites. The HMGB proteins are involved in the assembly of nucleoprotein complexes. Can be phosphorylated by CK2al…	NFD1		Nucleosome/chromatin assembly factor group D (HMG homologs), High Mobility Group (HMG)	+	-	+	-
AT3G13350.1	HMG (high mobility group) box protein with ARID/BRIGHT DNA-binding domain HMG (high mobility group) box protein with ARID/BRIGHT DNA-binding domain	NFD10		Nucleosome/chromatin assembly factor group D (HMG homologs), ARID (BRIGHT), High Mobility Group (HMG), AT-rich interaction domain containing transcription factor family	+	-	-	-
AT5G23405.2	HMG-box (high mobility group) DNA-binding family protein HMG-box (high mobility group) DNA-binding family protein	NFD12		Nucleosome/chromatin assembly factor group D (HMG homologs), High Mobility Group (HMG)	+	-	-	-
AT1G20693.2	high mobility group B2 Encodes a protein belonging to the subgroup of HMGB (high mobility group B) proteins that have a distinctive DNA-binding motif, the HMG-box domain. The motif confers non-sequence specific interaction with linear DNA and structure-specific binding to distorted DNA sites. The HMGB proteins are involved in the assembly of nucleoprotein complexes. Can be phosphorylated by CK2al…	NFD2		Nucleosome/chromatin assembly factor group D (HMG homologs), High Mobility Group (HMG)	-	+	-	-
AT1G20696.1	high mobility group B3 Encodes a protein belonging to the subgroup of HMGB (high mobility group B) proteins that have a distinctive DNA-binding motif, the HMG-box domain. The motif confers non-sequence specific interaction with linear DNA and structure-specific binding to distorted DNA sites. The HMGB proteins are involved in the assembly of nucleoprotein complexes. Can be phosphorylated by CK2al…	NFD3		Nucleosome/chromatin assembly factor group D (HMG homologs), High Mobility Group (HMG)	+	-	+	-
AT1G20696.3	high mobility group B3 Encodes a protein belonging to the subgroup of HMGB (high mobility group B) proteins that have a distinctive DNA-binding motif, the HMG-box domain. The motif confers non-sequence specific interaction with linear DNA and structure-specific binding to distorted DNA sites. The HMGB proteins are involved in the assembly of nucleoprotein complexes. Can be phosphorylated by CK2al…	NFD3		Nucleosome/chromatin assembly factor group D (HMG homologs), High Mobility Group (HMG)	-	+	-	-
AT2G17560.1	high mobility group B4 Encodes a protein belonging to the subgroup of HMGB (high mobility group B) proteins that have a distinctive DNA-binding motif, the HMG-box domain. The motif confers non-sequence specific interaction with linear DNA and structure-specific binding to distorted DNA sites. The HMGB proteins are involved in the assembly of nucleoprotein complexes. Can be phosphorylated by CK2al…	NFD4		Nucleosome/chromatin assembly factor group D (HMG homologs), High Mobility Group (HMG)	+	-	+	-
AT2G17560.3	high mobility group B4 Encodes a protein belonging to the subgroup of HMGB (high mobility group B) proteins that have a distinctive DNA-binding motif, the HMG-box domain. The motif confers non-sequence specific interaction with linear DNA and structure-specific binding to distorted DNA sites. The HMGB proteins are involved in the assembly of nucleoprotein complexes. Can be phosphorylated by CK2al…	NFD4		Nucleosome/chromatin assembly factor group D (HMG homologs), High Mobility Group (HMG)	-	+	-	-
AT4G35570.1	high mobility group B5 Encodes a protein belonging to the subgroup of HMGB (high mobility group B) proteins that have a distinctive DNA-binding motif, the HMG-box domain. The motif confers non-sequence specific interaction with linear DNA and structure-specific binding to distorted DNA sites. The HMGB proteins are involved in the assembly of nucleoprotein complexes. Cannot be phosphorylated by CK…	NFD5		Nucleosome/chromatin assembly factor group D (HMG homologs), High Mobility Group (HMG)	-	+	-	+
AT4G23800.2	HMG (high mobility group) box protein HMG (high mobility group) box protein	NFD6		Nucleosome/chromatin assembly factor group D (HMG homologs), High Mobility Group (HMG)	+	+	-	-
AT5G23420.1	high-mobility group box 6 Encodes HMGB6, a protein belonging to the subgroup of HMGB (high mobility group B) proteins. Localized in the nucleus. Binds to supercoiled DNA in vitro. HMGB6 is phosphorylated by protein kinase CK2alpha within its acidic C-terminal domain. high-mobility group box 6 (HMGB6)	NFD7		Nucleosome/chromatin assembly factor group D (HMG homologs), High Mobility Group (HMG)	+	+	-	-
AT3G28730.1	high mobility group encodes a component of the FAcilitates Chromatin Transcription (FACT) complex, SSRP1. Along with STP16 binds to the promoter of FLC. high mobility group (HMG)	NFD8		Nucleosome/chromatin assembly factor group D (HMG homologs), High Mobility Group (HMG)	+	+	+	+
AT1G14410.1	ssDNA-binding transcriptional regulator Encodes a homolog of the potato p24 protein. Binds single strand telomeric repeats. Negatively regulates telomerase activity and telomere length. WHIRLY 1 (WHY1)	p24	Whirly	Putative DNA-binding protein	-	+	-	+
AT1G54240.1	winged-helix DNA-binding transcription factor family protein winged-helix DNA-binding transcription factor family protein	PcMYB1	MYB	MYB domain transcription factor family	-	-	+	-
AT3G52170.1	DNA binding DNA binding	PD2	DNA binding	putative DNA-binding protein	-	+	-	-
AT4G04890.1	protodermal factor 2 Encodes a homeodomain protein that is expressed in the LI layer of the vegetative, floral and inflorescence meristems. Binds to the L1 box promoter element which is required in some proteins for L1 specific expression. protodermal factor 2 (PDF2)	PDF 2	HB	HB,Homeobox transcription factor family	+	-	-	-
AT2G31370.5	Basic-leucine zipper (bZIP) transcription factor family protein Basic-leucine zipper (bZIP) transcription factor family protein	PosF21	bZIP	bZIP transcription factor family	-	-	+	-
AT2G31370.3	Basic-leucine zipper (bZIP) transcription factor family protein Basic-leucine zipper (bZIP) transcription factor family protein	PosF21	bZIP	bZIP transcription factor family	+	-	-	-
AT3G12280.2	retinoblastoma-related 1 Encodes a retinoblastoma homologue RETINOBLASTOMA-RELATED protein (RBR or RBR1). RBR controls nuclear proliferation in the female gametophyte. Also required for correct differentiation of male gametophytic cell types. Regulates stem cell maintenance in Arabidopsis roots. Involved in the determination of cell cycle arrest in G1 phase after sucrose starvation. RBR1 is also …	RBL1	transcription factor binding	Orphan family (Retinoblastoma)	+	-	+	-
AT5G09920.1	RNA polymerase II, Rpb4, core protein Non-catalytic subunit specific to DNA-dependent RNA polymerase II	RPB15.9	NRPB4	General Transcription	-	+	-	+
AT4G10480.2	Nascent polypeptide-associated complex (NAC), alpha subunit family protein Nascent polypeptide-associated complex (NAC), alpha subunit family protein	S49326	NAC	NAC domain transcription factor family	-	-	-	+
AT4G10480.1	Nascent polypeptide-associated complex (NAC), alpha subunit family protein Nascent polypeptide-associated complex (NAC), alpha subunit family protein	S49326	NAC	NAC domain transcription factor family	+	+	-	-
AT4G02020.1	SET domain-containing protein Encodes a polycomb group protein. Forms part of a large protein complex that can include VRN2 (VERNALIZATION 2), VIN3 (VERNALIZATION INSENSITIVE 3) and polycomb group proteins FERTILIZATION INDEPENDENT ENDOSPERM (FIE) and CURLY LEAF (CLF). The complex has a role in establishing FLC (FLOWERING LOCUS C) repression during vernalization. Performs a partially redundant ro…	SDG10		Polycomb Group (PcG) Protein FIE, SET domain proteins	-	+	-	-
AT1G04050.1	homolog of SU(var)3-9 1 Encodes SUVR1, one of the four closely related Arabidopsis SUVR proteins that belong to the SU(VAR)3-9 subgroup of SET-domain proteins. Proteins containing the evolutionarily conserved SET domain are involved in regulation of eukaryotic gene expression and chromatin structure through their histone lysine methyltransferase (HMTase) activity. SUVR1, SUVR2 and SUVR4 proteins …	SDG13	SET-domain transcriptional regulator family	SET-domain transcriptional regulator family	+	-	-	-
AT4G27910.1	SET domain protein 16 SET domain protein 16 (SDG16)	SDG16	SET-domain transcriptional regulator family	SET-domain transcriptional regulator family	+	-	-	-
AT5G43990.5	SET-domain containing protein lysine methyltransferase family protein Encodes SUVR2, one of the four closely related Arabidopsis SUVR proteins that belong to the SU(VAR)3-9 subgroup of SET-domain proteins. Proteins containing the evolutionarily conserved SET domain are involved in regulation of eukaryotic gene expression and chromatin structure through their histone lysine methyltransferase (HMTa…	SDG18	SET-domain transcriptional regulator family	SET-domain transcriptional regulator family	-	+	-	-
AT1G76710.1	SET domain group 26 ASH1-RELATED PROTEIN 1 (ASHH1)	SDG26	SET-domain transcriptional regulator family	SET-domain transcriptional regulator family	+	+	-	-
AT3G04380.1	SET-domain containing protein lysine methyltransferase family protein Encodes SUVR4, a nucleolar histone methyltransferase with preference for monomethylated H3K9. One of the four closely related Arabidopsis SUVR proteins that belong to the SU(VAR)3-9 subgroup of SET-domain proteins. Proteins containing the evolutionarily conserved SET domain are involved in regulation of eukaryotic gene expressi…	SDG31	SET-domain transcriptional regulator family	SET-domain transcriptional regulator family	-	+	-	-
AT5G51300.1	splicing factor-related splicing factor-related	SF1	splicing factor homolog	putative transcription regulator	+	+	+	-
AT5G13780.1	Acyl-CoA N-acyltransferases (NAT) superfamily protein Acyl-CoA N-acyltransferases (NAT) superfamily protein	SGB1		Silencing Group B (ARD1 homologs)	-	+	-	+
AT3G26060.1	Thioredoxin superfamily protein encodes periredoxin Q which decomposes peroxides and plays a role in the protection of the photosynthetic apparatus ATPRX Q	SGF1		Silencing Group F (DOT homologs)	-	+	-	+
AT5G15030.1	Paired amphipathic helix (PAH2) superfamily protein Paired amphipathic helix (PAH2) superfamily protein	SIN3A	Paired amphipathic helix (PAH2) superfamily protein	putative transcription regulator	+	-	-	-
AT2G33810.1	squamosa promoter binding protein-like 3 Encodes a member of the SPL (squamosa-promoter binding protein-like)gene family, a novel gene family encoding DNA binding proteins and putative transcription factors. Contains the SBP-box, which encodes the SBP-domain, required and sufficient for interaction with DNA. It binds DNA, may directly regulate AP1, and is involved in regulation of flowering and v…	SPL3	SBP	SBP,Squamosa promoter binding protein family	+	-	-	-
AT1G53160.2	squamosa promoter binding protein-like 4 Encodes a member of the SPL (squamosa-promoter binding protein-like)gene family, a novel gene family encoding DNA binding proteins and putative transcription factors. Contains the SBP-box, which encodes the SBP-domain, required and sufficient for interaction with DNA. It is involved in regulation of flowering and vegetative phase change. Its temporal expre…	SPL4	SBP	SBP,Squamosa promoter binding protein family	+	-	+	-
AT3G15270.1	squamosa promoter binding protein-like 5 Encodes a member of the SPL (squamosa-promoter binding protein-like)gene family, a novel gene family encoding DNA binding proteins and putative transcription factors. Contains the SBP-box, which encodes the SBP-domain, required and sufficient for interaction with DNA. It is involved in regulation of flowering and vegetative phase change. Its temporal expre…	SPL5	SBP	SBP,Squamosa promoter binding protein family	-	+	-	-
AT1G02065.2	squamosa promoter binding protein-like 8 Encodes an SBP-box gene, a member of the SPL gene family. Mutants are affected in micro- and megasporogenesis, trichome formation on sepals, and stamen filament elongation. squamosa promoter binding protein-like 8 (SPL8)	SPL8	SBP	SBP,Squamosa promoter binding protein family	-	+	-	-
AT1G02065.1	squamosa promoter binding protein-like 8 Encodes an SBP-box gene, a member of the SPL gene family. Mutants are affected in micro- and megasporogenesis, trichome formation on sepals, and stamen filament elongation. squamosa promoter binding protein-like 8 (SPL8)	SPL8	SBP	SBP,Squamosa promoter binding protein family	+	-	-	-
AT2G42200.1	squamosa promoter binding protein-like 9 Encodes a putative transcriptional regulator that is involved in the vegetative to reproductive phase transition. Expression is regulated by MIR156b. SPL activity nonautonomously inhibits initiation of new leaves at the shoot apical meristem. squamosa promoter binding protein-like 9 (SPL9)	SPL9	SBP	SBP,Squamosa promoter binding protein family	+	-	-	-
AT1G01160.1	GRF1-interacting factor 2 Arabidopsis thaliana GRF1-interacting factor 2 (GIF2) mRNA GRF1-interacting factor 2 (GIF2)	SYT2	transcription coactivator activity	General Transcription	-	+	-	+
AT1G53230.1	TEOSINTE BRANCHED 1, cycloidea and PCF transcription factor 3 Encodes a member of a recently identified plant transcription factor family that includes Teosinte branched 1, Cycloidea 1, and proliferating cell nuclear antigen (PCNA) factors, PCF1 and 2. Regulated by miR319. Involved in heterchronic regulation of leaf differentiation. "TEOSINTE BRANCHED 1, cycloidea and PCF transcription factor 3" …	TCP3	TCP	TCP transcription factor family	-	+	-	-
AT4G16845.2	VEFS-Box of polycomb protein The VERNALIZATION2 (VRN2) gene mediates vernalization and encodes a nuclear-localized zinc finger protein with similarity to Polycomb group (PcG) proteins of plants and animals. In wild-type Arabidopsis, vernalization results in the stable reduction of the levels of the floral repressor FLC. In vrn2 mutants, FLC expression is downregulated normally in response to vern…	VEF1		Polycomb Group (PcG) Protein EML,VEF Family (VRN2, EMB2, FIS2),C2H2 zinc finger family	+	-	-	-
AT5G61150.1	leo1-like family protein Encodes highly hydrophilic protein involved in positively regulating FLC expression. Mutants are early flowering and show a loss of FLC expression in the absence of cold. VERNALIZATION INDEPENDENCE 4 (VIP4)	VIP 4	highly hydrophilic protein involved in positively regulating FLC expression	putative transcription regulator	+	-	+	-
AT3G18990.1	AP2/B3-like transcriptional factor family protein Required for vernalization. Essential for the complete repression of FLC in vernalized plants. Required for the methylation of histone H3 REDUCED VERNALIZATION RESPONSE 1 (VRN1)	VRN 1	B3	B3 transcription factor family	-	+	-	+
AT4G30930.1	Ribosomal protein L21 Encodes a ribosomal RPL21M protein that is localized to the mitochondrion and is involved in karyogamy during female gametophyte development and fertilization. Mutants display defects in both male and female gametophyte development (i.e.collapsed pollen and female gametophytes with unfused central cells). NUCLEAR FUSION DEFECTIVE 1 (NFD1)	WRKY32	WRKY	WRKY domain transcription factor family	+	-	-	-
AT2G04880.2	zinc-dependent activator protein-1 Encodes WRKY1, a member of the WRKY transcription factors in plants involved in disease resistance, abiotic stress, senescence as well as in some developmental processes. WRKY1 is involved in the salicylic acid signaling pathway. The crystal structure of the WRKY1 C-terminal domain revealed a zinc-binding site and identified the DNA-binding residues of WRKY1. zi…	ZAP1	WRKY	WRKY domain transcription factor family	+	+	+	-
AT1G14440.1	homeobox protein 31 homeobox protein 31 (HB31)	HB31	ZF-HD	ZF-HD	+	+	-	-
AT1G75240.1	homeobox protein 33 homeobox protein 33 (HB33)	HB33	ZF-HD	ZF-HD	+	+	-	-
AT2G16485.1	nucleic acid binding		C3H	C3H	+	+	-	-
AT3G28920.1	homeobox protein 34 homeobox protein 34 (HB34)	HB34	ZF-HD	ZF-HD	+	+	-	-
AT5G15210.1	homeobox protein 30 Encodes ZFHD3, a member of the zinc finger homeodomain transcriptional factor family. homeobox protein 30 (HB30)	HB30	ZF-HD	ZF-HD	+	+	-	-
AT5G63420.1	RNA-metabolising metallo-beta-lactamase family protein embryo defective 2746 (emb2746)		Trihelix	Trihelix	+	+	-	-
AT5G65410.1	homeobox protein 25 Encodes ZFHD2, a member of the zinc finger homeodomain transcriptional factor family. homeobox protein 25 (HB25)		ZF-HD	ZF-HD	+	+	-	-
AT1G71260.1	WHIRLY 2 Encodes WHY2, a homolog of the potato p24 protein. It shares the conserved KGKAAL domain, a putative DNA-binding domain, with potato p24 and is localized to mitochondria and not the nucleus. WHY2 is a member of the Whirly family proteins present mainly in the plant kingdom performing various activities related to DNA metabolism. Crystal structure of Solanum tuberosum WHY2, a close homolo…		Whirly	Whirly	-	+	-	-
AT1G75340.2	Zinc finger C-x8-C-x5-C-x3-H type family protein Zinc finger C-x8-C-x5-C-x3-H type family protein		C3H	C3H	-	+	-	-
AT2G02740.2	ssDNA-binding transcriptional regulator Encodes a homolog of the potato p24 protein. It shares the conserved KGKAAL domain, a putative DNA-binding domain, with potato p24 and is localized to the plastid and not the nucleus. WHIRLY 3 (WHY3)		Whirly	Whirly	-	+	-	-
AT2G20280.1	Zinc finger C-x8-C-x5-C-x3-H type family protein Zinc finger C-x8-C-x5-C-x3-H type family protein		C3H	C3H	-	+	-	-
AT3G06250.1	FAR1-related sequence 7 FAR1-related sequence 7 (FRS7)		FAR1	FAR1	-	+	-	-
AT3G18380.3	sequence-specific DNA binding transcription factors		HB	HB	-	+	-	-
AT5G63260.1	Zinc finger C-x8-C-x5-C-x3-H type family protein Zinc finger C-x8-C-x5-C-x3-H type family protein		C3H	C3H	-	+	-	-
AT1G01350.1	Zinc finger (CCCH-type/C3HC4-type RING finger) family protein Zinc finger (CCCH-type/C3HC4-type RING finger) family protein		C3H	C3H	+	-	-	-
AT1G32730.1	unknown protein		SRS	SRS	+	-	-	-
AT1G69600.1	zinc finger homeodomain 1 Encodes ZFHD1, a member of the zinc finger homeodomain transcriptional factor family. Binds to the 62 bp promoter region of ERD1 (early responsive to dehydration stress 1). Expression of ZFHD1 is induced by drought, high salinity and abscisic acid. zinc finger homeodomain 1 (ZFHD1)		ZF-HD	ZF-HD	+	-	-	-
AT1G74250.1	DNAJ heat shock N-terminal domain-containing protein DNAJ heat shock N-terminal domain-containing protein		C2H2	C2H2	+	-	-	-
AT3G21810.1	Zinc finger C-x8-C-x5-C-x3-H type family protein Zinc finger C-x8-C-x5-C-x3-H type family protein		C3H	C3H	+	-	-	-
AT3G22170.1	far-red elongated hypocotyls 3 A component of the PHYA signaling network, mediates the FR-HIR response to far-red light in concert with FAR1. far-red elongated hypocotyls 3 (FHY3)		FAR1	FAR1	+	-	-	-
AT4G00238.1	DNA-binding storekeeper protein-related transcriptional regulator DNA-binding storekeeper protein-related transcriptional regulator		GeBP	GeBP	+	-	-	-
AT4G06634.2	zinc finger (C2H2 type) family protein zinc finger (C2H2 type) family protein		C2H2	C2H2	+	-	-	-
AT5G25470.1	AP2/B3-like transcriptional factor family protein AP2/B3-like transcriptional factor family protein		B3	B3	+	-	-	-

## Sheet: TF
Supplementary Table 5. Overview of identified transcription factors in proteomic and phosphoproteomic analyses of developing anther (phase I and II). "+" indicates that the protein was identified, "-" indicates that the protein was not identified.
AT_id	description	gene symbol	TF family	4-7 phosphoproteome	4-7 proteome	8-12 phosphoproteome	8-12 proteome
AT2G02470.2	alfin-like 6 AL6 encodes a member of the Alfin-Like family of nuclear-localized PhD domain containing homeodomain proteins. Binds to H3K4 di or trimethylated DNA. alfin-like 6 (AL6)		Alfin-like	-	+	-	-
AT3G11200.1	alfin-like 2 AL2 encodes a member of the Alfin-Like family of nuclear-localized PhD domain containing homeodomain proteins. Binds to H3K4 di or trimethylated DNA. alfin-like 2 (AL2)		Alfin-like	-	+	-	-
AT3G42790.1	alfin-like 3 AL3 encodes a member of the Alfin-Like family of nuclear-localized PhD domain containing homeodomain proteins. Binds to H3K4 di or trimethylated DNA. alfin-like 3 (AL3)		Alfin-like	-	+	-	+
AT5G05610.1	alfin-like 1 AL1 encodes a member of the Alfin-Like family of nuclear-localized PhD domain containing homeodomain proteins. Binds to H3K4 di or trimethylated DNA. alfin-like 1 (AL1)		Alfin-like	-	-	-	+
AT5G26210.1	alfin-like 4 AL4 encodes a member of the Alfin-Like family of nuclear-localized PhD domain containing homeodomain proteins. Binds to H3K4 di or trimethylated DNA. alfin-like 4 (AL4)		Alfin-like	-	+	-	+
AT1G04880.1	HMG (high mobility group) box protein with ARID/BRIGHT DNA-binding domain HMG (high mobility group) box protein with ARID/BRIGHT DNA-binding domain		ARID/BRIGHT	-	-	-	+
AT1G20910.1	ARID/BRIGHT DNA-binding domain-containing protein ARID/BRIGHT DNA-binding domain-containing protein		ARID/BRIGHT	-	+	-	-
AT4G22770.1	AT hook motif DNA-binding family protein AT hook motif DNA-binding family protein		ARID/BRIGHT	-	+	-	-
AT3G53310.1	AP2/B3-like transcriptional factor family protein AP2/B3-like transcriptional factor family protein		B3	-	+	-	-
AT1G43860.1	sequence-specific DNA binding transcription factors sequence-specific DNA binding transcription factors		C2H2	-	+	-	-
AT3G01030.1	C2H2 and C2HC zinc fingers superfamily protein C2H2 and C2HC zinc fingers superfamily protein		C2H2	-	-	-	+
AT4G25610.2	C2H2-like zinc finger protein C2H2-like zinc finger protein		C2H2	-	+	-	-
AT5G16470.1	zinc finger (C2H2 type) family protein zinc finger (C2H2 type) family protein		C2H2	-	+	-	+
AT5G22480.1	ZPR1 zinc-finger domain protein ZPR1 zinc-finger domain protein		C2H2	-	+	-	-
AT5G39550.1	Zinc finger (C3HC4-type RING finger) family protein Encodes the VIM3/ORTH1 protein that is similar to VIM1. This protein has an N-terminal PHD domain and two RING domains surrounding an SRA domain. The protein has been shown to bind to methylated cytosines of CG, CNG and CNN motifs via its SRA domain but has a preference for the former. This protein functions as an E3 ubiquitin ligase in vitro wi…		C2H2	-	+	-	-
AT1G04360.1	RING/U-box superfamily protein RING/U-box superfamily protein		C3H	-	-	-	+
AT1G75340.2	Zinc finger C-x8-C-x5-C-x3-H type family protein Zinc finger C-x8-C-x5-C-x3-H type family protein		C3H	-	+	-	-
AT2G20280.1	Zinc finger C-x8-C-x5-C-x3-H type family protein Zinc finger C-x8-C-x5-C-x3-H type family protein		C3H	-	+	-	-
AT2G32930.1	zinc finger nuclease 2 Encodes a zinc finger protein. zinc finger nuclease 2 (ZFN2)		C3H	-	-	-	+
AT3G12130.1	KH domain-containing protein / zinc finger (CCCH type) family protein KH domain-containing protein / zinc finger (CCCH type) family protein		C3H	-	+	-	+
AT5G16540.1	zinc finger nuclease 3 Encodes a zinc finger protein. zinc finger nuclease 3 (ZFN3)		C3H	-	-	-	+
AT5G16540.2	zinc finger nuclease 3 Encodes a zinc finger protein. zinc finger nuclease 3 (ZFN3)		C3H	-	-	-	+
AT5G16540.3	zinc finger nuclease 3 Encodes a zinc finger protein. zinc finger nuclease 3 (ZFN3)		C3H	-	-	-	+
AT5G63260.1	Zinc finger C-x8-C-x5-C-x3-H type family protein Zinc finger C-x8-C-x5-C-x3-H type family protein		C3H	-	+	-	-
AT2G25910.1	3'-5' exonuclease domain-containing protein / K homology domain-containing protein / KH domain-containing protein 3'-5' exonuclease domain-containing protein / K homology domain-containing protein / KH domain-containing protein		ELF3-like	-	+	-	-
AT3G06250.1	FAR1-related sequence 7 FAR1-related sequence 7 (FRS7)		FAR1	-	+	-	-
AT2G01060.1	myb-like HTH transcriptional regulator family protein myb-like HTH transcriptional regulator family protein		G2-like	-	+	-	+
AT2G43910.1	HARMLESS TO OZONE LAYER 1 HARMLESS TO OZONE LAYER 1 (HOL1)		HB	-	+	-	+
AT3G18380.3	sequence-specific DNA binding transcription factors		HB	-	+	-	-
AT4G17600.1	Chlorophyll A-B binding family protein Encodes Lil3:1 (light-harvesting-like) protein. Belongs to the Lhc super-gene family encodes the light-harvesting chlorophyll a/b-binding (LHC) proteins that constitute the antenna system of the photosynthetic apparatus. A generic LHC motif is present in Lil3:1. LIL3:1		HSF,Heat-shock transcription factor family	-	-	-	+
AT5G26630.1	MADS-box transcription factor family protein MADS-box transcription factor family protein		MADS box	-	-	-	+
AT1G09770.1	cell division cycle 5 Member of MYB3R- and R2R3- type MYB- encoding genes. Essential for plant innate immunity. Interacts with MOS4 and PRL1. cell division cycle 5 (CDC5)		MYB	-	+	-	+
AT5G03780.1	TRF-like 10 Encodes a protein whose sequence is similar to human telomere proteins. This belongs to TRFL family 2, which do not show DNA binding in vitro. TRF-like 10 (TRFL10)		MYB	-	+	-	-
AT5G06110.1	DnaJ domain		MYB	-	+	-	-
AT5G16880.3	Target of Myb protein 1 Target of Myb protein 1		MYB	-	-	-	+
AT1G17520.1	Homeodomain-like/winged-helix DNA-binding family protein Homeodomain-like/winged-helix DNA-binding family protein		MYB_related	-	+	-	-
AT1G58220.1	Homeodomain-like superfamily protein Homeodomain-like superfamily protein		MYB_related	-	+	-	-
AT5G41020.1	myb family transcription factor myb family transcription factor		MYB_related	-	-	-	+
AT5G45420.1	Duplicated homeodomain-like superfamily protein Duplicated homeodomain-like superfamily protein		MYB_related	-	+	-	+
AT3G10490.1	NAC domain containing protein 52 NAC domain containing protein 52 (NAC052)		NAC	-	+	-	-
AT2G27470.1	nuclear factor Y, subunit B11 "nuclear factor Y, subunit B11" (NF-YB11)		NF-YB	-	+	-	-
AT5G08190.2	nuclear factor Y, subunit B12 "nuclear factor Y, subunit B12" (NF-YB12)		NF-YB	-	+	-	-
AT5G47640.1	nuclear factor Y, subunit B2 "nuclear factor Y, subunit B2" (NF-YB2)		NF-YB	-	+	-	-
AT1G54830.2	nuclear factor Y, subunit C3 "nuclear factor Y, subunit C3" (NF-YC3)		NF-YC	-	-	-	+
AT1G56170.1	nuclear factor Y, subunit C2 Encodes a protein with similarity to a subunit of the CCAAT promoter motif binding complex of yeast.One of two members of this class (HAP5B) and expressed in vegetative and reproductive tissues "nuclear factor Y, subunit C2" (NF-YC2)		NF-YC	-	+	-	-
AT1G56170.2	nuclear factor Y, subunit C2 Encodes a protein with similarity to a subunit of the CCAAT promoter motif binding complex of yeast.One of two members of this class (HAP5B) and expressed in vegetative and reproductive tissues "nuclear factor Y, subunit C2" (NF-YC2)		NF-YC	-	+	-	-
AT1G20640.1	Plant regulator RWP-RK family protein Plant regulator RWP-RK family protein		Nin-like	-	-	-	+
AT1G20640.2	Plant regulator RWP-RK family protein Plant regulator RWP-RK family protein		Nin-like	-	-	-	+
AT1G64530.1	Plant regulator RWP-RK family protein Plant regulator RWP-RK family protein		Nin-like	-	-	-	+
AT1G76350.1	Plant regulator RWP-RK family protein Plant regulator RWP-RK family protein		Nin-like	-	-	-	+
AT2G17150.1	Plant regulator RWP-RK family protein Plant regulator RWP-RK family protein		Nin-like	-	-	-	+
AT4G35270.1	Plant regulator RWP-RK family protein Plant regulator RWP-RK family protein		Nin-like	-	-	-	+
AT5G18230.1	transcription regulator NOT2/NOT3/NOT5 family protein transcription regulator NOT2/NOT3/NOT5 family protein		NOT2/NOT3/NOT5 transcription regulator family protein	-	+	-	-
AT4G21010.1	Transcription initiation factor TFIIE, beta subunit Transcription initiation factor TFIIE, beta subunit		RNA polymerase II transcription factor activity	-	+	-	-
AT1G58100.2	TCP family transcription factor TCP family transcription factor		TCP	-	+	-	-
AT5G08330.1	TCP family transcription factor TCP family transcription factor		TCP	-	+	-	-
AT5G16070.1	TCP-1/cpn60 chaperonin family protein TCP-1/cpn60 chaperonin family protein		TCP	-	+	-	-
AT2G30410.1	tubulin folding cofactor A (KIESEL) mutant has embryo defect		TCP transcription factor family	-	+	-	+
AT3G20050.1	T-complex protein 1 alpha subunit Encodes a putative cytoplasmic chaperonin that is similar to mouse Tcp-1 (t complex polypeptide 1). T-complex protein 1 alpha subunit (TCP-1)		TCP transcription factor family	-	+	-	+
AT2G41630.1	transcription factor IIB Encodes the transcription factor TFIIB. transcription factor IIB (TFIIB)		TRANSCRIPTION FACTOR IIB	-	+	-	-
AT3G58680.1	multiprotein bridging factor 1B One of three genes in A. thaliana encoding multiprotein bridging factor 1, a highly conserved transcriptional coactivator. May serve as a bridging factor between a bZIP factor and TBP. Its expression is developmentally regulated. multiprotein bridging factor 1B (MBF1B)		transcriptional coactivator	-	+	-	-
AT4G10920.1	transcriptional coactivator p15 (PC4) family protein (KELP) Transcriptional co-activator. Forms homodimers or heterodimers with the kiwi protein. Both proteins are involved in gene activation during pathogen defense and plant development. KELP		Transcriptional co-activator	-	+	-	-
AT4G17050.1	ureidoglycine aminohydrolase Encodes a protein with ureidoglycine aminohydrolase activity. ureidoglycine aminohydrolase (UGLYAH)		Trihelix	-	+	-	-
AT4G18670.1	Leucine-rich repeat (LRR) family protein Leucine-rich repeat (LRR) family protein		Trihelix	-	-	-	+
AT5G05550.1	sequence-specific DNA binding transcription factors sequence-specific DNA binding transcription factors		Trihelix	-	+	-	-
AT1G71260.1	WHIRLY 2 Encodes WHY2, a homolog of the potato p24 protein. It shares the conserved KGKAAL domain, a putative DNA-binding domain, with potato p24 and is localized to mitochondria and not the nucleus. WHY2 is a member of the Whirly family proteins present mainly in the plant kingdom performing various activities related to DNA metabolism. Crystal structure of Solanum tuberosum WHY2, a close homolo…		Whirly	-	+	-	-
AT2G02740.2	ssDNA-binding transcriptional regulator Encodes a homolog of the potato p24 protein. It shares the conserved KGKAAL domain, a putative DNA-binding domain, with potato p24 and is localized to the plastid and not the nucleus. WHIRLY 3 (WHY3)		Whirly	-	+	-	-
AT1G75560.1	zinc knuckle (CCHC-type) family protein zinc knuckle (CCHC-type) family protein		Zn-finger(CCHC)	-	+	-	-
AT5G62000.4	auxin response factor 2 Encodes an auxin response factor. Mutants have many defects including enlarged rosette leaves, reduced fertility, later senescence, hypocotyl elongation defects, enlarged seeds and enlarged cotyledons. May not mediate auxin effects. Increase in seed size due to increased cell proliferation. auxin response factor 2 (ARF2)		ARF	-	-	+	-
AT2G17390.1	ankyrin repeat-containing 2B Highly homologous to AKR2A. Involved in chloroplast biogenesis. Double mutants of AKR2A and AKR2B have yellow leaves, significantly reduced chloroplast proteins, and no thylakoid membranes. ankyrin repeat-containing 2B (AKR2B)		AtSR Transcription Factor family	-	+	+	-
AT4G21160.1	Calcium-dependent ARF-type GTPase activating protein family ADP-ribosylation factor GTPase-activating protein containing zinc finger and C2 domains and a novel PI-3-P-binding protein region. Binds PI-3-P. Highest expression levels in flowering tissue, rosettes and roots. A member of ARF GAP domain (AGD), A thaliana has 15 members, grouped into four classes. ZAC		C2H2	-	-	+	-
AT3G19910.1	RING/U-box superfamily protein RING/U-box superfamily protein		C3H	-	-	+	-
AT3G46640.1	Homeodomain-like superfamily protein Encodes a myb family transcription factor with a single Myb DNA-binding domain (type SHAQKYF) that is unique to plants and is essential for circadian rhythms, specifically for transcriptional regulation within the circadian clock. LUX is required for normal rhythmic expression of multiple clock outputs in both constant light and darkness. It is coregulated wit…		G2-like	-	-	+	-
AT1G49950.3	telomere repeat binding factor 1 Encodes a telomeric DNA binding protein. In vitro, an N-terminal Myb domain enables it to interact with double-stranded telomeric repeats. telomere repeat binding factor 1 (TRB1)		MYB_related	-	-	+	-
AT2G13570.1	nuclear factor Y, subunit B7 "nuclear factor Y, subunit B7" (NF-YB7)		NF-YB	-	-	+	-
AT2G38880.4	nuclear factor Y, subunit B1 Encodes a transcription factor from the nuclear factor Y (NF-Y) family, AtNF-YB1. Confers drought tolerance. "nuclear factor Y, subunit B1" (NF-YB1)		NF-YB	-	-	+	+
AT4G14540.1	nuclear factor Y, subunit B3 "nuclear factor Y, subunit B3" (NF-YB3)		NF-YB	-	-	+	-
AT1G63480.1	AT hook motif DNA-binding family protein AT hook motif DNA-binding family protein		ARID/BRIGHT	+	+	-	-
AT1G49480.1	related to vernalization1 1 related to vernalization1 1 (RTV1)		B3	+	+	-	-
AT5G25470.1	AP2/B3-like transcriptional factor family protein AP2/B3-like transcriptional factor family protein		B3	+	-	-	-
AT1G74250.1	DNAJ heat shock N-terminal domain-containing protein DNAJ heat shock N-terminal domain-containing protein		C2H2	+	-	-	-
AT2G02070.1	indeterminate(ID)-domain 5 indeterminate(ID)-domain 5 (IDD5)		C2H2	+	+	-	-
AT2G23740.1	nucleic acid binding		C2H2	+	-	-	-
AT4G06634.2	zinc finger (C2H2 type) family protein zinc finger (C2H2 type) family protein		C2H2	+	-	-	-
AT1G01350.1	Zinc finger (CCCH-type/C3HC4-type RING finger) family protein Zinc finger (CCCH-type/C3HC4-type RING finger) family protein		C3H	+	-	-	-
AT1G32360.1	Zinc finger (CCCH-type) family protein Zinc finger (CCCH-type) family protein		C3H	+	-	-	-
AT2G16485.1	nucleic acid binding		C3H	+	+	-	-
AT2G19810.1	CCCH-type zinc finger family protein CCCH-type zinc finger family protein		C3H	+	-	-	-
AT3G21810.1	Zinc finger C-x8-C-x5-C-x3-H type family protein Zinc finger C-x8-C-x5-C-x3-H type family protein		C3H	+	-	-	-
AT5G12850.1	CCCH-type zinc finger protein with ARM repeat domain CCCH-type zinc finger protein with ARM repeat domain		C3H	+	-	-	-
AT4G29000.1	Tesmin/TSO1-like CXC domain-containing protein Tesmin/TSO1-like CXC domain-containing protein		CPP	+	-	-	-
AT5G03415.2	Transcription factor DP Encodes a homolog of the animal DP protein. DP, in animals, forms a heterodimer with E2F and plays a central role in G1/S transition in the cell division cycle. DPB has been shown to interact with non phosphorylated E2Fc		E2F/DP	+	-	-	-
AT3G22170.1	far-red elongated hypocotyls 3 A component of the PHYA signaling network, mediates the FR-HIR response to far-red light in concert with FAR1. far-red elongated hypocotyls 3 (FHY3)		FAR1	+	-	-	-
AT2G01060.2	myb-like HTH transcriptional regulator family protein myb-like HTH transcriptional regulator family protein		G2-like	+	-	-	+
AT2G25650.1	DNA-binding storekeeper protein-related transcriptional regulator DNA-binding storekeeper protein-related transcriptional regulator		GeBP	+	+	-	-
AT4G00238.1	DNA-binding storekeeper protein-related transcriptional regulator DNA-binding storekeeper protein-related transcriptional regulator		GeBP	+	-	-	-
AT4G25210.1	DNA-binding storekeeper protein-related transcriptional regulator DNA-binding storekeeper protein-related transcriptional regulator		GeBP	+	+	-	+
AT1G28420.1	homeobox-1 homeobox-1 (HB-1)		HB	+	-	-	-
AT4G03250.1	Homeodomain-like superfamily protein Homeodomain-like superfamily protein		HB	+	-	-	-
AT4G21750.1	Homeobox-leucine zipper family protein / lipid-binding START domain-containing protein Encodes a homeobox protein similar to GL2. It is expressed in both the apical and basal daughter cells of the zygote as well as their progeny. Expression is detected starting the two-celled stage of embryo development and is later restricted to the outermost, epidermal cell layer from its inception. Its promote…		HB	+	-	-	-
AT5G44180.2	Homeodomain-like transcriptional regulator Homeodomain-like transcriptional regulator		HB-other	+	-	-	+
AT4G20400.1	JUMONJI 14 Encodes a histone H3K4 demethylase repressing floral transition. JUMONJI 14 (JMJ14)		JUMONJI Transcription Factor Family	+	-	-	-
AT1G31090.1	F-box family protein F-box family protein		MYB	+	-	-	-
AT3G11450.1	DnaJ domain		MYB	+	+	-	-
AT1G19000.1	Homeodomain-like superfamily protein Homeodomain-like superfamily protein		MYB_related	+	-	-	-
AT1G70000.1	myb-like transcription factor family protein myb-like transcription factor family protein		MYB_related	+	-	-	-
AT4G39160.1	Homeodomain-like superfamily protein Homeodomain-like superfamily protein		MYB_related	+	-	-	-
AT3G10480.2	NAC domain containing protein 50 NAC domain containing protein 50 (NAC050)		NAC	+	-	-	-
AT2G37060.1	nuclear factor Y, subunit B8 "nuclear factor Y, subunit B8" (NF-YB8)		NF-YB	+	-	-	-
AT2G38880.7	nuclear factor Y, subunit B1 Encodes a transcription factor from the nuclear factor Y (NF-Y) family, AtNF-YB1. Confers drought tolerance. "nuclear factor Y, subunit B1" (NF-YB1)		NF-YB	+	-	-	-
AT5G23090.3	nuclear factor Y, subunit B13 "nuclear factor Y, subunit B13" (NF-YB13)		NF-YB	+	-	-	-
AT5G19490.1	Histone superfamily protein Histone superfamily protein		NF-YC	+	-	-	-
AT4G14920.1	Acyl-CoA N-acyltransferase with RING/FYVE/PHD-type zinc finger protein Acyl-CoA N-acyltransferase with RING/FYVE/PHD-type zinc finger protein		PHD	+	-	-	-
AT5G09250.2	ssDNA-binding transcriptional regulator putative transcriptional co-activator (KIWI) mRNA, complete KIWI		putative transcriptional co-activator (KIWI)	+	+	-	-
AT4G12610.1	transcription activators		RNA polymerase II transcription factor activity	+	+	-	-
AT4G31720.2	TBP-associated factor II 15 Arabidopsis thaliana putative TBP-associated 15 kDa subunit protein (TAFII15) TBP-associated factor II 15 (TAFII15)		sequence-specific DNA binding transcription factor activity	+	+	-	-
AT1G32730.1	unknown protein		SRS	+	-	-	-
AT2G31070.1	TCP domain protein 10 TCP family protein involved in heterchronic regulation of leaf differentiation. TCP domain protein 10 (TCP10)		TCP	+	-	-	-
AT5G51910.1	TCP family transcription factor TCP family transcription factor		TCP	+	-	-	-
AT1G21200.1	sequence-specific DNA binding transcription factors sequence-specific DNA binding transcription factors		Trihelix	+	-	-	-
AT3G01560.1	Protein of unknown function (DUF1421) CONTAINS InterPro DOMAIN/s: Ubiquitin-associated/translation elongation factor EF1B, N-terminal, eukaryote (InterPro:IPR015940), Protein of unknown function DUF1421 (InterPro:IPR010820), UBA-like (InterPro:IPR009060)		Trihelix	+	-	-	-
AT3G10040.1	sequence-specific DNA binding transcription factors sequence-specific DNA binding transcription factors		Trihelix	+	-	-	-
AT3G11100.1	sequence-specific DNA binding transcription factors sequence-specific DNA binding transcription factors		Trihelix	+	-	-	-
AT3G24490.1	Alcohol dehydrogenase transcription factor Myb/SANT-like family protein Alcohol dehydrogenase transcription factor Myb/SANT-like family protein		Trihelix	+	+	-	+
AT3G24860.1	Homeodomain-like superfamily protein Homeodomain-like superfamily protein		Trihelix	+	-	-	-
AT5G63420.1	RNA-metabolising metallo-beta-lactamase family protein embryo defective 2746 (emb2746)		Trihelix	+	+	-	-
AT1G14440.1	homeobox protein 31 homeobox protein 31 (HB31)		ZF-HD	+	+	-	-
AT1G69600.1	zinc finger homeodomain 1 Encodes ZFHD1, a member of the zinc finger homeodomain transcriptional factor family. Binds to the 62 bp promoter region of ERD1 (early responsive to dehydration stress 1). Expression of ZFHD1 is induced by drought, high salinity and abscisic acid. zinc finger homeodomain 1 (ZFHD1)		ZF-HD	+	-	-	-
AT1G75240.1	homeobox protein 33 homeobox protein 33 (HB33)		ZF-HD	+	+	-	-
AT3G28920.1	homeobox protein 34 homeobox protein 34 (HB34)		ZF-HD	+	+	-	-
AT5G15210.1	homeobox protein 30 Encodes ZFHD3, a member of the zinc finger homeodomain transcriptional factor family. homeobox protein 30 (HB30)		ZF-HD	+	+	-	-
AT5G65410.1	homeobox protein 25 Encodes ZFHD2, a member of the zinc finger homeodomain transcriptional factor family. homeobox protein 25 (HB25)		ZF-HD	+	+	-	-
AT5G07350.1	TUDOR-SN protein 1 RNA binding protein with nuclease activity essential for stress response. Involved in mechanisms acting on mRNAs entering the secretory pathway. Functionally redundant with TSN2. TUDOR-SN protein 1 (Tudor1)		Zn-finger(CCHC)	+	+	-	-
AT1G76510.1	ARID/BRIGHT DNA-binding domain-containing protein ARID/BRIGHT DNA-binding domain-containing protein		ARID/BRIGHT	+	+	+	+
AT2G17410.2	ARID/BRIGHT DNA-binding domain-containing protein ARID/BRIGHT DNA-binding domain-containing protein		ARID/BRIGHT	+	+	+	+
AT1G55110.1	indeterminate(ID)-domain 7 indeterminate(ID)-domain 7 (IDD7)		C2H2	+	-	+	-
AT2G27100.1	C2H2 zinc-finger protein SERRATE (SE) Identified as a leaf form mutant by Redei having serrated leaves. Further analysis of the single loss of function allele indicated pleiotropic effects extending to many aspects of shoot development such as taller meristems, alterations in phase transition, phyllotaxy and branching. Encodes a single zinc finger containing protein that is expressed in meristems…		C2H2	+	+	+	+
AT3G48430.1	relative of early flowering 6 Relative of Early Flowering 6 (REF6) encodes a Jumonji N/C and zinc finger domain-containing protein that acts as a positive regulator of flowering in an FLC-dependent pathway. REF6 mutants have hyperacetylation of histone H4 at the FLC locus. REF6 interacts with BES1 in a Y2H assay and in vitro. REF6 may play a role in brassinoteroid signaling by affecting histone m…		C2H2	+	-	+	-
AT4G31420.1	Zinc finger protein 622 Zinc finger protein 622		C2H2	+	-	+	-
AT5G66730.1	C2H2-like zinc finger protein C2H2-like zinc finger protein		C2H2	+	-	+	-
AT2G41900.1	CCCH-type zinc finger protein with ARM repeat domain CCCH-type zinc finger protein with ARM repeat domain		C3H	+	+	+	-
AT3G02830.1	zinc finger protein 1 Encodes a zinc finger protein. zinc finger protein 1 (ZFN1)		C3H	+	-	+	-
AT4G29190.1	Zinc finger C-x8-C-x5-C-x3-H type family protein Zinc finger C-x8-C-x5-C-x3-H type family protein		C3H	+	-	+	-
AT1G61730.1	DNA-binding storekeeper protein-related transcriptional regulator DNA-binding storekeeper protein-related transcriptional regulator		GeBP	+	+	+	-
AT5G28040.1	DNA-binding storekeeper protein-related transcriptional regulator DNA-binding storekeeper protein-related transcriptional regulator		GeBP	+	+	+	+
AT3G52250.1	Duplicated homeodomain-like superfamily protein Encodes a protein with a putative role in mRNA splicing. Duplicated homeodomain-like superfamily protein		MYB	+	-	+	-
AT5G16880.1	Target of Myb protein 1 Target of Myb protein 1		MYB	+	+	+	-
AT2G47210.1	myb-like transcription factor family protein myb-like transcription factor family protein		MYB_related	+	-	+	-
AT3G57150.1	homologue of NAP57 Encodes a putative pseudouridine synthase (NAP57). homologue of NAP57 (NAP57)		NAC	+	+	+	+
AT3G53340.1	nuclear factor Y, subunit B10 "nuclear factor Y, subunit B10" (NF-YB10)		NF-YB	+	+	+	-
AT3G12480.1	nuclear factor Y, subunit C11 "nuclear factor Y, subunit C11" (NF-YC11)		NF-YC	+	+	+	+
AT2G44730.1	Alcohol dehydrogenase transcription factor Myb/SANT-like family protein Alcohol dehydrogenase transcription factor Myb/SANT-like family protein		Trihelix	+	-	+	+
AT5G14540.1	Protein of unknown function (DUF1421) FUNCTIONS IN: molecular_function unknown		Trihelix	+	-	+	+
AT5G04840.1	bZIP protein bZIP protein	AB008271	bZIP	+	-	+	-
AT5G06950.1	bZIP transcription factor family protein Transcription factor of the B-ZIP family that has high affinity for C-box motifs. Interacts with NPR1 and may regulate PR gene expression. Phosphorylated by a CK2-like protein in vitro. Phosphorylation is enhanced by salicylic acid treatment. AHBP-1B	AB010697,D10042,AtbZIP20	bZIP	-	-	+	-
AT4G34000.3	abscisic acid responsive elements-binding factor 3 Encodes an ABA-responsive element-binding protein with similarity to transcription factors that is expressed in response to stress and abscisic acid. abscisic acid responsive elements-binding factor 3 (ABF3)	ABF3,AtbZIP37	bZIP	+	-	-	-
AT2G35530.1	basic region/leucine zipper transcription factor 16 Encodes a G group bZIP transcription factor family member that can bind cis elements with an ACGT core, such as G-box, Hex, C-box and As-1. The protein is localized in the nucleus and can homodimerize and can heterodimerize with other G group members. basic region/leucine zipper transcription factor 16 (bZIP16)	AC005314,AtbZIP16	bZIP	+	+	+	+
AT2G21230.2	Basic-leucine zipper (bZIP) transcription factor family protein Basic-leucine zipper (bZIP) transcription factor family protein	AC007142,AtbZIP30	bZIP	+	-	-	-
AT1G08320.1	bZIP transcription factor family protein bZIP transcription factor family protein	AC011438,AB005456,AB005295, AC006932,AF093545,AB017160,AtbZIP21	bZIP	-	-	+	-
AT1G13440.1	glyceraldehyde-3-phosphate dehydrogenase C2 glyceraldehyde-3-phosphate dehydrogenase C2 (GAPC2)	AC027134	bZIP	-	+	-	+
AT1G32150.1	basic region/leucine zipper transcription factor 68 Encodes a G group bZIP transcription factor family member that can bind cis elements with an ACGT core, such as G-box, Hex, C-box and As-1. The protein is localized in the nucleus and can homodimerize and can heterodimerize with other G group members. basic region/leucine zipper transcription factor 68 (bZIP68)	AC084165,AtbZIP68	bZIP	+	-	-	-
AT5G61780.1	TUDOR-SN protein 2 Involved in the regulation of AtGA20ox3 expression, as well as seed germination. TUDOR-SN protein 2 (Tudor2)	AD06D08	Zn-finger(CCHC)	+	+	-	-
AT1G48410.1	Stabilizer of iron transporter SufD / Polynucleotidyl transferase Encodes an RNA Slicer that selectively recruits microRNAs and siRNAs. There is currently no evidence that AGO1 Slicer is in a high molecular weight RNA-induced silencing complex (RISC). Mutants are defective in post-transcriptional gene silencing and have pleiotropic developmental and morphological defects. Through its action on th…	AGO1	Argonaute	+	+	-	-
AT2G27040.1	Argonaute family protein AGO4 is a member of a class of PAZ/PIWI domain containing proteins involved in siRNA mediated gene silencing.Loss of function mutations have reduced site specific CpNpG and CpHpH methylation and increased susceptibility to bacterial pathogens. ARGONAUTE 4 (AGO4)	AGO4	Argonaute	+	+	+	+
AT2G27880.1	Argonaute family protein ARGONAUTE 5 (AGO5)	AGO5	Argonaute	+	+	-	-
AT5G21150.1	Argonaute family protein AGO9-dependent sRNA silencing is crucial to specify cell fate in the Arabidopsis ovule. AGO9 is expressed in reproductive companion cells but not in the associated male or female gametes or their precursors. Therefore, AGO9 acts non-cell autonomously to silencing the activity of TEs activity in the female gametophyte. ARGONAUTE 9 (AGO9)	AGO9	Argonaute	-	+	-	+
AT1G14510.1	alfin-like 7 AL7 encodes a member of the Alfin-Like family of nuclear-localized PhD domain containing homeodomain proteins. Binds to H3K4 di or trimethylated DNA. alfin-like 7 (AL7)	Alfin-1	Alfin-like	-	+	-	-
AT3G54340.1	K-box region and MADS-box transcription factor family protein Floral homeotic gene encoding a MADS domain protein homologous to SRF transcription factors. Specifies petal and stamen identities. Associates with PISTILLATA. APETALA 3 (AP3)	AP3	MIKC	-	+	-	-
AT4G18020.4	CheY-like two-component responsive regulator family protein Encodes pseudo-response regulator 2 (APRR2) that interacts with a calcium sensor (CML9). APRR2	APRR2	ARR-B	+	-	-	-
AT4G16110.1	response regulator 2 Encodes a pollen-specific transcription factor involved in the expression of nuclear genes for components of mitochondrial complex I in Arabidopsis. Acts in concert with other type-B ARRs in the cytokinin signaling pathway. AHK3 mediates cytokinin-induced phosphorylation of ARR2 on the Asp-80 residue. This phosphorylation plays a positive role of ARR2 in cytokinin-mediated co…	ARR2	ARR-B	+	-	-	-
AT2G45420.1	LOB domain-containing protein 18 LOB domain-containing protein 18 (LBD18)	ASL20	LBD	+	-	-	-
AT1G04950.1	TATA BOX ASSOCIATED FACTOR II 59 Encodes one of two Arabidopsis proteins with significant similarity to the histone fold TBP-associated factor TAF6. Mutants are embryo lethal and transmission of the mutant allele through the male gametophyte is significantly reduced. This is due to reduced pollen tube growth of the mutant. TATA BOX ASSOCIATED FACTOR II 59 (TAFII59)	AT1G04950.1	TATA BOX ASSOCIATED FACTOR II 59	+	-	-	-
AT1G18560.1	BED zinc finger	AT1G18560.1	BED zinc finger	+	-	-	-
AT1G48610.1	AT hook motif-containing protein AT hook motif-containing protein	AT1G48610.1	ARID/BRIGHT	-	+	-	-
AT1G48610.2	AT hook motif-containing protein AT hook motif-containing protein	AT1G48610.1	ARID/BRIGHT	+	-	-	-
AT1G50620.1	RING/FYVE/PHD zinc finger superfamily protein RING/FYVE/PHD zinc finger superfamily protein	AT1G50620.1	PHD	-	+	-	-
AT1G72650.1	TRF-like 6 Arabidopsis thaliana myb family transcription factor (At1g72650) TRF-like 6 (TRFL6)	AT1G72650.1	MYB_related	+	-	-	-
AT2G21620.1	Adenine nucleotide alpha hydrolases-like superfamily protein Encodes gene that is induced in response to dessication	AT2G21620.1	RD2	-	+	-	-
AT3G43240.1	ARID/BRIGHT DNA-binding domain-containing protein ARID/BRIGHT DNA-binding domain-containing protein	AT3G43240.1	ARID Transcription Factor Family	-	+	-	-
AT4G11400.1	ARID/BRIGHT DNA-binding domain	AT4G11400.1	ARID Transcription Factor Family	+	-	-	-
AT4G23860.1	PHD finger protein-related PHD finger protein-related	AT4G23860.1	PHD	-	+	-	-
AT5G04290.1	kow domain-containing transcription factor 1 Encodes SPT5-Like, a member of the nuclear SPT5 (Suppressor of Ty insertion 5) RNA polymerase (RNAP) elongation factor family that is characterized by the presence of a carboxy-terminal extension with more than 40 WG/GW motifs. Interacts with AGO4. Required for RNA-directed DNA methylation. kow domain-containing transcription factor 1 (KTF1)	AT5G04290.1	KOW DOMAIN-CONTAINING TRANSCRIPTION FACTOR 1	+	-	-	-
AT5G27610.1	#N/A	AT5G27610.1	sequence-specific DNA binding transcription factor	+	-	-	-
AT2G41240.2	basic helix-loop-helix protein 100 Encodes a member of the basic helix-loop-helix transcription factor family protein. basic helix-loop-helix protein 100 (BHLH100)	AtbHLH100	bHLH	-	-	-	+
AT3G26744.1	basic helix-loop-helix (bHLH) DNA-binding superfamily protein Encodes a MYC-like bHLH transcriptional activator that binds specifically to the MYC recognition sequences in the CBF3 promoter. Mutants are defective in cold-regulated gene expression. Cold stress triggers protein degradation of nuclear GFPICE1 protein, and the RING finger protein HOS1 is required. Sumoylation of ICE1 controls CBF3/DR…	AtbHLH116	bHLH	+	-	-	-
AT1G51140.1	basic helix-loop-helix (bHLH) DNA-binding superfamily protein basic helix-loop-helix (bHLH) DNA-binding superfamily protein	AtbHLH122	bHLH	-	-	+	-
AT1G05805.1	basic helix-loop-helix (bHLH) DNA-binding superfamily protein basic helix-loop-helix (bHLH) DNA-binding superfamily protein	AtbHLH128	bHLH	+	-	+	-
AT1G01260.1	basic helix-loop-helix (bHLH) DNA-binding superfamily protein basic helix-loop-helix (bHLH) DNA-binding superfamily protein	AtbHLH13,AtbHLH013	bHLH	+	-	-	-
AT5G01310.1	APRATAXIN-like Encodes a protein that has adenylylsulfate sulfohydrolase activity (E.C. 3.6.2.1) in vitro. APRATAXIN-like (APTX)	AtbHLH140	bHLH	-	+	-	-
AT4G16430.1	basic helix-loop-helix (bHLH) DNA-binding superfamily protein basic helix-loop-helix (bHLH) DNA-binding superfamily protein	AtbHLH3,AtbHLH003	bHLH	-	+	-	-
AT1G68920.3	basic helix-loop-helix (bHLH) DNA-binding superfamily protein basic helix-loop-helix (bHLH) DNA-binding superfamily protein	AtbHLH49,AtbHLH049	bHLH	+	-	-	-
AT5G46760.1	Basic helix-loop-helix (bHLH) DNA-binding family protein Basic helix-loop-helix (bHLH) DNA-binding family protein	AtbHLH5,AtbHLH005	bHLH	+	-	-	-
AT4G01460.1	basic helix-loop-helix (bHLH) DNA-binding superfamily protein basic helix-loop-helix (bHLH) DNA-binding superfamily protein	AtbHLH57,AtbHLH057	bHLH	-	-	-	+
AT2G40620.1	Basic-leucine zipper (bZIP) transcription factor family protein Basic-leucine zipper (bZIP) transcription factor family protein	AtbZIP18	bZIP	+	+	-	+
AT3G54620.2	basic leucine zipper 25 bZIP transcription factor-like protein mRNA basic leucine zipper 25 (BZIP25)	AtbZIP25	bZIP	+	-	-	-
AT4G38900.2	Basic-leucine zipper (bZIP) transcription factor family protein Basic-leucine zipper (bZIP) transcription factor family protein	AtbZIP29	bZIP	+	-	-	-
AT1G43700.1	VIRE2-interacting protein 1 Encodes a VirE2-interacting protein. VIP1 mediates nuclear translocation of VirE2 via its amino half, and interacts with histone H2A via it carboxyl half. VIRE2-interacting protein 1 (VIP1)	AtbZIP51	bZIP	+	-	+	-
AT5G06839.1	bZIP transcription factor family protein bZIP transcription factor family protein	AtbZIP65	bZIP	-	+	-	-
AT1G06070.1	Basic-leucine zipper (bZIP) transcription factor family protein Basic-leucine zipper (bZIP) transcription factor family protein	AtbZIP69	bZIP	+	+	-	+
AT5G22220.3	E2F transcription factor 1 Member of the E2F transcription factors, (cell cycle genes), key components of the cyclin D/retinoblastoma/E2F pathway. Binds DPA and RBR1 proteins. Expressed throughout the cell cycle. Abundance increased by auxin through stabilization of the protein. Elevates CDK levels and activity, even under hormone-free conditions. Promotes cell division and shortens cell doubling…	AtE2Fb,E2F1	E2F/DP	+	-	-	-
AT1G76890.2	Duplicated homeodomain-like superfamily protein encodes a plant trihelix DNA-binding protein GT2	AtGT-2	Trihelix	-	-	-	+
AT5G28300.1	Duplicated homeodomain-like superfamily protein Duplicated homeodomain-like superfamily protein	AtGTL3	Trihelix	+	-	-	-
AT3G46130.1	myb domain protein 48 Encodes a putative transcription factor (MYB48) that functions to regulate flavonol biosynthesis primarily in cotyledons. myb domain protein 48 (MYB48)	AtMYB48	MYB	-	+	-	-
AT3G46130.2	myb domain protein 48 Encodes a putative transcription factor (MYB48) that functions to regulate flavonol biosynthesis primarily in cotyledons. myb domain protein 48 (MYB48)	AtMYB48	MYB_related	-	+	-	-
AT3G46130.3	myb domain protein 48 Encodes a putative transcription factor (MYB48) that functions to regulate flavonol biosynthesis primarily in cotyledons. myb domain protein 48 (MYB48)	AtMYB48	MYB_related	-	+	-	-
AT3G46130.4	myb domain protein 48 Encodes a putative transcription factor (MYB48) that functions to regulate flavonol biosynthesis primarily in cotyledons. myb domain protein 48 (MYB48)	AtMYB48	MYB_related	-	+	-	-
AT5G59780.3	myb domain protein 59 Encodes a putative transcription factor (MYB59). myb domain protein 59 (MYB59)	AtMYB59	MYB	-	+	-	-
AT5G59780.1	myb domain protein 59 Encodes a putative transcription factor (MYB59). myb domain protein 59 (MYB59)	AtMYB59	MYB_related	-	+	-	-
AT5G59780.2	myb domain protein 59 Encodes a putative transcription factor (MYB59). myb domain protein 59 (MYB59)	AtMYB59	MYB_related	-	+	-	-
AT2G22300.1	signal responsive 1 Encodes a putative CAM binding transcription factor. Loss of function mutations show enhanced resistance to fungal and bacterial pathogens suggesting that CAMTA functions to suppress defense responses. signal responsive 1 (SR1)	AtSR1	CAMTA	-	+	-	-
AT3G16940.1	calmodulin binding	AtSR3	CAMTA	+	-	-	-
AT5G64220.1	Calmodulin-binding transcription activator protein with CG-1 and Ankyrin domains Calmodulin-binding transcription activator protein with CG-1 and Ankyrin domains	AtSR4	CAMTA	+	-	-	-
AT1G67310.1	Calmodulin-binding transcription activator protein with CG-1 and Ankyrin domains Calmodulin-binding transcription activator protein with CG-1 and Ankyrin domains	AtSR5	CAMTA	+	-	-	-
AT2G24570.1	WRKY DNA-binding protein 17 member of WRKY Transcription Factor	AtWRKY17	WRKY	-	-	-	+
AT1G78700.1	BES1/BZR1 homolog 4 BES1/BZR1 homolog 4 (BEH4)	BES1	BZR	+	-	-	-
AT2G44430.1	DNA-binding bromodomain-containing protein DNA-binding bromodomain-containing protein	BRD3	MYB_related	+	-	-	-
AT1G17880.1	basic transcription factor 3 basic transcription factor 3 (BTF3)	BTF3	B3	-	+	-	-
AT1G75080.1	Brassinosteroid signalling positive regulator (BZR1) family protein Encodes a positive regulator of the brassinosteroid (BR) signalling pathway that mediates both downstream BR responses and negative feedback regulation of BR biosynthesis. There is evidence for phosphorylation-dependent nucleocytoplasmic shuttling of BZR1. GSK3-like kinases (including BIN2), 14-3-3 proteins, and the phosphatase B…	BZR1	BZR	+	-	-	-
AT1G19350.1	Brassinosteroid signalling positive regulator (BZR1) family protein Encodes brassinosteroid (BR) signalling protein that accumulates in the nucleus as dephosphorylated form in response to BRs. Is phosphorylated by the BIN2 GSK3 kinase. It synergistically interacts with BIM1 to bind to E box sequences (CANNTG). The protein contains a nuclear localization signal (NLS), followed by a highly conserve…	BZR2	BZR	+	-	-	-
AT1G75510.1	Transcription initiation factor IIF, beta subunit Transcription initiation factor IIF, beta subunit	CAA22523	RNA polymerase II transcription factor activity	-	+	-	-
AT1G24510.1	TCP-1/cpn60 chaperonin family protein TCP-1/cpn60 chaperonin family protein	cpn60	TCP transcription factor family	-	+	-	+
AT3G54350.1	Forkhead-associated (FHA) domain-containing protein embryo defective 1967 (emb1967)	EMB 1967	FHA transcription factor	-	+	-	-
AT3G21175.3	ZIM-like 1 member of a novel family of plant-specific GATA-type transcription factors. ZIM-like 1 (ZML1)	GATA-24	C2C2(Zn) GATA transcription factor family	+	+	-	-
AT4G00270.1	DNA-binding storekeeper protein-related transcriptional regulator DNA-binding storekeeper protein-related transcriptional regulator	GeBP	GeBP	-	+	+	-
AT2G22840.1	growth-regulating factor 1 Growth regulating factor encoding transcription activator. One of the nine members of a GRF gene family, containing nuclear targeting domain. Mutants result in smaller leaves indicating the role of the gene in leaf development. Expressed in root, shoot and flower growth-regulating factor 1 (GRF1)	GRL1	GRF	+	-	-	-
AT4G08350.1	global transcription factor group A2 global transcription factor group A2 (GTA2)	GTA2	Global transcription factor group A (SPT5 homologs)	+	+	+	+
AT1G65440.3	global transcription factor group B1 Related to yeast Spt6 protein, which functions as part of a protein complex in transcription initiation and also plays a role in chromatin structure / assembly. global transcription factor group B1 (GTB1)	GTB1	Global transcription factor group B (SPT6 homologs)	+	+	-	+
AT4G10710.1	global transcription factor C encodes a component of the FAcilitates Chromatin Transcription (FACT) complex, SPT16.Along with SSRP1 binds to the promoter of FLC. global transcription factor C (SPT16)	GTC1	Global transcription factor group C (SPT16 homologs)	+	+	+	+
AT5G10550.1	global transcription factor group E2 This gene is predicted to encode a bromodomain-containing protein. A plant line expressing RNAi constructs targeted against GTE7 shows some resistance to agrobacterium-mediated root transformation. global transcription factor group E2 (GTE2)	GTE2	Global transcription factor group E (BDF1-FSH-RING3 homologs)	+	-	-	-
AT1G73150.1	global transcription factor group E3 Bromodomain and extra terminal domain family protein. Binds to acetyl-histone H3. Binding is reduced when GTE3 is SUMOylated by SIZ1. global transcription factor group E3 (GTE3)	GTE3	Global transcription factor group E (BDF1-FSH-RING3 homologs)	+	-	-	-
AT1G06230.1	global transcription factor group E4 This gene is predicted to encode a bromodomain-containing protein. Plant lines expressing RNAi constructs targeted against GTE4 show some resistance to agrobacterium-mediated root transformation. global transcription factor group E4 (GTE4)	GTE4	Global transcription factor group E (BDF1-FSH-RING3 homologs)	+	+	-	+
AT1G17790.1	DNA-binding bromodomain-containing protein DNA-binding bromodomain-containing protein	GTE5	Global transcription factor group E (BDF1-FSH-RING3 homologs)	+	-	+	-
AT5G14270.1	bromodomain and extraterminal domain protein 9 bromodomain and extraterminal domain protein 9 (BET9)	GTE9	Global transcription factor group E (BDF1-FSH-RING3 homologs)	+	-	-	-
AT1G08970.4	nuclear factor Y, subunit C9 heme activated protein (HAP5c) "nuclear factor Y, subunit C9" (NF-YC9)	HAP5C	NF-YC	-	+	-	-
AT3G19510.1	Homeodomain-like protein with RING/FYVE/PHD-type zinc finger domain Encodes a member of the PHD-finger homeodomain protein family. The HAT3.1 homeodomain is highly divergent in sequence even at positions that are almost invariable among homeodomains. HAT3.1 shows a preference for the sequence T(A/G)(A/C)ACCA, different from those bound by other homeodomains. HAT3.1	HAT 3.1	HB-PHD	+	-	+	-
AT3G44750.2	histone deacetylase 3 Encodes a histone deacetylase. Controls the development of adaxial/abaxial leaf polarity. Two lines with RNAi-directed against this gene show reduced Agrobacterium-mediated DNA transformation of the roots. histone deacetylase 3 (HDA3)	HDT1	C2H2	-	+	-	+
AT3G44750.1	histone deacetylase 3 Encodes a histone deacetylase. Controls the development of adaxial/abaxial leaf polarity. Two lines with RNAi-directed against this gene show reduced Agrobacterium-mediated DNA transformation of the roots. histone deacetylase 3 (HDA3)	HDT1	C2H2	+	-	+	-
AT5G03740.1	histone deacetylase 2C HD2-type histone deacetylase HDAC. Involved in the ABA and stress responses. Mediates transcriptional repression histone deacetylase 2C (HD2C)	HDT3	C2H2	-	+	-	+
AT5G11060.1	KNOTTED1-like homeobox gene 4 A member of Class II KN1-like homeodomain transcription factors (together with KNAT3 and KNAT5), with greatest homology to the maize knox1 homeobox protein. Expression regulated by light. Detected in all tissues examined, but most prominent in leaves and young siliques. Transient expression of GFP translational fusion protein suggests bipartite localization in nucleu…	KNAT4	TALE	+	-	-	-
AT1G48000.1	myb domain protein 112 Encodes a putative transcription factor (MYB112). myb domain protein 112 (MYB112)	MYB112	MYB	-	-	-	+
AT1G14410.1	ssDNA-binding transcriptional regulator Encodes a homolog of the potato p24 protein. Binds single strand telomeric repeats. Negatively regulates telomerase activity and telomere length. WHIRLY 1 (WHY1)	p24	Whirly	-	+	-	+
AT1G54240.1	winged-helix DNA-binding transcription factor family protein winged-helix DNA-binding transcription factor family protein	PcMYB1	MYB	-	-	+	-
AT4G04890.1	protodermal factor 2 Encodes a homeodomain protein that is expressed in the LI layer of the vegetative, floral and inflorescence meristems. Binds to the L1 box promoter element which is required in some proteins for L1 specific expression. protodermal factor 2 (PDF2)	PDF 2	HB	+	-	-	-
AT2G31370.5	Basic-leucine zipper (bZIP) transcription factor family protein Basic-leucine zipper (bZIP) transcription factor family protein	PosF21	bZIP	-	-	+	-
AT2G31370.3	Basic-leucine zipper (bZIP) transcription factor family protein Basic-leucine zipper (bZIP) transcription factor family protein	PosF21	bZIP	+	-	-	-
AT4G10480.2	Nascent polypeptide-associated complex (NAC), alpha subunit family protein Nascent polypeptide-associated complex (NAC), alpha subunit family protein	S49326	NAC	-	-	-	+
AT4G10480.1	Nascent polypeptide-associated complex (NAC), alpha subunit family protein Nascent polypeptide-associated complex (NAC), alpha subunit family protein	S49326	NAC	+	+	-	-
AT2G33810.1	squamosa promoter binding protein-like 3 Encodes a member of the SPL (squamosa-promoter binding protein-like)gene family, a novel gene family encoding DNA binding proteins and putative transcription factors. Contains the SBP-box, which encodes the SBP-domain, required and sufficient for interaction with DNA. It binds DNA, may directly regulate AP1, and is involved in regulation of flowering and v…	SPL3	SBP	+	-	-	-
AT1G53160.2	squamosa promoter binding protein-like 4 Encodes a member of the SPL (squamosa-promoter binding protein-like)gene family, a novel gene family encoding DNA binding proteins and putative transcription factors. Contains the SBP-box, which encodes the SBP-domain, required and sufficient for interaction with DNA. It is involved in regulation of flowering and vegetative phase change. Its temporal expre…	SPL4	SBP	+	-	+	-
AT3G15270.1	squamosa promoter binding protein-like 5 Encodes a member of the SPL (squamosa-promoter binding protein-like)gene family, a novel gene family encoding DNA binding proteins and putative transcription factors. Contains the SBP-box, which encodes the SBP-domain, required and sufficient for interaction with DNA. It is involved in regulation of flowering and vegetative phase change. Its temporal expre…	SPL5	SBP	-	+	-	-
AT1G02065.2	squamosa promoter binding protein-like 8 Encodes an SBP-box gene, a member of the SPL gene family. Mutants are affected in micro- and megasporogenesis, trichome formation on sepals, and stamen filament elongation. squamosa promoter binding protein-like 8 (SPL8)	SPL8	SBP	-	+	-	-
AT1G02065.1	squamosa promoter binding protein-like 8 Encodes an SBP-box gene, a member of the SPL gene family. Mutants are affected in micro- and megasporogenesis, trichome formation on sepals, and stamen filament elongation. squamosa promoter binding protein-like 8 (SPL8)	SPL8	SBP	+	-	-	-
AT2G42200.1	squamosa promoter binding protein-like 9 Encodes a putative transcriptional regulator that is involved in the vegetative to reproductive phase transition. Expression is regulated by MIR156b. SPL activity nonautonomously inhibits initiation of new leaves at the shoot apical meristem. squamosa promoter binding protein-like 9 (SPL9)	SPL9	SBP	+	-	-	-
AT1G01160.1	GRF1-interacting factor 2 Arabidopsis thaliana GRF1-interacting factor 2 (GIF2) mRNA GRF1-interacting factor 2 (GIF2)	SYT2	transcription coactivator activity	-	+	-	-
AT1G53230.1	TEOSINTE BRANCHED 1, cycloidea and PCF transcription factor 3 Encodes a member of a recently identified plant transcription factor family that includes Teosinte branched 1, Cycloidea 1, and proliferating cell nuclear antigen (PCNA) factors, PCF1 and 2. Regulated by miR319. Involved in heterchronic regulation of leaf differentiation. "TEOSINTE BRANCHED 1, cycloidea and PCF transcription factor 3" …	TCP3	TCP	-	+	-	-
AT3G18990.1	AP2/B3-like transcriptional factor family protein Required for vernalization. Essential for the complete repression of FLC in vernalized plants. Required for the methylation of histone H3 REDUCED VERNALIZATION RESPONSE 1 (VRN1)	VRN 1	B3	-	+	-	+
AT4G30930.1	Ribosomal protein L21 Encodes a ribosomal RPL21M protein that is localized to the mitochondrion and is involved in karyogamy during female gametophyte development and fertilization. Mutants display defects in both male and female gametophyte development (i.e.collapsed pollen and female gametophytes with unfused central cells). NUCLEAR FUSION DEFECTIVE 1 (NFD1)	WRKY32	WRKY	+	-	-	-
AT2G04880.2	zinc-dependent activator protein-1 Encodes WRKY1, a member of the WRKY transcription factors in plants involved in disease resistance, abiotic stress, senescence as well as in some developmental processes. WRKY1 is involved in the salicylic acid signaling pathway. The crystal structure of the WRKY1 C-terminal domain revealed a zinc-binding site and identified the DNA-binding residues of WRKY1. zi…	ZAP1	WRKY	+	+	+	-
