# Supplementary material for: Abundant protein phosphorylation potentially regulates Arabidopsis anther development
Source: J Exp Bot. 2016 Aug 16;67(17):4993–5008. doi: 10.1093/jxb/erw293 (PMC5014169; doi:10.1093/jxb/erw293)
Supplement: Supplementary Data [file supp_erw293_supplementary_table_S6.xlsx]

## Sheet: total kinase
Supplementary Table 6. Overview of identified kinases in proteomic and phosphoproteomic analyses of developing anther (phase I and II) and pollen. "+" indicates that the protein was identified, "-" indicates that the protein was not identified.
Locus ID	Common Name	Sumfamily	Family Description	PPC Family	4-7phos	4-7 protein	8-12phos	8-12 protein	pollen phos	pollen proteome
AT5G20930	TSL	No Description in PlantsP PPC		1.Other	+	-	-	-	-	-
AT3G46820	TOPP5	PPP Serine/Threonine phosphatases	PPP Serine/Threonine phosphatases	6.1.1	-	-	-	-	-	+
AT1G68830	STN7	Not Classify yet		NO_PPC	+	-	+	-	-	-
AT5G63650	SnRK2.5	SNF1 Related Protein Kinase (SnRK)	This family is similar to the yeast SNF1 (sucrose non-fermenting) protein The members of this family appear to be involved in a number of process including regulating carbon-source utilization and osmoregulation	4.2.4	-	-	-	-	+	-
AT1G10940	SnRK2.4/ASK1	SNF1 Related Protein Kinase (SnRK)	This family is similar to the yeast SNF1 (sucrose non-fermenting) protein The members of this family appear to be involved in a number of process including regulating carbon-source utilization and osmoregulation	4.2.4	-	-	-	+	+	+
AT5G66880	SnRK2.3	SNF1 Related Protein Kinase (SnRK)	This family is similar to the yeast SNF1 (sucrose non-fermenting) protein The members of this family appear to be involved in a number of process including regulating carbon-source utilization and osmoregulation	4.2.4	+	-	-	+	-	-
AT5G08590	SnRK2.1/ASK2	SNF1 Related Protein Kinase (SnRK)	This family is similar to the yeast SNF1 (sucrose non-fermenting) protein The members of this family appear to be involved in a number of process including regulating carbon-source utilization and osmoregulation	4.2.4	+	-	-	-	+	+
AT3G29160	SnRK1.2/AKIN11	SNF1 Related Protein Kinase (SnRK)	This family is similar to the yeast SNF1 (sucrose non-fermenting) protein The members of this family appear to be involved in a number of process including regulating carbon-source utilization and osmoregulation	4.2.4	+	-	+	-	+	-
AT3G01090	SnRK1.1/AKIN10	SNF1 Related Protein Kinase (SnRK)	This family is similar to the yeast SNF1 (sucrose non-fermenting) protein The members of this family appear to be involved in a number of process including regulating carbon-source utilization and osmoregulation	4.2.4	-	+	-	-	+	-
AT3G06620	Raf7	CTR1/EDR1 Kinase	CTR1 and EDR1 function at the top of a MAP kinase cascades reulating ethylene response, and salicylic acid induced defense response respectively The presence of PAS domains in many of the genes in this family suggests that they may play similar roles	2.1.3	-	-	-	-	+	-
AT4G24480	Raf6	CTR1/EDR1 Kinase	CTR1 and EDR1 function at the top of a MAP kinase cascades reulating ethylene response, and salicylic acid induced defense response respectively The presence of PAS domains in many of the genes in this family suggests that they may play similar roles	2.1.3	-	-	-	-	-	+
AT1G73660	Raf5	CTR1/EDR1 Kinase	CTR1 and EDR1 function at the top of a MAP kinase cascades reulating ethylene response, and salicylic acid induced defense response respectively The presence of PAS domains in many of the genes in this family suggests that they may play similar roles	2.1.3	+	-	-	-	-	-
AT3G63260	Raf48/ATMRK1	GmPK6/AtMRK1 Family	The functions of the genes in this family are unclear There is considerable variation the size of the proteins as well as in the domain structure suggesting a diversity of function	2.1.4	-	-	-	+	-	-
AT3G58760	Raf47	Ankyrin Repeat Domain Kinase	These proteins share and amino-terminal domain with Ankyrin repeats The amino-terminal domain is typically about 180 residues long	2.1.2	+	-	-	-	-	-
AT3G59830	Raf46	Ankyrin Repeat Domain Kinase	These proteins share and amino-terminal domain with Ankyrin repeats The amino-terminal domain is typically about 180 residues long	2.1.2	-	-	-	-	-	+
AT3G24720	Raf40	GmPK6/AtMRK1 Family	The functions of the genes in this family are unclear There is considerable variation the size of the proteins as well as in the domain structure suggesting a diversity of function	2.1.4	-	-	-	-	-	+
AT3G22750	Raf39	GmPK6/AtMRK1 Family	The functions of the genes in this family are unclear There is considerable variation the size of the proteins as well as in the domain structure suggesting a diversity of function	2.1.4	-	-	-	-	+	+
AT3G01490	Raf38	GmPK6/AtMRK1 Family	The functions of the genes in this family are unclear There is considerable variation the size of the proteins as well as in the domain structure suggesting a diversity of function	2.1.4	-	-	+	-	-	-
AT5G58950	Raf36	GmPK6/AtMRK1 Family	The functions of the genes in this family are unclear There is considerable variation the size of the proteins as well as in the domain structure suggesting a diversity of function	2.1.4	+	-	+	-	-	-
AT5G57610	Raf35	GmPK6/AtMRK1 Family	The functions of the genes in this family are unclear There is considerable variation the size of the proteins as well as in the domain structure suggesting a diversity of function	2.1.4	+	-	+	-	+	-
AT4G38470	Raf30	GmPK6/AtMRK1 Family	The functions of the genes in this family are unclear There is considerable variation the size of the proteins as well as in the domain structure suggesting a diversity of function	2.1.4	+	-	-	-	-	-
AT4G14780	Raf26	GmPK6/AtMRK1 Family	The functions of the genes in this family are unclear There is considerable variation the size of the proteins as well as in the domain structure suggesting a diversity of function	2.1.4	-	-	-	-	-	+
AT2G35050	Raf24	GmPK6/AtMRK1 Family	The functions of the genes in this family are unclear There is considerable variation the size of the proteins as well as in the domain structure suggesting a diversity of function	2.1.4	+	-	-	-	-	-
AT2G31800	Raf23	Ankyrin Repeat Domain Kinase	These proteins share and amino-terminal domain with Ankyrin repeats The amino-terminal domain is typically about 180 residues long	2.1.2	-	-	-	-	-	+
AT2G17700	Raf21	GmPK6/AtMRK1 Family		NO_PPC	+	-	+	+	+	+
AT1G79570	Raf20	GmPK6/AtMRK1 Family	The functions of the genes in this family are unclear There is considerable variation the size of the proteins as well as in the domain structure suggesting a diversity of function	2.1.4	+	-	+	+	-	-
AT1G16270	Raf18	GmPK6/AtMRK1 Family	The functions of the genes in this family are unclear There is considerable variation the size of the proteins as well as in the domain structure suggesting a diversity of function	2.1.4	+	-	+	-	+	+
AT1G14000	Raf17	Ankyrin Repeat Domain Kinase	These proteins share and amino-terminal domain with Ankyrin repeats The amino-terminal domain is typically about 180 residues long	2.1.2	+	+	+	-	-	+
AT1G04700	Raf16	GmPK6/AtMRK1 Family	The functions of the genes in this family are unclear There is considerable variation the size of the proteins as well as in the domain structure suggesting a diversity of function	2.1.4	-	-	-	-	+	+
AT3G58640	Raf15	CTR1/EDR1 Kinase	CTR1 and EDR1 function at the top of a MAP kinase cascades reulating ethylene response, and salicylic acid induced defense response respectively The presence of PAS domains in many of the genes in this family suggests that they may play similar roles	2.1.3	-	-	-	-	+	-
AT2G31010	Raf13	CTR1/EDR1 Kinase	CTR1 and EDR1 function at the top of a MAP kinase cascades reulating ethylene response, and salicylic acid induced defense response respectively The presence of PAS domains in many of the genes in this family suggests that they may play similar roles	2.1.3	-	-	-	-	+	-
AT1G71860	PTP1	Protein tyrosine phosphatase 1		6.2.8	-	+	-	+	+	+
AT3G50110	PTEN 3	Phosphatase and Tensin Homologs (PTEN Proteins)	PTEN 3	6.2.2	+	-	+	-	-	+
AT3G19420	PTEN 2	Phosphatase and Tensin Homologs (PTEN Proteins)	PTEN 2	6.2.2	+	+	+	+	+	+
AT4G26720	PPX1	PPP Serine/Threonine phosphatases	PPP Serine/Threonine phosphatases	6.1.1	-	-	-	+	-	-
AT2G42810	PP5/PAPP5	PP-5 ST phosphatases		6.1.3	-	+	-	+	-	-
AT5G10740	PP2C-related	Protein phosphatase 2C	Protein phosphatase 2C	6.3.1	-	-	-	-	+	+
AT1G47380	PP2C-related	Protein phosphatase 2C	Protein phosphatase 2C	6.3.1	-	-	-	-	-	+
AT4G33500	PP2C-related	Protein phosphatase 2C	Protein phosphatase 2C	6.3.3	-	+	-	-	-	-
AT2G46920	PP2C/POL	Protein phosphatase 2C	Protein phosphatase 2C	6.3.1	+	-	-	-	-	-
AT5G19280	PP2C/KAPP	KAPP Cluster		6.3.2	-	-	-	-	-	+
AT1G22280	PP2C	Protein phosphatase 2C	Protein phosphatase 2C	6.3.1	+	-	+	-	+	-
AT2G25070	PP2C	Protein phosphatase 2C	Protein phosphatase 2C	6.3.1	+	+	-	-	-	-
AT5G53140	PP2C	Protein phosphatase 2C	Protein phosphatase 2C	6.3.1	+	+	-	+	-	+
AT3G51470	PP2C	Protein phosphatase 2C	Protein phosphatase 2C	6.3.1	-	-	+	-	+	+
AT2G33700	PP2C	Protein phosphatase 2C	Protein phosphatase 2C	6.3.1	-	-	-	-	+	-
AT3G15260	PP2C	Protein phosphatase 2C	Protein phosphatase 2C	6.3.1	-	-	-	+	+	+
AT4G31750	PP2C	Protein phosphatase 2C	Protein phosphatase 2C	6.3.1	-	-	-	-	-	+
AT5G24940	PP2C	Protein phosphatase 2C	Protein phosphatase 2C	6.3.1	-	-	-	-	-	+
AT2G34740	PP2C	Protein phosphatase 2C	Protein phosphatase 2C	6.3.1	-	-	-	+	-	-
AT2G29380	PP2C	Protein phosphatase 2C	Protein phosphatase 2C	6.3.1	-	+	-	-	-	-
AT5G66720	PP2C	Protein phosphatase 2C	Protein phosphatase 2C	6.3.3	-	+	-	-	-	-
AT2G42500	PP2A-4	PPP Serine/Threonine phosphatases	PPP Serine/Threonine phosphatases	6.1.1	-	-	-	+	-	-
AT3G58500	PP2A-3	PPP Serine/Threonine phosphatases	PPP Serine/Threonine phosphatases	6.1.1	-	+	-	-	-	+
AT1G59830	PP2A-1	PPP Serine/Threonine phosphatases	PPP Serine/Threonine phosphatases	6.1.1	-	+	-	+	-	-
AT3G09880	PP2A/ATB' BETA	Protein phosphatase 2A regulatory B subunit	Protein phosphatase 2A	6.4.1	-	-	-	-	-	+
AT1G69960	PP2A	PPP Serine/Threonine phosphatases	PPP Serine/Threonine phosphatases	6.1.1	-	+	-	-	-	+
AT2G18790	PHYB	Phytochrome		H0.0.0	-	-	-	+	-	-
AT5G58140	PHOT2	IRE/NPH/PI dependent/S6 Kinase	This family has a diversity of domain structures Mnay proteins have PKC-like or PAS doamins This implicates many of the proteins in phopholipid dependent signalling PAS domains are involved in many signalling proteins where they are used as a signal sensor domain	4.2.6	+	-	-	-	-	-
AT1G70450	PERKL	rpkr:PERKL(protein external response like kinase)	Proline-rich receptor-like protein kinase This family contains an amino-terminal proline-rich domain followed by a predicted transmembrane region	1.6.2	-	+	-	-	-	-
AT3G18810	PERK6	rpkr:PERKL(protein external response like kinase)	Proline-rich receptor-like protein kinase This family contains an amino-terminal proline-rich domain followed by a predicted transmembrane region	1.6.2	-	-	-	-	+	+
AT2G18470	PERK4	rpkr:PERKL(protein external response like kinase)	Proline-rich receptor-like protein kinase This family contains an amino-terminal proline-rich domain followed by a predicted transmembrane region	1.6.2	-	-	-	-	-	+
AT3G24540	PERK3	rpkr:PERKL(protein external response like kinase)	Proline-rich receptor-like protein kinase This family contains an amino-terminal proline-rich domain followed by a predicted transmembrane region	1.6.2	-	+	-	-	-	-
AT1G10620	PERK11	rpkr:PERKL(protein external response like kinase)	Proline-rich receptor-like protein kinase This family contains an amino-terminal proline-rich domain followed by a predicted transmembrane region	1.6.2	-	-	-	-	-	+
AT3G24550	PERK1	rpkr:PERKL(protein external response like kinase)	Proline-rich receptor-like protein kinase This family contains an amino-terminal proline-rich domain followed by a predicted transmembrane region	1.6.2	-	+	-	+	-	-
AT5G04510	PDK1	IRE/NPH/PI dependent/S6 Kinase	This family has a diversity of domain structures Mnay proteins have PKC-like or PAS doamins This implicates many of the proteins in phopholipid dependent signalling PAS domains are involved in many signalling proteins where they are used as a signal sensor domain	4.2.6	+	-	+	-	+	-
AT3G06483	PDK	Not Classify yet		NO_PPC	-	-	-	-	-	+
AT5G13160	PBS1	RLCK VII	Receptor-like cytoplasminc kinase This family has a kinase catalytic region similar to receptor-like kinases but lacks a predicted transmembrane region	1.2.2	-	-	-	+	-	-
AT5G10480	PAS2	belongs to phosphatase family		6	-	-	-	+	-	-
AT3G13530	MAPKKK7	MAP3K	Mitogen Activated Protein Kinase Kinase Kinase Includes the Arabidopsis thaliana MAP3K epsilon and NPK1 This family has a diversity of length and domain structure suggesting considerable diversity of function	4.1.1	+	-	-	+	-	+
AT3G07980	MAPKKK6	MAP3K	Mitogen Activated Protein Kinase Kinase Kinase Includes the Arabidopsis thaliana MAP3K epsilon and NPK1 This family has a diversity of length and domain structure suggesting considerable diversity of function	4.1.1	-	-	-	-	+	+
AT1G23700	MAP4K9	STE20-PAK Like Protein Kinase	The proteins of this family are similar to the yease STE20/PAK MAP4K and therefore are likely to have similar functions	4.1.2	-	-	-	+	-	+
AT1G79640	MAP4K8	STE20-PAK Like Protein Kinase	The proteins of this family are similar to the yease STE20/PAK MAP4K and therefore are likely to have similar functions	4.1.2	-	-	+	-	+	+
AT4G10730	MAP4K6	STE20-PAK Like Protein Kinase	The proteins of this family are similar to the yease STE20/PAK MAP4K and therefore are likely to have similar functions	4.1.2	+	-	-	-	-	-
AT5G14720	MAP4K4	STE20-PAK Like Protein Kinase	The proteins of this family are similar to the yease STE20/PAK MAP4K and therefore are likely to have similar functions	4.1.2	+	-	-	-	-	-
AT1G69220	MAP4K3/SIK1	STE20-PAK Like Protein Kinase	The proteins of this family are similar to the yease STE20/PAK MAP4K and therefore are likely to have similar functions	4.1.2	+	-	-	-	-	-
AT3G15220	MAP4K2	STE20-PAK Like Protein Kinase	The proteins of this family are similar to the yease STE20/PAK MAP4K and therefore are likely to have similar functions	4.1.2	-	-	+	-	-	-
AT1G53165	MAP4K1	STE20-PAK Like Protein Kinase	The proteins of this family are similar to the yease STE20/PAK MAP4K and therefore are likely to have similar functions	4.1.2	+	-	+	-	+	-
AT2G26330	LRR XIII/ERECTA/ER	rpkr:LRR XI	LRR receptor-like kinase This family contains amino-terminal leucine-rich repeats (LRR) and a predicted transmembrane region	1.12.4	+	-	-	-	-	-
AT3G49670	LRR XI/BAM2	rpkr:LRR XI	LRR receptor-like kinase This family contains amino-terminal leucine-rich repeats (LRR) and a predicted transmembrane region	1.12.4	-	-	+	-	-	-
AT5G65700	LRR XI/BAM1	rpkr:LRR XI	LRR receptor-like kinase This family contains amino-terminal leucine-rich repeats (LRR) and a predicted transmembrane region	1.12.4	+	-	+	-	-	-
AT3G14350	LRR V/SRF7	rpkr:LRR V		1.1.1	-	-	+	-	-	-
AT3G13065	LRR V/SRF4	rpkr:LRR V		1.1.1	-	-	-	-	-	+
AT1G66150	LRR IX/TMK1	rpkr:LRR IX	LRR receptor-like protein kinase This family contains amino-terminal leucine-rich repeats (LRR) followed by a predicted transmembrane region	1.6.1	-	-	-	+	-	-
AT5G07280	LRR X/EMS1	rpkr:LRR XI	LRR receptor-like kinase This family contains amino-terminal leucine-rich repeats (LRR) and a predicted transmembrane region	1.12.4	-	+	-	-	-	-
AT3G24660	LRR III/TMKL1	rpkr:RLCK VI	Receptor Like Cytoplasmic Kinase VI	1.10.1	+	-	-	-	-	-
AT3G17840	LRR III/RLK902	rpkr:LRR III	LRR receptor-like protein kinase Contains amno-termina leucine-rich repeats (LRR) and a predicted transmembrane region	1.13.3	+	+	-	-	-	-
AT1G48480	LRR III/RKL1	rpkr:LRR III	LRR receptor-like protein kinase Contains amno-termina leucine-rich repeats (LRR) and a predicted transmembrane region	1.13.3	-	+	-	+	-	-
AT3G56100	LRR III/MRLK	rpkr:RLCK VI	Receptor Like Cytoplasmic Kinase VI	1.10.1	-	+	-	-	-	-
AT4G33430	LRR II/BAK1	rpkr:LRRII	LRR receptor-like protein kinase This family contains amino-terminal leucine-rich repeats (LRR) and a predicted transmembrane region	1.12.2	-	-	-	+	-	-
AT2G13800	LRR II/ATSERK5	rpkr:LRRII	LRR receptor-like protein kinase This family contains amino-terminal leucine-rich repeats (LRR) and a predicted transmembrane region	1.12.2	-	+	-	-	-	-
AT4G20140	LRR XI/GRO1	rpkr:LRR XI	LRR receptor-like kinase This family contains amino-terminal leucine-rich repeats (LRR) and a predicted transmembrane region	1.12.4	-	-	-	-	-	+
AT1G72180	LRR XI/CEPR2	rpkr:LRR XI	LRR receptor-like kinase This family contains amino-terminal leucine-rich repeats (LRR) and a predicted transmembrane region	1.12.4	-	+	-	-	-	-
AT3G28450	LRR X/BIR2	rpkr:LRRX	LRR receptor-like protein kinase This family contains amino-terminal leucine-rich repeats (LRR) and a predicted transmembrane region	1.12.1	-	-	+	-	-	-
AT1G29740	LRR VIII-2	rpkr:LRR VIII-2	LRR receptor-like protein kinase Receptor-like protein kinase containin amino-terminal lecuine-rich repeats	1.7.1	+	-	-	-	-	-
AT3G14840	LRR VIII-2/LIK1	rpkr:LRR VIII-2	LRR receptor-like protein kinase Receptor-like protein kinase containin amino-terminal lecuine-rich repeats	1.7.1	-	+	-	-	-	-
AT1G75640	LRR VII	rpkr:SD-2, S-locus receptor-like protein kinase	S-locus receptor-like protein kinase Contains amino-terminal lectin domain, S-locus domain, predicted transmembrane region and carboxyl-terminal kinase catalytic domain	1.9.2	+	-	+	-	-	-
AT3G56370	LRR VII	rpkr:LRR VII	LRR receptor-like protein kinase This family contains amino-terminal leucine-rich repeats (LRR) and a predicted transmembrane region	1.12.3	-	+	-	-	-	-
AT5G14210	LRR VI	rpkr:LRR VI		1.9.5	+	-	+	-	-	-
AT2G01820	LRR IX	rpkr:LRR IX	LRR receptor-like protein kinase This family contains amino-terminal leucine-rich repeats (LRR) followed by a predicted transmembrane region	1.6.1	-	+	-	-	-	-
AT3G23750	LRR IX/BARK1	rpkr:LRR IX	LRR receptor-like protein kinase This family contains amino-terminal leucine-rich repeats (LRR) followed by a predicted transmembrane region	1.6.1	-	+	-	-	-	+
AT4G20940	LRR III/GHR1	rpkr:SD-2, S-locus receptor-like protein kinase	S-locus receptor-like protein kinase Contains amino-terminal lectin domain, S-locus domain, predicted transmembrane region and carboxyl-terminal kinase catalytic domain	1.9.2	+	-	-	-	-	-
AT2G01210	LRR III	rpkr:LRR VII		1.9.3	+	+	+	-	-	-
AT3G02880	LRR III	rpkr:LRR III	LRR receptor-like protein kinase Contains amno-termina leucine-rich repeats (LRR) and a predicted transmembrane region	1.13.3	+	+	+	+	-	-
AT5G16590	LRR III/LRR1	rpkr:LRR III	LRR receptor-like protein kinase Contains amno-termina leucine-rich repeats (LRR) and a predicted transmembrane region	1.13.3	+	-	+	-	-	-
AT5G10020	LRR III/SIRK1	rpkr:LRR III		1.Other	+	-	-	-	-	-
AT5G67200	LRR III	rpkr:LRR III		1.13.5	+	+	-	-	-	-
AT1G50610	LRR III/PRK5	rpkr:LRR III		1.13.4	-	-	-	-	-	+
AT1G72460	LRR III	rpkr:LRR III		1.13.4	-	-	-	-	-	+
AT3G42880	LRR III/PRK3	rpkr:LRR III		1.13.4	-	-	-	-	-	+
AT5G20690	LRR III/PRK6	rpkr:LRR III		1.13.4	-	-	-	-	-	+
AT5G24100	LRR III	rpkr:LRR III	LRR receptor-like protein kinase Contains amno-termina leucine-rich repeats (LRR) and a predicted transmembrane region	1.13.3	-	-	-	-	-	+
AT1G68400	LRR III	rpkr:LRR III	LRR receptor-like protein kinase Contains amno-termina leucine-rich repeats (LRR) and a predicted transmembrane region	1.13.3	-	+	-	-	-	-
AT2G26730	LRR III	rpkr:LRR III	LRR receptor-like protein kinase Contains amno-termina leucine-rich repeats (LRR) and a predicted transmembrane region	1.13.3	-	+	-	+	-	-
AT2G37050	LRR I	rpkr:LRR I, LRR receptor-like protein kinase	Leucine-rich repeat containing receptor-like kinases	1.8.1	+	-	-	-	-	-
AT5G59680	LRR I	rpkr:LRR I, LRR receptor-like protein kinase	Leucine-rich repeat containing receptor-like kinases	1.8.1	+	-	-	-	-	-
AT5G16500	LIP1	RLCK VII	Receptor-like cytoplasminc kinase This family has a kinase catalytic region similar to receptor-like kinases but lacks a predicted transmembrane region	1.2.2	-	-	-	-	+	-
AT5G62310	IRE	IRE/NPH/PI dependent/S6 Kinase	This family has a diversity of domain structures Mnay proteins have PKC-like or PAS doamins This implicates many of the proteins in phopholipid dependent signalling PAS domains are involved in many signalling proteins where they are used as a signal sensor domain	4.2.6	-	-	-	-	+	+
AT3G23610	DsPTP1	MAP Kinase-type Phosphatases (MKPs)		6.2.1	-	-	-	-	-	+
AT3G52180	DsPTP1	Unknown	dual specificity protein phosphatase (DsPTP1) family protein	6.2.6	-	+	-	+	-	-
AT2G40730	CTEXP	Not Classify yet		NO_PPC	+	-	+	+	+	+
AT3G19100	CRK2	Calcium Dependent Protein Kinase	The proteins in this family posses a carboxyl termin calmodulin like domain and are regulated by the binding of calcium This family also includes the CDPK-Related Kinases which have defective calmodulin domains and have lost the ability to bind calcium	4.2.1	-	-	+	-	-	-
AT2G41140	CRK1	Calcium Dependent Protein Kinase	The proteins in this family posses a carboxyl termin calmodulin like domain and are regulated by the binding of calcium This family also includes the CDPK-Related Kinases which have defective calmodulin domains and have lost the ability to bind calcium	4.2.1	+	-	-	-	-	-
AT4G00330	CRCK2	rpkr:RLCK IV	Receptor-like cytoplasmic kinase Catalytic region is similar to receptor-like kinases but this family lacks a predicted transmembrane region	1.5.3	-	-	-	+	-	-
AT3G20410	CPK9	Calcium Dependent Protein Kinase	The proteins in this family posses a carboxyl termin calmodulin like domain and are regulated by the binding of calcium This family also includes the CDPK-Related Kinases which have defective calmodulin domains and have lost the ability to bind calcium	4.2.1	-	-	-	+	-	-
AT5G19450	CPK8/CDPK19	Calcium Dependent Protein Kinase	The proteins in this family posses a carboxyl termin calmodulin like domain and are regulated by the binding of calcium This family also includes the CDPK-Related Kinases which have defective calmodulin domains and have lost the ability to bind calcium	4.2.1	+	-	-	-	-	-
AT5G12480	CPK7	Calcium Dependent Protein Kinase	The proteins in this family posses a carboxyl termin calmodulin like domain and are regulated by the binding of calcium This family also includes the CDPK-Related Kinases which have defective calmodulin domains and have lost the ability to bind calcium	4.2.1	+	-	-	-	-	-
AT4G35310	CPK5	Calcium Dependent Protein Kinase	The proteins in this family posses a carboxyl termin calmodulin like domain and are regulated by the binding of calcium This family also includes the CDPK-Related Kinases which have defective calmodulin domains and have lost the ability to bind calcium	4.2.1	+	-	-	-	-	-
AT4G09570	CPK4	Calcium Dependent Protein Kinase	The proteins in this family posses a carboxyl termin calmodulin like domain and are regulated by the binding of calcium This family also includes the CDPK-Related Kinases which have defective calmodulin domains and have lost the ability to bind calcium	4.2.1	-	-	-	-	+	+
AT5G19360	CPK34	Calcium Dependent Protein Kinase	The proteins in this family posses a carboxyl termin calmodulin like domain and are regulated by the binding of calcium This family also includes the CDPK-Related Kinases which have defective calmodulin domains and have lost the ability to bind calcium	4.2.1	-	-	-	-	-	+
AT1G50700	CPK33	Calcium Dependent Protein Kinase	The proteins in this family posses a carboxyl termin calmodulin like domain and are regulated by the binding of calcium This family also includes the CDPK-Related Kinases which have defective calmodulin domains and have lost the ability to bind calcium	4.2.1	-	+	-	-	-	-
AT4G23650	CPK3/CDPK6	Calcium Dependent Protein Kinase	The proteins in this family posses a carboxyl termin calmodulin like domain and are regulated by the binding of calcium This family also includes the CDPK-Related Kinases which have defective calmodulin domains and have lost the ability to bind calcium	4.2.1	+	+	+	+	-	-
AT4G38230	CPK26	Calcium Dependent Protein Kinase	The proteins in this family posses a carboxyl termin calmodulin like domain and are regulated by the binding of calcium This family also includes the CDPK-Related Kinases which have defective calmodulin domains and have lost the ability to bind calcium	4.2.1	-	+	-	-	-	-
AT2G38910	CPK20	Calcium Dependent Protein Kinase	The proteins in this family posses a carboxyl termin calmodulin like domain and are regulated by the binding of calcium This family also includes the CDPK-Related Kinases which have defective calmodulin domains and have lost the ability to bind calcium	4.2.1	-	-	-	-	-	+
AT3G51850	CPK13	Calcium Dependent Protein Kinase	The proteins in this family posses a carboxyl termin calmodulin like domain and are regulated by the binding of calcium This family also includes the CDPK-Related Kinases which have defective calmodulin domains and have lost the ability to bind calcium	4.2.1	+	-	-	-	-	-
AT1G35670	CPK11/ATCDPK2	Calcium Dependent Protein Kinase	The proteins in this family posses a carboxyl termin calmodulin like domain and are regulated by the binding of calcium This family also includes the CDPK-Related Kinases which have defective calmodulin domains and have lost the ability to bind calcium	4.2.1	-	+	-	+	+	+
AT5G57015	CKI12	Casein Kinase I Family	casein kinase I-like 12	3.1.1	-	-	-	-	+	+
AT4G17640	CKB2	CASEIN KINASE II Family - Casin kinase II beta subunit		4.5.3	-	-	-	-	-	+
AT3G50000	CKA2	Casein Kinase II Family	Casein kinase II alpha subunit The functions of the genes in this family are unclear The misleading term casein kinase refers to the ability of these proteins to phosphorylate casein in vitro CK2 is involved in processes that control many aspects of metabolism and development CK2 functions as a heterotetramer of alpha (catalytic) and beta (regulatory) subunits	4.5.3	-	+	-	-	-	-
AT4G26100	CK1	Casein Kinase I Family	This family includes Arabidopsis thaliana ADK1 The functions of these genes are unclear The misleading term Casein Kinase refers to the ability of these proteins to phosphorylate casein	3.1.1	-	+	-	-	+	-
AT5G02800	CDL1	RLCK VII	Receptor-like cytoplasminc kinase This family has a kinase catalytic region similar to receptor-like kinases but lacks a predicted transmembrane region	1.2.2	-	-	-	+	-	-
AT1G20930	CDKB2;2	CDC2 Like Kinase Family	Similar to CDC2 These genes are typically expressed in a cell cycle dependent manner and are involved in control of cell division Many of the members of this family have an apparent integrase-like DNA binding domain	4.5.2	-	+	-	-	-	-
AT1G76540	CDKB2;1	CDC2 Like Kinase Family	Similar to CDC2 These genes are typically expressed in a cell cycle dependent manner and are involved in control of cell division Many of the members of this family have an apparent integrase-like DNA binding domain	4.5.2	-	+	-	-	-	-
AT3G54180	CDC2B	CDC2 Like Kinase Family	Similar to CDC2 These genes are typically expressed in a cell cycle dependent manner and are involved in control of cell division Many of the members of this family have an apparent integrase-like DNA binding domain	4.5.2	-	+	-	-	-	-
AT5G64960	cdc2	CDC2 Like Kinase Family	cyclin dependent kinase group C2	4.5.2	+	-	+	-	-	-
AT4G28980	CAK1AT	CYCLIN-DEPENDENT KINASE		NO_PPC	+	-	-	-	+	+
AT2G27210	BSL3	PPP Serine/Threonine phosphatases	BRI1 suppressor 1 (BSU1)-like 3	6.1.1	+	+	-	+	+	+
AT1G08420	BSL2	PPP Serine/Threonine phosphatases	BRI1 suppressor 1 (BSU1)-like 2	6.1.1	+	-	+	-	+	+
AT4G03080	BSL1	PPP Serine/Threonine phosphatases	BRI1 suppressor 1 (BSU1)-like 1	6.1.1	+	-	+	-	-	-
AT5G46570	BSK2	rpkr:RLCK II	BR-signaling kinase 2	1.16.1	+	+	-	-	-	-
AT4G35230	BSK1	rpkr:RLCK II	BR-signaling kinase 1	1.16.1	-	-	-	+	-	-
AT5G26751	ATSK11	GSK3/Shaggy Like Protein Kinase Family	This family encodes proteins that share a highly conserved catalytic protein kinase domain about 70% identical to SHAGGY protein kinase (SGG) and glycogen synthase kinase-3 (GSK-3) of animals	4.5.4	+	-	-	-	-	-
AT5G08160	ATPK3	Not Classify yet		NO_PPC	-	-	-	+	-	+
AT3G08720	ATPK19/ATPK2	IRE/NPH/PI dependent/S6 Kinase	This family has a diversity of domain structures Mnay proteins have PKC-like or PAS doamins This implicates many of the proteins in phopholipid dependent signalling PAS domains are involved in many signalling proteins where they are used as a signal sensor domain	4.2.6	-	-	-	+	-	-
AT3G08730	ATPK1	IRE/NPH/PI dependent/S6 Kinase	This family has a diversity of domain structures Mnay proteins have PKC-like or PAS doamins This implicates many of the proteins in phopholipid dependent signalling PAS domains are involved in many signalling proteins where they are used as a signal sensor domain	4.2.6	-	-	-	+	-	-
AT1G18150	ATMPK8	MAPK Family	Mitogen Activated Protein Kinase Family	4.5.1	-	-	-	-	+	+
AT2G43790	ATMPK6	MAPK Family	Mitogen Activated Protein Kinase Family	4.5.1	+	-	+	-	-	+
AT4G01370	ATMPK4	MAPK Family	Mitogen Activated Protein Kinase Family	4.5.1	-	+	-	-	-	-
AT5G19010	ATMPK16	MAPK Family	Mitogen Activated Protein Kinase Family	4.5.1	+	+	-	-	-	-
AT1G73670	ATMPK15	MAPK Family	Mitogen Activated Protein Kinase Family	4.5.1	-	-	-	-	+	+
AT1G07880	ATMPK13	MAPK Family	Mitogen Activated Protein Kinase Family	4.5.1	-	+	-	-	-	-
AT1G01560	ATMPK11	MAPK Family	Mitogen Activated Protein Kinase Family	4.5.1	+	-	-	+	-	-
AT3G21220	ATMKK5	MAP2K	Mitogen Activated Protein Kinase Kinase This familiy includes Arabidopsis thaliana MAPKK5	4.1.3	-	-	-	-	-	+
AT4G29810	ATMKK2	MAP2K	Mitogen Activated Protein Kinase Kinase This family includes the Arabidopsis thaliana MAPKK2 and MAPKK3, Nicotiana tabacum NPK2, and Zea Mays MEK1	4.1.4	-	-	+	-	-	-
AT3G19980	ATFYPP3	PPP Serine/Threonine phosphatases	PPP Serine/Threonine phosphatases	6.1.1	-	-	-	-	-	+
AT4G15410	ATB' GAMMA	belongs to phosphatase family		6	+	+	+	+	+	+
AT5G60090	At5g60090	No Description in PlantsP PPC	Protein kinase superfamily protein	1.Other	-	-	-	+	-	-
AT5G59700	At5g59700	rpkr:CRPK1L 1	Protein kinase superfamily protein	1.3.1	-	+	-	-	-	-
AT5G41730	At5g41730	Light Sensor Kinase	Protein kinase family protein	2.1.1	+	-	-	-	-	+
AT5G40030	At5g40030	IRE/NPH/PI dependent/S6 Kinase	Protein kinase superfamily protein	4.2.6	+	-	-	-	-	-
AT5G38990	At5g38990	rpkr:LRK10L-2/Thaumatin/CRPK1L 1	Malectin/receptor-like protein kinase family protein	1.9.1	-	-	-	-	-	+
AT5G28680	At5g28680	rpkr:CRPK1L 1	Malectin/receptor-like protein kinase family protein	1.3.1	-	-	-	-	-	+
AT5G26150	At5g26150	rpkr:RLCK IX	protein kinase family protein	1.14.2	-	-	-	-	-	+
AT5G21326	At5g21326	Not Classify yet	Ca2+regulated serine-threonine protein kinase family protein	NO_PPC	-	+	-	-	-	-
AT5G18500	At5g18500	rpkr:RLCK V	Protein kinase superfamily protein	1.6.3	+	-	-	-	-	-
AT5G01290	At5g01290	Dual specific protein phosphatase	mRNA capping enzyme family protein	6.2.7	+	-	-	-	-	-
AT4G39110	At4g39110	rpkr:CRPK1L 1	Malectin/receptor-like protein kinase family protein	1.3.1	-	-	-	-	-	+
AT4G35500	At4g35500	Unknown Function Kinase	Protein kinase superfamily protein	4.5.7	-	-	-	-	-	+
AT4G31230	At4g31230	rpkr:CR4L	Protein kinase protein with adenine nucleotide alpha hydrolases-like domain	1.4.1	-	-	-	-	+	+
AT4G16580	At4g16580	Protein phosphatase 2C	Protein phosphatase 2C family protein	6.3.3	-	-	-	-	-	+
AT3G59410	At3g59410	Not Classify yet	protein kinase family protein	NO_PPC	-	-	-	-	-	+
AT3G58690	At3g58690	RLCK VIII	Protein kinase superfamily protein	1.2.1	+	-	-	-	-	-
AT3G51550	At3g51550	rpkr:CRPK1L 1	Malectin/receptor-like protein kinase family protein	1.3.1	-	+	-	+	-	-
AT3G51270	At3g51270	RIO-like kinase	protein serine/threonine kinases;ATP binding;catalytics	NO_PPC	+	-	-	-	-	-
AT3G28690	At3g28690	RLCK VII	Protein kinase superfamily protein	1.2.2	+	-	-	-	-	-
AT3G25840	At3g25840	Unknown Function Kinase	Protein kinase superfamily protein	4.5.5	-	-	+	-	-	-
AT3G23310	At3g23310	IRE/NPH/PI dependent/S6 Kinase	AGC (cAMP-dependent, cGMP-dependent and protein kinase C) kinase family protein	4.2.6	+	-	-	-	-	-
AT3G20530	At3g20530	RLCK VII	Protein kinase superfamily protein	1.2.2	-	-	-	-	+	-
AT3G20200	At3g20200	rpkr:RLCK IX	Protein kinase protein with adenine nucleotide alpha hydrolases-like domain	1.14.2	-	-	-	-	-	+
AT3G19300	At3g19300	rpkr:URK I	Protein kinase superfamily protein	1.3.3	+	-	-	-	-	-
AT3G17850	At3g17850	IRE/NPH/PI dependent/S6 Kinase	Protein kinase superfamily protein	4.2.6	+	-	-	-	-	-
AT3G13670	At3g13670	Casein Kinase I Family	Protein kinase family protein	3.1.1	+	-	-	-	-	-
AT3G12690	At3g12690	IRE/NPH/PI dependent/S6 Kinase	AGC kinase 1.5	4.2.6	-	-	-	-	+	+
AT3G10540	At3g10540	IRE/NPH/PI dependent/S6 Kinase	3-phosphoinositide-dependent protein kinase	4.2.6	-	-	-	-	+	+
AT3G09970	At3g09970	ST protein phosphatase	Calcineurin-like metallo-phosphoesterase superfamily protein	6.1.5	-	-	-	-	-	+
AT3G09100	At3g09100	Dual specific protein phosphatase	mRNA capping enzyme family protein	6.2.7	+	+	-	-	-	-
AT3G04690	At3g04690	rpkr:CRPK1L 1	Malectin/receptor-like protein kinase family protein	1.3.1	-	-	-	-	-	+
AT3G03940	At3g03940	Casein Kinase I Family	Protein kinase family protein	3.1.1	+	-	-	-	-	-
AT3G02810	At3g02810	RLCK VII	Protein kinase superfamily protein	1.2.2	+	-	-	-	-	-
AT3G01510	At3g01510	Unknown	like SEX4 1	6.2.6	-	-	-	+	-	+
AT2G45590	At2g45590	Not Classify yet	Protein kinase superfamily protein	NO_PPC	-	-	-	-	-	+
AT2G41970	At2g41970	RLCK VIII	Protein kinase superfamily protein	1.2.1	-	-	-	-	-	+
AT2G41910	At2g41910	Unknown Function Kinase	Protein kinase superfamily protein	4.4.3	-	+	-	-	-	-
AT2G40980	At2g40980	Not Classify yet	Protein kinase superfamily protein	NO_PPC	+	-	-	-	-	-
AT2G36350	At2g36350	IRE/NPH/PI dependent/S6 Kinase	Protein kinase superfamily protein	4.2.6	+	-	-	-	-	-
AT2G30740	At2g30740	RLCK VIII	Protein kinase superfamily protein	1.2.1	-	-	-	+	-	-
AT2G30170	At2g30170	Protein phosphatase 2C	Protein phosphatase 2C family protein	6.3.3	-	+	-	-	-	-
AT2G24370	At2g24370	rpkr:RLCK IX	Protein kinase protein with adenine nucleotide alpha hydrolases-like domain	1.14.2	-	-	-	-	+	+
AT2G23070	At2g23070	Casein Kinase II Family	Protein kinase superfamily protein	4.5.3	-	+	-	+	-	+
AT2G21480	At2g21480	rpkr:CRPK1L 1	Malectin/receptor-like protein kinase family protein	1.3.1	-	-	-	-	+	+
AT2G20470	At2g20470	IRE/NPH/PI dependent/S6 Kinase	AGC (cAMP-dependent, cGMP-dependent and protein kinase C) kinase family protein	4.2.6	-	-	-	-	+	+
AT2G19400	At2g19400	IRE/NPH/PI dependent/S6 Kinase	AGC (cAMP-dependent, cGMP-dependent and protein kinase C) kinase family protein	4.2.6	-	-	-	-	+	+
AT2G17530	At2g17530	Unknown Function Kinase	Protein kinase superfamily protein	4.5.7	-	-	-	-	+	-
AT2G07180	At2g07180	RLCK VII	Protein kinase superfamily protein	1.2.2	-	-	-	-	+	+
AT1G79250	At1g79250	IRE/NPH/PI dependent/S6 Kinase	AGC kinase 1.7	4.2.6	-	-	-	-	+	+
AT1G78940	At1g78940	rpkr:RLCK IX	Protein kinase protein with adenine nucleotide alpha hydrolases-like domain	1.14.2	-	-	-	-	+	+
AT1G73460	At1g73460	Unknown Function Kinase	Protein kinase superfamily protein	4.5.8	+	+	-	-	+	-
AT1G73450	At1g73450	Unknown Function Kinase	Protein kinase superfamily protein	4.5.8	+	-	+	-	-	-
AT1G72540	At1g72540	RLCK VII	Protein kinase superfamily protein	1.2.2	-	-	-	-	-	+
AT1G71410	At1g71410	Not Classify yet	ARM repeat superfamily protein	NO_PPC	-	-	-	-	-	+
AT1G70250	At1g70250	rpkr:LRK10L-2/Thaumatin/CRPK1L 1	receptor serine/threonine kinase, putative	1.9.1	+	-	-	-	-	-
AT1G70110	At1g70110	rpkr:L-Lectin	Concanavalin A-like lectin protein kinase family protein	1.11.1	-	-	-	-	-	+
AT1G67580	At1g67580	CDC2 Like Kinase Family	Protein kinase superfamily protein	4.5.2	+	-	-	-	-	-
AT1G65250	At1g65250	rpkr:RLCKIII	Protein kinase superfamily protein	1.5.1	-	-	-	-	-	+
AT1G64300	At1g64300	Light Sensor Kinase	Protein kinase family protein	2.1.1	-	-	-	-	+	-
AT1G63500	At1g63500	rpkr:RLCK II	Protein kinase protein with tetratricopeptide repeat domain	1.16.1	-	+	-	-	-	-
AT1G61400	At1g61400	rpkr:SD-1,S-locus/DUF26 receptor-like kinase	S-locus lectin protein kinase family protein	1.7.2	-	-	-	+	-	-
AT1G53050	At1g53050	CDC2 Like Kinase Family	Protein kinase superfamily protein	4.5.2	-	-	+	-	-	-
AT1G50370	At1g50370	PPP Serine/Threonine phosphatases	Calcineurin-like metallo-phosphoesterase superfamily protein	6.1.1	-	+	-	+	-	+
AT1G30570	At1g30570	rpkr:CRPK1L 1	hercules receptor kinase 2	1.3.1	-	-	-	-	+	-
AT1G25390	At1g25390	rpkr:LRK10L-1	Protein kinase superfamily protein	1.5.2	+	-	-	-	-	-
AT1G22870	At1g22870	Not Classify yet	Protein kinase family protein with ARM repeat domain	NO_PPC	-	-	-	-	-	+
AT1G21590	At1g21590	rpkr:RLCK VI	Protein kinase protein with adenine nucleotide alpha hydrolases-like domain	1.10.1	-	-	-	+	-	-
AT1G18480	At1g18480	Bacterial-like PPP phosphatases	Calcineurin-like metallo-phosphoesterase superfamily protein	6.1.2	-	+	-	-	-	-
AT1G17540	At1g17540	rpkr:RLCK IX	Protein kinase protein with adenine nucleotide alpha hydrolases-like domain	1.14.2	-	-	-	-	-	+
AT1G16760	At1g16760	rpkr:RLCK IX	Protein kinase protein with adenine nucleotide alpha hydrolases-like domain	1.14.2	-	-	-	-	+	+
AT1G10850	At1g10850	rpkr:LRR III	Leucine-rich repeat protein kinase family protein	1.13.5	+	+	+	+	-	-
AT1G06700	At1g06700	RLCK VIII	Protein kinase superfamily protein	1.2.1	-	+	-	+	-	+
AT1G03920	At1g03920	IRE/NPH/PI dependent/S6 Kinase	Protein kinase family protein	4.2.6	-	-	-	-	+	-
AT1G06390	ASK-iota/GSK1	GSK3/Shaggy Like Protein Kinase Family	This family encodes proteins that share a highly conserved catalytic protein kinase domain about 70% identical to SHAGGY protein kinase (SGG) and glycogen synthase kinase-3 (GSK-3) of animals	4.5.4	-	-	-	-	+	-
AT4G18710	ASK etha/BIN2	GSK3/Shaggy Like Protein Kinase Family	This family encodes proteins that share a highly conserved catalytic protein kinase domain about 70% identical to SHAGGY protein kinase (SGG) and glycogen synthase kinase-3 (GSK-3) of animals	4.5.4	+	-	-	-	-	-
AT4G16110	ARR2	Family 5		H1.2.5	+	-	-	-	-	-
AT4G18020	APRR2	Family 0		H2.0.0	+	-	-	-	-	-
AT5G21170	AKINB1	5'-AMP-activated protein kinase beta-2 subunit		IPR006828	+	-	-	-	-	+
AT5G39340	AHP3	Histidine phosphotransfer protein		H.Hpt	-	+	-	-	-	-
AT3G29350	AHP2	Histidine phosphotransfer protein		H.Hpt	-	+	-	-	-	-
AT5G35750	AHK2	Cytokinin Receptor		H0.1.0	-	-	-	+	-	-
AT1G03930	ADK1	Casein Kinase I Family	This family includes Arabidopsis thaliana ADK1 The functions of these genes are unclear The misleading term Casein Kinase refers to the ability of these proteins to phosphorylate casein	3.1.1	-	-	-	-	+	-

## Sheet: RLK
Supplementary Table 6. Overview of identified receptor like kinases in proteomic and phosphoproteomic analyses of developing anther (phase I and II) and pollen. "+" indicates that the protein was identified, "-" indicates that the protein was not identified.
Locus ID	Gene symbol	Sumfamily	Family Description	PPC Family	4-7phos	4-7 protein	8-12phos	8-12 protein	pollen phos	pollen proteome
AT3G02810	LIP2	RLCK VII	Receptor-like cytoplasminc kinase This family has a kinase catalytic region similar to receptor-like kinases but lacks a predicted transmembrane region	1.2.2	+	-	-	-	-	-
AT3G28690	At3g28690	RLCK VII	Receptor-like cytoplasminc kinase This family has a kinase catalytic region similar to receptor-like kinases but lacks a predicted transmembrane region	1.2.2	+	-	-	-	-	-
AT2G07180	At2g07180	RLCK VII	Receptor-like cytoplasminc kinase This family has a kinase catalytic region similar to receptor-like kinases but lacks a predicted transmembrane region	1.2.2	-	-	-	-	+	+
AT3G20530	At3g20530	RLCK VII	Receptor-like cytoplasminc kinase This family has a kinase catalytic region similar to receptor-like kinases but lacks a predicted transmembrane region	1.2.2	-	-	-	-	+	-
AT5G16500	LIP1	RLCK VII	Receptor-like cytoplasminc kinase This family has a kinase catalytic region similar to receptor-like kinases but lacks a predicted transmembrane region	1.2.2	-	-	-	-	+	-
AT1G72540	At1g72540	RLCK VII	Receptor-like cytoplasminc kinase This family has a kinase catalytic region similar to receptor-like kinases but lacks a predicted transmembrane region	1.2.2	-	-	-	-	-	+
AT5G02800	CDL1	RLCK VII	Receptor-like cytoplasminc kinase This family has a kinase catalytic region similar to receptor-like kinases but lacks a predicted transmembrane region	1.2.2	-	-	-	+	-	-
AT5G13160	PBS1	RLCK VII	Receptor-like cytoplasminc kinase This family has a kinase catalytic region similar to receptor-like kinases but lacks a predicted transmembrane region	1.2.2	-	-	-	+	-	-
AT3G58690	At3g58690	RLCK VIII	Recptor-like cytoplasmic kinase This family has a kinase catalytic domain similar to recptor-like kinases but lacks a predicted transmembrane region	1.2.1	+	-	-	-	-	-
AT2G41970	At2g41970	RLCK VIII	Recptor-like cytoplasmic kinase This family has a kinase catalytic domain similar to recptor-like kinases but lacks a predicted transmembrane region	1.2.1	-	-	-	-	-	+
AT2G30740	At2g30740	RLCK VIII	Recptor-like cytoplasmic kinase This family has a kinase catalytic domain similar to recptor-like kinases but lacks a predicted transmembrane region	1.2.1	-	-	-	+	-	-
AT1G06700	At1g06700	RLCK VIII	Recptor-like cytoplasmic kinase This family has a kinase catalytic domain similar to recptor-like kinases but lacks a predicted transmembrane region	1.2.1	-	+	-	+	-	+
AT4G31230	At4g31230	rpkr:CR4L	Crinkly 4 Like Kinase	1.4.1	-	-	-	-	+	+
AT1G30570	HERK2	rpkr:CRPK1L 1		1.3.1	-	-	-	-	+	-
AT2G21480	At2g21480	rpkr:CRPK1L 1		1.3.1	-	-	-	-	+	+
AT3G04690	ANX1	rpkr:CRPK1L 1		1.3.1	-	-	-	-	-	+
AT4G39110	At4g39110	rpkr:CRPK1L 1		1.3.1	-	-	-	-	-	+
AT5G28680	ANX2	rpkr:CRPK1L 1		1.3.1	-	-	-	-	-	+
AT3G51550	FERONIA	rpkr:CRPK1L 1		1.3.1	-	+	-	+	-	-
AT5G59700	At5g59700	rpkr:CRPK1L 1		1.3.1	-	+	-	-	-	-
AT1G70110	LECRK-V.1	rpkr:L-Lectin	Lectin domain receptor protein kinase LRK; this family contains an amino-terminal lectin-like domain and a predicted transmembrane region	1.11.1	-	-	-	-	-	+
AT1G25390	LRK10L4	rpkr:LRK10L-1		1.5.2	+	-	-	-	-	-
AT1G70250	At1g70250	rpkr:LRK10L-2/Thaumatin/CRPK1L 1	Receptor-like protein kinase Receptor link protein kinases Amino-terminal domains vary Some members include thaumatin-like domain	1.9.1	+	-	-	-	-	-
AT5G38990	At5g38990	rpkr:LRK10L-2/Thaumatin/CRPK1L 1	Receptor-like protein kinase Receptor link protein kinases Amino-terminal domains vary Some members include thaumatin-like domain	1.9.1	-	-	-	-	-	+
AT2G37050	LRR I	rpkr:LRR I, LRR receptor-like protein kinase	Leucine-rich repeat containing receptor-like kinases	1.8.1	+	-	-	-	-	-
AT5G59680	LRR I	rpkr:LRR I, LRR receptor-like protein kinase	Leucine-rich repeat containing receptor-like kinases	1.8.1	+	-	-	-	-	-
AT1G10850	At1g10850	rpkr:LRR III		1.13.5	+	+	+	+	-	-
AT3G02880	LRR III	rpkr:LRR III	LRR receptor-like protein kinase Contains amno-termina leucine-rich repeats (LRR) and a predicted transmembrane region	1.13.3	+	+	+	+	-	-
AT5G16590	LRR III	rpkr:LRR III	LRR receptor-like protein kinase Contains amno-termina leucine-rich repeats (LRR) and a predicted transmembrane region	1.13.3	+	-	+	-	-	-
AT3G17840	LRR III/RLK902	rpkr:LRR III	LRR receptor-like protein kinase Contains amno-termina leucine-rich repeats (LRR) and a predicted transmembrane region	1.13.3	+	+	-	-	-	-
AT5G10020	LRR III	rpkr:LRR III		1.Other	+	-	-	-	-	-
AT5G67200	LRR III	rpkr:LRR III		1.13.5	+	+	-	-	-	-
AT1G50610	LRR III	rpkr:LRR III		1.13.4	-	-	-	-	-	+
AT1G72460	LRR III	rpkr:LRR III		1.13.4	-	-	-	-	-	+
AT3G42880	LRR III	rpkr:LRR III		1.13.4	-	-	-	-	-	+
AT5G20690	LRR III	rpkr:LRR III		1.13.4	-	-	-	-	-	+
AT5G24100	LRR III	rpkr:LRR III	LRR receptor-like protein kinase Contains amno-termina leucine-rich repeats (LRR) and a predicted transmembrane region	1.13.3	-	-	-	-	-	+
AT1G48480	LRR III/RKL1	rpkr:LRR III	LRR receptor-like protein kinase Contains amno-termina leucine-rich repeats (LRR) and a predicted transmembrane region	1.13.3	-	+	-	+	-	-
AT1G68400	LRR III	rpkr:LRR III	LRR receptor-like protein kinase Contains amno-termina leucine-rich repeats (LRR) and a predicted transmembrane region	1.13.3	-	+	-	-	-	-
AT2G26730	LRR III	rpkr:LRR III	LRR receptor-like protein kinase Contains amno-termina leucine-rich repeats (LRR) and a predicted transmembrane region	1.13.3	-	+	-	+	-	-
AT1G66150	LRR IX/TMK1	rpkr:LRR IX	LRR receptor-like protein kinase This family contains amino-terminal leucine-rich repeats (LRR) followed by a predicted transmembrane region	1.6.1	-	-	-	+	-	-
AT2G01820	LRR IX	rpkr:LRR IX	LRR receptor-like protein kinase This family contains amino-terminal leucine-rich repeats (LRR) followed by a predicted transmembrane region	1.6.1	-	+	-	-	-	-
AT3G23750	LRR IX	rpkr:LRR IX	LRR receptor-like protein kinase This family contains amino-terminal leucine-rich repeats (LRR) followed by a predicted transmembrane region	1.6.1	-	+	-	-	-	+
AT3G13065	LRR V/SRF4	rpkr:LRR V		1.1.1	-	-	-	-	-	+
AT3G14350	LRR V/SRF7	rpkr:LRR V		1.1.1	-	-	+	-	-	-
AT5G14210	LRR VI	rpkr:LRR VI		1.9.5	+	-	+	-	-	-
AT2G01210	LRR III	rpkr:LRR VII		1.9.3	+	+	+	-	-	-
AT3G56370	LRR VII	rpkr:LRR VII	LRR receptor-like protein kinase This family contains amino-terminal leucine-rich repeats (LRR) and a predicted transmembrane region	1.12.3	-	+	-	-	-	-
AT1G29740	LRR VIII-2	rpkr:LRR VIII-2	LRR receptor-like protein kinase Receptor-like protein kinase containin amino-terminal lecuine-rich repeats	1.7.1	+	-	-	-	-	-
AT3G14840	LRR VIII-2	rpkr:LRR VIII-2	LRR receptor-like protein kinase Receptor-like protein kinase containin amino-terminal lecuine-rich repeats	1.7.1	-	+	-	-	-	-
AT5G65700	LRR XI/BAM1	rpkr:LRR XI	LRR receptor-like kinase This family contains amino-terminal leucine-rich repeats (LRR) and a predicted transmembrane region	1.12.4	+	-	+	-	-	-
AT2G26330	LRR XIII/ERECTA/ER	rpkr:LRR XI	LRR receptor-like kinase This family contains amino-terminal leucine-rich repeats (LRR) and a predicted transmembrane region	1.12.4	+	-	-	-	-	-
AT3G49670	LRR XI/BAM2	rpkr:LRR XI	LRR receptor-like kinase This family contains amino-terminal leucine-rich repeats (LRR) and a predicted transmembrane region	1.12.4	-	-	+	-	-	-
AT4G20140	LRR XI	rpkr:LRR XI	LRR receptor-like kinase This family contains amino-terminal leucine-rich repeats (LRR) and a predicted transmembrane region	1.12.4	-	-	-	-	-	+
AT1G72180	LRR XI	rpkr:LRR XI	LRR receptor-like kinase This family contains amino-terminal leucine-rich repeats (LRR) and a predicted transmembrane region	1.12.4	-	+	-	-	-	-
AT5G07280	LRR X/EMS1	rpkr:LRR XI	LRR receptor-like kinase This family contains amino-terminal leucine-rich repeats (LRR) and a predicted transmembrane region	1.12.4	-	+	-	-	-	-
AT4G33430	LRR II/BAK1	rpkr:LRRII	LRR receptor-like protein kinase This family contains amino-terminal leucine-rich repeats (LRR) and a predicted transmembrane region	1.12.2	-	-	-	+	-	-
AT2G13800	LRR II/ATSERK5	rpkr:LRRII	LRR receptor-like protein kinase This family contains amino-terminal leucine-rich repeats (LRR) and a predicted transmembrane region	1.12.2	-	+	-	-	-	-
AT3G28450	LRR X	rpkr:LRRX	LRR receptor-like protein kinase This family contains amino-terminal leucine-rich repeats (LRR) and a predicted transmembrane region	1.12.1	-	-	+	-	-	-
AT3G18810	PERK6	rpkr:PERKL(protein external response like kinase)	Proline-rich receptor-like protein kinase This family contains an amino-terminal proline-rich domain followed by a predicted transmembrane region	1.6.2	-	-	-	-	+	+
AT1G10620	PERK11	rpkr:PERKL(protein external response like kinase)	Proline-rich receptor-like protein kinase This family contains an amino-terminal proline-rich domain followed by a predicted transmembrane region	1.6.2	-	-	-	-	-	+
AT2G18470	PERK4	rpkr:PERKL(protein external response like kinase)	Proline-rich receptor-like protein kinase This family contains an amino-terminal proline-rich domain followed by a predicted transmembrane region	1.6.2	-	-	-	-	-	+
AT1G70450	PERKL	rpkr:PERKL(protein external response like kinase)	Proline-rich receptor-like protein kinase This family contains an amino-terminal proline-rich domain followed by a predicted transmembrane region	1.6.2	-	+	-	-	-	-
AT3G24540	PERK3	rpkr:PERKL(protein external response like kinase)	Proline-rich receptor-like protein kinase This family contains an amino-terminal proline-rich domain followed by a predicted transmembrane region	1.6.2	-	+	-	-	-	-
AT3G24550	PERK1	rpkr:PERKL(protein external response like kinase)	Proline-rich receptor-like protein kinase This family contains an amino-terminal proline-rich domain followed by a predicted transmembrane region	1.6.2	-	+	-	+	-	-
AT5G46570	At5g46570	rpkr:RLCK II	Receptor-like cytoplasmic kinase Kinase catalytic region is similar to that of receptor-like kinases, but this famly lack predicted transmembrane regions This family has a domain c-treminal to the kinase catalytic domain with no assigned function	1.16.1	+	+	-	-	-	-
AT4G35230	At4g35230	rpkr:RLCK II	Receptor-like cytoplasmic kinase Kinase catalytic region is similar to that of receptor-like kinases, but this famly lack predicted transmembrane regions This family has a domain c-treminal to the kinase catalytic domain with no assigned function	1.16.1	-	-	-	+	-	-
AT1G63500	At1g63500	rpkr:RLCK II	Receptor-like cytoplasmic kinase Kinase catalytic region is similar to that of receptor-like kinases, but this famly lack predicted transmembrane regions This family has a domain c-treminal to the kinase catalytic domain with no assigned function	1.16.1	-	+	-	-	-	-
AT4G00330	CRCK2	rpkr:RLCK IV	Receptor-like cytoplasmic kinase Catalytic region is similar to receptor-like kinases but this family lacks a predicted transmembrane region	1.5.3	-	-	-	+	-	-
AT1G16760	At1g16760	rpkr:RLCK IX	Receptor-like cytoplasmic kinase Kinase catalytic domains of this family resemble those of receptor-like kinases but this family lacks predicted transmembrane regions This family typically has a long amino-terminal domain, often with a serine-rich region	1.14.2	-	-	-	-	+	+
AT1G78940	At1g78940	rpkr:RLCK IX	Receptor-like cytoplasmic kinase Kinase catalytic domains of this family resemble those of receptor-like kinases but this family lacks predicted transmembrane regions This family typically has a long amino-terminal domain, often with a serine-rich region	1.14.2	-	-	-	-	+	+
AT2G24370	At2g24370	rpkr:RLCK IX	Receptor-like cytoplasmic kinase Kinase catalytic domains of this family resemble those of receptor-like kinases but this family lacks predicted transmembrane regions This family typically has a long amino-terminal domain, often with a serine-rich region	1.14.2	-	-	-	-	+	+
AT1G17540	At1g17540	rpkr:RLCK IX	Receptor-like cytoplasmic kinase Kinase catalytic domains of this family resemble those of receptor-like kinases but this family lacks predicted transmembrane regions This family typically has a long amino-terminal domain, often with a serine-rich region	1.14.2	-	-	-	-	-	+
AT3G20200	At3g20200	rpkr:RLCK IX	Receptor-like cytoplasmic kinase Kinase catalytic domains of this family resemble those of receptor-like kinases but this family lacks predicted transmembrane regions This family typically has a long amino-terminal domain, often with a serine-rich region	1.14.2	-	-	-	-	-	+
AT5G26150	At5g26150	rpkr:RLCK IX	Receptor-like cytoplasmic kinase Kinase catalytic domains of this family resemble those of receptor-like kinases but this family lacks predicted transmembrane regions This family typically has a long amino-terminal domain, often with a serine-rich region	1.14.2	-	-	-	-	-	+
AT5G18500	At5g18500	rpkr:RLCK V	Receptor-like protein kinase This family has little or no sequence amino-termnal to the predicted transmembrane region and hence probably lacks an external domain	1.6.3	+	-	-	-	-	-
AT3G24660	LRR III/TMKL1	rpkr:RLCK VI	Receptor Like Cytoplasmic Kinase VI	1.10.1	+	-	-	-	-	-
AT1G21590	At1g21590	rpkr:RLCK VI	Receptor Like Cytoplasmic Kinase VI	1.10.1	-	-	-	+	-	-
AT3G56100	LRR III/MRLK	rpkr:RLCK VI	Receptor Like Cytoplasmic Kinase VI	1.10.1	-	+	-	-	-	-
AT1G65250	At1g65250	rpkr:RLCKIII	WAK kinase Wall-associated kinase family Many family members contain EGF-like calcium binding domain	1.5.1	-	-	-	-	-	+
AT1G61400	At1g61400	rpkr:SD-1,S-locus/DUF26 receptor-like kinase	Contains both S-locus receptor-like kinase and DUF26 (domain of unknown function) receptor-like kinase	1.7.2	-	-	-	+	-	-
AT1G75640	LRR VII	rpkr:SD-2, S-locus receptor-like protein kinase	S-locus receptor-like protein kinase Contains amino-terminal lectin domain, S-locus domain, predicted transmembrane region and carboxyl-terminal kinase catalytic domain	1.9.2	+	-	+	-	-	-
AT4G20940	LRR III	rpkr:SD-2, S-locus receptor-like protein kinase	S-locus receptor-like protein kinase Contains amino-terminal lectin domain, S-locus domain, predicted transmembrane region and carboxyl-terminal kinase catalytic domain	1.9.2	+	-	-	-	-	-
AT3G19300	At3g19300	rpkr:URK I	Recptor-like protein kinase Contains receptor-like protein kinases with predicted transmembrane regions Some family memebers have very short sequence amino-terminal to the transmembrane region suggesting that they have no external domain	1.3.3	+	-	-	-	-	-
