# Supplementary material for: Abundant protein phosphorylation potentially regulates Arabidopsis anther development
Source: J Exp Bot. 2016 Aug 16;67(17):4993–5008. doi: 10.1093/jxb/erw293 (PMC5014169; doi:10.1093/jxb/erw293)
Supplement: Supplementary Data [file supp_erw293_supplementary_table_S7.xlsx]

## Sheet: Sheet1
Supplementary Table 7. Identified ROS related proteins (producers and scavenging enzymes) in proteome and phosphoproteome analyses of developing anthers at stages 4-7 and 8-12
"+" indicates identified in the analysis, "-" denotes not identified in the analysis
Function	Enzyme and Reaction	Gene Name	AGI code c	4-7 phos	4-7 proteome	8-12 phos	8-12 proteome
ROS scavenging enzymes	Ascorbate Peroxidase (APX) 2 Asc + H2O2 → 2 MDA + 2H2O	APX4	AT4G09010.1	-	+	-	+
	Ascorbate Peroxidase (APX) 2 Asc + H2O2 → 2 MDA + 2H2O	APX3	AT4G35000.1	-	+	-	+
	Ascorbate Peroxidase (APX) 2 Asc + H2O2 → 2 MDA + 2H2O	thylakoid-APX	AT1G77490.1	-	-	-	+
	Blue copper protein Cu + P → P-Cu	Blue copper protein, putative	AT1G72230.1	-	-	-	+
	Blue copper protein Cu + P → P-Cu	Blue copper protein, putative	AT3G27200.1	-	-	-	+
	Blue copper protein Cu + P → P-Cu	Blue copper-binding protein III	AT3G60280.1	-	-	-	+
	Blue copper protein Cu + P → P-Cu	Blue copper binding protein	AT5G20230.1	-	-	-	+
	Catalase (Cat) 2H2O2 → 2H2O + O2	Cat1	AT1G20630.1	-	+	-	+
	Catalase (Cat) 2H2O2 → 2H2O + O2	Cat2	AT4G35090.1	-	-	-	+
	Dehydroascorbate Reductase (DHAR) DHA + 2 GSH → Asc + GSSG	DHAR3	AT1G75270.1	-	+	-	+
	Dehydroascorbate Reductase (DHAR) DHA + 2 GSH → Asc + GSSG	DHAR1	AT5G16710.1	-	+	-	+
	Ferritin Fe + P → P-Fe	Ferritin 3	AT2G40300.1	-	+	-	+
	Ferritin Fe + P → P-Fe	Ferritin 2	AT3G56090.1	-	+	-	+
	Ferritin Fe + P → P-Fe	Ferritin 1	AT5G01600.1	-	+	-	+
	Ferritin Fe + P → P-Fe	Ferritin 4	AT3G11050.1	-	-	-	+
	Glutaredoxin (GLR) DHA + 2 GSH → Asc + GSSG	Glutaredoxin putative	AT5G40370.1	-	+	+	+
	Glutaredoxin (GLR) DHA + 2 GSH → Asc + GSSG	Glutaredoxin family	AT2G20270.1	-	+	-	+
	Glutaredoxin (GLR) DHA + 2 GSH → Asc + GSSG	Glutaredoxin putative	AT5G20500.1	-	+	-	+
	Glutathione Peroxidase (GPX) H2O2 + 2 GSH → 2H2O + GSSG	GPX2	AT2G31570.1	-	-	+	+
	Glutathione Peroxidase (GPX) H2O2 + 2 GSH → 2H2O + GSSG	GPX8	AT1G63460.1	-	+	-	+
	Glutathione Peroxidase (GPX) H2O2 + 2 GSH → 2H2O + GSSG	Phospholipid GPX6	AT4G11600.1	-	-	-	+
	Glutathione Peroxidase (GPX) H2O2 + 2 GSH → 2H2O + GSSG	GPX7	AT4G31870.1	-	-	-	+
	Glutathione Reductase (GR) GSSG + NAD(P)H → 2 GSH + NAD(P)-	GR1	AT3G24170.1	-	+	-	+
	Glutathione Reductase (GR) GSSG + NAD(P)H → 2 GSH + NAD(P)-	GR2	AT3G54660.1	-	+	-	+
	Monodehydroascorbate Reductase (MDAR) MDA + NAD(P)H + H+ → Asc + NAD(P)-	MDAR1	AT1G63940.4	-	+	-	+
	Monodehydroascorbate Reductase (MDAR) MDA + NAD(P)H + H+ → Asc + NAD(P)-	MDAR4	AT3G52880.1	-	+	-	+
	Monodehydroascorbate Reductase (MDAR) MDA + NAD(P)H + H+ → Asc + NAD(P)-	MDAR5	AT5G03630.1	-	+	-	+
	Peroxiredoxin (PrxR) 2P-SH + H2O2 → P-S-S-P + 2H2O	Type 2 PrxR B	AT1G65980.1	-	+	-	+
	Peroxiredoxin (PrxR) 2P-SH + H2O2 → P-S-S-P + 2H2O	2-cys PrxR F	AT3G06050.1	-	+	-	+
	Peroxiredoxin (PrxR) 2P-SH + H2O2 → P-S-S-P + 2H2O	2-cys PrxR A	AT3G11630.1	-	+	-	+
	Peroxiredoxin (PrxR) 2P-SH + H2O2 → P-S-S-P + 2H2O	PrxR Q	AT3G26060.1	-	+	-	+
	Peroxiredoxin (PrxR) 2P-SH + H2O2 → P-S-S-P + 2H2O	Type 2 PrxR E	AT3G52960.1	-	+	-	+
	Peroxiredoxin (PrxR) 2P-SH + H2O2 → P-S-S-P + 2H2O	2-cys PrxR B	AT5G06290.1	-	+	-	+
	Superoxide Dismutase (SOD) O2- + O2- + 2H+ → H2O2 + O2	Cu/ZnSOD (CSD1)	AT1G08830.1	-	+	-	+
	Superoxide Dismutase (SOD) O2- + O2- + 2H+ → H2O2 + O2	Cu/ZnSOD (CSD2)	AT2G28190.1	-	+	-	+
	Superoxide Dismutase (SOD) O2- + O2- + 2H+ → H2O2 + O2	MnSOD (MSD1)	AT3G10920.1	-	+	-	-
	Superoxide Dismutase (SOD) O2- + O2- + 2H+ → H2O2 + O2	FeSOD (FSD2)	AT5G51100.1	-	+	-	-
	Thioredoxins (Trx) P-S-S-P + 2H+ → 2P-SH	Thioredoxin reductase 2	AT2G17420.1	-	+	+	-
	Thioredoxins (Trx) P-S-S-P + 2H+ → 2P-SH	Thioredoxin family	AT3G08710.1	-	-	+	-
	Thioredoxins (Trx) P-S-S-P + 2H+ → 2P-SH	Thioredoxin M-type 1 (TRX-M1)	AT1G03680.1	-	+	-	+
	Thioredoxins (Trx) P-S-S-P + 2H+ → 2P-SH	Thioredoxin H-type 4 (TRX-H-4)	AT1G19730.1	-	+	-	+
	Thioredoxins (Trx) P-S-S-P + 2H+ → 2P-SH	similar to thioredoxin	AT1G43560.1	-	+	-	-
	Thioredoxins (Trx) P-S-S-P + 2H+ → 2P-SH	Thioredoxin H-type 5 (TRX-H-5)	AT1G45145.1	-	+	-	+
	Thioredoxins (Trx) P-S-S-P + 2H+ → 2P-SH	Thioredoxin x	AT1G50320.1	-	+	-	-
	Thioredoxins (Trx) P-S-S-P + 2H+ → 2P-SH	Thioredoxin family	AT3G06730.1	-	+	-	-
	Thioredoxins (Trx) P-S-S-P + 2H+ → 2P-SH	Thioredoxin H-type 1 (TRX-H-1)	AT3G51030.1	-	+	-	-
	Thioredoxins (Trx) P-S-S-P + 2H+ → 2P-SH	Thioredoxin M-type 2	AT4G03520.1	-	+	-	+
	Thioredoxins (Trx) P-S-S-P + 2H+ → 2P-SH	Thioredoxin family	AT4G04950.1	-	+	-	+
	Thioredoxins (Trx) P-S-S-P + 2H+ → 2P-SH	Thioredoxin H-type 2	AT5G39950.1	-	+	-	-
	Thioredoxins (Trx) P-S-S-P + 2H+ → 2P-SH	Thioredoxin H-type 3	AT5G42980.1	-	+	-	+
	Thioredoxins (Trx) P-S-S-P + 2H+ → 2P-SH	Thioredoxin family	AT1G76760.1	-	-	-	+
	Thioredoxins (Trx) P-S-S-P + 2H+ → 2P-SH	Thioredoxin M-type 4	AT3G15360.1	-	-	-	+
	Thioredoxins (Trx) P-S-S-P + 2H+ → 2P-SH	Thioredoxin reductase 1	AT4G35460.1	-	-	-	+
	Thioredoxins (Trx) P-S-S-P + 2H+ → 2P-SH	Ferredoxin-thioredoxin reductase	AT2G04700.1	-	+	-	+
ROS producer	NADPH oxidase NADPH + e- + O2 → NADP- + O2- + H+	NADPH oxidase (RbohD)	AT5G47910.1	-	-	+	+
	NADPH oxidase-like NADPH + e- + O2 → NADP- + O2- + H+ (?)	NADH-ubiquinone oxidoreductase	AT5G67590.1	-	+	-	+
