# Supplementary material for: Abundant protein phosphorylation potentially regulates Arabidopsis anther development
Source: J Exp Bot. 2016 Aug 16;67(17):4993–5008. doi: 10.1093/jxb/erw293 (PMC5014169; doi:10.1093/jxb/erw293)
Supplement: Supplementary Data [file supp_erw293_supplementary_table_S8.xlsx]

## Sheet: BR
Supplenmentary Table 08. Identified BR signal proteins in anther phase I and II. "+" indicates that the protein was identified, "-" indicates that the protein was not identified.
AT_id	description	gene symbol	4-7 phosphoproteome	4-7 proteome	8-12 phosphoproteome	8-12 proteome
AT4G33430.1	BRI1-associated receptor kinase Leu-rich receptor Serine/threonine protein kinase. Component of BR signaling that interacts with BRI1 in vitro and in vivo to form a heterodimer. Brassinolide-dependent association of BRI1 and BAK1 in vivo. Phosphorylation of both BRI1 and BAK1 on Thr residues was BR dependent. Although BAK1 and BRI1 alone localize in the plasma membrane, when BAK1 and BRI1 are coe…	BAK1	-	-	-	+
AT1G78700.1	BES1/BZR1 homolog 4 BES1/BZR1 homolog 4 (BEH4)	BEH4	+	-	-	-
AT4G18710.2	Protein kinase superfamily protein ATSK (shaggy-like kinase) family member that encodes an AtSK protein involved in the cross-talk between auxin and brassinosteroid signaling pathways. BR-INSENSITIVE 2 mutant indicated that the BR-insensitive dwarf phenotype was due to a semidominant mutation in the BIN2. BIN2 is not allelic to BRI1. BIN2-mediated phosphorylation appears to promote BZR1 export fr…	BIN2	+	-	-	-
AT4G35230.1	BR-signaling kinase 1 Encodes BR-signaling kinase 1 (BSK1), one of the three homologous BR-signaling kinases (BSK1, AT4G35230	BSK1	-	-	-	+
AT5G46570.1	BR-signaling kinase 2 Encodes BR-signaling kinase 2 (BSK2), one of the three homologous BR-signaling kinases (BSK1, AT4G35230	BSK2	+	+	-	-
AT4G03080.1	BRI1 suppressor 1 (BSU1)-like 1 BRI1 suppressor 1 (BSU1)-like 1 (BSL1)	BSL1	+	-	+	-
AT1G08420.2	BRI1 suppressor 1 (BSU1)-like 2 BRI1 suppressor 1 (BSU1)-like 2 (BSL2)	BSL2	+	-	+	-
AT2G27210.2	BRI1 suppressor 1 (BSU1)-like 3 BRI1 suppressor 1 (BSU1)-like 3 (BSL3)	BSL3	+	+	-	+
AT1G19350.1	Brassinosteroid signalling positive regulator (BZR1) family protein Encodes brassinosteroid (BR) signalling protein that accumulates in the nucleus as dephosphorylated form in response to BRs. Is phosphorylated by the BIN2 GSK3 kinase. It synergistically interacts with BIM1 to bind to E box sequences (CANNTG). The protein contains a nuclear localization signal (NLS), followed by a highly conserve…	BZR1	+	-	-	-
AT1G75080.1	Brassinosteroid signalling positive regulator (BZR1) family protein Encodes a positive regulator of the brassinosteroid (BR) signalling pathway that mediates both downstream BR responses and negative feedback regulation of BR biosynthesis. There is evidence for phosphorylation-dependent nucleocytoplasmic shuttling of BZR1. GSK3-like kinases (including BIN2), 14-3-3 proteins, and the phosphatase B…	BZR2	+	-	-	-
AT1G11680.1	CYTOCHROME P450 51G1 putative obtusifoliol 14-alpha demethylase involved in sterol biosynthesis. CYTOCHROME P450 51G1 (CYP51G1)	CYP51G1	-	-	-	+
AT3G19820.1	cell elongation protein / DWARF1 / DIMINUTO (DIM) Involved in the conversion of the early brassinosteroid precursor 24-methylenecholesterol to campesterol. Brassinosteroids affect cellular elongation. Mutants have dwarf phenotype. DWF1 is a Ca2+-dependent calmodulin-binding protein. DWARF 1 (DWF1)	DIM	-	+	-	+
AT1G50430.2	Ergosterol biosynthesis ERG4/ERG24 family Mutants are defective in Brassinosteroid biosynthesis (delta7-sterol-C7 reduction step) and have a dwarf phenotype. DWARF 5 (DWF5)	DWF5	-	-	-	+
AT1G35160.1	GF14 protein phi chain GF14 protein phi chain member of 14-3-3 protein family. This protein is reported to interact with the BZR1 transcription factor involved in brassinosteroid signaling and may affect the nucleocytoplasmic shuttling of BZR1 GF14 protein phi chain (GF14 PHI)	GF14	+	+	+	+
AT1G22300.1	general regulatory factor 10 Encodes a 14-3-3 protein. This protein is reported to interact with the BZR1 transcription factor involved in brassinosteroid signaling and may affect the nucleocytoplasmic shuttling of BZR1. general regulatory factor 10 (GRF10)	GRF10	-	+	-	+
AT1G78300.1	general regulatory factor 2 G-box binding factor GF14 omega encoding a 14-3-3 protein general regulatory factor 2 (GRF2)	GRF2	-	+	-	+
AT5G10450.2	G-box regulating factor 6 Encodes a member of the 14-3-3 gene family that is a lambda isoform (14-3-3&#955	GRF6	-	+	-	-
AT5G10450.1	G-box regulating factor 6 Encodes a member of the 14-3-3 gene family that is a lambda isoform (14-3-3&#955	GRF6	-	-	-	+
AT5G65430.2	general regulatory factor 8 member of 14-3-3 proteins. This protein is reported to interact with the BZR1 transcription factor involved in brassinosteroid signaling and may affect the nucleocytoplasmic shuttling of BZR1 general regulatory factor 8 (GRF8)	GRF8	-	+	-	-
AT5G65430.1	general regulatory factor 8 member of 14-3-3 proteins. This protein is reported to interact with the BZR1 transcription factor involved in brassinosteroid signaling and may affect the nucleocytoplasmic shuttling of BZR1 general regulatory factor 8 (GRF8)	GRF8	-	-	-	+
AT3G54610.1	histone acetyltransferase of the GNAT family 1 Encodes a histone acetyltransferase that is plays a role in the determination of the embryonic root-shoot axis. It is also required to regulate the floral meristem activity by modulating the extent of expression of WUS and AG. In other eukaryotes, this protein is recruited to specific promoters by DNA binding transcription factors and is thought to p…	HAT1	+	+	-	-
AT1G20050.1	C-8,7 sterol isomerase C-8 sterol isomerase HYDRA1 (HYD1)	HYD1	-	+	-	-
AT1G32130.2	Transcription elongation factor (TFIIS) family protein The C-terminal portion of this protein has high homology to the C-termini of the IWS1 (Interacts With Spt6) proteins found in yeast and humans. Interacts with transcription factor BES1. Involved in brassinosteroid-regulated gene expression. IWS1	IWS1	+	-	+	-
AT1G69960.1	serine/threonine protein phosphatase 2A type 2A serine/threonine protein phosphatase (PP2A) mRNA, serine/threonine protein phosphatase 2A (PP2A)	PP2A	-	+	-	-
AT4G38740.1	rotamase CYP 1 Encodes cytosolic cyclophilin ROC1. rotamase CYP 1 (ROC1)	ROC1	-	+	-	+
AT5G13710.1	sterol methyltransferase 1 SMT1 controls the level of cholesterol in plants sterol methyltransferase 1 (SMT1)	SMT1	-	+	-	-
AT5G58220.3	transthyretin-like protein Encodes a transthyretin-like S-allantoin synthase protein that catalyzes two steps in the allantoin biosynthesis pathway by acting as a hydroxyisourate hydrolase and a 2-oxo-4-hydroxy-4-carboxy-5-ureidoimidazoline (OHCU) decarboxylase. Two alternatively spliced versions of the transcript give rise to a longer peroxisomally-targeted protein (AT5G58220.1 (called TTL1-)) a…	TTL	+	-	-	+
AT1G14000.1	VH1-interacting kinase Encodes a protein with similarity to members of the C1 subgroup of MAP kinase kinase kinases. Interacts physically with the receptor kinase BRL2/VH1 and appears to be involved in auxin and brassinosteriod signaling. VH1-interacting kinase (VIK)	VIK	+	+	+	-
AT5G17020.2	exportin 1A Encodes a member of the exportin protein family (XPO1A) which functions as receptors for nuclear export. Binds to a variety of proteins having leucine rich export signals.Along with XPO1B involved with development of the male and female gametophytes. exportin 1A (XPO1A)	XPO1A	-	+	-	+
AT1G03445.1	Serine/threonine protein phosphatase family protein encodes a serine杢hreonine protein phosphatase with an N-terminal Kelch-repeat domain, which is nuclear localized and expressed preferentially in elongating cells. Genetic evidence suggest that this gene plays a redundant role (along with other members of the same gene family) in modulating growth in response to brassinosteroid. BRI1 SUPPRESSOR 1…	BSU1	+	-	-	-
AT1G63500.1	Protein kinase protein with tetratricopeptide repeat domain Protein kinase protein with tetratricopeptide repeat domain	BSK7	-	+	-	-
AT5G58220.2	transthyretin-like protein Encodes a transthyretin-like S-allantoin synthase protein that catalyzes two steps in the allantoin biosynthesis pathway by acting as a hydroxyisourate hydrolase and a 2-oxo-4-hydroxy-4-carboxy-5-ureidoimidazoline (OHCU) decarboxylase. Two alternatively spliced versions of the transcript give rise to a longer peroxisomally-targeted protein (AT5G58220.1 (called TTL1-)) a…	TTL	-	+	-	-
AT3G51550.1	Malectin/receptor-like protein kinase family protein Encodes a synergid-expressed, plasma-membrane localized receptor-like kinase that accumulates asymetrically in the synergid membrnane at the filiform apparatus and mediates male-female gametophyte interactions during pollen tube reception. FERONIA (FER)	FER	-	+	-	+
AT4G30610.1	alpha/beta-Hydrolases superfamily protein Encodes a secreted glycosylated serine carboxypeptidase with broad substrate preference that is involved in brassinosteroid signalling via BRI1. It is proteolytically processed in vivo by a separate as yet unidentified protease. BRI1 SUPPRESSOR 1 (BRS1)	BRS1	-	+	-	+
AT5G02800.1	Protein kinase superfamily protein Protein kinase superfamily protein	CDL1	-	-	-	+
