# Supplementary material for: Abundant protein phosphorylation potentially regulates Arabidopsis anther development
Source: J Exp Bot. 2016 Aug 16;67(17):4993–5008. doi: 10.1093/jxb/erw293 (PMC5014169; doi:10.1093/jxb/erw293)
Supplement: Supplementary Data [file supp_erw293_supplementary_table_S9.xlsx]

## Sheet: 493 novel phosphoproteins
Supplementary Table 09. Overview of 493 novel phosphoproteins. GO analyses were performed with six protein databases/datasets (PhosPhAt database, P3DB database, AT protein database, Pep2pro database,Pep2pro flower protein dataset, anther proteome dataset from our experiment) as backgrounds
Accession	STD Annot.	MapManBin	TMHMM	TargetP	PFAM
AT2G25910.1	3'-5' exonuclease domain-containing protein / K homology domain-containing protein / KH domain-containing protein	28.99 DNA.unspecified	0	C	3_5_exonuc(1) KH_1(1)
AT1G65060.2	4-coumarate:CoA ligase 3	16.2.1.3 secondary metabolism.phenylpropanoids.lignin biosynthesis.4CL	1	_	2-oxoacid_dh(1) AMP-binding(1)
AT2G27710.4	60S acidic ribosomal protein family	29.2.1.2.2.82 protein.synthesis.ribosomal protein.eukaryotic.60S subunit.P2	0	S	Ribosomal_60s(1)
AT1G62130.1	AAA-type ATPase family protein	29.5.9 protein.degradation.AAA type	0	C	AAA(1) AAA_2(1) AAA_5(1) ABC_tran(1) FHA(1) SRPRB(1)
AT4G34000.3	abscisic acid responsive elements-binding factor 3	17.1.2 hormone metabolism.abscisic acid.signal transduction	0	_	bZIP_1(1) bZIP_2(1)
AT5G58160.1	actin binding	35.1.20 not assigned.no ontology.formin homology 2 domain-containing protein	0	_	CAF1(1) Drf_FH1(1) FH2(1) PLU-1(1) PTEN_C2(1) STAG(1)
AT5G43500.2	actin-related protein 9	27.3.67 RNA.regulation of transcription.putative transcription regulator	0	_	Actin(1)
AT4G14920.1	Acyl-CoA N-acyltransferase with RING/FYVE/PHD-type zinc finger protein	27.3.63 RNA.regulation of transcription.PHD finger transcription factor	0	C	Acetyltransf_1(1) Furin-like(1) PHD(1) zf-RING-like(1)
AT5G36740.1	Acyl-CoA N-acyltransferase with RING/FYVE/PHD-type zinc finger protein	27.3.99 RNA.regulation of transcription.unclassified	0	_	Acetyltransf_1(1) AT_hook(3) C1_3(1) PHD(1) zf-LSD1(1)
AT1G74710.1	ADC synthase superfamily protein	18.5.2.1 Co-factor and vitamine metabolism.folate & vitamine K.vitamine K.isochorismate synthase	0	C	Chorismate_bind(1)
AT1G74710.2	ADC synthase superfamily protein	18.5.2.1 Co-factor and vitamine metabolism.folate & vitamine K.vitamine K.isochorismate synthase	0	C	Chorismate_bind(1)
AT1G50200.2	Alanyl-tRNA synthetase	29.1.7 protein.aa activation.alanine-tRNA ligase	0	_	DHHA1(1) tRNA-synt_2c(1) tRNA_SAD(1)
AT3G27320.2	alpha/beta-Hydrolases superfamily protein	35.2 not assigned.unknown	0	M	Abhydrolase_3(1)
AT3G61680.1	alpha/beta-Hydrolases superfamily protein	11.9.2.1 lipid metabolism.lipid degradation.lipases.triacylglycerol lipase	0	C	Lipase_3(1)
AT4G27450.1	Aluminium induced protein with YGL and LRDR motifs	35.2 not assigned.unknown	0	_
AT5G19140.2	Aluminium induced protein with YGL and LRDR motifs	15 metal handling	0	C
AT1G31830.2	Amino acid permease family protein	34.3 transport.amino acids	10	_	AA_permease(1) Branch_AA_trans(1)
AT4G19150.2	Ankyrin repeat family protein	31.1 cell.organisation		S	Ank(3)
AT2G17390.1	ankyrin repeat-containing 2B	27.3.39 RNA.regulation of transcription.AtSR Transcription Factor family	0	_	Ank(2) HrpJ(1)
AT5G65020.2	annexin 2	31.1 cell.organisation	0	_	Annexin(4) DUF713(1)
AT5G25470.1	AP2/B3-like transcriptional factor family protein	35.2 not assigned.unknown	0	C	B3(2)
AT2G34040.2	Apoptosis inhibitory protein 5 (API5)	33.99 development.unspecified	0	_	API5(1) DUF965(1)
AT5G18280.1	apyrase 2	23.2 nucleotide metabolism.degradation	1	_	GDA1_CD39(1)
AT2G16900.2	Arabidopsis phospholipase-like protein (PEARLI 4) family	35.2 not assigned.unknown		C	PEARLI-4(1)
AT4G11400.1	ARID/BRIGHT DNA-binding domain;ELM2 domain protein	27.3.67 RNA.regulation of transcription.putative transcription regulator	0	_	ARID(1) ELM2(1) Myb_DNA-binding(1)
AT4G00231.1	ARM repeat superfamily protein	35.1 not assigned.no ontology	0	_
AT4G27640.1	ARM repeat superfamily protein	29.3.1 protein.targeting.nucleus	0	_	Gag_p10(1) HEAT(5) IBN_N(1) NUC173(1) Xpo1(1)
AT5G19820.1	ARM repeat superfamily protein	35.1 not assigned.no ontology	0	C	Adaptin_N(1) Arm(1) HEAT(5) HEAT_PBS(1) IBN_N(1) PARG_cat(1) Xpo1(1)
AT5G37630.1	ARM repeat superfamily protein	28.1 DNA.synthesis/chromatin structure	0	_	Adaptin_N(1) HEAT(1) Mer2(1) Nnf1(1)
AT1G63480.1	AT hook motif DNA-binding family protein	27.3.67 RNA.regulation of transcription.putative transcription regulator	0	M	AT_hook(1) DUF296(1)
AT3G61310.1	AT hook motif DNA-binding family protein	27.3.67 RNA.regulation of transcription.putative transcription regulator	0	_	AT_hook(2) DUF296(1)
AT5G46640.1	AT hook motif DNA-binding family protein	27.3.67 RNA.regulation of transcription.putative transcription regulator	0	C	AT_hook(2) DUF296(1)
AT1G48610.2	AT hook motif-containing protein	27.3.67 RNA.regulation of transcription.putative transcription regulator	0	_	AT_hook(2)
AT3G55560.1	AT-hook protein of GA feedback 2	35.1 not assigned.no ontology	0	C	DUF296(1)
AT3G49590.2	Autophagy-related protein 13	35.2 not assigned.unknown	0	_
AT5G62000.4	auxin response factor 2	27.3.4 RNA.regulation of transcription.ARF, Auxin Response Factor family	0	C	AUX_IAA(1) Auxin_resp(1) B3(1)
AT1G59500.1	Auxin-responsive GH3 family protein	17.2.3 hormone metabolism.auxin.induced-regulated-responsive-activated	0	_	GH3(1) L_lactis_RepB_C(1)
AT1G01260.1	basic helix-loop-helix (bHLH) DNA-binding superfamily protein	27.3.6 RNA.regulation of transcription.bHLH,Basic Helix-Loop-Helix family	0	_	HLH(1)
AT1G68920.3	basic helix-loop-helix (bHLH) DNA-binding superfamily protein	27.3.6 RNA.regulation of transcription.bHLH,Basic Helix-Loop-Helix family	0	_	HLH(1)
AT3G26744.1	basic helix-loop-helix (bHLH) DNA-binding superfamily protein	27.3.6 RNA.regulation of transcription.bHLH,Basic Helix-Loop-Helix family	0	_	HLH(1)
AT3G54620.2	basic leucine zipper 25	27.3.35 RNA.regulation of transcription.bZIP transcription factor family		C	bZIP_1(1) bZIP_2(1)
AT3G42170.1	BED zinc finger ;hAT family dimerisation domain	35.1 not assigned.no ontology	0	_	ApoC-I(1) hATC(1) zf-BED(1)
AT5G25580.1	BEST Arabidopsis thaliana protein match is: DDT domain superfamily (TAIR:AT1G18950.1); Has 178 Blast hits to 178 proteins in 75 species: Archae - 0; Bacteria - 4; Metazoa - 51; Fungi - 33; Plants - 60; Viruses - 1; Other Eukaryotes - 29 (source: NCBI	35.2 not assigned.unknown	0	_
AT5G11700.2	BEST Arabidopsis thaliana protein match is: glycine-rich protein (TAIR:AT4G32920.3); Has 8203 Blast hits to 3102 proteins in 389 species: Archae - 3; Bacteria - 5624; Metazoa - 852; Fungi - 139; Plants - 704; Viruses - 77; Other Eukaryotes - 804 (sou	35.1.40 not assigned.no ontology.glycine rich proteins	4	S	Erf4(1) GCC2_GCC3(1) NCD3G(1)
AT4G27750.1	binding	35.2 not assigned.unknown	0	_	CDC14(1)
AT5G47690.3	binding	35.2 not assigned.unknown		_
AT5G16840.2	binding partner of acd11 1	27.4 RNA.RNA binding		_	Galanin(1) RRM_1(1)
AT1G55805.1	BolA-like family protein	35.1 not assigned.no ontology	0	C	BolA(1)
AT5G20540.1	BREVIS RADIX-like 4	35.2 not assigned.unknown	0	_	DZC(2)
AT5G41330.1	BTB/POZ domain with WD40/YVTN repeat-like protein	34.15 transport.potassium	0	_	K_tetra(1)
AT1G08320.1	bZIP transcription factor family protein	27.3.35 RNA.regulation of transcription.bZIP transcription factor family	0	_	bZIP_1(1) bZIP_2(1) Ribosomal_L35p(1)
AT5G06950.1	bZIP transcription factor family protein	27.3.35 RNA.regulation of transcription.bZIP transcription factor family	0	_	bZIP_1(1) bZIP_2(1) Phage-scaffold(1)
AT5G50170.1	C2 calcium/lipid-binding and GRAM domain containing protein	35.1.19 not assigned.no ontology.C2 domain-containing protein	0	M	C2(2) GRAM(1)
AT5G66730.1	C2H2-like zinc finger protein	27.3.11 RNA.regulation of transcription.C2H2 zinc finger family	0	_	RS4NT(1) zf-C2H2(3)
AT5G61900.1	Calcium-dependent phospholipid-binding Copine family protein	35.1 not assigned.no ontology	0	_	C2(2) Copine(1) VWA(1)
AT5G57580.1	Calmodulin-binding protein	30.3 signalling.calcium	0	_	Calmodulin_bind(1)
AT4G35310.1	calmodulin-domain protein kinase 5	30.3 signalling.calcium	0	_	APH(1) efhand(4) Kdo(1) Pkinase(1) Pkinase_Tyr(1)
AT5G12480.2	calmodulin-domain protein kinase 7	30.3 signalling.calcium		_	efhand(4) Pkinase(1) Pkinase_Tyr(1)
AT5G12850.1	CCCH-type zinc finger protein with ARM repeat domain	27.3.12 RNA.regulation of transcription.C3H zinc finger family	0	_	Ank(2) Toxin_1(1) zf-CCCH(1)
AT4G27900.1	CCT motif family protein	35.2 not assigned.unknown	0	_	CCT(1)
AT4G28980.2	CDK-activating kinase 1AT	31.3 cell.cycle	0	_	APH(1) Pkinase(1) Pkinase_Tyr(1) RIO1(1)
AT4G36520.1	Chaperone DnaJ-domain superfamily protein	26.29* misc. DnaJ domain with unknown function	0	C	DnaJ(1)
AT4G18020.4	CheY-like two-component responsive regulator family protein	27.3.66 RNA.regulation of transcription.Psudo ARR transcription factor family		_	DUF1957(1) Merozoite_SPAM(1) Myb_DNA-binding(1) Response_reg(1)
AT1G77180.3	chromatin protein family	28.1 DNA.synthesis/chromatin structure	0	_	Cgr1(1) DUF1168(1) DUF1777(1) SKIP_SNW(1)
AT4G39330.2	cinnamyl alcohol dehydrogenase 9	16.2.1.10 secondary metabolism.phenylpropanoids.lignin biosynthesis.CAD	0	_	2-Hacid_dh_C(1) ADH_N(1) ADH_zinc_N(1) Shikimate_DH(1)
AT4G39260.4	cold, circadian rhythm, and RNA binding 1	27.3.75 RNA.regulation of transcription.GRP	0	_	GRP(1) RRM_1(1)
AT4G27120.1	CONTAINS InterPro DOMAIN/s: DDRGK domain (InterPro:IPR019153); Has 30201 Blast hits to 17322 proteins in 780 species: Archae - 12; Bacteria - 1396; Metazoa - 17338; Fungi - 3422; Plants - 5037; Viruses - 0; Other Eukaryotes - 2996 (source: NCBI BLink	35.2 not assigned.unknown	1	S	MAP7(1) PPP5(1)
AT3G62140.1	CONTAINS InterPro DOMAIN/s: NEFA-interacting nuclear protein NIP30, N-terminal (InterPro:IPR019331); Has 398 Blast hits to 395 proteins in 139 species: Archae - 0; Bacteria - 6; Metazoa - 193; Fungi - 83; Plants - 36; Viruses - 0; Other Eukaryotes -	35.2 not assigned.unknown	0	_
AT5G50840.1	CONTAINS InterPro DOMAIN/s: Taxilin (InterPro:IPR019132); Has 30201 Blast hits to 17322 proteins in 780 species: Archae - 12; Bacteria - 1396; Metazoa - 17338; Fungi - 3422; Plants - 5037; Viruses - 0; Other Eukaryotes - 2996 (source: NCBI BLink).	35.2 not assigned.unknown	0	_	DUF904(1) MAP7(1) MSG(1) Spc7(1)
AT2G33510.1	CONTAINS InterPro DOMAIN/s: WW/Rsp5/WWP (InterPro:IPR001202); BEST Arabidopsis thaliana protein match is: unknown protein (TAIR:AT1G28070.1); Has 3898 Blast hits to 1138 proteins in 179 species: Archae - 0; Bacteria - 40; Metazoa - 2353; Fungi - 242;	35.2 not assigned.unknown	0	_	WW(1)
AT5G43310.4	COP1-interacting protein-related	30.11.1 signalling.light.COP9 signalosome	0	M	DDRGK(1) PGA2(1)
AT1G54170.1	CTC-interacting domain 3	35.1 not assigned.no ontology	0	M	Ataxin-2_N(1) PAM2(1)
AT5G64960.2	cyclin dependent kinase group C2	31.3 cell.cycle		S	DUF1168(1) Pkinase(1) Pkinase_Tyr(1)
AT2G32710.2	Cyclin-dependent kinase inhibitor family protein	31.3 cell.cycle	0	_	CDI(1)
AT4G32420.2	Cyclophilin-like peptidyl-prolyl cis-trans isomerase family protein	31.3.1 cell.cycle.peptidylprolyl isomerase		_	DUF755(1) Extensin_2(1) Pro_isomerase(1)
AT5G17090.1	Cystatin/monellin superfamily protein	35.2 not assigned.unknown	0	_
AT1G09730.2	Cysteine proteinases superfamily protein	35.1 not assigned.no ontology	0	_	DUF2197(1) Peptidase_C48(1)
AT5G54910.1	DEA(D/H)-box RNA helicase family protein	27.6* RNA.DEAD BOX helicase	0	_	DEAD(1) Helicase_C(1) ResIII(1) UvrD-helicase(1)
AT5G14610.2	DEAD box RNA helicase family protein	27.6* RNA.DEAD BOX helicase	0	_	ABC_tran(1) DEAD(1) DUF1253(1) Helicase_C(1) ResIII(1) WW(1)
AT1G26110.2	decapping 5	35.2 not assigned.unknown	0	_	DFDF(1) FFD_TFG(1) GRP(1)
AT5G45330.1	decapping 5-like	35.2 not assigned.unknown	0	C	Extensin_2(1)
AT2G41430.1	dehydration-induced protein (ERD15)	20.2.3 stress.abiotic.drought/salt	0	M	PAM2(1)
AT2G41430.2	dehydration-induced protein (ERD15)	20.2.3 stress.abiotic.drought/salt	0	M	PAM2(1)
AT2G41430.4	dehydration-induced protein (ERD15)	20.2.3 stress.abiotic.drought/salt	0	M	PAM2(1)
AT2G41430.5	dehydration-induced protein (ERD15)	20.2.3 stress.abiotic.drought/salt	0	M	PAM2(1)
AT1G54410.1	dehydrin family protein	20.2.99 stress.abiotic.unspecified	0	_	Dehydrin(1)
AT5G66400.1	Dehydrin family protein	20.2.99 stress.abiotic.unspecified	0	_	Dehydrin(1)
AT3G55610.2	delta 1-pyrroline-5-carboxylate synthase 2	13.1.2.2.1 amino acid metabolism.synthesis.glutamate family.proline.delta 1-pyrroline-5-carboxylate synthetase		_	AA_kinase(1)
AT2G39800.3	delta1-pyrroline-5-carboxylate synthase 1	13.1.2.2.1 amino acid metabolism.synthesis.glutamate family.proline.delta 1-pyrroline-5-carboxylate synthetase	0	_	AA_kinase(1) Aldedh(1) BtpA(1)
AT3G54760.2	dentin sialophosphoprotein-related	35.1 not assigned.no ontology	0	_	AT_hook(1) Levi_coat(1) RRM_1(1)
AT5G07970.1	dentin sialophosphoprotein-related	35.1 not assigned.no ontology	0	_
AT5G52530.1	dentin sialophosphoprotein-related	35.1 not assigned.no ontology	0	C
AT1G69420.2	DHHC-type zinc finger family protein	27.3.99 RNA.regulation of transcription.unclassified	4	S	Tetraspannin(1) zf-DHHC(1)
AT5G41740.1	Disease resistance protein (TIR-NBS-LRR class) family	20.1.7 stress.biotic.PR-proteins	0	C	AAA(1) DUF1654(1) LRR_3(1) NACHT(1) NB-ARC(1) TIR(1) zf-DBF(1)
AT3G12710.1	DNA glycosylase superfamily protein	28.2 DNA.repair	0	C	Adenine_glyco(1)
AT5G57160.1	DNA ligase IV	28.1 DNA.synthesis/chromatin structure	0	_	BRCT(1) DASH_Dad3(1) DNA_ligase_A_C(1) DNA_ligase_A_M(1) DNA_ligase_A_N(1)
AT1G17790.1	DNA-binding bromodomain-containing protein	27.3.52 RNA.regulation of transcription.Global transcription factor group	0	C	Bromodomain(1) DUF28(1)
AT5G55040.1	DNA-binding bromodomain-containing protein	27.3.42 RNA.regulation of transcription.Bromodomain proteins	1	M	Bromodomain(1) Ebp2(1) Nucleoplasmin(1) PPI_Ypi1(1)
AT4G00270.1	DNA-binding storekeeper protein-related transcriptional regulator	27.3.49 RNA.regulation of transcription.GeBP like	0	C	DUF573(1)
AT4G25210.1	DNA-binding storekeeper protein-related transcriptional regulator	27.3.49 RNA.regulation of transcription.GeBP like	0	_	DUF1777(1) DUF573(1) MFAP1_C(1)
AT1G18700.3	DNAJ heat shock N-terminal domain-containing protein	26.29* misc. DnaJ domain with unknown function	1	S	DnaJ(1)
AT1G76700.1	DNAJ heat shock N-terminal domain-containing protein	26.29* misc.DnaJ domain with unknown function	0	_	DnaJ(1)
AT2G35540.1	DNAJ heat shock N-terminal domain-containing protein	26.29* misc. DnaJ domain with unknown function	0	_	DnaJ(1) PhnA_Zn_Ribbon(1) TPR_1(1)
AT1G43760.1	DNAse I-like superfamily protein	35.2 not assigned.unknown	0	M
AT4G27980.1	Domain of unknown function (DUF3444)	35.2 not assigned.unknown	0	_	TolA(1)
AT1G56220.4	Dormancy/auxin associated family protein	33.99 development.unspecified		_	Auxin_repressed(1)
AT3G62800.3	double-stranded-RNA-binding protein 4	27.4 RNA.RNA binding	0	_	dsrm(2)
AT5G23720.2	dual specificity protein phosphatase family protein	29.4.5 protein.postranslational modification.phosphatase	0	_	Act-Frag_cataly(1) DSPc(1)
AT5G28300.1	Duplicated homeodomain-like superfamily protein	27.3.30 RNA.regulation of transcription.Trihelix, Triple-Helix transcription factor family	0	C	MAP7(1)
AT4G33650.2	dynamin-related protein 3A	26.17 misc.dynamin	0	C	Dynamin_M(1) Dynamin_N(1) GED(1) Miro(1) MMR_HSR1(1)
AT5G22220.3	E2F transcription factor 1	27.3.18 RNA.regulation of transcription.E2F/DP transcription factor family	0	_	E2F_TDP(1) TrmB(1)
AT1G17455.1	ELF4-like 4	35.2 not assigned.unknown	0	_	DUF1313(1)
AT4G32620.1	Enhancer of polycomb-like transcription factor protein	35.2 not assigned.unknown	0	_
AT4G22120.1	ERD (early-responsive to dehydration stress) family protein	20.2.3 stress.abiotic.drought/salt	9	S	DUF221(1)
AT5G47880.1	eukaryotic release factor 1-1	29.2.5 protein.synthesis.release	0	_	eRF1_1(1) eRF1_2(1) eRF1_3(1)
AT3G26618.1	eukaryotic release factor 1-3	29.2.5 protein.synthesis.release	0	_	eRF1_1(1) eRF1_2(1) eRF1_3(1)
AT5G05470.1	eukaryotic translation initiation factor 2 alpha subunit	29.2.3 protein.synthesis.initiation	0	_	EIF_2_alpha(1) S1(1)
AT2G40290.1	Eukaryotic translation initiation factor 2 subunit 1	29.2.3 protein.synthesis.initiation	0	_	EIF_2_alpha(1) S1(1)
AT4G20980.1	Eukaryotic translation initiation factor 3 subunit 7 (eIF-3)	29.2.3 protein.synthesis.initiation	0	C	eIF-3_zeta(1)
AT1G26630.2	Eukaryotic translation initiation factor 5A-1 (eIF-5A 1) protein	29.2.3 protein.synthesis.initiation		_	eIF-5a(1) KOW(1)
AT1G11480.2	eukaryotic translation initiation factor-related	29.2.3 protein.synthesis.initiation		C
AT5G03540.2	exocyst subunit exo70 family protein A1	31.4 cell.vesicle transport		_	Exo70(1) ORC2(1) RhoGEF(1)
AT1G31930.1	extra-large GTP-binding protein 3	30.5 signalling.G-proteins	0	_	G-alpha(1)
AT5G24150.1	FAD/NAD(P)-binding oxidoreductase family protein	17.3.1.2.99 hormone metabolism.brassinosteroid.synthesis-degradation.sterols.other	1	S	3HCDH_N(1) DAO(1) FAD_binding_3(1) GDI(1) Pyr_redox(1) SE(1) Thi4(1)
AT5G24150.2	FAD/NAD(P)-binding oxidoreductase family protein	17.3.1.2.99 hormone metabolism.brassinosteroid.synthesis-degradation.sterols.other	1	S	3HCDH_N(1) DAO(1) FAD_binding_3(1) GDI(1) Pyr_redox(1) SE(1) Thi4(1)
AT2G22650.1	FAD-dependent oxidoreductase family protein	35.1 not assigned.no ontology	0	M	DAO(1)
AT3G52920.2	Family of unknown function (DUF662)	35.1 not assigned.no ontology	0	C	DUF662(1) Phasin(1) Prefoldin_2(1)
AT5G03660.2	Family of unknown function (DUF662)	35.1 not assigned.no ontology	0	_	DUF662(1)
AT4G25340.2	FK506 BINDING PROTEIN 53	29.6 protein.folding	0	_	FKBP_C(1) Kri1(1) Nucleoplasmin(1)
AT4G36980.2	FUNCTIONS IN: molecular_function unknown; INVOLVED IN: biological_process unknown; EXPRESSED IN: 23 plant structures; EXPRESSED DURING: 13 growth stages; CONTAINS InterPro DOMAIN/s: Splicing factor, suppressor of white apricot (InterPro:IPR019147); H	35.2 not assigned.unknown		M	DUF1777(1)
AT4G06688.1	FUNCTIONS IN: molecular_function unknown; INVOLVED IN: biological_process unknown; LOCATED IN: cellular_component unknown; BEST Arabidopsis thaliana protein match is: myosin heavy chain-related (TAIR:AT5G32590.1); Has 116 Blast hits to 99 proteins in		0	_
AT2G40430.3	FUNCTIONS IN: molecular_function unknown; INVOLVED IN: biological_process unknown; LOCATED IN: cellular_component unknown; EXPRESSED IN: 22 plant structures; EXPRESSED DURING: 13 growth stages; CONTAINS InterPro DOMAIN/s: Tumour suppressor protein Gl	35.2 not assigned.unknown	0	_	BOP1NT(1) Nop53(1)
AT5G38380.1	FUNCTIONS IN: molecular_function unknown; INVOLVED IN: biological_process unknown; LOCATED IN: membrane; EXPRESSED IN: 22 plant structures; EXPRESSED DURING: 14 growth stages; CONTAINS InterPro DOMAIN/s: Protein of unknown function DUF6, transmembran	35.2 not assigned.unknown	6	_	BacA(1) CTP_transf_1(1) DUF6(1) DUF81(1) LtrA(1) MFS_1(1) TatC(1) TLC(1)
AT4G17330.1	G2484-1 protein	35.1.2 not assigned.no ontology.agenet domain-containing protein	0	_	Agenet(1)
AT1G74150.1	Galactose oxidase/kelch repeat superfamily protein	35.1 not assigned.no ontology	0	M	Kelch_1(3) Kelch_2(4)
AT5G50310.1	Galactose oxidase/kelch repeat superfamily protein	35.1 not assigned.no ontology	0	_	Kelch_1(4) Kelch_2(1)
AT3G54540.1	general control non-repressible 4	34.16 transport.ABC transporters and multidrug resistance systems	0	_	ABC_tran(2) Dynamin_N(1) MMR_HSR1(1) SMC_N(1)
AT1G65440.3	global transcription factor group B1	27.3.52 RNA.regulation of transcription.Global transcription factor group	0	_	EXOSC1(1) S1(1) SH2(1) Tex_N(1)
AT1G73150.1	global transcription factor group E3	27.3.52 RNA.regulation of transcription.Global transcription factor group	0	C	Bromodomain(1)
AT2G31570.1	glutathione peroxidase 2	21.2.2 redox.ascorbate and glutathione.glutathione	0	_	AhpC-TSA(1) GSHPx(1) Redoxin(1)
AT5G07530.1	glycine rich protein 17	35.1.40 not assigned.no ontology.glycine rich proteins	3	C	Oleosin(1)
AT4G17620.3	glycine-rich protein		0	C	RAI1(1)
AT5G33390.1	glycine-rich protein	35.1.40 not assigned.no ontology.glycine rich proteins	0	C
AT5G07520.1	glycine-rich protein 18	35.1.40 not assigned.no ontology.glycine rich proteins	3	S	GRP(1) Oleosin(1)
AT5G07550.1	glycine-rich protein 19	35.1.40 not assigned.no ontology.glycine rich proteins	2	S	Oleosin(1)
AT5G16210.1	HEAT repeat-containing protein	35.2 not assigned.unknown	0	S	HEAT(4) LisH(1) Prefoldin_2(1)
AT4G16660.1	heat shock protein 70 (Hsp 70) family protein	20.2.1 stress.abiotic.heat	0	S	DUF827(1) HSP70(1)
AT1G79930.1	heat shock protein 91	20.2.1 stress.abiotic.heat	0	_	HSP70(1) Ketoacyl-synt_C(1)
AT2G32120.1	heat-shock protein 70T-2	20.2.1 stress.abiotic.heat	0	_	ECH(1) FtsA(1) HSP70(1)
AT3G24870.2	Helicase/SANT-associated, DNA binding protein		0	_	HSA(1) Myb_DNA-binding(1) WWbp(1)
AT3G28730.1	high mobility group	27.3.62 RNA.regulation of transcription.Nucleosome/chromatin assembly factor group	0	_	CsbD(1) HMG_box(1) Rtt106(1) SSrecog(1)
AT3G54610.1	histone acetyltransferase of the GNAT family 1	27.3.54 RNA.regulation of transcription.Histone acetyltransferases	0	C	Acetyltransf_1(1) Bromodomain(1) Surfac_D-trimer(1)
AT3G44750.1	histone deacetylase 3	27.3.55 RNA.regulation of transcription.HDA	0	_	Nucleoplasmin(1) RNA_pol_delta(1) Rtt106(1) SURF2(1)
AT5G61060.1	histone deacetylase 5	27.3.55 RNA.regulation of transcription.HDA	0	_	Hist_deacetyl(1)
AT1G51060.1	histone H2A 10	28.1.3 DNA.synthesis/chromatin structure.histone	0	M	CBFD_NFYB_HMF(1) Histone(1)
AT4G28820.2	HIT-type Zinc finger family protein	27.3.99 RNA.regulation of transcription.unclassified	0	_	DUF1610(1) zf-C2H2(1) zf-HIT(1)
AT4G23800.2	HMG (high mobility group) box protein	27.3.62 RNA.regulation of transcription.Nucleosome/chromatin assembly factor group	0	C	HMG_box(3) MAP7(1) Vicilin_N(1)
AT3G13350.1	HMG (high mobility group) box protein with ARID/BRIGHT DNA-binding domain	27.3.62 RNA.regulation of transcription.Nucleosome/chromatin assembly factor group	0	_	ARID(1) HMG_box(1)
AT5G23405.2	HMG-box (high mobility group) DNA-binding family protein	27.3.62 RNA.regulation of transcription.Nucleosome/chromatin assembly factor group	0	_	HMG_box(1) W2(1)
AT5G15210.1	homeobox protein 30	27.3.80 RNA.regulation of transcription.zf-HD	0	_	Homeobox(1) ZF-HD_dimer(1)
AT1G14440.1	homeobox protein 31	27.3.80 RNA.regulation of transcription.zf-HD	0	_	Homeobox(1) ZF-HD_dimer(1)
AT4G21750.1	Homeobox-leucine zipper family protein / lipid-binding START domain-containing protein	27.3.22 RNA.regulation of transcription.HB,Homeobox transcription factor family	0	_	Herpes_LP(1) Homeobox(1) START(1) Vicilin_N(1)
AT3G24860.1	Homeodomain-like superfamily protein	27.3.30 RNA.regulation of transcription.Trihelix, Triple-Helix transcription factor family	0	C	Myb_DNA-binding(1)
AT4G03250.1	Homeodomain-like superfamily protein	27.3.22 RNA.regulation of transcription.HB,Homeobox transcription factor family	0	_	Homeobox(1)
AT4G39160.1	Homeodomain-like superfamily protein	27.3.50 RNA.regulation of transcription.General Transcription	0	_	Annexin(1) Myb_DNA-binding(1) S-antigen(1)
AT5G44180.2	Homeodomain-like transcriptional regulator	27.3.22 RNA.regulation of transcription.HB,Homeobox transcription factor family	0	_	DDT(1) DUF2076(1) Homeobox(1) TolA(1) Vicilin_N(1)
AT1G04050.1	homolog of SU(var)3-9 1	27.3.69 RNA.regulation of transcription.SET-domain transcriptional regulator family	0	_	Pre-SET(1) SET(1)
AT3G43300.2	HOPM interactor 7	30.5 signalling.G-proteins	0	_	DUF1981(1) Sec7(1)
AT1G59860.1	HSP20-like chaperones superfamily protein	20.2.1 stress.abiotic.heat	0	_	CS(1) HSP20(1) Ribosomal_L31(1)
AT5G47600.1	HSP20-like chaperones superfamily protein	20.2.1 stress.abiotic.heat	0	C	HSP20(1)
AT2G36020.1	HVA22-like protein J	17.1.1 hormone metabolism.abscisic acid.synthesis-degradation	0	S	TB2_DP1_HVA22(1)
AT5G57070.1	hydroxyproline-rich glycoprotein family protein	35.1.41 not assigned.no ontology.hydroxyproline rich proteins	1	_	Extensin_2(1)
ATMG00400.1	hypothetical protein	35.2 not assigned.unknown	0	_
AT3G57300.1	INO80 ortholog	28.99 DNA.unspecified	0	_	DEAD(1) Helicase_C(1) ResIII(1) SNF2_N(1)
AT4G00820.1	IQ-domain 17	30.3 signalling.calcium	0	M	IQ(2)
AT5G03040.1	IQ-domain 2	30.3 signalling.calcium	0	C	IQ(1)
AT4G20400.1	JUMONJI 14	27.3.57 RNA.regulation of transcription.JUMONJI family	0	_	DUF755(1) FYRC(1) FYRN(1) JmjC(1) JmjN(1) zf-C5HC2(1)
AT4G27180.1	kinesin 2	31.1 cell.organisation	0	_	CASP_C(1) Cortex-I_coil(1) DUF827(1) ERM(1) Kinesin(1) Myosin_tail_1(1) SH3BP5(1
AT5G65930.1	kinesin-like calmodulin-binding protein (ZWICHEL)	31.1 cell.organisation	0	_	Band_41(1) DNA_ligase_A_M(1) FRD2(1) Kinesin(1) MAT1(1) MyTH4(1) RimM(1)
AT2G44060.1	Late embryogenesis abundant protein, group 2	33.2 development.late embryogenesis abundant	0	_	DUF1511(1) LEA_2(1)
AT2G23120.1	Late embryogenesis abundant protein, group 6	35.2 not assigned.unknown	0	_
AT2G26330.1	Leucine-rich receptor-like protein kinase family protein	30.2.13 signalling.receptor kinases.leucine rich repeat XIII	1	S	APH(1) LRR_1(10) LRRNT_2(1) Pkinase(1) Pkinase_Tyr(1)
AT5G65700.1	Leucine-rich receptor-like protein kinase family protein	30.2.11 signalling.receptor kinases.leucine rich repeat XI	1	S	LRR_1(2) LRRNT_2(1) Pkinase_Tyr(1)
AT5G65700.2	Leucine-rich receptor-like protein kinase family protein		1	S	LRR_1(2) LRRNT_2(1) Pkinase(1) YrbL-PhoP_reg(1)
AT1G10850.1	Leucine-rich repeat protein kinase family protein	30.2.3 signalling.receptor kinases.leucine rich repeat III	2	S	Adeno_E3_CR2(1) DUF1191(1) LRR_1(2) LRRNT_2(1) Pkinase(1) Pkinase_Tyr(1) SKG6(1)
AT5G14210.1	Leucine-rich repeat protein kinase family protein	30.2.6 signalling.receptor kinases.leucine rich repeat VI	1	S	LRR_1(3) Pkinase(1)
AT5G16590.1	Leucine-rich repeat protein kinase family protein	30.2.3 signalling.receptor kinases.leucine rich repeat III	2	S	Glycophorin_A(1) LRR_1(1) LRRNT_2(1) OAD_gamma(1) Pkinase(1) Pkinase_Tyr(1)
AT5G59680.1	Leucine-rich repeat protein kinase family protein	30.2.1 signalling.receptor kinases.leucine rich repeat I	1	S	APH(1) LRR_1(1) Pkinase(1) Pkinase_Tyr(1) SKG6(1) YL1_C(1)
AT1G29740.1	Leucine-rich repeat transmembrane protein kinase	30.2.8.2 signalling.receptor kinases.leucine rich repeat VIII-2	2	S	LRR_1(2) Pkinase(1)
AT4G36860.1	LIM domain-containing protein	33.99 development.unspecified	0	_	LIM(1)
AT4G32551.1	LisH dimerisation motif;WD40/YVTN repeat-like-containing domain	33.99 development.unspecified	0	_	LisH(1) SSDP(1) TolA(1) WD40(6)
AT4G37190.2	LOCATED IN: cytosol, plasma membrane; EXPRESSED IN: 20 plant structures; EXPRESSED DURING: 13 growth stages; CONTAINS InterPro DOMAIN/s: Misato Segment II, myosin-like (InterPro:IPR019605), Tubulin/FtsZ, N-terminal (InterPro:IPR019746); Has 35333 Bla	35.2 not assigned.unknown	0	M
AT5G11700.1	LOCATED IN: vacuole; EXPRESSED IN: 24 plant structures; EXPRESSED DURING: 13 growth stages; BEST Arabidopsis thaliana protein match is: glycine-rich protein (TAIR:AT4G32920.3); Has 1807 Blast hits to 1807 proteins in 277 species: Archae - 0; Bacteria	35.1.40 not assigned.no ontology.glycine rich proteins	4	S	Erf4(1) GCC2_GCC3(1) NCD3G(1)
AT5G52310.1	low-temperature-responsive protein 78 (LTI78) / desiccation-responsive protein 29A (RD29A)	20.2.2 stress.abiotic.cold	0	_	RCSD(1)
AT3G03340.1	LUC7 related protein	35.1 not assigned.no ontology	0	_	ERM(1) LUC7(1)
AT5G17440.1	LUC7 related protein	35.1 not assigned.no ontology	0	_	LUC7(1)
AT4G24800.1	MA3 domain-containing protein	35.1 not assigned.no ontology	0	_	MA3(4)
AT1G31470.1	Major facilitator superfamily protein	33.99 development.unspecified	12	_	7tm_4(1) DctM(1) DUF554(1) DUF805(1) MFS_1(1) Nodulin-like(1) PUCC(1) SSF(1) Tat
AT4G17550.1	Major facilitator superfamily protein	34.9 transport.metabolite transporters at the mitochondrial membrane	12	M	DUF81(1) H_PPase(1) MFS_1(1) OPT(1) Rhomboid(1) Sugar_tr(1) Zip(1)
AT5G28470.1	Major facilitator superfamily protein	34.13 transport.peptides and oligopeptides	11	_	BPD_transp_1(1) C4dic_mal_tran(1) DUF417(1) DUF979(1) MFS_1(1) PTR2(1)
AT4G29810.3	MAP kinase kinase 2	30.6 signalling.MAP kinases		_	APH(1) Choline_kinase(1) Pkinase_Tyr(1) RIO1(1)
AT5G12080.1	mechanosensitive channel of small conductance-like 10	35.1 not assigned.no ontology	6	_	Coronavirus_NS4(1) MS_channel(1)
AT2G03070.1	mediator subunit 8	35.2 not assigned.unknown	0	_
AT5G52240.1	membrane steroid binding protein 1	21.3 redox.ascorbate and glutathione	1	S	Cyt-b5(1)
AT3G51800.3	metallopeptidase M24 family protein	29.5.7 protein.degradation.metalloprotease	0	_	Peptidase_M24(1)
AT5G49160.1	methyltransferase 1	27.3.46 RNA.regulation of transcription.DNA methyltransferases	0	_	BAH(2) DNA_methylase(1) MOZ_SAS(1)
AT4G26760.1	microtubule-associated protein 65-2	31.1 cell.organisation	0	_	DP(1) DUF1716(1) DUF465(1) DUF733(1) DUF869(1) MAP65_ASE1(1) SF-assemblin(1) Ter
AT5G57870.2	MIF4G domain-containing protein / MA3 domain-containing protein	29.2.3 protein.synthesis.initiation	0	C	MA3(1) MIF4G(1)
AT1G44900.2	minichromosome maintenance (MCM2/3/5) family protein	28.1 DNA.synthesis/chromatin structure	0	C	AAA_3(1) AAA_5(1) DUF1610(1) MCM(1) Mg_chelatase(1)
AT2G03050.1	Mitochondrial transcription termination factor family protein	20.2 stress.abiotic	0	M	mTERF(1)
AT5G19010.1	mitogen-activated protein kinase 16	30.6 signalling.MAP kinases	0	_	Kdo(1) Pkinase(1) Pkinase_Tyr(1)
AT4G08028.1	Molecular chaperone Hsp40/DnaJ family protein	20.1.7.12 stress.biotic.PR-proteins.plant defensins	1	S	Gamma-thionin(1) Nodulin_late(1)
AT1G04510.1	MOS4-associated complex 3A	35.1 not assigned.no ontology	0	_	eIF2A(1) Prp19(1) U-box(1) WD40(4)
AT1G80210.2	Mov34/MPN/PAD-1 family protein	35.2 not assigned.unknown		S	Mov34(1)
AT5G23540.2	Mov34/MPN/PAD-1 family protein	29.5.11.20 protein.degradation.ubiquitin.proteasom		_	Mov34(1)
AT5G01290.1	mRNA capping enzyme family protein	27.1 RNA.processing	0	_	DNA_ligase_A_M(1) DSPc(1) mRNA_cap_C(1) mRNA_cap_enzyme(1) Y_phosphatase2(1)
AT4G02070.2	MUTS homolog 6		0	C	MutS_I(1) MutS_II(1) MutS_III(1) MutS_IV(1) MutS_V(1) S-antigen(1)
AT1G70000.1	myb-like transcription factor family protein	27.3.26 RNA.regulation of transcription.MYB-related transcription factor family	0	_	Myb_DNA-binding(1) zf-CCHC(1)
AT1G17580.1	myosin 1	31.1 cell.organisation	0	_	3HCDH_N(1) CASP_C(1) DIL(1) DUF1047(1) DUF1271(1) Fez1(1) IQ(6) Myosin_head(1) M
AT5G20490.2	Myosin family protein with Dil domain		0	_	Cast(1) DIL(1) DUF1192(1) EzrA(1) HR1(1) IQ(6) Jnk-SapK_ap_N(1) MAM1(1) Myosin_h
AT5G57020.1	myristoyl-CoA:protein N-myristoyltransferase	29.4 protein.postranslational modification	0	_	DUF1353(1) NMT(1) NMT_C(1)
AT1G52030.2	myrosinase-binding protein 2	26.16 misc.myrosinases-lectin-jacalin	0	_	Jacalin(4)
AT5G55470.1	Na+/H+ (sodium hydrogen) exchanger 3	34.14 transport.unspecified cations	11	_	Bac_export_1(1) Colicin_V(1) DUF81(1) FtsX(1) H_PPase(1) MASE1(1) MFS_1(1) Na_H_
AT3G03980.1	NAD(P)-binding Rossmann-fold superfamily protein	26.22 misc.short chain dehydrogenase/reductase (SDR)	0	C	adh_short(1) DUF1537(1) Epimerase(1) KR(1) NAD_binding_4(1) Shikimate_DH(1)
AT4G10480.1	Nascent polypeptide-associated complex (NAC), alpha subunit family protein	29.2.4 protein.synthesis.elongation	0	_	NAC(1) UBA(1)
AT3G55510.1	Noc2p family	35.2 not assigned.unknown	0	_	Noc2(1)
AT3G06100.1	NOD26-like intrinsic protein 7;1	34.19.3 transport.Major Intrinsic Proteins.NIP	6	_	MIP(1)
AT4G28910.2	novel interactor of JAZ	35.2 not assigned.unknown	0	_	DUF1675(1)
AT2G38880.4	nuclear factor Y, subunit B1	27.3.15 RNA.regulation of transcription.CCAAT box binding factor family, HAP3	0	_	CBFD_NFYB_HMF(1) Histone(1)
AT2G38880.7	nuclear factor Y, subunit B1	27.3.15 RNA.regulation of transcription.CCAAT box binding factor family, HAP3	0	_	CBFD_NFYB_HMF(1) Histone(1)
AT3G53340.1	nuclear factor Y, subunit B10	27.3.15 RNA.regulation of transcription.CCAAT box binding factor family, HAP3	0	_	CBFD_NFYB_HMF(1) Histone(1)
AT4G14540.1	nuclear factor Y, subunit B3	27.3.15 RNA.regulation of transcription.CCAAT box binding factor family, HAP3	0	_	CBFD_NFYB_HMF(1) Histone(1)
AT2G13570.1	nuclear factor Y, subunit B7	27.3.15 RNA.regulation of transcription.CCAAT box binding factor family, HAP3	0	_	CBFD_NFYB_HMF(1) Histone(1)
AT2G37060.1	nuclear factor Y, subunit B8	27.3.15 RNA.regulation of transcription.CCAAT box binding factor family, HAP3	0	C	CBFD_NFYB_HMF(1) Histone(1)
AT1G55540.1	Nuclear pore complex protein	33.99 development.unspecified	0	_	CDC45(1) Cornifin(1) DUF622(1)
AT5G63320.1	nuclear protein X1	35.2 not assigned.unknown	0	_	Bromodomain(1) BUD22(1) TolA(1) Vicilin_N(1)
AT5G43960.2	Nuclear transport factor 2 (NTF2) family protein with RNA binding (RRM-RBD-RNP motifs) domain	29.3.1 protein.targeting.nucleus	0	_	GRP(1) NTF2(1) RRM_1(1)
AT2G02570.3	nucleic acid binding;RNA binding	35.2 not assigned.unknown	0	_
AT4G30800.1	Nucleic acid-binding, OB-fold-like protein	29.2.1.2.1.11 protein.synthesis.ribosomal protein.eukaryotic.40S subunit.S11	0	_	Ribosomal_S17(1)
AT2G05120.2	Nucleoporin, Nup133/Nup155-like	29.3.1 protein.targeting.nucleus	0	C	Nup133(1) Nup133_N(1)
AT2G19480.3	nucleosome assembly protein 1;2	28.1 DNA.synthesis/chromatin structure	0	_	NAP(1)
AT4G26110.2	nucleosome assembly protein1;1	28.1 DNA.synthesis/chromatin structure		_	NAP(1)
AT5G57100.1	Nucleotide/sugar transporter family protein	34.2 transport.sugars	10	_	DUF554(1) DUF6(1) ExoD(1) MASE1(1) MFS_1(1) TPT(1) UAA(1) UNC-50(1)
AT1G14590.1	Nucleotide-diphospho-sugar transferase family protein	35.2 not assigned.unknown	0	C
AT5G64430.1	Octicosapeptide/Phox/Bem1p family protein	35.1 not assigned.no ontology	0	_	Extensin_2(1) PB1(1)
AT5G07600.1	Oleosin family protein	11.4 lipid metabolism.TAG synthesis	3	S	Oleosin(1)
AT5G64410.1	oligopeptide transporter 4	34.13 transport.peptides and oligopeptides	14	_	Cornichon(1) MFS_1(1) OPT(1) UPF0118(1)
AT2G01120.1	origin recognition complex subunit 4	35.1 not assigned.no ontology	0	_	AAA(1)
AT2G01120.2	origin recognition complex subunit 4		0	_	AAA(1)
AT4G03260.1	Outer arm dynein light chain 1 protein	29.4 protein.postranslational modification	0	_	LRR_1(1)
AT4G32180.2	pantothenate kinase 2	18.4.1 Co-factor and vitamine metabolism.pantothenate.pantothenate kinase	0	_	Fumble(1)
AT4G21450.1	PapD-like superfamily protein	31.4 cell.vesicle transport	0	_	Motile_Sperm(1)
AT5G51830.1	pfkB-like carbohydrate kinase family protein	2.2.1.1 major CHO metabolism.degradation.sucrose.fructokinase	0	_	PfkB(1)
AT4G22890.1	PGR5-LIKE A	1.1.40 PS.lightreaction.cyclic electron flow-chlororespiration	2	C
AT5G42870.2	phosphatidic acid phosphohydrolase 2	35.1 not assigned.no ontology	0	M	Acid_phosphat_B(1) Lipin_N(1) LNS2(1)
AT4G25970.1	phosphatidylserine decarboxylase 3	11.3.8 lipid metabolism.Phospholipid synthesis.phosphatidylserine decarboxylase	0	C	C2(1) efhand(2) PS_Dcarbxylase(1) PYNP_C(1)
AT4G10750.1	Phosphoenolpyruvate carboxylase family protein	35.1 not assigned.no ontology	0	C	HpcH_HpaI(1)
AT3G08510.3	phospholipase C 2	30.4.4 signalling.phosphinositides.phosphoinositide phospholipase C	0	M	C2(1) efhand_like(1) PI-PLC-X(1) PI-PLC-Y(1)
ATCG00020.1	photosystem II reaction center protein A	1.1.1.2 PS.lightreaction.photosystem II.PSII polypeptide subunits	7	_	Photo_RC(1)
ATCG00560.1	photosystem II reaction center protein L	1.1.1.2 PS.lightreaction.photosystem II.PSII polypeptide subunits	1	S	PsbL(1)
AT5G58140.4	phototropin 2	29.4 protein.postranslational modification	0	C	PAS(2) PAS_3(2) PAS_4(1) Pkinase(1)
AT3G19120.1	PIF / Ping-Pong family of plant transposases	35.2 not assigned.unknown	0	C
AT5G23390.1	Plant protein of unknown function (DUF639)	35.2 not assigned.unknown	2	_	DUF639(1)
AT5G67530.1	plant U-box 49	31.3.1 cell.cycle.peptidylprolyl isomerase	0	_	DUF602(1) Pro_isomerase(1) SMC_N(1) U-box(1) V-set_CD47(1)
AT4G00170.1	Plant VAMP (vesicle-associated membrane protein) family protein	35.1 not assigned.no ontology	1	_	DUF802(1) Motile_Sperm(1)
AT3G54820.1	plasma membrane intrinsic protein 2;5	34.19.1 transport.Major Intrinsic Proteins.PIP	6	_	DUF92(1) MIP(1)
AT4G35100.1	plasma membrane intrinsic protein 3	34.19.1 transport.Major Intrinsic Proteins.PIP	6	_	MIP(1) Ni_hydr_CYTB(1)
AT4G17140.2	pleckstrin homology (PH) domain-containing protein	35.1.19 not assigned.no ontology.C2 domain-containing protein	0	_	DUF1162(1) DUF946(1) PH(1)
AT5G45560.1	Pleckstrin homology (PH) domain-containing protein / lipid-binding START domain-containing protein	35.1 not assigned.no ontology	0	M	DUF1336(1) PH(1) START(1)
AT1G08600.1	P-loop containing nucleoside triphosphate hydrolases superfamily protein	27.3.44 RNA.regulation of transcription.Chromatin Remodeling Factors	0	_	Helicase_C(1) NS3_envE(1) ResIII(1) SNF2_N(1)
AT3G10420.1	P-loop containing nucleoside triphosphate hydrolases superfamily protein	35.1 not assigned.no ontology	0	C	AAA(1) AAA_5(1) CbiA(1) cobW(1) NACHT(1) SRP54(1) Thiolase_N(1) TK(1)
AT3G53110.1	P-loop containing nucleoside triphosphate hydrolases superfamily protein	27.6* RNA.DEAD BOX helicase	0	_	DEAD(1) DUF1312(1) Helicase_C(1) ResIII(1)
AT4G21800.1	P-loop containing nucleoside triphosphate hydrolases superfamily protein	35.1 not assigned.no ontology	0	_	ATP_bind_1(1) CbiA(1) Dynamin_N(1) Miro(1) MMR_HSR1(1) Ras(1)
AT4G24860.1	P-loop containing nucleoside triphosphate hydrolases superfamily protein	26.55* AAA domain	0	C	AAA(1) AAA_2(1) AAA_3(1) AAA_5(1) Bac_DnaA(1) Sigma54_activat(1)
AT2G32415.2	Polynucleotidyl transferase, ribonuclease H fold protein with HRDC domain		1	_	3_5_exonuc(1) HRDC(1)
AT1G28060.1	Pre-mRNA-splicing factor 3	27.1 RNA.processing	0	_	DUF551(1) PRP3(1)
AT5G19900.1	PRLI-interacting factor, putative	35.1 not assigned.no ontology	0	C
AT4G21660.1	proline-rich spliceosome-associated (PSP) family protein	27.1.1 RNA.processing.splicing	0	C	DUF382(1) Pox_RNA_Pol_19(1) PSP(1)
AT5G41730.1	Protein kinase family protein	35.2 not assigned.unknown	0	S	DUF1221(1) Pkinase(1)
AT1G79640.2	Protein kinase superfamily protein		0	_	DUF1480(1) Pkinase_Tyr(1)
AT3G25840.2	Protein kinase superfamily protein	29.4 protein.postranslational modification		_	Choline_kinase(1) DUF1777(1) Pkinase(1) Pkinase_Tyr(1) S-antigen(1)
AT4G18710.2	Protein kinase superfamily protein	17.3.2.1 hormone metabolism.brassinosteroid.signal transduction.BRI	0	_	Pkinase_Tyr(1)
AT5G20930.1	Protein kinase superfamily protein	29.4 protein.postranslational modification	0	C	7TMR-HDED(1) Pkinase(1) Pkinase_Tyr(1) RIO1(1)
AT5G40030.1	Protein kinase superfamily protein	29.4 protein.postranslational modification	0	C	Pkinase(1) Pkinase_Tyr(1)
AT5G51800.1	Protein kinase superfamily protein	29.4 protein.postranslational modification	0	_	Pkinase(1) Pkinase_Tyr(1)
AT4G27435.1	Protein of unknown function (DUF1218)	35.2 not assigned.unknown	4	S	Clc-like(1) DiS_P_DiS(1) DUF1218(1)
AT5G35180.3	Protein of unknown function (DUF1336)	35.2 not assigned.unknown		_	PH(1) START(1)
AT4G28300.2	Protein of unknown function (DUF1421)	10.5.4 cell wall.cell wall proteins.HRGP	0	_	DUF1421(1) DUF827(1) Extensin_2(1)
AT1G77770.2	Protein of unknown function (DUF1644)	29.5.11.4.2 protein.degradation.ubiquitin.E3.RING	0	_	DUF1644(1) zf-C3HC4(1)
AT5G46200.1	Protein of Unknown Function (DUF239)	29.5 protein.degradation	0	S	DUF239(1)
AT4G01090.1	Protein of unknown function (DUF3133)	30.5 signalling.G-proteins	0	C
AT1G45230.1	Protein of unknown function (DUF3223)	33.99 development.unspecified	0	C
AT5G62440.1	Protein of unknown function (DUF3223)	35.2 not assigned.unknown	0	_	Cenp-B_dimeris(1) GRP(1)
AT4G22960.1	Protein of unknown function (DUF544)	35.2 not assigned.unknown	0	_	DUF544(1)
AT3G19330.3	Protein of unknown function (DUF677)	27.1 RNA.processing	0	C	DUF677(1)
AT5G53140.1	Protein phosphatase 2C family protein	29.4.5 protein.postranslational modification.phosphatase	0	M	PP2C(1)
AT3G51270.2	protein serine/threonine kinases;ATP binding;catalytics		0	_	APH(1) Kdo(1) RIO1(1) Rio2_N(1) Vicilin_N(1)
AT4G04890.1	protodermal factor 2	27.3.22 RNA.regulation of transcription.HB,Homeobox transcription factor family	0	_	Homeobox(1) START(1) Vicilin_N(1)
AT5G37370.2	PRP38 family protein	27.1.1 RNA.processing.splicing	0	_	DUF1777(1) PRP38(1)
AT5G37370.4	PRP38 family protein	27.1.1 RNA.processing.splicing	0	M	DUF1777(1) PRP38(1)
AT3G50110.1	PTEN 3	29.4 protein.postranslational modification	0	_	DSPc(1)
AT4G25880.2	pumilio 6	35.1.12 not assigned.no ontology.pumilio/Puf RNA-binding domain-containing protein	0	C	Extensin_2(1) PUF(7)
AT1G29760.1	Putative adipose-regulatory protein (Seipin)	35.2 not assigned.unknown	4	_
AT5G46790.1	PYR1-like 1	35.2 not assigned.unknown	0	C	Bet_v_I(1) Polyketide_cyc(1)
AT1G73000.1	PYR1-like 3	35.2 not assigned.unknown	0	C	Bet_v_I(1) Polyketide_cyc(1)
AT2G18230.1	pyrophosphorylase 2	23.4.99 nucleotide metabolism.phosphotransfer and pyrophosphatases.misc	0	_	Pyrophosphatase(1)
AT1G16190.1	Rad23 UV excision repair protein family	28.2 DNA.repair	0	_	UBA(2) UBA_3(1) ubiquitin(1) XPC-binding(1)
AT1G79650.3	Rad23 UV excision repair protein family	28.2 DNA.repair	0	_	ARM_1(1) UBA(1) UBA_3(1) ubiquitin(1) XPC-binding(1)
AT1G70250.1	receptor serine/threonine kinase, putative	30.2.15 signalling.receptor kinases.thaumatin like	0	S	Pkinase(1) Pkinase_Tyr(1) SCRL(1) Thaumatin(1) Toxin_5(1) Tryp_alpha_amyl(1)
AT4G29440.2	Regulator of Vps4 activity in the MVB pathway protein	35.2 not assigned.unknown	0	_	DUF292(1) K167R(1)
AT2G26590.1	regulatory particle non-ATPase 13	35.1 not assigned.no ontology	0	_	ARM_1(1)
AT5G61000.1	Replication factor-A protein 1-related	27.1.2 RNA.processing.RNA helicase	0	_	DUF223(1) Rep-A_N(1) Rep_fac-A_C(1) tRNA_anti(1)
AT4G16110.1	response regulator 2	27.3.5 RNA.regulation of transcription.ARR	0	_	Myb_DNA-binding(1) Response_reg(1)
AT4G30930.1	Ribosomal protein L21	29.2.1.1.1.2.21 protein.synthesis.ribosomal protein.prokaryotic.chloroplast.50S subunit.L21	0	M	Ribosomal_L21p(1)
AT1G64880.1	Ribosomal protein S5 family protein	29.2.1.1.3.1.5 protein.synthesis.ribosomal protein.prokaryotic.unknown organellar.30S subunit.S5	0	M	Mpp10(1) Occludin_ELL(1) Ribosomal_S5(1) Ribosomal_S5_C(1)
AT1G06220.2	Ribosomal protein S5/Elongation factor G/III/V family protein	29.2.4 protein.synthesis.elongation	0	_	Dynamin_N(1) EFG_C(1) EFG_IV(1) GTP_EFTU(1) GTP_EFTU_D2(1) Miro(1) MMR_HSR1(1) N
AT5G10360.2	Ribosomal protein S6e		0	_	Ribosomal_S6e(1)
AT5G14420.1	RING domain ligase2	29.5.11.4.2 protein.degradation.ubiquitin.E3.RING	0	C	Copine(1) VWA(1) zf-C3HC4(1) zf-P11(1)
AT3G05250.1	RING/U-box superfamily protein	29.5.11.4.2 protein.degradation.ubiquitin.E3.RING	0	_	C1_4(1) zf-C3HC4(1)
AT4G26400.2	RING/U-box superfamily protein	29.5.11.4.2 protein.degradation.ubiquitin.E3.RING	0	S	C1_3(1) DUF855(1) PHD(1)
AT5G01160.1	RING/U-box superfamily protein	29.5.11.4.2 protein.degradation.ubiquitin.E3.RING	0	_	Cytadhesin_P30(1) zf-C2H2(1) zf-C3HC4(1)
AT5G62560.1	RING/U-box superfamily protein with ARM repeat domain	29.5.11.4.2 protein.degradation.ubiquitin.E3.RING	0	M	Arm(4) U-box(1)
AT2G43410.2	RNA binding	35.1 not assigned.no ontology		_	BRAP2(1) Extensin_2(1) RRM_1(3) SPOC(1) Tymo_45kd_70kd(1)
AT1G32490.2	RNA helicase family protein	27.1.2 RNA.processing.RNA helicase	0	S	Cir_N(1) DEAD(1) DUF1605(1) DUF2092(1) HA2(1) Helicase_C(1) PWI(1) Rb_C(1) UPF02
AT3G46960.1	RNA helicase, ATP-dependent, SK12/DOB1 protein	28.99 DNA.unspecified	0	_	DEAD(1) DSHCT(1) Helicase_C(1) ResIII(1)
AT4G25180.1	RNA polymerase III RPC4	27.3.50 RNA.regulation of transcription.General Transcription	0	C	RNA_pol_Rpc4(1)
AT1G09230.1	RNA-binding (RRM/RBD/RNP motifs) family protein	35.1 not assigned.no ontology	0	_	RRM_1(2)
AT4G26650.2	RNA-binding (RRM/RBD/RNP motifs) family protein	27.4 RNA.RNA binding	0	_	Peptidase_A17(1) RRM_1(2)
AT5G40490.1	RNA-binding (RRM/RBD/RNP motifs) family protein	27.4 RNA.RNA binding	0	_	GRP(1) MPPN(1) RRM_1(2)
AT5G52040.3	RNA-binding (RRM/RBD/RNP motifs) family protein	27.1.1 RNA.processing.splicing	0	_	RRM_1(1)
AT5G52040.4	RNA-binding (RRM/RBD/RNP motifs) family protein	27.1.1 RNA.processing.splicing	0	_	RRM_1(1)
AT5G55670.2	RNA-binding (RRM/RBD/RNP motifs) family protein	27.4 RNA.RNA binding	0	_	RRM_1(1)
AT3G03320.1	RNA-binding ASCH domain protein	35.2 not assigned.unknown	0	_	DUF1530(1)
AT5G15270.2	RNA-binding KH domain-containing protein	35.1 not assigned.no ontology	0	_	KH_1(4) KH_2(1)
AT5G46190.1	RNA-binding KH domain-containing protein	35.1 not assigned.no ontology	0	_	Keratin(1) KH_1(5) KH_2(1)
AT2G30280.1	RNA-directed DNA methylation 4	35.2 not assigned.unknown	0	_	RNA_pol_delta(1)
AT5G60210.1	ROP interactive partner 5	35.1 not assigned.no ontology	0	C	CASP_C(1) DUF576(1) EzrA(1) Mo25(1) Myosin_tail_1(1)
AT5G08020.1	RPA70-kDa subunit B	28.1 DNA.synthesis/chromatin structure	0	_	DUF1610(1) DUF223(1) Rep-A_N(1) Rep_fac-A_C(1) tRNA_anti(1)
AT5G55850.3	RPM1-interacting protein 4 (RIN4) family protein	30.1.1 signalling.in sugar and nutrient physiology	0	_	NOI(1)
AT3G17310.2	S-adenosyl-L-methionine-dependent methyltransferases superfamily protein	27.3.46 RNA.regulation of transcription.DNA methyltransferases	0	_
AT5G01230.1	S-adenosyl-L-methionine-dependent methyltransferases superfamily protein	35.1 not assigned.no ontology	0	_	FtsJ(1)
AT5G01470.3	S-adenosyl-L-methionine-dependent methyltransferases superfamily protein	35.2 not assigned.unknown		_	Methyltransf_12(1)
AT5G55920.1	S-adenosyl-L-methionine-dependent methyltransferases superfamily protein	28.1 DNA.synthesis/chromatin structure	0	M	ERF(1) Nol1_Nop2_Fmu(1)
AT5G25080.1	Sas10/Utp3/C1D family	35.2 not assigned.unknown	0	_	C1D(1)
AT4G18600.1	SCAR family protein	35.2 not assigned.unknown	0	_	Mt_ATP-synt_D(1)
AT1G02010.2	secretory 1A	35.1 not assigned.no ontology	0	_	Sec1(1)
AT3G49430.2	SER/ARG-rich protein 34A	27.1.1 RNA.processing.splicing		_	DUF1777(1) RRM_1(2)
AT1G64030.1	serpin 3	29.5.5 protein.degradation.serine protease	0	_	Serpin(1)
AT4G25520.1	SEUSS-like 1	27.3 RNA.regulation of transcription	0	C	LIM_bind(1)
AT5G62090.1	SEUSS-like 2	35.2 not assigned.unknown	0	_	LIM_bind(1)
AT5G40550.2	SGF29 tudor-like domain		0	_	DUF1325(1)
AT5G26751.1	shaggy-related kinase 11	29.4 protein.postranslational modification	0	_	Pkinase(1) Surp(1)
AT5G15020.2	SIN3-like 2	27.3.67 RNA.regulation of transcription.putative transcription regulator	0	_	HDAC_interact(1) PAH(3)
AT1G30470.3	SIT4 phosphatase-associated family protein	15.2 metal handling.binding, chelation and storage	0	_	INCENP_ARK-bind(1) SAPS(1)
AT5G47790.1	SMAD/FHA domain-containing protein	35.1 not assigned.no ontology	0	M	FHA(1)
AT4G26840.1	small ubiquitin-like modifier 1	29.5.11.1 protein.degradation.ubiquitin.ubiquitin	0	_	ubiquitin(1)
AT5G55160.1	small ubiquitin-like modifier 2	29.5.11.1 protein.degradation.ubiquitin.ubiquitin	0	_	ubiquitin(1)
AT2G32765.1	small ubiquitinrelated modifier 5	29.5.11 protein.degradation.ubiquitin	0	C	ubiquitin(1)
AT5G58720.1	smr (Small MutS Related) domain-containing protein	28.1 DNA.synthesis/chromatin structure	0	_	DUF1771(1) Smr(1) UBA(1)
AT5G51300.1	splicing factor-related	27.1.1 RNA.processing.splicing	0	_	Extensin_2(1) KH_1(1) RRM_1(1) zf-CCHC(2)
AT2G33810.1	squamosa promoter binding protein-like 3	33.99 development.unspecified	0	_	SBP(1)
AT1G53160.2	squamosa promoter binding protein-like 4	33.99 development.unspecified	0	_	SBP(1) Vicilin_N(1)
AT1G02065.1	squamosa promoter binding protein-like 8	27.3.28 RNA.regulation of transcription.SBP,Squamosa promoter binding protein family	0	_	SBP(1)
AT2G42200.1	squamosa promoter binding protein-like 9	33.99 development.unspecified	0	_	SBP(1)
AT5G09250.2	ssDNA-binding transcriptional regulator	27.3.50 RNA.regulation of transcription.General Transcription		_	PC4(1)
AT5G15970.1	stress-responsive protein (KIN2) / stress-induced protein (KIN2) / cold-responsive protein (COR6.6) / cold-regulated protein (COR6.6)	20.2.2 stress.abiotic.cold	0	_
AT1G72880.2	Survival protein SurE-like phosphatase/nucleotidase	26.13 misc.acid and other phosphatases	0	_	SurE(1)
AT5G23080.2	SWAP (Suppressor-of-White-APricot)/surp domain-containing protein	27.1 RNA.processing	0	_	DUF1604(1) G-patch(1) Surp(1)
AT5G14170.1	SWIB/MDM2 domain superfamily protein	27.3.44 RNA.regulation of transcription.Chromatin Remodeling Factors	0	_	SWIB(1)
AT1G73960.2	TBP-associated factor 2	29.5.7 protein.degradation.metalloprotease	0	_	Peptidase_M1(1) RNA_polI_A34(1)
AT5G25150.1	TBP-associated factor 5	35.1 not assigned.no ontology	0	_	DUF1742(1) eIF2A(1) LisH(1) TFIID_90kDa(1) WD40(6)
AT4G31720.2	TBP-associated factor II 15	27.2 RNA.transcription	0	_	TFIID_30kDa(1)
AT5G51910.1	TCP family transcription factor	27.3.29 RNA.regulation of transcription.TCP transcription factor family	0	_	TCP(1)
AT1G49950.3	telomere repeat binding factor 1	27.3.26 RNA.regulation of transcription.MYB-related transcription factor family	0	_	Linker_histone(1) Myb_DNA-binding(1)
AT2G24210.1	terpene synthase 10	16.1.5 secondary metabolism.isoprenoids.terpenoids	0	C	Terpene_synth(1) Terpene_synth_C(1)
AT4G29000.1	Tesmin/TSO1-like CXC domain-containing protein	27.3.17 RNA.regulation of transcription.CPP(Zn),CPP1-related transcription factor family	0	_	CXC(2)
AT4G37210.2	Tetratricopeptide repeat (TPR)-like superfamily protein	27.7* RNA.misc.pentatricopeptide (PPR) repeat-containing protein	0	_	TPR_1(1)
AT5G16280.2	Tetratricopeptide repeat (TPR)-like superfamily protein	35.2 not assigned.unknown	0	S
AT5G14240.1	Thioredoxin superfamily protein	35.2 not assigned.unknown	0	_	Phosducin(1)
AT5G52910.1	timeless family protein	35.1 not assigned.no ontology	0	_	TIMELESS(1) TIMELESS_C(1) TOM13(1)
AT5G18580.1	tonneau 2 (TON2)	31.1 cell.organisation	0	C	efhand(2)
AT3G47440.1	tonoplast intrinsic protein 5;1	34.19.2 transport.Major Intrinsic Proteins.TIP	6	M	MIP(1) Na_H_antiport_1(1)
AT4G35300.5	tonoplast monosaccharide transporter2	34.2 transport.sugars	5	_	DUF996(1) Sugar_tr(1)
AT1G04300.2	TRAF-like superfamily protein	35.1 not assigned.no ontology		S	MATH(1) TolA(1)
AT1G77320.1	transcription coactivators	35.1 not assigned.no ontology	0	_	BRCT(5) PT(1)
AT1G77320.2	transcription coactivators		0	_	BRCT(5) PT(1)
AT1G32130.2	Transcription elongation factor (TFIIS) family protein	35.1 not assigned.no ontology	0	_	IWS1_C(1)
AT5G03415.2	Transcription factor DP		0	C	DP(1) E2F_TDP(1)
AT1G02080.2	transcription regulators	27.3.67 RNA.regulation of transcription.putative transcription regulator	0	_	Gag_spuma(1) Not1(1) SATase_N(1)
AT2G34260.2	transducin family protein / WD-40 repeat family protein	35.1 not assigned.no ontology	0	S	WD40(3)
AT3G42660.1	transducin family protein / WD-40 repeat family protein	35.1 not assigned.no ontology	0	_	Ribosomal_L30_N(1) SGL(1) WD40(4)
AT3G63460.3	transducin family protein / WD-40 repeat family protein	35.1 not assigned.no ontology	0	S	DUF1421(1) WD40(3)
AT4G07410.2	Transducin family protein / WD-40 repeat family protein	30.5 signalling.G-proteins		_	WD40(2)
AT1G10580.1	Transducin/WD40 repeat-like superfamily protein	27.1 RNA.processing	0	_	WD40(5)
AT2G37160.2	Transducin/WD40 repeat-like superfamily protein	35.1 not assigned.no ontology	0	_	eIF2A(1) SGL(1) WD40(4)
AT3G21060.1	Transducin/WD40 repeat-like superfamily protein	33.99 development.unspecified	0	_	WD40(4)
AT4G21530.1	Transducin/WD40 repeat-like superfamily protein	29.5.11.4.4 protein.degradation.ubiquitin.E3.APC	0	_	WD40(1)
AT5G60940.1	Transducin/WD40 repeat-like superfamily protein	27.1 RNA.processing	0	_	LisH(1) WD40(5)
AT1G72650.1	TRF-like 6	27.3.67 RNA.regulation of transcription.putative transcription regulator	0	_	Myb_DNA-binding(1) Polyhedrin(1)
AT3G11030.1	TRICHOME BIREFRINGENCE-LIKE 32	35.2 not assigned.unknown	1	M	DUF231(1) Extensin_2(1)
AT3G12950.1	Trypsin family protein	35.2 not assigned.unknown	0	_
AT3G57890.1	Tubulin binding cofactor C domain-containing protein	31.1 cell.organisation	0	_	TBCC(1)
AT4G14960.1	Tubulin/FtsZ family protein	31.1 cell.organisation	0	_	Tubulin(1) Tubulin_C(1)
AT3G63070.1	Tudor/PWWP/MBT domain-containing protein	27.3.68 RNA.regulation of transcription.PWWP domain protein	0	M	Extensin_2(1) PWWP(1)
AT5G23150.1	Tudor/PWWP/MBT domain-containing protein	27.3.68 RNA.regulation of transcription.PWWP domain protein	0	_	DUF618(1) Extensin_2(1) PWWP(1) TP2(1)
AT1G27650.2	U2 snRNP auxiliary factor small subunit, putative	27.1.1 RNA.processing.splicing		_	RRM_1(1) zf-CCCH(1)
AT4G02400.1	U3 ribonucleoprotein (Utp) family protein	27.1.1 RNA.processing.splicing	0	_	Utp14(1)
AT4G22350.2	Ubiquitin C-terminal hydrolases superfamily protein	29.5.11.1 protein.degradation.ubiquitin.ubiquitin	0	_	Elf1(1) UCH(1) zf-C2H2(1) zf-UBP(1)
AT3G13235.3	ubiquitin family protein	29.5.11.1 protein.degradation.ubiquitin.ubiquitin	0	_	Asp_protease(1) RVP(1) RVP_2(1) UBA(1) ubiquitin(1)
AT4G24690.1	ubiquitin-associated (UBA)/TS-N domain-containing protein / octicosapeptide/Phox/Bemp1 (PB1) domain-containing protein	29.5.11 protein.degradation.ubiquitin	0	_	PB1(1) UBA(2) ZZ(1)
AT4G39910.1	ubiquitin-specific protease 3	29.5.11.5 protein.degradation.ubiquitin.ubiquitin protease	0	_	UCH(1)
AT1G14570.2	UBX domain-containing protein	29.5 protein.degradation	0	_	UBX(1) UIM(1)
AT4G10960.1	UDP-D-glucose/UDP-D-galactose 4-epimerase 5	10.1.2 cell wall.precursor synthesis.UGE	0	S	3Beta_HSD(1) adh_short(1) ADH_zinc_N(1) Epimerase(1) KR(1) NAD_binding_4(1) NmrA
AT1G05530.1	UDP-glucosyl transferase 75B2	26.2 misc.UDP glucosyl and glucoronyl transferases	0	C	Glycos_transf_1(1) UDPGT(1)
AT1G05560.1	UDP-glucosyltransferase 75B1	17.2.1 hormone metabolism.auxin.synthesis-degradation	0	C	Glycos_transf_1(1) UDPGT(1)
AT4G15480.1	UDP-Glycosyltransferase superfamily protein	26.2 misc.UDP glucosyl and glucoronyl transferases	0	_	UDPGT(1)
AT5G05240.1	Uncharacterised conserved protein (UCP030365)	35.2 not assigned.unknown	0	_
AT5G26850.1	Uncharacterized protein	31.3 cell.cycle	0	C	HEAT(1) NPH3(1)
AT5G26850.2	Uncharacterized protein	31.3 cell.cycle	0	C	HEAT(1) NPH3(1)
AT5G26850.3	Uncharacterized protein	31.3 cell.cycle	0	C	HEAT(1) NPH3(1)
AT5G26850.4	Uncharacterized protein		0	C	HEAT(1) NPH3(1)
AT4G08330.2	unknown protein.	35.2 not assigned.unknown	0	C
AT1G62870.1	unknown protein; BEST Arabidopsis thaliana protein match is: unknown protein (TAIR:AT1G12380.1); Has 351 Blast hits to 343 proteins in 42 species: Archae - 2; Bacteria - 0; Metazoa - 27; Fungi - 5; Plants - 299; Viruses - 0; Other Eukaryotes - 18 (so	35.2 not assigned.unknown	0	_	zf-BED(1)
AT1G74860.1	unknown protein; BEST Arabidopsis thaliana protein match is: unknown protein (TAIR:AT1G19010.1); Has 210 Blast hits to 193 proteins in 61 species: Archae - 0; Bacteria - 9; Metazoa - 75; Fungi - 18; Plants - 58; Viruses - 1; Other Eukaryotes - 49 (so	35.2 not assigned.unknown	0	_	MerR(1) Rrp15p(1) SlyX(1)
AT4G18070.2	unknown protein; BEST Arabidopsis thaliana protein match is: unknown protein (TAIR:AT1G29530.1); Has 30201 Blast hits to 17322 proteins in 780 species: Archae - 12; Bacteria - 1396; Metazoa - 17338; Fungi - 3422; Plants - 5037; Viruses - 0; Other Euk	35.2 not assigned.unknown	0	_	DUF1024(1)
AT4G28310.1	unknown protein; BEST Arabidopsis thaliana protein match is: unknown protein (TAIR:AT1G52270.1); Has 30201 Blast hits to 17322 proteins in 780 species: Archae - 12; Bacteria - 1396; Metazoa - 17338; Fungi - 3422; Plants - 5037; Viruses - 0; Other Euk	35.2 not assigned.unknown	0	_
AT1G22250.1	unknown protein; BEST Arabidopsis thaliana protein match is: unknown protein (TAIR:AT1G78170.1); Has 64 Blast hits to 64 proteins in 10 species: Archae - 0; Bacteria - 0; Metazoa - 0; Fungi - 0; Plants - 64; Viruses - 0; Other Eukaryotes - 0 (source:	35.2 not assigned.unknown	0	_	E7(1)
AT4G29790.1	unknown protein; BEST Arabidopsis thaliana protein match is: unknown protein (TAIR:AT2G19390.1); Has 538 Blast hits to 357 proteins in 124 species: Archae - 0; Bacteria - 74; Metazoa - 109; Fungi - 58; Plants - 105; Viruses - 2; Other Eukaryotes - 19	35.2 not assigned.unknown	0	C	SLD3(1)
AT3G57930.1	unknown protein; BEST Arabidopsis thaliana protein match is: unknown protein (TAIR:AT2G42190.1); Has 1519 Blast hits to 1241 proteins in 182 species: Archae - 0; Bacteria - 60; Metazoa - 576; Fungi - 133; Plants - 127; Viruses - 30; Other Eukaryotes	35.2 not assigned.unknown	0	M
AT1G56020.1	unknown protein; BEST Arabidopsis thaliana protein match is: unknown protein (TAIR:AT3G12970.1); Has 3011 Blast hits to 958 proteins in 192 species: Archae - 0; Bacteria - 193; Metazoa - 479; Fungi - 286; Plants - 158; Viruses - 8; Other Eukaryotes -	35.2 not assigned.unknown	0	C
AT4G14840.1	unknown protein; BEST Arabidopsis thaliana protein match is: unknown protein (TAIR:AT3G22520.1); Has 1681 Blast hits to 1532 proteins in 283 species: Archae - 19; Bacteria - 179; Metazoa - 579; Fungi - 131; Plants - 223; Viruses - 5; Other Eukaryotes	35.2 not assigned.unknown	0	_	BRE1(1) Osmo_CC(1) Rho_Binding(1) RNA_pol_Rpb1_6(1)
AT5G48420.1	unknown protein; BEST Arabidopsis thaliana protein match is: unknown protein (TAIR:AT4G34630.1); Has 1807 Blast hits to 1807 proteins in 277 species: Archae - 0; Bacteria - 0; Metazoa - 736; Fungi - 347; Plants - 385; Viruses - 0; Other Eukaryotes -	35.2 not assigned.unknown	0	_
AT5G61630.1	unknown protein; BEST Arabidopsis thaliana protein match is: unknown protein (TAIR:AT5G07490.1); Has 1807 Blast hits to 1807 proteins in 277 species: Archae - 0; Bacteria - 0; Metazoa - 736; Fungi - 347; Plants - 385; Viruses - 0; Other Eukaryotes -	35.1 not assigned.no ontology	1	_
AT5G08010.1	unknown protein; BEST Arabidopsis thaliana protein match is: unknown protein (TAIR:AT5G61040.1); Has 5732 Blast hits to 4319 proteins in 440 species: Archae - 66; Bacteria - 397; Metazoa - 2437; Fungi - 292; Plants - 238; Viruses - 35; Other Eukaryot	35.2 not assigned.unknown	0	C	Merozoite_SPAM(1)
AT5G07490.1	unknown protein; BEST Arabidopsis thaliana protein match is: unknown protein (TAIR:AT5G61630.1); Has 50 Blast hits to 50 proteins in 9 species: Archae - 0; Bacteria - 0; Metazoa - 0; Fungi - 0; Plants - 50; Viruses - 0; Other Eukaryotes - 0 (source:	35.2 not assigned.unknown	1	_
AT3G50910.1	unknown protein; BEST Arabidopsis thaliana protein match is: unknown protein (TAIR:AT5G66480.1); Has 76 Blast hits to 75 proteins in 28 species: Archae - 0; Bacteria - 10; Metazoa - 7; Fungi - 2; Plants - 49; Viruses - 0; Other Eukaryotes - 8 (source	35.2 not assigned.unknown	1	_
AT4G25070.2	unknown protein; EXPRESSED IN: cultured cell; BEST Arabidopsis thaliana protein match is: unknown protein (TAIR:AT3G48860.2); Has 30201 Blast hits to 17322 proteins in 780 species: Archae - 12; Bacteria - 1396; Metazoa - 17338; Fungi - 3422; Plants -	35.1 not assigned.no ontology; 35.2 not assigned.unknown		C	ERM(1) Osmo_CC(1) Peptidase_M56(1)
AT3G15095.3	unknown protein; FUNCTIONS IN: molecular_function unknown; INVOLVED IN: biological_process unknown; EXPRESSED IN: 22 plant structures; EXPRESSED DURING: 13 growth stages; Has 30201 Blast hits to 17322 proteins in 780 species: Archae - 12; Bacteria -	29.8 protein assembly and cofactor ligation		_
AT4G22320.2	unknown protein; FUNCTIONS IN: molecular_function unknown; INVOLVED IN: biological_process unknown; EXPRESSED IN: 24 plant structures; EXPRESSED DURING: 14 growth stages; BEST Arabidopsis thaliana protein match is: unknown protein (TAIR:AT5G55210.1).	35.2 not assigned.unknown	0	M
AT4G02720.1	unknown protein; FUNCTIONS IN: molecular_function unknown; INVOLVED IN: biological_process unknown; EXPRESSED IN: 25 plant structures; EXPRESSED DURING: 14 growth stages; CONTAINS InterPro DOMAIN/s: Protein of unknown function DUF926 (InterPro:IPR009	35.2 not assigned.unknown	0	M	DUF926(1)
AT5G48240.2	unknown protein; FUNCTIONS IN: molecular_function unknown; INVOLVED IN: biological_process unknown; EXPRESSED IN: cultured cell; CONTAINS InterPro DOMAIN/s: Protein of unknown function DUF1665 (InterPro:IPR012459); Has 30201 Blast hits to 17322 prote	35.2 not assigned.unknown		_	Rrp15p(1)
AT3G58110.2	unknown protein; FUNCTIONS IN: molecular_function unknown; INVOLVED IN: biological_process unknown; LOCATED IN: cellular_component unknown; BEST Arabidopsis thaliana protein match is: unknown protein (TAIR:AT2G42370.1).	35.2 not assigned.unknown	0	C
AT3G17712.3	unknown protein; FUNCTIONS IN: molecular_function unknown; INVOLVED IN: biological_process unknown; LOCATED IN: cellular_component unknown; CONTAINS InterPro DOMAIN/s: Protein of unknown function DUF1740 (InterPro:IPR013633); BEST Arabidopsis thalian		0	C	DUF1740(1)
AT3G52110.2	unknown protein; FUNCTIONS IN: molecular_function unknown; INVOLVED IN: biological_process unknown; LOCATED IN: cellular_component unknown; EXPRESSED IN: 20 plant structures; EXPRESSED DURING: 11 growth stages.		0	_
AT1G21560.2	unknown protein; FUNCTIONS IN: molecular_function unknown; INVOLVED IN: biological_process unknown; LOCATED IN: cellular_component unknown; EXPRESSED IN: 22 plant structures; EXPRESSED DURING: 13 growth stages; BEST Arabidopsis thaliana protein match	35.2 not assigned.unknown	0	_
AT4G01290.2	unknown protein; FUNCTIONS IN: molecular_function unknown; INVOLVED IN: biological_process unknown; LOCATED IN: cellular_component unknown; EXPRESSED IN: 24 plant structures; EXPRESSED DURING: 15 growth stages; Has 1797 Blast hits to 1352 proteins in	35.2 not assigned.unknown		_	Extensin_2(1)
AT4G01150.2	unknown protein; FUNCTIONS IN: molecular_function unknown; INVOLVED IN: biological_process unknown; LOCATED IN: chloroplast thylakoid membrane, chloroplast, plastoglobule; EXPRESSED IN: 22 plant structures; EXPRESSED DURING: 14 growth stages; Has 302	35.2 not assigned.unknown		C
AT5G13340.1	unknown protein; FUNCTIONS IN: molecular_function unknown; INVOLVED IN: biological_process unknown; LOCATED IN: chloroplast; BEST Arabidopsis thaliana protein match is: unknown protein (TAIR:AT1G10890.1); Has 1807 Blast hits to 1807 proteins in 277 s	35.2 not assigned.unknown	0	C	DUF1777(1) Vicilin_N(1)
AT3G15358.1	unknown protein; FUNCTIONS IN: molecular_function unknown; INVOLVED IN: biological_process unknown; LOCATED IN: endomembrane system; BEST Arabidopsis thaliana protein match is: unknown protein (TAIR:AT1G53035.1); Has 35333 Blast hits to 34131 protein	35.2 not assigned.unknown	4	S
AT3G47920.1	unknown protein; FUNCTIONS IN: molecular_function unknown; INVOLVED IN: biological_process unknown; LOCATED IN: endomembrane system; BEST Arabidopsis thaliana protein match is: unknown protein (TAIR:AT2G41590.1); Has 154 Blast hits to 152 proteins in	35.2 not assigned.unknown	0	S
AT3G06090.1	unknown protein; FUNCTIONS IN: molecular_function unknown; INVOLVED IN: biological_process unknown; LOCATED IN: endomembrane system; EXPRESSED IN: flower, leaf, seed; EXPRESSED DURING: petal differentiation and expansion stage, LP.08 eight leaves vis	35.2 not assigned.unknown	1	S
AT5G38380.2	unknown protein; FUNCTIONS IN: molecular_function unknown; INVOLVED IN: biological_process unknown; LOCATED IN: membrane; EXPRESSED IN: 22 plant structures; EXPRESSED DURING: 14 growth stages; CONTAINS InterPro DOMAIN/s: Protein of unknown function D	35.2 not assigned.unknown	8	_
AT3G57990.1	unknown protein; Has 1497 Blast hits to 1323 proteins in 52 species: Archae - 0; Bacteria - 4; Metazoa - 23; Fungi - 34; Plants - 61; Viruses - 0; Other Eukaryotes - 1375 (source: NCBI BLink).	35.2 not assigned.unknown	0	_
AT5G13470.1	unknown protein; Has 1807 Blast hits to 1807 proteins in 277 species: Archae - 0; Bacteria - 0; Metazoa - 736; Fungi - 347; Plants - 385; Viruses - 0; Other Eukaryotes - 339 (source: NCBI BLink).	35.2 not assigned.unknown	0	_
AT3G52110.1	unknown protein; Has 191 Blast hits to 174 proteins in 54 species: Archae - 0; Bacteria - 7; Metazoa - 45; Fungi - 7; Plants - 40; Viruses - 0; Other Eukaryotes - 92 (source: NCBI BLink).	35.2 not assigned.unknown	0	_
AT1G01400.1	unknown protein; Has 21 Blast hits to 21 proteins in 8 species: Archae - 0; Bacteria - 2; Metazoa - 2; Fungi - 1; Plants - 13; Viruses - 0; Other Eukaryotes - 3 (source: NCBI BLink).	35.2 not assigned.unknown	0	_
AT4G22600.1	unknown protein; Has 26 Blast hits to 26 proteins in 8 species: Archae - 0; Bacteria - 0; Metazoa - 0; Fungi - 0; Plants - 26; Viruses - 0; Other Eukaryotes - 0 (source: NCBI BLink).	35.2 not assigned.unknown	0	_
AT5G02550.1	unknown protein; Has 3 Blast hits to 3 proteins in 1 species: Archae - 0; Bacteria - 0; Metazoa - 0; Fungi - 0; Plants - 3; Viruses - 0; Other Eukaryotes - 0 (source: NCBI BLink).	35.2 not assigned.unknown	0	C
AT3G44690.1	unknown protein; Has 30201 Blast hits to 17322 proteins in 780 species: Archae - 12; Bacteria - 1396; Metazoa - 17338; Fungi - 3422; Plants - 5037; Viruses - 0; Other Eukaryotes - 2996 (source: NCBI BLink).	35.2 not assigned.unknown	0	M
AT5G27967.1	unknown protein; Has 30201 Blast hits to 17322 proteins in 780 species: Archae - 12; Bacteria - 1396; Metazoa - 17338; Fungi - 3422; Plants - 5037; Viruses - 0; Other Eukaryotes - 2996 (source: NCBI BLink).	35.2 not assigned.unknown		_
AT5G53220.1	unknown protein; Has 3099 Blast hits to 2528 proteins in 332 species: Archae - 2; Bacteria - 245; Metazoa - 1059; Fungi - 555; Plants - 177; Viruses - 49; Other Eukaryotes - 1012 (source: NCBI BLink).	35.2 not assigned.unknown	0	_
AT3G56720.1	unknown protein; Has 6239 Blast hits to 4635 proteins in 365 species: Archae - 6; Bacteria - 230; Metazoa - 3389; Fungi - 659; Plants - 656; Viruses - 13; Other Eukaryotes - 1286 (source: NCBI BLink).	35.2 not assigned.unknown	0	_
AT3G52860.1	unknown protein; Has 86 Blast hits to 86 proteins in 36 species: Archae - 0; Bacteria - 2; Metazoa - 41; Fungi - 13; Plants - 26; Viruses - 0; Other Eukaryotes - 4 (source: NCBI BLink).	35.2 not assigned.unknown	0	C	Pedibin(1)
AT5G05360.1	unknown protein; INVOLVED IN: biological_process unknown; LOCATED IN: chloroplast; BEST Arabidopsis thaliana protein match is: unknown protein (TAIR:AT2G38450.1); Has 84 Blast hits to 84 proteins in 24 species: Archae - 0; Bacteria - 8; Metazoa - 0;	35.2 not assigned.unknown	0	C	Sel1(1)
AT4G15790.1	unknown protein; INVOLVED IN: biological_process unknown; LOCATED IN: chloroplast; EXPRESSED IN: 21 plant structures; EXPRESSED DURING: 13 growth stages; Has 411 Blast hits to 380 proteins in 121 species: Archae - 4; Bacteria - 107; Metazoa - 85; Fun	35.2 not assigned.unknown	0	C	Val_tRNA-synt_C(1)
AT3G62010.2	unknown protein; LOCATED IN: cellular_component unknown; EXPRESSED IN: 23 plant structures; EXPRESSED DURING: 15 growth stages.	29.4 protein.postranslational modification	0	_	MAAL_N(1) Nexin_C(1)
AT1G16630.1	unknown protein; LOCATED IN: chloroplast; BEST Arabidopsis thaliana protein match is: unknown protein (TAIR:AT2G16270.1); Has 10587 Blast hits to 5736 proteins in 617 species: Archae - 88; Bacteria - 963; Metazoa - 3686; Fungi - 820; Plants - 541; Vi	35.2 not assigned.unknown	2	C	Sas10_Utp3(1)
AT5G22450.1	unknown protein; LOCATED IN: chloroplast; EXPRESSED IN: 22 plant structures; EXPRESSED DURING: 13 growth stages; BEST Arabidopsis thaliana protein match is: unknown protein (TAIR:AT2G19390.1); Has 30201 Blast hits to 17322 proteins in 780 species: Ar	35.2 not assigned.unknown	0	C	Prog_receptor(1)
AT1G69980.1	unknown protein; LOCATED IN: endomembrane system; EXPRESSED IN: 24 plant structures; EXPRESSED DURING: 15 growth stages; Has 30 Blast hits to 30 proteins in 12 species: Archae - 0; Bacteria - 0; Metazoa - 0; Fungi - 0; Plants - 30; Viruses - 0; Other	35.2 not assigned.unknown	2	S	DNA_RNApol_7kD(1)
AT4G27860.1	vacuolar iron transporter (VIT) family protein	35.1 not assigned.no ontology	4	_	DUF125(1)
AT4G27860.2	vacuolar iron transporter (VIT) family protein		4	_	DUF125(1)
AT4G27870.1	Vacuolar iron transporter (VIT) family protein	35.1 not assigned.no ontology	4	_	DUF125(1)
AT4G16845.2	VEFS-Box of polycomb protein	27.3.65 RNA.regulation of transcription.Polycomb Group (PcG)	1	_
AT4G30200.4	vernalization5/VIN3-like		0	_	C1_3(1) fn3(1) PHD(1)
AT4G19490.1	VPS54	35.2 not assigned.unknown	0	C	DUF2450(1) Vps54(1)
AT1G28280.2	VQ motif-containing protein	35.1 not assigned.no ontology		C	VQ(1)
AT1G54240.1	winged-helix DNA-binding transcription factor family protein	27.3.25 RNA.regulation of transcription.MYB domain transcription factor family	0	_	Integrase_Zn(1) Linker_histone(1)
AT2G30620.2	winged-helix DNA-binding transcription factor family protein		0	_	Linker_histone(1)
AT1G80970.1	XH domain-containing protein	35.1 not assigned.no ontology	0	_	XH(1)
AT1G15910.1	XH/XS domain-containing protein	27.3.67 RNA.regulation of transcription.putative transcription regulator	0	_	TolA(1) Utp11(1) XH(1) XS(1) zf-XS(1)
AT4G00380.1	XH/XS domain-containing protein	27.3.99 RNA.regulation of transcription.unclassified	0	_	Rota_NS6(1) TolA(1) XH(1) XS(1) zf-XS(1)
AT3G11230.1	Yippee family putative zinc-binding protein	35.1 not assigned.no ontology	0	_	Yippee(1)
AT3G21175.3	ZIM-like 1	27.3.9 RNA.regulation of transcription.C2C2(Zn) GATA transcription factor family		_	CCT(1) Zim(1)
AT5G60250.1	zinc finger (C3HC4-type RING finger) family protein	29.5.11.4.2 protein.degradation.ubiquitin.E3.RING	0	_	C1_4(1) DM(1) DUF855(1) IBR(2) RnaseH(1) zf-C3HC4(1) zf-LSD1(1)
AT3G51950.1	Zinc finger (CCCH-type) family protein / RNA recognition motif (RRM)-containing protein	27.3.99 RNA.regulation of transcription.unclassified	0	_	RRM_1(1) zf-CCCH(1)
AT1G01350.1	Zinc finger (CCCH-type/C3HC4-type RING finger) family protein	29.5.11.4.2 protein.degradation.ubiquitin.E3.RING	0	_	C1_4(1) zf-C3HC4(1) zf-CCCH(1)
AT4G02220.1	zinc finger (MYND type) family protein / programmed cell death 2 C-terminal domain-containing protein	27.3.99 RNA.regulation of transcription.unclassified	0	_	PDCD2_C(1) zf-MYND(1)
AT4G29190.1	Zinc finger C-x8-C-x5-C-x3-H type family protein	27.3.12 RNA.regulation of transcription.C3H zinc finger family	0	_	Toxin_1(1) zf-CCCH(2)
AT5G42820.2	Zinc finger C-x8-C-x5-C-x3-H type family protein	27.1.1 RNA.processing.splicing	0	_	RRM_1(1) zf-CCCH(2)
AT1G69600.1	zinc finger homeodomain 1	27.3.80 RNA.regulation of transcription.zf-HD	0	_	Homeobox(1) ZF-HD_dimer(1)
AT5G61110.1	zinc ion binding	35.2 not assigned.unknown	0	_	C1_2(1) C1_3(1) PHD(1) zf-B_box(1)
AT3G02820.1	zinc knuckle (CCHC-type) family protein	35.1 not assigned.no ontology	0	C	LTXXQ(1) Swi3(1) zf-CCHC(1)
AT4G19190.1	zinc knuckle (CCHC-type) family protein	35.1 not assigned.no ontology	0	_	zf-CCHC(1)

## Sheet: GO 493 to PhosPhAt
Supplementary Table 09. Overview of 493 novel phosphoproteins. GO analyses were performed with PhosPhAt database as background
GO term	Ontology	Description	Number in input list	Number in BG/Ref	p-value	FDR
GO:0048608	P	reproductive structure development	72	341	6.6e-07	0.0018
GO:0048467	P	gynoecium development	15	34	1.8e-06	0.0018
GO:0009908	P	flower development	43	176	1.9e-06	0.0018
GO:0009791	P	post-embryonic development	86	438	1.6e-06	0.0018
GO:0003006	P	reproductive developmental process	79	418	1.5e-05	0.012
GO:0000003	P	reproduction	83	461	5.4e-05	0.013
GO:0008283	P	cell proliferation	17	50	2.5e-05	0.013
GO:0006334	P	nucleosome assembly	7	11	5.6e-05	0.013
GO:0022402	P	cell cycle process	33	140	5.3e-05	0.013
GO:0051276	P	chromosome organization	43	197	3.5e-05	0.013
GO:0022414	P	reproductive process	83	448	2e-05	0.013
GO:0042127	P	regulation of cell proliferation	10	21	4.2e-05	0.013
GO:0009909	P	regulation of flower development	22	78	5.1e-05	0.013
GO:0065004	P	protein-DNA complex assembly	7	11	5.6e-05	0.013
GO:0034728	P	nucleosome organization	7	11	5.6e-05	0.013
GO:0048440	P	carpel development	13	34	5.5e-05	0.013
GO:0048438	P	floral whorl development	20	68	5.7e-05	0.013
GO:0048580	P	regulation of post-embryonic development	26	103	9.1e-05	0.02
GO:0003676	F	nucleic acid binding	130	670	2.3e-08	8.3e-06
GO:0003677	F	DNA binding	83	407	5.2e-07	9.3e-05
GO:0003700	F	transcription factor activity	47	239	0.00022	0.024
GO:0030528	F	transcription regulator activity	49	254	0.00027	0.024
GO:0005634	C	nucleus	297	1774	2.3e-08	7.8e-06
GO:0044428	C	nuclear part	36	158	5.4e-05	0.0094
GO:0031981	C	nuclear lumen	27	115	0.00024	0.028
GO:0044451	C	nucleoplasm part	12	36	0.00046	0.04

## Sheet: GO 493 to P3DB
Supplementary Table 09. Overview of 493 novel phosphoproteins. GO analyses were performed with P3DB database as background
GO term	Ontology	Description	Number in input list	Number in BG/Ref	p-value	FDR
GO:0006334	P	nucleosome assembly	7	9	7e-06	0.014
GO:0034728	P	nucleosome organization	7	9	7e-06	0.014
GO:0065004	P	protein-DNA complex assembly	7	10	2.1e-05	0.028
GO:0006323	P	DNA packaging	8	14	4.3e-05	0.043
GO:0003677	F	DNA binding	83	364	2.1e-09	7.7e-07
GO:0003676	F	nucleic acid binding	130	681	2.9e-08	5.3e-06
GO:0003700	F	transcription factor activity	47	185	1.4e-07	1.5e-05
GO:0030528	F	transcription regulator activity	49	197	1.6e-07	1.5e-05
GO:0005634	C	nucleus	297	1931	4.5e-06	0.0016

## Sheet: GO 493 to anther proteome
Supplementary Table 09. Overview of 493 novel phosphoproteins. GO analyses were performed with anther proteome from our experiment as background
GO term	Ontology	Description	Number in input list	Number in BG/Ref	p-value	FDR
GO:0045449	P	regulation of transcription	69	422	6.5e-06	0.0039
GO:0019219	P	regulation of nucleobase, nucleoside, nucleotide and nucleic acid metabolic process	75	464	4.4e-06	0.0039
GO:0009889	P	regulation of biosynthetic process	79	502	6.9e-06	0.0039
GO:0010556	P	regulation of macromolecule biosynthetic process	77	470	2.1e-06	0.0039
GO:0051171	P	regulation of nitrogen compound metabolic process	75	469	6.3e-06	0.0039
GO:0031326	P	regulation of cellular biosynthetic process	79	500	6e-06	0.0039
GO:0010468	P	regulation of gene expression	82	525	6.5e-06	0.0039
GO:0006355	P	regulation of transcription, DNA-dependent	68	420	1e-05	0.005
GO:0051252	P	regulation of RNA metabolic process	68	429	2e-05	0.0088
GO:0003700	F	transcription factor activity	47	156	4.7e-13	1.4e-10
GO:0030528	F	transcription regulator activity	49	169	7.8e-13	1.4e-10
GO:0003677	F	DNA binding	83	400	2.1e-11	2.5e-09
GO:0003676	F	nucleic acid binding	130	848	1.2e-07	1.1e-05
GO:0043565	F	sequence-specific DNA binding	15	56	0.00014	0.0098
GO:0005634	C	nucleus	297	1983	5e-12	1.7e-09

## Sheet: GO 493 to AT genome
Supplementary Table 09. Overview of 493 novel phosphoproteins. GO analyses were performed with whole Arabidopsis protein database as background
GO term	Ontology	Description	Number in input list	Number in BG/Ref	p-value	FDR
GO:0006139	P	nucleobase, nucleoside, nucleotide and nucleic acid metabolic process	146	4798	1.3e-13	4.7e-10
GO:0009791	P	post-embryonic development	86	2188	2.4e-13	4.7e-10
GO:0048608	P	reproductive structure development	72	1722	1.9e-12	1.9e-09
GO:0032501	P	multicellular organismal process	126	4020	1.8e-12	1.9e-09
GO:0016043	P	cellular component organization	106	3141	2.6e-12	2.1e-09
GO:0003006	P	reproductive developmental process	79	2050	7e-12	4.6e-09
GO:0051276	P	chromosome organization	43	752	1e-11	4.9e-09
GO:0022414	P	reproductive process	83	2224	9.1e-12	4.9e-09
GO:0007275	P	multicellular organismal development	120	3864	1.3e-11	5.9e-09
GO:0006996	P	organelle organization	78	2044	1.6e-11	6.1e-09
GO:0000003	P	reproduction	83	2272	2.6e-11	9.3e-09
GO:0006807	P	nitrogen compound metabolic process	155	5675	8e-11	2.6e-08
GO:0048856	P	anatomical structure development	107	3396	1.1e-10	3.4e-08
GO:0032502	P	developmental process	121	4094	2.4e-10	6.7e-08
GO:0044260	P	cellular macromolecule metabolic process	208	8616	5e-10	1.3e-07
GO:0006325	P	chromatin organization	33	566	1.8e-09	4.4e-07
GO:0043414	P	macromolecule methylation	32	540	2.2e-09	5.1e-07
GO:0016070	P	RNA metabolic process	110	3734	2.5e-09	5.5e-07
GO:0032259	P	methylation	32	548	3e-09	6.3e-07
GO:0043412	P	macromolecule modification	98	3199	3.6e-09	7.1e-07
GO:0022402	P	cell cycle process	33	586	4e-09	7.5e-07
GO:0009628	P	response to abiotic stimulus	85	2635	5.2e-09	9.3e-07
GO:0009987	P	cellular process	303	14419	7.1e-09	1.2e-06
GO:0009908	P	flower development	43	948	8.7e-09	1.4e-06
GO:0006730	P	one-carbon metabolic process	32	578	1e-08	1.6e-06
GO:0006259	P	DNA metabolic process	38	790	1.5e-08	2.3e-06
GO:0006464	P	protein modification process	86	2773	2.4e-08	3.4e-06
GO:0019222	P	regulation of metabolic process	95	3186	2.4e-08	3.4e-06
GO:0050789	P	regulation of biological process	137	5235	2.7e-08	3.6e-06
GO:0065007	P	biological regulation	155	6222	5.3e-08	6.9e-06
GO:0009888	P	tissue development	43	1015	5.6e-08	7.1e-06
GO:0060255	P	regulation of macromolecule metabolic process	86	2829	5.7e-08	7.1e-06
GO:0043170	P	macromolecule metabolic process	210	9246	8.3e-08	9.9e-06
GO:0010468	P	regulation of gene expression	82	2695	1.2e-07	1.4e-05
GO:0031323	P	regulation of cellular metabolic process	87	2928	1.3e-07	1.4e-05
GO:0048580	P	regulation of post-embryonic development	26	459	1.7e-07	1.8e-05
GO:0010556	P	regulation of macromolecule biosynthetic process	77	2491	1.7e-07	1.8e-05
GO:0051239	P	regulation of multicellular organismal process	33	694	1.8e-07	1.9e-05
GO:0007049	P	cell cycle	36	802	1.9e-07	1.9e-05
GO:0016071	P	mRNA metabolic process	23	381	3e-07	3e-05
GO:0080090	P	regulation of primary metabolic process	82	2761	3.2e-07	3.1e-05
GO:0031326	P	regulation of cellular biosynthetic process	79	2631	3.6e-07	3.4e-05
GO:0009889	P	regulation of biosynthetic process	79	2634	3.8e-07	3.5e-05
GO:0031324	P	negative regulation of cellular metabolic process	25	449	3.9e-07	3.5e-05
GO:0016569	P	covalent chromatin modification	24	419	4.1e-07	3.6e-05
GO:0009909	P	regulation of flower development	22	359	4.3e-07	3.7e-05
GO:0009890	P	negative regulation of biosynthetic process	24	425	5.2e-07	4.2e-05
GO:0051301	P	cell division	22	363	5.1e-07	4.2e-05
GO:0031327	P	negative regulation of cellular biosynthetic process	24	425	5.2e-07	4.2e-05
GO:0043687	P	post-translational protein modification	66	2075	5.7e-07	4.5e-05
GO:0050793	P	regulation of developmental process	36	844	6e-07	4.7e-05
GO:0048731	P	system development	66	2083	6.5e-07	4.9e-05
GO:0048513	P	organ development	66	2083	6.5e-07	4.9e-05
GO:0019219	P	regulation of nucleobase, nucleoside, nucleotide and nucleic acid metabolic process	75	2496	7.4e-07	5.3e-05
GO:0044237	P	cellular metabolic process	245	11509	7.4e-07	5.3e-05
GO:0000956	P	nuclear-transcribed mRNA catabolic process	12	109	7.8e-07	5.4e-05
GO:0006402	P	mRNA catabolic process	12	109	7.8e-07	5.4e-05
GO:0006306	P	DNA methylation	15	180	9.1e-07	6.1e-05
GO:0006305	P	DNA alkylation	15	180	9.1e-07	6.1e-05
GO:0050794	P	regulation of cellular process	118	4595	9.7e-07	6.4e-05
GO:0048523	P	negative regulation of cellular process	34	789	1e-06	6.4e-05
GO:0051171	P	regulation of nitrogen compound metabolic process	75	2517	1e-06	6.4e-05
GO:0040029	P	regulation of gene expression, epigenetic	26	508	1e-06	6.4e-05
GO:0006304	P	DNA modification	15	183	1.1e-06	6.8e-05
GO:0045934	P	negative regulation of nucleobase, nucleoside, nucleotide and nucleic acid metabolic process	23	413	1.1e-06	6.8e-05
GO:0016568	P	chromatin modification	24	447	1.2e-06	7.2e-05
GO:0051172	P	negative regulation of nitrogen compound metabolic process	23	415	1.2e-06	7.2e-05
GO:0010558	P	negative regulation of macromolecule biosynthetic process	23	418	1.4e-06	7.9e-05
GO:0009892	P	negative regulation of metabolic process	30	659	1.5e-06	8.8e-05
GO:0006342	P	chromatin silencing	17	242	1.6e-06	8.9e-05
GO:0006401	P	RNA catabolic process	12	118	1.7e-06	9.3e-05
GO:0045814	P	negative regulation of gene expression, epigenetic	17	247	2e-06	0.00011
GO:0010605	P	negative regulation of macromolecule metabolic process	29	636	2.2e-06	0.00012
GO:0016570	P	histone modification	21	371	2.6e-06	0.00014
GO:0010228	P	vegetative to reproductive phase transition of meristem	23	451	4.6e-06	0.00024
GO:0008283	P	cell proliferation	17	269	6e-06	0.00031
GO:0009790	P	embryonic development	28	638	6.6e-06	0.00034
GO:0045449	P	regulation of transcription	69	2376	6.8e-06	0.00034
GO:0016481	P	negative regulation of transcription	21	400	7.8e-06	0.00038
GO:0051253	P	negative regulation of RNA metabolic process	21	400	7.8e-06	0.00038
GO:0045892	P	negative regulation of transcription, DNA-dependent	21	400	7.8e-06	0.00038
GO:0050896	P	response to stimulus	146	6292	9.6e-06	0.00046
GO:0006355	P	regulation of transcription, DNA-dependent	68	2372	1.2e-05	0.00057
GO:0016458	P	gene silencing	22	450	1.4e-05	0.00064
GO:0006350	P	transcription	73	2620	1.4e-05	0.00066
GO:0006333	P	chromatin assembly or disassembly	11	124	1.5e-05	0.00068
GO:0051252	P	regulation of RNA metabolic process	68	2388	1.5e-05	0.00068
GO:0048519	P	negative regulation of biological process	42	1243	2e-05	0.0009
GO:0033205	P	cytokinesis during cell cycle	14	208	2e-05	0.00091
GO:0048507	P	meristem development	23	498	2.1e-05	0.00091
GO:0010629	P	negative regulation of gene expression	26	611	2.3e-05	0.001
GO:0006351	P	transcription, DNA-dependent	72	2618	2.5e-05	0.0011
GO:0032774	P	RNA biosynthetic process	72	2621	2.6e-05	0.0011
GO:0010467	P	gene expression	114	4766	3.9e-05	0.0017
GO:0031048	P	chromatin silencing by small RNA	10	118	5.2e-05	0.0021
GO:0042127	P	regulation of cell proliferation	10	118	5.2e-05	0.0021
GO:0009266	P	response to temperature stimulus	34	962	5.5e-05	0.0022
GO:0044238	P	primary metabolic process	238	11717	5.9e-05	0.0023
GO:0006396	P	RNA processing	34	967	6e-05	0.0023
GO:0022610	P	biological adhesion	9	96	6e-05	0.0023
GO:0007155	P	cell adhesion	9	96	6e-05	0.0023
GO:0043933	P	macromolecular complex subunit organization	27	691	6.7e-05	0.0026
GO:0016571	P	histone methylation	16	296	6.7e-05	0.0026
GO:0000911	P	cytokinesis by cell plate formation	13	204	6.8e-05	0.0026
GO:0000910	P	cytokinesis	14	235	7.2e-05	0.0027
GO:0007010	P	cytoskeleton organization	22	507	7.5e-05	0.0028
GO:0048467	P	gynoecium development	15	268	7.8e-05	0.0029
GO:0010090	P	trichome morphogenesis	11	151	8.1e-05	0.0029
GO:0008213	P	protein amino acid alkylation	16	305	9.3e-05	0.0033
GO:0006479	P	protein amino acid methylation	16	305	9.3e-05	0.0033
GO:0034645	P	cellular macromolecule biosynthetic process	121	5243	0.0001	0.0035
GO:0009651	P	response to salt stress	29	788	9.9e-05	0.0035
GO:0070646	P	protein modification by small protein removal	12	184	0.0001	0.0037
GO:0006323	P	DNA packaging	8	81	0.00011	0.0038
GO:0009059	P	macromolecule biosynthetic process	122	5312	0.00011	0.0039
GO:0006970	P	response to osmotic stress	30	842	0.00013	0.0044
GO:0071103	P	DNA conformation change	9	107	0.00013	0.0044
GO:0070647	P	protein modification by small protein conjugation or removal	19	418	0.00013	0.0044
GO:0006974	P	response to DNA damage stimulus	17	352	0.00015	0.0048
GO:0022403	P	cell cycle phase	17	352	0.00015	0.0048
GO:0034621	P	cellular macromolecular complex subunit organization	24	617	0.00018	0.0058
GO:0010026	P	trichome differentiation	11	168	0.00019	0.0062
GO:0035315	P	hair cell differentiation	11	168	0.00019	0.0062
GO:0044265	P	cellular macromolecule catabolic process	38	1208	0.00021	0.0066
GO:0006334	P	nucleosome assembly	7	67	0.00021	0.0067
GO:0034728	P	nucleosome organization	7	67	0.00021	0.0067
GO:0022607	P	cellular component assembly	29	832	0.00024	0.0074
GO:0044267	P	cellular protein metabolic process	110	4775	0.00025	0.0076
GO:0031047	P	gene silencing by RNA	17	371	0.00027	0.0081
GO:0006260	P	DNA replication	16	337	0.00027	0.0083
GO:0065004	P	protein-DNA complex assembly	7	70	0.00027	0.0083
GO:0048869	P	cellular developmental process	43	1453	0.00028	0.0085
GO:0010154	P	fruit development	26	721	0.0003	0.009
GO:0034968	P	histone lysine methylation	13	243	0.00035	0.01
GO:0006950	P	response to stress	96	4089	0.00036	0.011
GO:0051169	P	nuclear transport	12	213	0.00037	0.011
GO:0006913	P	nucleocytoplasmic transport	12	213	0.00037	0.011
GO:0000226	P	microtubule cytoskeleton organization	13	246	0.00039	0.011
GO:0048827	P	phyllome development	20	497	0.0004	0.011
GO:0048316	P	seed development	25	696	0.00042	0.012
GO:0009057	P	macromolecule catabolic process	38	1255	0.00042	0.012
GO:0010388	P	cullin deneddylation	8	101	0.00044	0.012
GO:0000338	P	protein deneddylation	8	101	0.00044	0.012
GO:0030154	P	cell differentiation	35	1127	0.00046	0.013
GO:0031497	P	chromatin assembly	7	77	0.00047	0.013
GO:0010073	P	meristem maintenance	14	286	0.00049	0.013
GO:0009913	P	epidermal cell differentiation	19	467	0.00049	0.013
GO:0065003	P	macromolecular complex assembly	24	665	0.00051	0.014
GO:0008544	P	epidermis development	19	469	0.00052	0.014
GO:0007398	P	ectoderm development	19	469	0.00052	0.014
GO:0048438	P	floral whorl development	20	510	0.00055	0.014
GO:0009887	P	organ morphogenesis	23	629	0.00056	0.014
GO:0009629	P	response to gravity	10	162	0.00058	0.015
GO:0048440	P	carpel development	13	258	0.00059	0.015
GO:0048364	P	root development	22	594	0.00062	0.016
GO:0010015	P	root morphogenesis	18	439	0.00063	0.016
GO:0022622	P	root system development	22	595	0.00063	0.016
GO:0009606	P	tropism	10	166	0.0007	0.017
GO:0000278	P	mitotic cell cycle	14	302	0.00081	0.02
GO:0048569	P	post-embryonic organ development	22	608	0.00083	0.02
GO:0000279	P	M phase	14	306	0.00091	0.022
GO:0006281	P	DNA repair	14	307	0.00094	0.023
GO:0009653	P	anatomical structure morphogenesis	48	1783	0.00097	0.023
GO:0048468	P	cell development	24	699	0.00099	0.024
GO:0006346	P	methylation-dependent chromatin silencing	8	117	0.0011	0.026
GO:0007017	P	microtubule-based process	14	313	0.0011	0.027
GO:0006397	P	mRNA processing	10	179	0.0012	0.028
GO:0051567	P	histone H3-K9 methylation	10	180	0.0012	0.029
GO:0034622	P	cellular macromolecular complex assembly	21	592	0.0014	0.032
GO:0001510	P	RNA methylation	10	185	0.0015	0.035
GO:0009630	P	gravitropism	9	154	0.0016	0.036
GO:0006833	P	water transport	9	155	0.0016	0.037
GO:0042044	P	fluid transport	9	155	0.0016	0.037
GO:0006261	P	DNA-dependent DNA replication	12	256	0.0017	0.039
GO:0009793	P	embryonic development ending in seed dormancy	20	563	0.0017	0.039
GO:0048437	P	floral organ development	21	605	0.0018	0.04
GO:0000904	P	cell morphogenesis involved in differentiation	16	408	0.0019	0.042
GO:0048481	P	ovule development	9	159	0.0019	0.042
GO:0030029	P	actin filament-based process	12	261	0.002	0.044
GO:0019915	P	lipid storage	7	101	0.0021	0.045
GO:0048366	P	leaf development	17	451	0.0021	0.045
GO:0045010	P	actin nucleation	7	103	0.0023	0.05
GO:0003676	F	nucleic acid binding	130	4194	1.5e-12	5.3e-10
GO:0003677	F	DNA binding	83	2399	3.4e-10	6.2e-08
GO:0005515	F	protein binding	86	2709	8.5e-09	1e-06
GO:0005488	F	binding	247	11247	3.2e-08	2.9e-06
GO:0030528	F	transcription regulator activity	49	1740	0.00033	0.024
GO:0003700	F	transcription factor activity	47	1682	0.00051	0.031
GO:0005634	C	nucleus	297	9514	9.7e-38	3.3e-35
GO:0005622	C	intracellular	416	20042	7.8e-19	1.3e-16
GO:0044424	C	intracellular part	414	19957	2.1e-18	2.4e-16
GO:0044464	C	cell part	441	22455	6.7e-17	4.6e-15
GO:0005623	C	cell	441	22455	6.7e-17	4.6e-15
GO:0043229	C	intracellular organelle	366	17570	1.1e-12	5.7e-11
GO:0043226	C	organelle	366	17578	1.2e-12	5.7e-11
GO:0043227	C	membrane-bounded organelle	357	17349	5.7e-11	2.4e-09
GO:0043231	C	intracellular membrane-bounded organelle	356	17343	1e-10	4e-09
GO:0044428	C	nuclear part	36	650	1.2e-09	4e-08
GO:0031981	C	nuclear lumen	27	467	6.4e-08	2e-06
GO:0005829	C	cytosol	55	1644	1.3e-06	3.7e-05
GO:0070013	C	intracellular organelle lumen	28	622	4.2e-06	0.0001
GO:0043233	C	organelle lumen	28	622	4.2e-06	0.0001
GO:0031974	C	membrane-enclosed lumen	28	628	5e-06	0.00012
GO:0043232	C	intracellular non-membrane-bounded organelle	38	1109	3.8e-05	0.00077
GO:0043228	C	non-membrane-bounded organelle	38	1109	3.8e-05	0.00077
GO:0044451	C	nucleoplasm part	12	166	4.1e-05	0.00079
GO:0005654	C	nucleoplasm	12	181	9e-05	0.0016
GO:0005730	C	nucleolus	16	303	8.7e-05	0.0016
GO:0043234	C	protein complex	42	1358	0.00014	0.0022
GO:0032991	C	macromolecular complex	54	2050	0.00076	0.012
GO:0000785	C	chromatin	7	90	0.0011	0.017
GO:0044430	C	cytoskeletal part	9	161	0.0021	0.03
GO:0005856	C	cytoskeleton	10	199	0.0025	0.035
GO:0005694	C	chromosome	10	203	0.0029	0.038
GO:0044427	C	chromosomal part	8	145	0.0039	0.05

## Sheet: GO 493 to pep2pro
Supplementary Table 09. Overview of 493 novel phosphoproteins. GO analyses were performed with whole pep2pro protein database as background
GO term	Ontology	Description	Number in input list	Number in BG/Ref	p-value	FDR
GO:0010556	P	regulation of macromolecule biosynthetic process	77	1063	3.6e-09	8.6e-06
GO:0010468	P	regulation of gene expression	82	1164	4.4e-09	8.6e-06
GO:0060255	P	regulation of macromolecule metabolic process	86	1266	1e-08	1.3e-05
GO:0019219	P	regulation of nucleobase, nucleoside, nucleotide and nucleic acid metabolic process	75	1067	1.8e-08	1.8e-05
GO:0009889	P	regulation of biosynthetic process	79	1168	4e-08	2.3e-05
GO:0051171	P	regulation of nitrogen compound metabolic process	75	1081	3e-08	2.3e-05
GO:0031326	P	regulation of cellular biosynthetic process	79	1165	3.6e-08	2.3e-05
GO:0045449	P	regulation of transcription	69	986	6.9e-08	3.1e-05
GO:0019222	P	regulation of metabolic process	95	1511	7.1e-08	3.1e-05
GO:0006355	P	regulation of transcription, DNA-dependent	68	983	1.3e-07	4.8e-05
GO:0031323	P	regulation of cellular metabolic process	87	1368	1.3e-07	4.8e-05
GO:0080090	P	regulation of primary metabolic process	82	1272	1.6e-07	5.3e-05
GO:0051252	P	regulation of RNA metabolic process	68	996	2e-07	6.1e-05
GO:0051276	P	chromosome organization	43	539	5.1e-07	0.00014
GO:0006350	P	transcription	73	1166	1.8e-06	0.00046
GO:0048608	P	reproductive structure development	72	1150	2e-06	0.0005
GO:0006351	P	transcription, DNA-dependent	72	1165	3.1e-06	0.00072
GO:0032774	P	RNA biosynthetic process	72	1168	3.4e-06	0.00074
GO:0006139	P	nucleobase, nucleoside, nucleotide and nucleic acid metabolic process	146	2809	3.8e-06	0.00077
GO:0009908	P	flower development	43	584	3.9e-06	0.00077
GO:0016070	P	RNA metabolic process	110	2002	4.1e-06	0.00077
GO:0009791	P	post-embryonic development	86	1480	4.7e-06	0.00084
GO:0006325	P	chromatin organization	33	408	6.7e-06	0.0012
GO:0022402	P	cell cycle process	33	412	8.2e-06	0.0013
GO:0009890	P	negative regulation of biosynthetic process	24	268	2.1e-05	0.003
GO:0003006	P	reproductive developmental process	79	1389	2e-05	0.003
GO:0031327	P	negative regulation of cellular biosynthetic process	24	268	2.1e-05	0.003
GO:0010467	P	gene expression	114	2172	1.9e-05	0.003
GO:0031324	P	negative regulation of cellular metabolic process	25	290	2.7e-05	0.0036
GO:0006259	P	DNA metabolic process	38	535	2.8e-05	0.0036
GO:0022414	P	reproductive process	83	1494	2.9e-05	0.0037
GO:0006306	P	DNA methylation	15	129	3.6e-05	0.0042
GO:0006305	P	DNA alkylation	15	129	3.6e-05	0.0042
GO:0043414	P	macromolecule methylation	32	424	3.5e-05	0.0042
GO:0045934	P	negative regulation of nucleobase, nucleoside, nucleotide and nucleic acid metabolic process	23	260	3.7e-05	0.0042
GO:0051172	P	negative regulation of nitrogen compound metabolic process	23	261	3.9e-05	0.0043
GO:0048580	P	regulation of post-embryonic development	26	316	4.2e-05	0.0045
GO:0006304	P	DNA modification	15	132	4.7e-05	0.0047
GO:0032259	P	methylation	32	430	4.5e-05	0.0047
GO:0010558	P	negative regulation of macromolecule biosynthetic process	23	264	4.7e-05	0.0047
GO:0009892	P	negative regulation of metabolic process	30	396	5.5e-05	0.0053
GO:0006333	P	chromatin assembly or disassembly	11	77	5.8e-05	0.0053
GO:0010605	P	negative regulation of macromolecule metabolic process	29	378	5.7e-05	0.0053
GO:0000003	P	reproduction	83	1529	6.1e-05	0.0055
GO:0000956	P	nuclear-transcribed mRNA catabolic process	12	93	7.6e-05	0.0064
GO:0009909	P	regulation of flower development	22	254	7.2e-05	0.0064
GO:0006402	P	mRNA catabolic process	12	93	7.6e-05	0.0064
GO:0008283	P	cell proliferation	17	170	7.9e-05	0.0065
GO:0040029	P	regulation of gene expression, epigenetic	26	333	9.9e-05	0.008
GO:0006730	P	one-carbon metabolic process	32	450	0.0001	0.0082
GO:0048523	P	negative regulation of cellular process	34	495	0.00013	0.0096
GO:0009888	P	tissue development	43	680	0.00013	0.0096
GO:0051239	P	regulation of multicellular organismal process	33	476	0.00013	0.0099
GO:0042127	P	regulation of cell proliferation	10	71	0.00014	0.01
GO:0050789	P	regulation of biological process	137	2843	0.00015	0.01
GO:0048467	P	gynoecium development	15	146	0.00015	0.01
GO:0051301	P	cell division	22	270	0.00017	0.012
GO:0016481	P	negative regulation of transcription	21	253	0.00019	0.012
GO:0051253	P	negative regulation of RNA metabolic process	21	253	0.00019	0.012
GO:0045892	P	negative regulation of transcription, DNA-dependent	21	253	0.00019	0.012
GO:0006401	P	RNA catabolic process	12	102	0.00018	0.012
GO:0050794	P	regulation of cellular process	118	2409	0.00019	0.012
GO:0016071	P	mRNA metabolic process	23	291	0.0002	0.012
GO:0006334	P	nucleosome assembly	7	37	0.00021	0.013
GO:0034728	P	nucleosome organization	7	37	0.00021	0.013
GO:0016569	P	covalent chromatin modification	24	312	0.00022	0.013
GO:0006323	P	DNA packaging	8	50	0.00026	0.015
GO:0006342	P	chromatin silencing	17	188	0.00027	0.015
GO:0045814	P	negative regulation of gene expression, epigenetic	17	190	0.0003	0.017
GO:0065004	P	protein-DNA complex assembly	7	39	0.0003	0.017
GO:0032501	P	multicellular organismal process	126	2642	0.00034	0.019
GO:0010629	P	negative regulation of gene expression	26	361	0.00034	0.019
GO:0007049	P	cell cycle	36	566	0.00036	0.019
GO:0050793	P	regulation of developmental process	36	567	0.00037	0.019
GO:0034645	P	cellular macromolecule biosynthetic process	121	2528	0.00037	0.019
GO:0016570	P	histone modification	21	272	0.00049	0.025
GO:0007275	P	multicellular organismal development	120	2528	0.00051	0.026
GO:0016458	P	gene silencing	22	294	0.00055	0.027
GO:0031048	P	chromatin silencing by small RNA	10	84	0.00056	0.027
GO:0016568	P	chromatin modification	24	333	0.00055	0.027
GO:0009059	P	macromolecule biosynthetic process	122	2584	0.00056	0.027
GO:0071103	P	DNA conformation change	9	71	0.00065	0.031
GO:0048856	P	anatomical structure development	107	2250	0.00083	0.039
GO:0031497	P	chromatin assembly	7	46	0.00085	0.04
GO:0033205	P	cytokinesis during cell cycle	14	157	0.001	0.046
GO:0048440	P	carpel development	13	140	0.001	0.047
GO:0003676	F	nucleic acid binding	130	1700	3.2e-15	6.7e-13
GO:0003677	F	DNA binding	83	888	3.7e-15	6.7e-13
GO:0003700	F	transcription factor activity	47	439	1.7e-11	1.5e-09
GO:0030528	F	transcription regulator activity	49	468	1.5e-11	1.5e-09
GO:0043565	F	sequence-specific DNA binding	15	144	0.00013	0.0092
GO:0005515	F	protein binding	86	1714	0.00051	0.031
GO:0005634	C	nucleus	297	4523	2.1e-19	7.3e-17
GO:0044428	C	nuclear part	36	504	3.9e-05	0.0066
GO:0031981	C	nuclear lumen	27	363	0.00016	0.019

## Sheet: GO 493 to pep2pro flower
Supplementary Table 09. Overview of 493 novel phosphoproteins. GO analyses were performed with flower protein dataset of pep2pro database as background
GO term	Ontology	Description	Number in input list	Number in BG/Ref	p-value	FDR
GO:0010556	P	regulation of macromolecule biosynthetic process	77	459	6.3e-12	2.5e-08
GO:0019219	P	regulation of nucleobase, nucleoside, nucleotide and nucleic acid metabolic process	75	459	3.9e-11	5.1e-08
GO:0010468	P	regulation of gene expression	82	517	2.6e-11	5.1e-08
GO:0051171	P	regulation of nitrogen compound metabolic process	75	468	9.5e-11	9.4e-08
GO:0045449	P	regulation of transcription	69	418	1.3e-10	1e-07
GO:0009889	P	regulation of biosynthetic process	79	515	2.7e-10	1.3e-07
GO:0006355	P	regulation of transcription, DNA-dependent	68	416	2.5e-10	1.3e-07
GO:0031326	P	regulation of cellular biosynthetic process	79	513	2.2e-10	1.3e-07
GO:0060255	P	regulation of macromolecule metabolic process	86	582	3.4e-10	1.5e-07
GO:0051252	P	regulation of RNA metabolic process	68	427	7.6e-10	3e-07
GO:0031323	P	regulation of cellular metabolic process	87	636	1e-08	3.6e-06
GO:0019222	P	regulation of metabolic process	95	717	1.2e-08	3.9e-06
GO:0080090	P	regulation of primary metabolic process	82	591	1.3e-08	3.9e-06
GO:0006350	P	transcription	73	527	7.1e-08	2e-05
GO:0006351	P	transcription, DNA-dependent	72	526	1.3e-07	3.5e-05
GO:0032774	P	RNA biosynthetic process	72	528	1.5e-07	3.8e-05
GO:0006259	P	DNA metabolic process	38	246	5.2e-06	0.0012
GO:0051276	P	chromosome organization	43	308	1.8e-05	0.0039
GO:0022402	P	cell cycle process	33	222	4.2e-05	0.0084
GO:0050794	P	regulation of cellular process	118	1132	4.1e-05	0.0084
GO:0006306	P	DNA methylation	15	68	6e-05	0.0094
GO:0006305	P	DNA alkylation	15	68	6e-05	0.0094
GO:0048608	P	reproductive structure development	72	628	5.6e-05	0.0094
GO:0000956	P	nuclear-transcribed mRNA catabolic process	12	46	5.6e-05	0.0094
GO:0006402	P	mRNA catabolic process	12	46	5.6e-05	0.0094
GO:0009908	P	flower development	43	326	6.7e-05	0.01
GO:0006304	P	DNA modification	15	69	7.1e-05	0.01
GO:0042127	P	regulation of cell proliferation	10	34	7.6e-05	0.011
GO:0009890	P	negative regulation of biosynthetic process	24	146	8.7e-05	0.011
GO:0031327	P	negative regulation of cellular biosynthetic process	24	146	8.7e-05	0.011
GO:0022414	P	reproductive process	83	761	9.5e-05	0.012
GO:0016070	P	RNA metabolic process	110	1067	0.0001	0.012
GO:0045934	P	negative regulation of nucleobase, nucleoside, nucleotide and nucleic acid metabolic process	23	139	0.00011	0.013
GO:0003006	P	reproductive developmental process	79	720	0.00011	0.013
GO:0051172	P	negative regulation of nitrogen compound metabolic process	23	140	0.00012	0.014
GO:0010558	P	negative regulation of macromolecule biosynthetic process	23	142	0.00015	0.016
GO:0050789	P	regulation of biological process	137	1396	0.00017	0.017
GO:0031324	P	negative regulation of cellular metabolic process	25	161	0.00016	0.017
GO:0006401	P	RNA catabolic process	12	51	0.00016	0.017
GO:0010605	P	negative regulation of macromolecule metabolic process	29	200	0.00018	0.017
GO:0048523	P	negative regulation of cellular process	34	251	0.00021	0.019
GO:0009888	P	tissue development	43	343	0.00021	0.019
GO:0000003	P	reproduction	83	783	0.00023	0.021
GO:0008283	P	cell proliferation	17	93	0.00024	0.021
GO:0009892	P	negative regulation of metabolic process	30	215	0.00027	0.024
GO:0009410	P	response to xenobiotic stimulus	5	10	0.00031	0.025
GO:0040029	P	regulation of gene expression, epigenetic	26	177	0.0003	0.025
GO:0009791	P	post-embryonic development	86	825	0.00031	0.025
GO:0031048	P	chromatin silencing by small RNA	10	40	0.00033	0.027
GO:0006325	P	chromatin organization	33	250	0.0004	0.031
GO:0016481	P	negative regulation of transcription	21	135	0.00049	0.036
GO:0051253	P	negative regulation of RNA metabolic process	21	135	0.00049	0.036
GO:0045892	P	negative regulation of transcription, DNA-dependent	21	135	0.00049	0.036
GO:0043687	P	post-translational protein modification	66	611	0.0005	0.037
GO:0048580	P	regulation of post-embryonic development	26	184	0.00054	0.039
GO:0003700	F	transcription factor activity	47	90	9.2e-30	3.3e-27
GO:0030528	F	transcription regulator activity	49	100	2.9e-29	5.3e-27
GO:0003677	F	DNA binding	83	319	2.1e-24	2.6e-22
GO:0003676	F	nucleic acid binding	130	769	2.5e-18	2.3e-16
GO:0043565	F	sequence-specific DNA binding	15	37	1e-08	7.5e-07
GO:0004674	F	protein serine/threonine kinase activity	22	147	0.00062	0.038
GO:0005634	C	nucleus	297	1984	3.4e-26	1.2e-23
