# Supplementary material for: Abundant protein phosphorylation potentially regulates Arabidopsis anther development
Source: J Exp Bot. 2016 Aug 16;67(17):4993–5008. doi: 10.1093/jxb/erw293 (PMC5014169; doi:10.1093/jxb/erw293)
Supplement: Supplementary Data [file supp_erw293_supplementary_table_S10.xlsx]

## Sheet: known anther development genes
Supplementary Table 10. Overview of identified anther development and meiosis key proteins. "+" indicates that the protein was identified, "-" indicates that the protein was not identified; "4-7 phos" indicates the phosphoproteome of developing anthers at stages 4-7 (phase I), "8-12 phos" indicates the phosphoproteome of developing anthers at stages 8-12 (phase II).
AGI	gene symbol	4-7 phos	4-7protein	8-12 phos	8-12 protein	Function	Phosphorylation sites in stages 4-7	Phosphorylation sites in stages 8-12
AT2G26330	ER	+	-	-	-	anther lope development	S975
AT2G43790	MPK6	+	-	+	-	anther lope development	T221, Y223	T221, Y223
AT5G65700	BAM1	+	-	+	-	somatic cell differentionation	S996	S516,S989,S992,S996
AT1G08320	TGA9	-	-	+	-	anther lope development		S123
AT3G13220	WBC27	-	-	+	-	transport of sporopollenin precursors		S41,S42
AT3G49670	BAM2	-	-	+	-	somatic cell differentionation		S517
AT3G03780	ATMS2	-	+	-	+	pollen wall formation
AT5G06839	TGA10	-	+	-	-	anther lope development
AT5G07280	EMS1	-	+	-	-	cell fate determination
AT1G01280	CYP703A2	-	-	-	+	pollen wall
AT1G02050	LAP6	-	-	-	+	Synthesis of sporopollenin precursors
AT1G02050	pksa	-	-	-	+	sporopollenin/ pollen exine formation
AT1G62940	ACOS5	-	-	-	+	pollen wall
AT1G69500	CYP704B1	-	-	-	+	pollen wall
AT2G13680	CALS5	-	-	-	+	callose deposition
AT3G07160	CALS9	-	-	-	+	callus deposition
AT3G11980	MS2	-	-	-	+	pollen wall
AT3G51590	LTP12	-	-	-	+	pollen wall
AT3G59530	LAP3	-	-	-	+	Synthesis of sporopollenin precursors
AT4G14080	A6	-	-	-	+	Synthesis of sporopollenin precursors
AT4G28395	A7	-	-	-	+	Synthesis of sporopollenin precursors
AT4G34850	LAP5	-	-	-	+	Synthesis of sporopollenin precursors
AT4G34850	pksb	-	-	-	+	sporopollenin
AT4G35420	DRL1	-	-	-	+	pollen wall
AT5G40260	RPG1	-	-	-	+	pollen wall
AT5G62080	MTG10	-	-	-	+	pollen wall

## Sheet: known meiosis genes
Supplementary Table 10. Overview of identified anther development and meiosis key proteins. "+" indicates that the protein was identified, "-" indicates that the protein was not identified; "4-7 phos" indicates the phosphoproteome of developing anthers at stages 4-7 (phase I), "8-12 phos" indicates the phosphoproteome of developing anthers at stages 8-12 (phase II).
AT_ID	name	family	4-7 phos	4-7 proteome	8-12 phos	8-12 proteome	Function	phosphorylation site in stages 4-7	phosphorylation site in stages 8-12
AT1G11060	WAPL1		+	-	-	-	meiotic chromosome segregation	S929
AT1G77320	MEI1/MCD1	BRCT	+	-	-	-	independent of SPO11 DSB recombination repair	S884
AT2G47980	SCC3	STAG	+	+	+	+	meiotic cohesion and chromosome segregation	S22,S31,S40,T814	S31,S1053,S1055,S1060,S1062,S1065
AT3G12280	RBR1	RB	+	-	+	-	synapsis, reduction of COs	S885,S898	S885
AT5G22010	RFC1	RFC1	+	+	-	+	crossover formation	S882
AT5G44800	CHR4	CHR	+	-	-	-	chromosome condensation	S331,S1354,T1422,S1423,T1975,S2138
AT5G47690	PDS5		+	-	-	-	mitotic nuclear division	S1131,S1141,S1250,S1274,S1281,S1284,S1289,S1299,S1518,S1548,S1549,S1562,S1584
AT5G57160	ATLIG4		+	-	-	-	double-strand break repair via nonhomologous end joining	S994,S997,S1058
AT1G29400	AML5	AML	-	-	+	-	chromosome fragmentation		S792
AT1G01370	CENH3	Histone	-	+	-	+	meiotic chromosome segregation
AT1G07060	DFO	DFO/GILT	-	+	-	-	meiotic DNA double-strand break formation
AT1G75950	ASK1	SKP1	-	+	-	+	meiotic chromosome segregation
AT2G06510	RPA1A	RPA	-	+	-	+	crossover formation
AT2G27170	SMC3	SMC	-	+	-	+	sister chromatid alignment
AT2G31970	RAD50	Rad50	-	+	-	-	double strand break repair
AT2G45280	RAD51C	RAD51	-	+	-	-	double stranded break repair via homologous recombination
AT3G54670	SMC1	SMC	-	+	-	-	Defects in both embryo and endosperm development, arrest early in seed development
AT4G01370	MPK4	Pkinase	-	+	-	-	sister chromatid alignment
AT5G19400	SMG7	EST1	-	+	-	+	chromosome decondensation and spindle assembly
AT5G48600	SMC4	SMC	-	+	-	-	meiotic recombination
AT5G54260	MRE11	MRE11	-	+	-	-	SPO11-1-dependent chromosome fragmentation, no synapsis
