# Supplementary material for: Abundant protein phosphorylation potentially regulates Arabidopsis anther development
Source: J Exp Bot. 2016 Aug 16;67(17):4993–5008. doi: 10.1093/jxb/erw293 (PMC5014169; doi:10.1093/jxb/erw293)
Supplement: Supplementary Data [file supp_erw293_supplementary_table_S11.xlsx]

## Sheet: Sheet1
Supplementary Table 11. Comparison of phosphorylated kinase between developing anthers (phase I and II) and pollen. "+" indicates that the protein was identified, "-" indicates that the protein was not identified.
Locus ID	Description	Gene symbol	Sumfamily	Family Description	PPC Family	4-7phos	8-12phos	pollen phos
AT3G19300	Protein kinase superfamily protein Protein kinase superfamily protein		rpkr:URK I	Recptor-like protein kinase Contains receptor-like protein kinases with predicted transmembrane regions Some family memebers have very short sequence amino-terminal to the transmembrane region suggesting that they have no external domain	1.3.3	+	-	-
AT1G75640	Leucine-rich receptor-like protein kinase family protein Leucine-rich receptor-like protein kinase family protein	LRR VII	rpkr:SD-2, S-locus receptor-like protein kinase	S-locus receptor-like protein kinase Contains amino-terminal lectin domain, S-locus domain, predicted transmembrane region and carboxyl-terminal kinase catalytic domain	1.9.2	+	+	-
AT4G20940	Leucine-rich receptor-like protein kinase family protein Leucine-rich receptor-like protein kinase family protein	LRR III	rpkr:SD-2, S-locus receptor-like protein kinase	S-locus receptor-like protein kinase Contains amino-terminal lectin domain, S-locus domain, predicted transmembrane region and carboxyl-terminal kinase catalytic domain	1.9.2	+	-	-
AT5G46570	BR-signaling kinase 2 Encodes BR-signaling kinase 2 (BSK2), one of the three homologous BR-signaling kinases (BSK1, AT4G35230	BSK2	rpkr:RLCK II	Receptor-like cytoplasmic kinase Kinase catalytic region is similar to that of receptor-like kinases, but this famly lack predicted transmembrane regions This family has a domain c-treminal to the kinase catalytic domain with no assigned function	1.16.1	+	-	-
AT5G18500	Protein kinase superfamily protein Protein kinase superfamily protein		rpkr:RLCK V	Receptor-like protein kinase This family has little or no sequence amino-termnal to the predicted transmembrane region and hence probably lacks an external domain	1.6.3	+	-	-
AT3G24660	transmembrane kinase-like 1 member of Receptor kinase-like protein family transmembrane kinase-like 1 (TMKL1)	LRR III/TMKL1	rpkr:RLCK VI	Receptor Like Cytoplasmic Kinase VI	1.10.1	+	-	-
AT3G02810	Protein kinase superfamily protein Protein kinase superfamily protein		rpkr:RLCK VII	Receptor-like cytoplasminc kinase This family has a kinase catalytic region similar to receptor-like kinases but lacks a predicted transmembrane region	1.2.2	+	-	-
AT3G28690	Protein kinase superfamily protein Protein kinase superfamily protein		rpkr:RLCK VII	Receptor-like cytoplasminc kinase This family has a kinase catalytic region similar to receptor-like kinases but lacks a predicted transmembrane region	1.2.2	+	-	-
AT2G07180	Protein kinase superfamily protein		rpkr:RLCK VII	Receptor-like cytoplasminc kinase This family has a kinase catalytic region similar to receptor-like kinases but lacks a predicted transmembrane region	1.2.2	-	-	+
AT3G20530	Protein kinase superfamily protein		rpkr:RLCK VII	Receptor-like cytoplasminc kinase This family has a kinase catalytic region similar to receptor-like kinases but lacks a predicted transmembrane region	1.2.2	-	-	+
AT5G16500	Protein kinase superfamily protein		rpkr:RLCK VII	Receptor-like cytoplasminc kinase This family has a kinase catalytic region similar to receptor-like kinases but lacks a predicted transmembrane region	1.2.2	-	-	+
AT3G58690	Protein kinase superfamily protein Protein kinase superfamily protein		rpkr:RLCK VIII	Recptor-like cytoplasmic kinase This family has a kinase catalytic domain similar to recptor-like kinases but lacks a predicted transmembrane region	1.2.1	+	-	-
AT3G18810	PROLINE-RICH EXTENSIN-LIKE RECEPTOR KINASE 6	PERK6	rpkr:PERKL(protein external response like kinase)	Proline-rich receptor-like protein kinase This family contains an amino-terminal proline-rich domain followed by a predicted transmembrane region	1.6.2	-	-	+
AT3G28450	Leucine-rich repeat protein kinase family protein Leucine-rich repeat protein kinase family protein	LRR X/BIR2	rpkr:LRRX	LRR receptor-like protein kinase This family contains amino-terminal leucine-rich repeats (LRR) and a predicted transmembrane region	1.12.1	-	+	-
AT5G65700	Leucine-rich receptor-like protein kinase family protein Encodes a CLAVATA1-related receptor kinase-like protein required for both shoot and flower meristem function. Very similar to BAM2,with more than 85% a.a. identity. It has a broad expression pattern and is involved in vascular strand development in the leaf, control of leaf shape, size and symmetry, male gametophyte development and ovule sp…	LRR XI/BAM1	rpkr:LRR XI	LRR receptor-like kinase This family contains amino-terminal leucine-rich repeats (LRR) and a predicted transmembrane region	1.12.4	+	+	-
AT2G26330	Leucine-rich receptor-like protein kinase family protein Homologous to receptor protein kinases. Involved in specification of organs originating from the shoot apical meristem. Contains a cytoplasmic protein kinase catalytic domain, a transmembrane region, and an extracellular leucine-rich repeat. ER has been identified as a quantitative trait locus for transpiration efficiency by influencing epi…	LRR XIII/ERECTA/ER	rpkr:LRR XI	LRR receptor-like kinase This family contains amino-terminal leucine-rich repeats (LRR) and a predicted transmembrane region	1.12.4	+	-	-
AT3G49670	Leucine-rich receptor-like protein kinase family protein Encodes a CLAVATA1-related receptor kinase-like protein required for both shoot and flower meristem function. Very similar to BAM1,with more than 85% a.a. identity. It has a broad expression pattern and is involved in vascular strand development in the leaf, control of leaf shape, size and symmetry, male gametophyte development and ovule sp…	LRR XI/BAM2	rpkr:LRR XI	LRR receptor-like kinase This family contains amino-terminal leucine-rich repeats (LRR) and a predicted transmembrane region	1.12.4	-	+	-
AT1G29740	Leucine-rich repeat transmembrane protein kinase Leucine-rich repeat transmembrane protein kinase	LRR VIII-2	rpkr:LRR VIII-2	LRR receptor-like protein kinase Receptor-like protein kinase containin amino-terminal lecuine-rich repeats	1.7.1	+	-	-
AT2G01210	Leucine-rich repeat protein kinase family protein Leucine-rich repeat protein kinase family protein	LRR III	rpkr:LRR VII	LRR receptor-like protein kinase Contains amno-termina leucine-rich repeats (LRR) and a predicted transmembrane region	1.9.3	+	+	-
AT5G14210	Leucine-rich repeat protein kinase family protein Leucine-rich repeat protein kinase family protein	LRR VI	rpkr:LRR VI	LRR receptor-like protein kinase Contains amno-termina leucine-rich repeats (LRR) and a predicted transmembrane region	1.9.5	+	+	-
AT3G14350	STRUBBELIG-receptor family 7 STRUBBELIG-receptor family 7 (SRF7)	LRR V/SRF7	rpkr:LRR V	LRR receptor-like protein kinase Contains amno-termina leucine-rich repeats (LRR) and a predicted transmembrane region	1.1.1	-	+	-
AT1G10850	Leucine-rich repeat protein kinase family protein Leucine-rich repeat protein kinase family protein		rpkr:LRR III	LRR receptor-like protein kinase Contains amno-termina leucine-rich repeats (LRR) and a predicted transmembrane region	1.13.5	+	+	-
AT3G02880	Leucine-rich repeat protein kinase family protein Leucine-rich repeat protein kinase family protein	LRR III	rpkr:LRR III	LRR receptor-like protein kinase Contains amno-termina leucine-rich repeats (LRR) and a predicted transmembrane region	1.13.3	+	+	-
AT5G16590	Leucine-rich repeat protein kinase family protein Leucine-rich repeat protein kinase family protein	LRR III/LRR1	rpkr:LRR III	LRR receptor-like protein kinase Contains amno-termina leucine-rich repeats (LRR) and a predicted transmembrane region	1.13.3	+	+	-
AT3G17840	receptor-like kinase 902 Encodes a receptor-like kinase found at the cell surface of various tissues. Its function remains unknown. receptor-like kinase 902 (RLK902)	LRR III/RLK902	rpkr:LRR III	LRR receptor-like protein kinase Contains amno-termina leucine-rich repeats (LRR) and a predicted transmembrane region	1.13.3	+	-	-
AT5G10020	Leucine-rich receptor-like protein kinase family protein Leucine-rich receptor-like protein kinase family protein	LRR III/SIRK1	rpkr:LRR III	LRR receptor-like protein kinase Contains amno-termina leucine-rich repeats (LRR) and a predicted transmembrane region	1.Other	+	-	-
AT5G67200	Leucine-rich repeat protein kinase family protein Leucine-rich repeat protein kinase family protein	LRR III	rpkr:LRR III	LRR receptor-like protein kinase Contains amno-termina leucine-rich repeats (LRR) and a predicted transmembrane region	1.13.5	+	-	-
AT2G37050	Leucine-rich repeat protein kinase family protein Leucine-rich repeat protein kinase family protein	LRR I	rpkr:LRR I, LRR receptor-like protein kinase	Leucine-rich repeat containing receptor-like kinases	1.8.1	+	-	-
AT5G59680	Leucine-rich repeat protein kinase family protein Leucine-rich repeat protein kinase family protein	LRR I	rpkr:LRR I, LRR receptor-like protein kinase	Leucine-rich repeat containing receptor-like kinases	1.8.1	+	-	-
AT1G70250	receptor serine/threonine kinase, putative Encodes a Protease inhibitor/seed storage/LTP family protein receptor serine/threonine kinase, putative		rpkr:LRK10L-2/Thaumatin/CRPK1L 1	Receptor-like protein kinase Receptor link protein kinases Amino-terminal domains vary Some members include thaumatin-like domain	1.9.1	+	-	-
AT1G25390	Protein kinase superfamily protein Protein kinase superfamily protein		rpkr:LRK10L-1	Receptor-like protein kinase Receptor link protein kinases Amino-terminal domains vary Some members include thaumatin-like domain	1.5.2	+	-	-
AT1G16760	Protein kinase superfamily protein		rpkr:RLCK IX	Receptor-like cytoplasmic kinase Kinase catalytic domains of this family resemble those of receptor-like kinases but this family lacks predicted transmembrane regions This family typically has a long amino-terminal domain, often with a serine-rich region	1.14.2	-	-	+
AT1G78940	Protein kinase superfamily protein		rpkr:RLCK IX	Receptor-like cytoplasmic kinase Kinase catalytic domains of this family resemble those of receptor-like kinases but this family lacks predicted transmembrane regions This family typically has a long amino-terminal domain, often with a serine-rich region	1.14.2	-	-	+
AT2G24370	Protein kinase superfamily protein		rpkr:RLCK IX	Receptor-like cytoplasmic kinase Kinase catalytic domains of this family resemble those of receptor-like kinases but this family lacks predicted transmembrane regions This family typically has a long amino-terminal domain, often with a serine-rich region	1.14.2	-	-	+
AT4G31230	Protein kinase superfamily protein		rpkr:CRPK4L	Crinkly 4 Like Kinase	1.4.1	-	-	+
AT1G30570	HERCULES RECEPTOR KINASE 2	HERK2	rpkr:CRPK1L 1	Crinkly 1 Like Kinase	1.3.1	-	-	+
AT2G21480	Protein kinase superfamily protein		rpkr:CRPK1L 1	Crinkly 1 Like Kinase	1.3.1	-	-	+
