# Supplementary material for: Abundant protein phosphorylation potentially regulates Arabidopsis anther development
Source: J Exp Bot. 2016 Aug 16;67(17):4993–5008. doi: 10.1093/jxb/erw293 (PMC5014169; doi:10.1093/jxb/erw293)
Supplement: Supplementary Data [file supp_erw293_supplementary_table_S12.xlsx]

## Sheet: Sheet1
Supplementary Table 12. Identified phosphoproteins involved in other protein/DNA modifications
Modifications	AT_ID	protein description
acetylation	AT1G36160.1	acetyl-CoA carboxylase 1
acetylation	AT2G34410.3	O-acetyltransferase family protein
acetylation	AT2G38040.1	acetyl Co-enzyme a carboxylase carboxyltransferase alpha subunit
acetylation	AT3G06550.3	O-acetyltransferase family protein
acetylation	AT3G12980.1	histone acetyltransferase of the CBP family 5
acetylation	AT3G44750.1	histone deacetylase 3
acetylation	AT3G54610.1	HAT1 histone acetyltransferase of the GNAT family 1
acetylation	AT4G38130.2	histone deacetylase 1
acetylation	AT5G08450.1	Histone deacetylation protein Rxt3
acetylation	AT5G22650.2	histone deacetylase 2B
acetylation	AT5G36880.1	acetyl-CoA synthetase
acetylation	AT5G61060.1	histone deacetylase 5
acetylation	AT5G63110.1	histone deacetylase 6
acylation	AT3G05420.1	acyl-CoA binding protein 4
acylation	AT4G14920.1	Acyl-CoA N-acyltransferase with RING/FYVE/PHD-type zinc finger protein
acylation	AT5G36740.1	Acyl-CoA N-acyltransferase with RING/FYVE/PHD-type zinc finger protein
acylation	AT5G53470.1	acyl-CoA binding protein 1
glycosylation	AT1G05530.1	UDP-GLUCOSYL TRANSFERASE 2
glycosylation	AT1G05560.1	UDP-GLUCOSE TRANSFERASE 1
glycosylation	AT1G07110.1	fructose-2,6-bisphosphatase
glycosylation	AT1G49710.1	fucosyltransferase 12
glycosylation	AT1G62330.1	O-fucosyltransferase family protein
glycosylation	AT1G68020.1	UDP-Glycosyltransferase / trehalose-phosphatase family protein
glycosylation	AT1G74150.1	Galactose oxidase/kelch repeat superfamily protein
glycosylation	AT1G74910.3	ADP-glucose pyrophosphorylase family protein
glycosylation	AT1G75230.1	DNA glycosylase superfamily protein
glycosylation	AT3G12710.1	DNA glycosylase superfamily protein
glycosylation	AT3G46440.1	UDP-XYL synthase 5
glycosylation	AT4G03550.1	glucan synthase-like 5
glycosylation	AT4G10960.1	UDP-D-glucose/UDP-D-galactose 4-epimerase 5
glycosylation	AT4G15480.1	UDP-glucose glucosyltransferase activity
glycosylation	AT5G04420.1	Galactose oxidase/kelch repeat superfamily protein
glycosylation	AT5G39320.1	UDP-glucose 6-dehydrogenase family protein
glycosylation	AT5G40760.1	glucose-6-phosphate dehydrogenase 6
glycosylation	AT5G50310.1	Galactose oxidase/kelch repeat superfamily protein
glycosylation	AT5G57330.1	Galactose mutarotase-like superfamily protein
methylation	AT1G15340.1	methyl-CPG-binding domain 10
methylation	AT1G36310.1	S-adenosyl-L-methionine-dependent methyltransferases superfamily protein
methylation	AT1G66680.1	S-adenosyl-L-methionine-dependent methyltransferases superfamily protein
methylation	AT2G22400.1	S-adenosyl-L-methionine-dependent methyltransferases superfamily protein
methylation	AT2G43360.1	Radical SAM superfamily protein
methylation	AT3G01460.1	methyl-CPG-binding domain 9
methylation	AT3G06930.1	protein arginine methyltransferase 4B
methylation	AT3G12270.1	protein arginine methyltransferase 3
methylation	AT3G15790.1	methyl-CPG-binding domain 11
methylation	AT3G17310.2	S-adenosyl-L-methionine-dependent methyltransferases superfamily protein
methylation	AT3G20020.2	protein arginine methyltransferase 6
methylation	AT4G29510.1	arginine methyltransferase 11
methylation	AT5G01230.1	S-adenosyl-L-methionine-dependent methyltransferases superfamily protein
methylation	AT5G01470.3	S-adenosyl-L-methionine-dependent methyltransferases superfamily protein
methylation	AT5G49160.1	methyltransferase 1
methylation	AT5G55920.1	S-adenosyl-L-methionine-dependent methyltransferases superfamily protein
sumoylation	AT2G21470.1	SUMO-activating enzyme 2
sumoylation	AT2G32765.1	small ubiquitinrelated modifier 5
sumoylation	AT4G26840.1	small ubiquitin-like modifier 1
sumoylation	AT5G55160.1	small ubiquitin-like modifier 2
ubiquitination	AT1G04860.1	ubiquitin-specific protease 2
ubiquitination	AT1G14570.2	UBX domain-containing protein
ubiquitination	AT1G16860.1	Ubiquitin-specific protease family C19-related protein
ubiquitination	AT1G31090.1	F-box family protein
ubiquitination	AT1G43690.1	ubiquitin interaction motif-containing protein
ubiquitination	AT1G70320.1	ubiquitin-protein ligase 2
ubiquitination	AT1G78880.1	Ubiquitin-specific protease family C19-related protein
ubiquitination	AT2G12550.1	ubiquitin-associated (UBA)/TS-N domain-containing protein
ubiquitination	AT2G14835.1	RING/U-box superfamily protein
ubiquitination	AT2G26920.1	Ubiquitin-associated/translation elongation factor EF1B protein
ubiquitination	AT2G39810.1	ubiquitin-protein ligases
ubiquitination	AT2G43210.1	Ubiquitin-like superfamily protein
ubiquitination	AT3G05250.1	RING/U-box superfamily protein
ubiquitination	AT3G13235.3	ubiquitin family protein
ubiquitination	AT3G17205.1	ubiquitin protein ligase 6
ubiquitination	AT3G19895.1	RING/U-box superfamily protein
ubiquitination	AT3G19910.1	RING/U-box superfamily protein
ubiquitination	AT3G19950.1	RING/U-box superfamily protein
ubiquitination	AT3G20630.1	ubiquitin-specific protease 14
ubiquitination	AT3G46580.1	METHYL-CPG-BINDING DOMAIN PROTEIN 05
ubiquitination	AT3G62240.1	RING/U-box superfamily protein
ubiquitination	AT4G00752.1	UBX domain-containing protein
ubiquitination	AT4G01000.1	Ubiquitin-like superfamily protein
ubiquitination	AT4G04210.1	plant UBX domain containing protein 4
ubiquitination	AT4G11740.1	Ubiquitin-like superfamily protein
ubiquitination	AT4G22285.1	Ubiquitin C-terminal hydrolases superfamily protein
ubiquitination	AT4G22350.2	Ubiquitin C-terminal hydrolases superfamily protein
ubiquitination	AT4G23040.1	Ubiquitin-like superfamily protein
ubiquitination	AT4G24690.1	ubiquitin-associated (UBA)/TS-N domain-containing protein / octicosapeptide/Phox/Bemp1 (PB1) domain-containing protein
ubiquitination	AT4G26400.2	RING/U-box superfamily protein
ubiquitination	AT4G30890.1	ubiquitin-specific protease 24
ubiquitination	AT4G39910.1	ubiquitin-specific protease 3
ubiquitination	AT5G01160.1	RING/U-box superfamily protein
ubiquitination	AT5G06460.1	ubiquitin activating enzyme 2
ubiquitination	AT5G22030.2	ubiquitin-specific protease 8
ubiquitination	AT5G53330.1	Ubiquitin-associated/translation elongation factor EF1B protein
ubiquitination	AT5G62560.1	RING/U-box superfamily protein with ARM repeat domain
ubiquitination	AT5G67530.1	plant U-box 49
