# Supplementary material for: Abundant protein phosphorylation potentially regulates Arabidopsis anther development
Source: J Exp Bot. 2016 Aug 16;67(17):4993–5008. doi: 10.1093/jxb/erw293 (PMC5014169; doi:10.1093/jxb/erw293)
Supplement: Supplementary Data [file supp_erw293_supplementary_table_S13.xlsx]

## Sheet: 4-7 kinase to substrate
Supplementary Table 13. List of predicated Kinase to substrate relationships in phosphoproteomic analyses of two anther phases.
Kinase	gene symbol	Family	Interaction type	Pathway	Target	gene symbol	Function	PubMed
AT2G43790.1	MAPK6	MAPK	phosphorylation	not specified	AT1G02840.1	SRP34	Splicing factor	16009969
AT4G23650.1	CDPK6	CDPK	phosphorylation	metabolism.glycolysis	AT1G07110.1	F2KP	Kinase	14871307
AT4G23650.1	CDPK6	CDPK	phosphorylation	stress.abiotic.drought and osmotic	AT1G09210.1	CRT1B	Calerticulin	20497378
AT2G43790.1	MAPK6	MAPK	phosphorylation	hormone signaling.jasmonic acid	AT1G11360.1	AT1G11360	Hydrolase	17369371
AT1G14000.1	VIK	MAP3K	autophosphorylation	signaling.sugar	AT1G14000.1	VIK	MAP3K	21838775
AT2G43790.1	MAPK6	MAPK	phosphorylation	not specified	AT1G23860.1	RSZP21	Splicing factor	16009969
AT4G01370.1	MAPK4	MAPK	phosphorylation	not specified	AT1G30480.1	DRT111		19095804
AT2G43790.1	MAPK6	MAPK	phosphorylation	not specified	AT1G56220.1	AT1G56220	Response to brassinosteroid	16009969
AT4G23650.1	CDPK6	CDPK	phosphorylation	stress.abiotic.drought and osmotic	AT1G56340.1	CRT1A	Calerticulin	20497378
AT2G43790.1	MAPK6	MAPK	protein regulation	not specified	AT1G59900.1	AT-E1 ALPHA	Pyruvate dehydrogenase complex	19816138
AT2G43790.1	MAPK6	MAPK	phosphorylation	not specified	AT1G63850.1	AT1G63850	Ubiquitination	19095804
AT5G19010.1	MPK16	MAPK	phosphorylation	not specified	AT1G69410.1	ELF5A-3	Elongation factor	19095804
AT5G26751.1	ATSK11	SLK	interaction	hormone signaling.brassinosteroid	AT1G75080.1	BZR1	TF	19734888
AT2G17700.1	STY8	MAP3K	autophosphorylation	PS	AT2G17700.1	STY8	Kinase	21799034
AT2G43790.1	MAPK6	MAPK	protein regulation	stress.biotic.reactive oxygen species	AT2G18230.1	PPA2	Pyrophosphorylase	19816138
AT2G43790.1	MAPK6	MAPK	phosphorylation	not specified	AT2G35530.1	BZIP16	TF	19095804
AT4G01370.1	MAPK4	MAPK	phosphorylation	not specified	AT2G40290.1	eIF2alpha	Translation initiation factor	19095804
AT5G19010.1	MPK16	MAPK	phosphorylation	not specified	AT2G40290.1	eIF2alpha	Translation initiation factor	19095804
AT2G41140.1	CRK1	CPKRK	autophosphorylation	not specified	AT2G41140.1	CRK1	Kinase	15196054
AT2G43790.1	MAPK6	MAPK	autophosphorylation	stress.abiotic.drought and osmotic	AT2G43790.1	MAPK6	MAPK	23257164
AT2G43790.1	MAPK6	MAPK	phosphorylation	not specified	AT2G46020.1	CHR2	Chromatin remodeling	19095804
AT1G68830.1	STN7	STN	phosphorylation	not specified	AT2G46820.1	CURT1B	PSI protein	22616989
AT2G43790.1	MAPK6	MAPK	phosphorylation	not specified	AT2G47210.1	ATSWC4	TF	19095804
AT5G19010.1	MPK16	MAPK	phosphorylation	not specified	AT3G13670.1	AT3G13670	Kinase	19095804
AT4G23650.1	CDPK6	CDPK	phosphorylation	stress.abiotic.drought and osmotic	AT3G18240.1	AT3G18240	Ribosomal protein	20497378
AT5G19010.1	MPK16	MAPK	phosphorylation	not specified	AT3G19520.1	AT3G19520		19095804
AT2G43790.1	MAPK6	MAPK	phosphorylation	not specified	AT3G26744.1	ICE1	TF	19095804
AT2G43790.1	MAPK6	MAPK	phosphorylation	hormone signaling.jasmonic acid	AT3G48530.1	KINγ	Kinase	17369371
AT3G01090.1	AKIN10	SnRK1	interaction	not specified	AT3G48530.1	KINγ	Kinase	10417704
AT2G43790.1	MAPK6	MAPK	phosphorylation	hormone signaling.jasmonic acid	AT4G03080.1	BSL1	PP	17369371
AT4G23650.1	CDPK6	CDPK	phosphorylation	stress.abiotic.drought and osmotic	AT4G17720.1	AT4G17720		20497378
AT3G01090.1	AKIN10	SnRK1	phosphorylation	signaling.sugar	AT4G17770.1	TPS5		16771775
AT4G01370.1	MAPK4	MAPK	phosphorylation	not specified	AT4G23650.1	CDPK6	Kinase	19095804
AT2G43790.1	MAPK6	MAPK	protein regulation	stress.biotic.reactive oxygen species	AT4G24620.1	PGI	Phospho-glucose	19816138
AT4G01370.1	MAPK4	MAPK	phosphorylation	cell.cycle	AT4G26760.1	MAP65-2		21455028
AT2G43790.1	MAPK6	MAPK	phosphorylation	not specified	AT4G29190.1	ATC3H49	TF	19095804
AT4G23650.1	CDPK6	CDPK	phosphorylation	not specified	AT4G35100.1	PIP3	Transporter	20346904
AT4G38470.1	STY46	MAP3K	autophosphorylation	PS	AT4G38470.1	STY46	Kinase	21799034
AT3G50000.1	ATCKA2	CK II	phosphorylation	cellular functions.translation/ protein synthesis	AT5G05470.1	EIF2-A2	Translation initiation factor	19509278
AT2G43790.1	MAPK6	MAPK	phosphorylation	not specified	AT5G06140.1	SNX1	Transporter	16009969
AT4G23650.1	CDPK6	CDPK	phosphorylation	stress.abiotic.drought and osmotic	AT5G16050.1	GRF5	14-3-3	20497378
AT5G19010.1	MPK16	MAPK	phosphorylation	not specified	AT5G19450.1	CDPK19	kinase	19095804
AT5G20930.1	TSL	with no family	interaction	not specified	AT5G20930.1	TSL	kinase	TAIR
AT3G01090.1	AKIN10	SnRK1	interaction	not specified	AT5G21170.1	KINβ1	kinase	10417704
AT5G26751.1	ATSK11	SLK	autophosphorylation	not specified	AT5G26751.1	SK 11	kinase	SwissProt
AT2G43790.1	MAPK6	MAPK	phosphorylation	not specified	AT5G27640.1	EIF3B	Translation initiation factor	19095804
AT4G01370.1	MAPK4	MAPK	phosphorylation	not specified	AT5G27640.1	EIF3B	Translation initiation factor	19095804
AT4G23650.1	CDPK6	CDPK	phosphorylation	stress.abiotic.drought and osmotic	AT5G38480.1	GRF3	14-3-3	20497378
AT5G26751.1	ATSK11	SLK	phosphorylation	stress.abiotic.drought and osmotic	AT5G40760.1	G6PD6	Dehydrogenase	22885737
AT5G66880.1	SNRK2.3	SnRK2	gene regulation	hormone signaling.ABA - stomatal movement	AT5G52310.1	COR78	TF	19420218
AT2G43790.1	MAPK6	MAPK	interaction	not specified	AT5G54430.1	PHOS32		TAIR
AT2G43790.1	MAPK6	MAPK	phosphorylation	cell.cytoskeletal dynamics	AT5G55230.1	MAP65-1		16847052
AT3G54180.1	CDC2B	CDK	phosphorylation	cell.cytoskeletal dynamics	AT5G55230.1	MAP65-1		16847052
AT4G01370.1	MAPK4	MAPK	phosphorylation	cell.cytoskeletal dynamics	AT5G55230.1	MAP65-1		16847052
AT1G68830.1	STN7	STN	phosphorylation	not specified	ATCG00560.1	PSBL	PSII protein	22616989
AT5G46570.1	BSK2	RLK	phosphorylation	hormone signaling.brassinosteroid	AT1G03445.1	BSU1	PP	19015126
AT5G46570.1	BSK2	RLK	phosphorylation	hormone signaling.brassinosteroid	AT4G03080.1	BSL1	PP	19015126
AT5G46570.1	BSK2	RLK	phosphorylation	hormone signaling.brassinosteroid	AT1G08420.2	BSL2	PP	19015126
AT5G46570.1	BSK2	RLK	phosphorylation	hormone signaling.brassinosteroid	AT2G27210.2	BSL3	PP	19015126
AT4G03080.1	BSL1	PP	dephosphorylation	hormone signaling.brassinosteroid	AT4G18710.2	BIN2	Kinase	19015126
AT1G08420.2	BSL2	PP	dephosphorylation	hormone signaling.brassinosteroid	AT4G18710.2	BIN2	Kinase	19015126
AT2G27210.2	BSL3	PP	dephosphorylation	hormone signaling.brassinosteroid	AT4G18710.2	BIN2	Kinase	19015126
AT1G03445.1	BSU1	PP	dephosphorylation	hormone signaling.brassinosteroid	AT4G18710.2	BIN2	Kinase	19015126
AT4G18710.2	BIN2	RLK	phosphorylation	hormone signaling.brassinosteroid	AT1G75080.1	BZR1	TF	19015126
AT4G18710.2	BIN2	RLK	phosphorylation	hormone signaling.brassinosteroid	AT1G19350.1	BZR2	TF	19015126
AT4G18710.2	BIN2	RLK	phosphorylation	hormone signaling.brassinosteroid	AT1G78700.1	BEH4	TF	19015126
AT1G78300.1	GRF2	14-3-3	interaction	hormone signaling.brassinosteroid	AT1G75080.1	BZR1	TF	19015126
AT1G78300.1	GRF2	14-3-3	interaction	hormone signaling.brassinosteroid	AT1G19350.1	BZR2	TF	19015126
AT1G78300.1	GRF2	14-3-3	interaction	hormone signaling.brassinosteroid	AT1G78700.1	BEH4	TF	19015126
AT5G10450.2	GRF6	14-3-3	interaction	hormone signaling.brassinosteroid	AT1G75080.1	BZR1	TF	19015126
AT5G10450.2	GRF6	14-3-3	interaction	hormone signaling.brassinosteroid	AT1G19350.1	BZR2	TF	19015126
AT5G10450.2	GRF6	14-3-3	interaction	hormone signaling.brassinosteroid	AT1G78700.1	BEH4	TF	19015126
AT5G65430.2	GRF8	14-3-3	interaction	hormone signaling.brassinosteroid	AT1G75080.1	BZR1	TF	19015126
AT5G65430.2	GRF8	14-3-3	interaction	hormone signaling.brassinosteroid	AT1G19350.1	BZR2	TF	19015126
AT5G65430.2	GRF8	14-3-3	interaction	hormone signaling.brassinosteroid	AT1G78700.1	BEH4	TF	19015126
AT1G22300.1	GRF10	14-3-3	interaction	hormone signaling.brassinosteroid	AT1G75080.1	BZR1	TF	19015126
AT1G22300.1	GRF10	14-3-3	interaction	hormone signaling.brassinosteroid	AT1G19350.1	BZR2	TF	19015126
AT1G22300.1	GRF10	14-3-3	interaction	hormone signaling.brassinosteroid	AT1G78700.1	BEH4	TF	19015126
AT1G35160.1	GF14	14-3-3	interaction	hormone signaling.brassinosteroid	AT1G75080.1	BZR1	TF	19015126
AT1G35160.1	GF14	14-3-3	interaction	hormone signaling.brassinosteroid	AT1G19350.1	BZR2	TF	19015126
AT1G35160.1	GF14	14-3-3	interaction	hormone signaling.brassinosteroid	AT1G78700.1	BEH4	TF	19015126
AT1G69960.1	PP2A	PP	dephosphorylation	hormone signaling.brassinosteroid	AT1G75080.1	BZR1	TF	19015126
AT1G69960.1	PP2A	PP	dephosphorylation	hormone signaling.brassinosteroid	AT1G19350.1	BZR2	TF	19015126
AT1G69960.1	PP2A	PP	dephosphorylation	hormone signaling.brassinosteroid	AT1G78700.1	BEH4	TF	19015126

## Sheet: 8-12 kinase to substrate
Supplementary Table 13. List of predicated Kinase to substrate relationships in phosphoproteomic analyses of two anther phases.
Kinase	gene symbol	Family	Interaction type	Pathway	Target	gene symbol	Function	PubMed
AT1G14000.1	VIK	MAP3K	autophosphorylation	signaling.sugar	AT1G14000.1	VIK	MAP3K	21838775
AT1G68830.1	STN7	STN	gene regulation	PS.PSII	AT2G34420.1	LHB1B2	PS	16237446
AT1G68830.1	STN7	STN	phosphorylation	not specified	AT5G23060.1	CAS	Calcium sensor	22616989
AT1G68830.1	STN7	STN	phosphorylation	not specified	ATCG00020.1	PSBA	PS	22616989
AT2G17700.1	STY8	MAP3K	autophosphorylation	PS	AT2G17700.1	STY8	Kinase	21799034
AT2G43790.1	MAPK6	MAPK	phosphorylation	not specified	AT1G02840.1	SRP34	Splicing factor	16009969
AT2G43790.1	MAPK6	MAPK	phosphorylation	hormone signaling.jasmonic acid	AT1G11360.1	AT1G11360	Hydrolase	17369371
AT2G43790.1	MAPK6	MAPK	phosphorylation	not specified	AT1G23860.1	RSZP21	Splicing factor	16009969
AT2G43790.1	MAPK6	MAPK	phosphorylation	hormone signaling.jasmonic acid	AT1G30450.1	HAP5	Transporter	17369371
AT2G43790.1	MAPK6	MAPK	protein regulation	not specified	AT1G59900.1	AT-E1 ALPHA	Pyruvate dehydrogenase complex	19816138
AT2G43790.1	MAPK6	MAPK	phosphorylation	hormone signaling.jasmonic acid	AT1G80180.1	AT1G80180		17369371
AT2G43790.1	MAPK6	MAPK	phosphorylation	not specified	AT2G35530.1	BZIP16	TF	19095804
AT2G43790.1	MAPK6	MAPK	phosphorylation	hormone signaling.jasmonic acid	AT2G36020.1	HVA22J		17369371
AT2G43790.1	MAPK6	MAPK	autophosphorylation	stress.abiotic.drought and osmotic	AT2G43790.1	MAPK6	MAPK	23257164
AT2G43790.1	MAPK6	MAPK	phosphorylation	not specified	AT2G46020.1	CHR2	Chromatin remodeling	19095804
AT2G43790.1	MAPK6	MAPK	phosphorylation	not specified	AT2G47210.1	ATSWC4	TF	19095804
AT2G43790.1	MAPK6	MAPK	phosphorylation	hormone signaling.jasmonic acid	AT3G06170.1	AT3G06170		17369371
AT2G43790.1	MAPK6	MAPK	phosphorylation	hormone signaling.jasmonic acid	AT3G48530.1	KINγ	Kinase	17369371
AT2G43790.1	MAPK6	MAPK	phosphorylation	hormone signaling.jasmonic acid	AT4G03080.1	BSL1	PP	17369371
AT2G43790.1	MAPK6	MAPK	phosphorylation	not specified	AT4G29190.1	ATC3H49	TF	19095804
AT2G43790.1	MAPK6	MAPK	phosphorylation	not specified	AT5G06140.1	SNX1	Transporter	16009969
AT2G43790.1	MAPK6	MAPK	phosphorylation	not specified	AT5G27640.1	EIF3B	Translation initiation factor	19095804
AT2G43790.1	MAPK6	MAPK	phosphorylation	cell.cytoskeletal dynamics	AT5G55230.1	MAP65-1		16847052
AT4G23650.1	CDPK6	CDPK	phosphorylation	metabolism.glycolysis	AT1G07110.1	F2KP	Kinase	14871307
AT4G23650.1	CDPK6	CDPK	phosphorylation	stress.abiotic.drought and osmotic	AT1G09210.1	CRT1B	Calerticulin	20497378
AT4G23650.1	CDPK6	CDPK	phosphorylation	stress.abiotic.drought and osmotic	AT1G56340.1	CRT1A	Calerticulin	20497378
AT4G23650.1	CDPK6	CDPK	phosphorylation	not specified	AT4G35100.1	PIP3	Transporter	20346904
AT4G23650.1	CDPK6	CDPK	phosphorylation	stress.abiotic.drought and osmotic	AT5G16050.1	GRF5	14-3-3	20497378
AT4G23650.1	CDPK6	CDPK	phosphorylation	stress.abiotic.drought and osmotic	AT5G38480.1	GRF3	14-3-3	20497378
AT4G35230.1	BSK1	RLCK_2	gene regulation	hormone signaling.salicylic acid	AT1G74710.1	SID2		23532072
AT5G02800.1	CDL1	RLCK_7	interaction	hormone signaling.brassinosteroid	AT4G03080.1	BSL1	PP	21855796
AT5G66880.1	SNRK2.3	SnRK2	gene regulation	hormone signaling.ABA - stomatal movement	AT5G52310.1	COR78	TF	19420218
